# Supplementary material for: Cell of origin epigenetic priming determines susceptibility to Tet2 mutation
Source: Nat Commun. 2024 May 21;15:4325. doi: 10.1038/s41467-024-48508-6 (PMC11109152; doi:10.1038/s41467-024-48508-6)
Supplement: Supplementary file 4 — Supplementary Data 1 [file 41467_2024_48508_MOESM4_ESM.xlsx]

## Sheet: Sheet1
Sample ID	Genotype	Experiment batch	Number of cells passing QC (sc-ATAC)	Number of cells passing QC (sc-RNA)
(mouse ID_population)
C0_GMP	WT	1	2943
C0_lineage neg_Cd11b	WT	1	3721
C1_GMP	Tet2 KO	1	2543
C1_lineage neg_Cd11b	Tet2 KO	1	3912
E0_GMP	WT	1	2992	1258
E0_lineage neg_Cd11b	WT	1	4546	2719
E2_GMP	Tet2 KO	1	2969	1924
A0_GMP	Tet2 KO	2	3957
A0_lineage neg_Cd11b	Tet2 KO	2	3196
A2_GMP	Tet2 KO	2	4523
A2_lineage neg_Cd11b	Tet2 KO	2	4365
B0_GMP	Sox4 OE Tet2 KO	2	4152
B0_lineage neg_Cd11b	Sox4 OE Tet2 KO	2	4959
B2_GMP	Sox4 OE Tet2 KO	2	1722
B2_lineage neg_Cd11b	Sox4 OE Tet2 KO	2	3197
