# Supplementary material for: Cell of origin epigenetic priming determines susceptibility to Tet2 mutation
Source: Nat Commun. 2024 May 21;15:4325. doi: 10.1038/s41467-024-48508-6 (PMC11109152; doi:10.1038/s41467-024-48508-6)
Supplement: Supplementary file 5 — Supplementary Data 2 [file 41467_2024_48508_MOESM5_ESM.xlsx]

## Sheet: DORCs-GMP modules
Correlation between GMP modules and DORCs.
DORCs	GMP-Neutro modue	GMP-Stem module	GMP-Mono module
0610037L13Rik	0.00536084	-0.0033148	0.00174563
0610038B21Rik	0.00399762	0.00154576	-0.0138072
0610040J01Rik	-0.00398555	-0.0382491	0.0547209
1110032A03Rik	-0.0177818	0.0103111	-0.0327376
1600020E01Rik	0.027545	0.0776933	-0.0547486
1700008O03Rik	0.00524411	-0.0360227	0.0405542
1700012B09Rik	-0.0341735	-0.0481514	0.0854714
1700017B05Rik	-0.00548395	-0.00702211	-0.0218016
1700022N22Rik	-0.0650097	0.0116174	-0.0354963
1700025G04Rik	-0.0410462	-0.0192267	-0.00424501
1700026D11Rik	-2.45637e-05	0.0102299	-0.0069439
1700028J19Rik	-0.017543	-0.00372438	0.0278402
1700029I15Rik	-0.00479371	-0.00302275	-0.000907082
1700040D17Rik	0.00623583	0.0705303	-0.0335116
1700049J03Rik	-0.0497289	-0.0501852	0.0835256
1700056E22Rik	-0.0197538	-0.0179386	0.0119419
1700061G19Rik	0.00743405	0.0040465	-0.0124959
1700084E18Rik	0.00689125	0.0717494	-0.027275
1700086P04Rik	0.014175	0.00725858	-0.00369734
1700096K18Rik	0.00066915	-0.0156447	-0.0399528
1700125G22Rik	0.00181143	-0.0148482	0.0204367
1810013L24Rik	0.00478409	0.00165413	-0.00866465
1810021B22Rik	0.00207391	0.0233943	-0.0200622
1810041H14Rik	-0.0375766	0.0471535	-0.0275471
2010107E04Rik	0.0540041	-0.0105419	0.0786086
2010111I01Rik	0.046111	-0.0175368	0.0361406
2310001H17Rik	0.0216063	0.00502034	-0.025846
2310011J03Rik	0.035224	0.0344734	-0.00958554
2310034G01Rik	0.0110431	0.0298165	-0.0176393
2310047D07Rik	0.0177068	-0.0104574	-0.0387008
2700081O15Rik	-0.00971363	0.0138068	-0.0232955
2810442N19Rik	0.0169012	-0.0293235	0.0173565
2900026A02Rik	-0.000554352	0.0737376	-0.0558765
2900089D17Rik	0.0315828	-0.00132851	0.0281414
3300002P13Rik	0.0129799	0.00185923	0.00615264
3300005D01Rik	-0.0332921	-0.0263307	0.0606108
4732414G09Rik	0.0154772	0.0324995	-0.0396556
4732465J04Rik	0.0245574	-0.0703195	-0.0130468
4732491K20Rik	0.0148477	0.0299792	-0.0328815
4833418N02Rik	0.0219306	-0.00243499	-0.000241798
4921511C10Rik	0.012776	0.0119685	-0.0148771
4930426L09Rik	-0.0439152	-0.0301245	0.0551598
4930430F08Rik	0.000165328	0.0313902	-0.0354495
4930438A08Rik	0.0847517	-0.0805047	-0.0212795
4930444F02Rik	0.0156477	0.00170568	0.0147015
4930455G09Rik	-0.0395495	-0.0405891	0.0716475
4930480K23Rik	0.00508924	0.00535261	-0.0106896
4930512M02Rik	0.0329782	0.114919	-0.110207
4930523C07Rik	0.0634976	-0.0105423	0.0354245
4930558J18Rik	-0.0266534	-0.0151954	-0.00119855
4930568A12Rik	0.00556941	0.00714781	-0.00278917
4930589L23Rik	-0.00427272	-0.0186949	0.00898809
4933406C10Rik	0.00717727	0.00628231	-0.004414
4933408B17Rik	0.00582984	-0.0286319	0.00537976
4933424M12Rik	0.00759461	-0.0183733	-0.0181736
4933427E11Rik	-0.0179414	0.0187769	-0.0192043
4933433G15Rik	0.00122554	-0.0212507	0.00284078
5031425F14Rik	-0.0229569	-0.0239489	-0.0143353
5031439G07Rik	-0.0911895	-0.09949	0.184345
5033406O09Rik	-0.00132146	0.0080223	-0.0152187
5430401H09Rik	0.0247768	-0.00726036	0.0453278
5430431A17Rik	0.000742835	0.0103016	-0.00932056
5730460C07Rik	0.0340593	0.0739983	-0.128911
6030408B16Rik	0.0415847	0.0498852	0.0159979
6430531B16Rik	0.000837802	-0.0423308	0.0538612
6430548M08Rik	0.0440898	-0.0911497	0.0371333
6430550D23Rik	-0.00760759	-0.00235222	0.000848555
6430571L13Rik	0.0283746	0.00237205	-0.0180714
6720489N17Rik	-0.000514129	0.0030372	0.00260224
8030474K03Rik	0.00269612	0.0135066	0.00101598
9030404E10Rik	-0.0454128	-0.00511564	0.038861
9130008F23Rik	0.0150639	0.0437687	-0.0355332
9130023H24Rik	-0.0179959	-0.0115396	0.0127618
9230112J17Rik	0.0123136	0.0217529	0.0123412
9230116L04Rik	-0.00981616	0.0147794	-0.0430875
9330020H09Rik	0.0432484	-0.0088278	-0.0112343
9330136K24Rik	-0.0130441	0.0115007	-0.0309513
9430015G10Rik	-0.0035983	-0.0152295	0.00943697
9430060I03Rik	-0.0635245	-0.0477003	0.0912878
9430085M18Rik	0.0200367	0.0580598	-0.0137133
9530082P21Rik	-0.0136785	-0.00366586	0.000787686
9830107B12Rik	0.0278488	-0.0931681	0.00299236
9930012K11Rik	0.0406693	0.0651606	-0.0329139
A130051J06Rik	0.0126063	0.00878747	-0.00727173
A330009N23Rik	0.00268226	0.0505924	-0.0133029
A330069E16Rik	-0.00765018	0.00246726	-0.00995698
A430005L14Rik	0.0103331	0.0153731	-0.0070261
A430078G23Rik	0.00699684	-0.0488011	0.0329955
A530013C23Rik	-0.0141714	-0.00898827	-1.55767e-05
A530064D06Rik	-0.00602727	-0.036182	0.020718
A530099J19Rik	-0.0216743	-0.029372	0.053084
A630001O12Rik	0.0180861	-0.031484	0.00359535
A930024E05Rik	-0.037183	0.0111583	-0.0607646
AA543186	-0.0137733	-0.00507838	-0.00259802
Aacs	0.0192864	0.0112826	-1.42373e-05
Aak1	0.00407192	0.00327017	-0.00203342
Aatk	0.0047848	-0.0271091	0.0273674
AB124611	-0.00595947	-0.0879854	0.0871895
Abca1	-0.0140273	0.0124795	-0.00711136
Abca2	-0.00451509	0.00782995	-0.00332911
Abcb10	-0.00107982	0.0124921	-0.0295209
Abcb6	-0.0272192	-0.0401905	0.0417907
Abcb8	0.00306348	0.0530822	-0.0424279
Abcb9	0.0258055	0.0412411	-0.0285867
Abcc10	0.0192928	0.02258	-0.0033696
Abcc2	0.01164	-0.00886736	0.0141856
Abcc4	0.0381454	-0.0391625	0.0446337
Abcd2	0.0326092	-0.0354168	0.0194627
Abcd3	0.00989696	0.0196579	-0.0183082
Abcf2	0.0145393	0.0323979	-0.00403408
Abcg1	-0.0224679	0.00897331	-0.0211714
Abhd12	-0.0183771	-0.0114504	0.0198686
Abhd17a	-0.00961158	-0.0115874	0.0100538
Abhd6	-0.0505007	-0.0431959	0.0865382
Ablim1	-0.035091	0.0373238	-0.0688996
Ablim2	-0.00695591	0.0054589	-0.00171312
Abtb1	-0.0332993	-0.0148122	0.0209967
Acaa1a	-0.01208	-0.0659011	0.046997
Acacb	-0.0149197	-0.000785532	-0.011765
Acad12	-0.0107018	-0.00741447	0.00429575
Acadm	0.0170009	0.0678376	-0.027172
Acbd6	-0.00310389	0.00237884	-0.0142831
Ace	0.0058725	0.00546126	0.0466286
Acot11	-0.00228369	0.030033	-0.019872
Acot2	0.0201998	0.0384695	-0.0216611
Acot4	0.0363869	-0.00367501	0.0141448
Acot8	-0.0144839	-0.0166897	0.00293423
Acox1	-0.00507503	-0.0136337	0.00714628
Acox3	-0.00311191	-0.0242828	0.0501222
Acrbp	-0.00470024	-0.0206461	0.0188275
Acsf2	-0.0227961	0.0462547	-0.012763
Acsf3	-0.00856372	0.0052842	-0.00714062
Acss1	-0.0666435	-0.0507349	0.0982491
Acss2	0.00831328	0.0512263	-0.0613451
Actb	-0.0199104	-0.0134975	-0.0197991
Actg1	-0.0605395	-0.123888	0.0917699
Actn1	0.0777912	-0.0425993	-0.0386954
Actn4	-0.00634432	-0.0320748	0.0383804
Actr3	-0.0214041	-0.0703969	0.0932695
Actr8	0.0266087	0.0259152	-0.00663799
Acvr1b	-0.0131737	-0.0098467	0.0274338
Acvrl1	-0.0511283	-0.030875	0.124993
Acy1	-0.0105265	-0.00639665	-0.022523
Ada	0.0358509	-0.00177998	-0.0115716
Adam11	0.0413075	0.0915017	0.0103231
Adam17	0.0583171	0.071799	-0.0552825
Adam19	-0.0509145	-0.052382	0.0285759
Adam8	0.0300955	-0.142871	0.0283836
Adamts10	0.0027054	-0.00845311	-3.35977e-06
Adamts14	0.0684136	0.14448	-0.0661608
Adamtsl4	0.0453111	0.0485046	-0.0329851
Adamtsl5	-0.0224891	-0.0181497	-0.00152413
Adap1	0.00552863	-0.0134238	0.0180336
Adap2	-0.0435495	-0.0262993	0.0969559
Adck2	0.0449186	0.0197023	-0.0023007
Adcy7	-0.0316721	-0.0285338	0.0463617
Add1	-0.0317588	-0.0378987	0.0616509
Add3	-0.00603024	-0.0144345	0.0205809
Adgra2	-0.0461432	-0.00720342	0.0859422
Adgrd1	0.111202	0.0908038	-0.0519677
Adgre1	-0.00848718	-0.0326106	0.0551206
Adgre5	-0.0448917	-0.050719	-0.00633734
Adgrg1	0.0830488	0.293275	-0.197912
Adgrg3	0.147966	0.133448	-0.0465086
Adgrl1	-0.0153267	0.0264717	-0.0387229
Adgrl2	-0.0183772	0.0751603	-0.0625451
Adgrl4	0.0540871	0.06965	-0.00928511
Adipor1	-0.0140175	-0.0294747	0.0252198
Adipor2	0.036601	0.0229605	-0.00533711
Adnp	-0.0120238	0.0129193	0.00416943
Adora2a	-0.00832129	0.0485761	-0.0569068
Adpgk	0.0211725	-0.0382936	-0.0158585
Adprm	0.021033	0.00720969	0.00713548
Adrb2	-0.00224392	-0.0292726	0.0342843
Adssl1	0.0953104	-0.0763178	0.0815593
Aen	0.0974083	0.0163121	-0.031027
Afap1	0.0604648	0.00281788	-0.00557888
Afap1l1	0.0252584	0.065546	-0.0204545
Aff1	0.0681232	0.0205918	-0.0193642
Aff3	-0.0449976	0.0192315	0.0391206
Agap2	-0.00452698	0.00112534	-0.00492105
Ago1	0.0263558	0.0658492	-0.0421828
Ago3	0.000242233	0.00927475	-0.00344286
Agpat2	0.0727287	-0.0191771	0.00521447
Agpat3	-0.0109805	0.163843	-0.0561339
Agps	0.111674	-0.00367469	-0.0171908
Agrp	-0.012479	0.0163887	-0.0337223
Agtrap	0.00104753	-0.00688544	0.00359589
Ahnak	-0.114783	-0.0746135	0.146627
Ahnak2	-0.00442938	-0.0098015	0.0165624
AI504432	-0.0591702	-0.0297696	0.0531375
AI839979	0.00226333	-0.0110383	0.00434174
Aif1	-0.047178	-0.0727671	0.136563
Airn	-0.00511313	0.0822686	-0.0398741
Ak1	-0.0123399	0.018432	-0.00804752
Ak4	0.0884759	0.0847409	-0.0399173
Ak8	-2.49965e-05	0.0096877	-0.0140866
Akap1	-0.00758904	0.00508755	0.0200967
Akap8	-0.00513718	-0.00273437	0.00104542
Akna	-0.0632389	-0.0510743	0.0156237
Akr7a5	9.16936e-05	-0.00133916	-0.000920844
Akt2	0.0248965	-0.0320354	0.0583712
Alas1	0.168022	-0.00627713	0.00713369
Aldh18a1	-0.00502728	0.0052411	-0.00435261
Aldh1a3	-0.00639914	-0.000480733	-0.000339963
Aldh1b1	-0.00401285	-0.00595364	0.0213678
Aldh1l1	0.0445974	0.0923762	-0.0491463
Aldh2	0.0600937	0.0407927	-0.0301686
Aldh3b1	0.0101296	-0.0299058	0.0305231
Aldh9a1	-0.0179384	-0.0010253	0.0113442
Aldoa	0.0145704	-0.0494892	0.0293601
Alg1	-0.00495312	-0.00678396	0.00598633
Alg6	-0.011581	0.00166268	0.0129336
Alg8	-0.00836312	-0.0026613	-0.00773749
Alkbh4	-0.00239131	-0.00552829	0.00681327
Alkbh7	-0.0225902	0.00162653	-0.0210393
Alox15	0.0374371	0.0240242	-0.02365
Alox5	0.0626234	-0.0500121	-0.0163375
Alox5ap	0.0186355	-0.0707422	0.0945426
Alpk3	0.0425902	0.0400811	-0.00214099
Alpl	-0.0275491	-0.0163728	0.0579067
Als2cl	-0.0138736	0.00651895	-0.00236075
Als2cr12	0.00747685	-0.00885532	-0.00546985
Amd1	0.00399847	0.00531322	-0.00999134
Amotl2	0.0645387	-0.0394588	0.00540027
Ampd2	0.091438	-0.00470849	-0.0385626
Ampd3	0.0169639	-0.0320005	-0.00867465
Amz1	-0.0723215	-0.0686888	0.141416
Amz2	-0.0104958	-0.00429198	-0.0215461
Anapc11	-0.0130161	-0.0177112	0.014108
Anapc2	0.00700015	0.0248052	-0.0178316
Anapc4	-0.0117612	0.0097654	-0.0306114
Ang	0.0024346	-0.0121775	-0.00470407
Angel1	-0.0164557	0.00403357	0.00241318
Angpt1	-0.0353435	0.0296863	-0.107159
Angpt2	-0.0039011	0.0171237	-0.0231724
Angptl2	-0.0588509	0.0157466	0.128353
Angptl8	0.0699991	-0.0209908	-0.0202013
Ankle1	-0.00233907	0.00169305	-0.00349102
Ankmy1	-0.0103504	-0.00452252	0.00567648
Ankrd12	0.00260866	-0.00488168	-0.0149704
Ankrd13a	-0.0180724	0.0720815	-0.0849444
Ankrd24	0.0479596	0.0709171	-0.0376097
Ankrd27	-0.00338934	0.00981019	-0.0490195
Ankrd28	0.103167	0.0149053	-0.021125
Ankrd33b	0.0652679	0.0104073	-0.0116987
Ankrd37	-0.00441221	-0.000239542	-0.00812907
Ankrd39	0.00105344	0.0129129	0.00331161
Ankrd50	-0.0398542	-0.00723278	0.0385174
Ankrd55	-0.0123642	-0.00137855	0.0255434
Ankrd6	-0.0109912	0.0908193	-0.0365983
Ankrd63	0.0396459	0.0103507	-0.0154732
Ankrd9	-0.010764	-0.0100069	-0.00936662
Anks1	0.00253295	-0.00659564	-0.000104582
Anks3	-0.0182711	-0.0259987	0.0600357
Anln	-0.0159391	-0.00818102	-0.0144613
Ano10	0.0986474	-0.0118412	-0.0497779
Anp32e	-0.0173265	-0.0105608	0.012498
Anxa1	0.042733	-0.0398344	0.00139072
Anxa6	-0.067162	-0.0583859	0.0346608
Anxa9	-0.00595329	-0.00552982	-0.00378517
Ap1m2	-0.0139253	-0.0191525	0.0118208
Ap2a1	0.0192499	0.0213388	-0.0114135
Ap3d1	-0.00498579	-0.0452087	0.0858389
Apba1	-0.0758543	-0.0582174	0.114366
Aph1c	-0.0206253	-0.0357818	0.0223797
Aplnr	0.0538054	-0.00346397	0.00301201
Aplp2	-0.00487317	0.00381475	-0.0227314
Apobec1	-0.0151672	-0.0776299	0.0836193
Apol8	-0.016336	-0.0131313	-0.00804158
Apol9b	-0.0223148	0.00188501	-0.0265309
Apon	0.0383889	-0.00435196	0.00981702
App	0.00385426	-0.0425414	0.0349561
Aprt	0.0867173	-0.0499747	-2.24229e-05
Aqp1	-0.0951005	0.0191096	-0.0347208
Aqp11	-0.0144177	0.00399609	-0.0247928
Aqp7	-0.00847453	-0.000917193	-0.0152929
Arap2	0.00878923	0.0179242	-0.0191114
Arap3	0.0345387	0.0209415	-0.0913426
Arf2	-0.0242345	-0.0486033	0.0688329
Arf6	0.00548057	-0.00227644	0.00582281
Arfgap1	-0.00428467	0.00949055	-0.00892178
Arfip2	-0.010151	-0.0136342	-0.00105095
Arhgap19	0.00872156	0.00409561	-0.0112479
Arhgap22	-0.0615703	-0.0240129	0.0947284
Arhgap23	-0.00827238	-0.0101065	-0.00478676
Arhgap27	-0.029181	-0.0119543	0.0322737
Arhgap27os3	-0.0234526	-0.0116013	0.0244778
Arhgap32	0.000352374	-0.000457013	0.0331234
Arhgdia	-0.0520418	-0.058961	0.107712
Arhgdib	0.0206307	-0.0324196	0.00542084
Arhgef1	0.00309779	0.0454509	-0.0623187
Arhgef10	-0.0193086	0.0024004	0.0122942
Arhgef10l	-0.0386291	-0.106028	0.210293
Arhgef11	-0.00944968	-0.00583959	0.0108112
Arhgef17	-0.0233716	-0.00548445	0.0571886
Arhgef18	-0.0100833	-0.00342989	0.0132337
Arhgef25	-0.0394397	0.0143486	-0.0583396
Arhgef28	0.0984962	0.116349	-0.0526691
Arhgef37	-0.0103103	-0.0281201	0.0639323
Arhgef39	-0.0310158	-0.00569032	0.0151251
Arid1b	-0.00366804	0.0316843	-0.0315384
Arid3b	-0.0523847	-0.0204007	0.0532382
Arl4c	-0.0491406	-0.0193595	0.0706474
Arl5c	-0.103119	-0.0783255	0.136005
Arl6ip4	-0.00211165	-0.0196466	0.0134657
Arl8b	0.0032283	-0.0586371	0.0306923
Armc7	-0.0250899	0.0215557	-0.0451664
Arntl	-0.00892814	0.00231258	0.00383359
Arpc5	-0.0344673	-0.0855927	0.0871904
Arpp21	-0.00314454	0.0540847	-0.0157615
Arrb2	0.0420724	-0.0376311	-0.0296547
Arsi	-0.0196862	0.00121176	0.034242
Art2b	-0.0130294	0.00369586	0.0116434
Asap1	-0.0397388	-0.0368206	0.0478673
Asb2	-0.0235717	-0.0112887	-0.030026
Asb6	-0.0252154	-0.0225759	0.046671
Asb7	-0.00810186	-0.0338697	0.00467497
Asns	0.0491725	0.0136394	-0.0330768
Asprv1	0.0321587	-0.0794245	-0.0177933
Ass1	-0.0601157	-0.0393397	0.118637
Astl	0.00716284	0.0136607	0.00884244
Asxl2	-0.0238361	-0.0271069	0.0377857
Atcayos	-0.0409538	-0.0431987	-0.0359785
Atf3	-0.0182315	-0.0474524	0.061513
Atf4	-0.00959698	-0.00250368	0.00553687
Atf6	-0.0457346	-0.0525353	0.0734101
Atf6b	0.0072751	0.0163168	0.0471164
Atg13	0.0143077	0.00568769	0.000661513
Atg2a	0.0179851	-0.0492588	0.0154013
Atg2b	-0.00175082	-0.000200445	0.0180553
Atg9b	0.00734062	0.0346519	-0.0211985
Atox1	-0.00251121	-0.0874051	0.069775
Atp11a	0.000956146	-0.0284559	0.0346644
Atp13a1	0.0117002	0.0512392	-0.0297576
Atp13a2	-0.023229	0.0155901	-0.0260836
Atp1a3	0.0309532	-0.0372782	0.0792238
Atp1b1	0.00405213	0.0440451	-0.0559411
Atp2a2	0.0135056	0.00213457	-0.0114521
Atp2a3	-0.0292059	-0.0324847	0.046312
Atp5h	-0.0182393	-0.0101694	0.0198824
Atp6v0d1	-0.0113001	-0.00771179	0.013148
Atp6v1e1	-0.00288045	-0.0169139	0.00093567
Atp6v1g1	-0.0543087	-0.0349724	0.0265852
Atp8b3	-0.0201255	-0.0108049	-0.012567
Atp8b4	0.0301822	-0.0181561	0.0114362
Atp9a	-0.00683552	0.0130373	0.000941747
Atpaf1	-0.00847529	-0.0126006	-0.00932147
Atrn	0.134151	-0.0445243	0.00283037
Atxn10	0.0106321	-0.0174771	-0.00675019
Atxn7l3	0.0171382	-0.00266764	-0.00826055
AU040320	-0.00568418	-0.000395342	-0.00174292
Aurkb	-0.0285473	-0.00558315	-0.0139343
Avpi1	0.0183492	0.0488616	0.0135733
AW011738	0.0228967	-0.027849	-0.00033777
AW112010	0.00152441	-0.00428073	-0.00635712
Axl	-0.00937112	-0.00370603	-0.0101689
B230208H11Rik	0.0268753	-0.0371147	-0.0253119
B230217O12Rik	0.0186705	-0.0211578	0.0218065
B230219D22Rik	0.00506181	0.00796642	-0.00598539
B230312C02Rik	-0.00173362	0.00708433	-0.000980997
B230317F23Rik	-0.0165164	0.0449404	-0.084486
B230369F24Rik	0.0173945	0.00982745	-0.0132131
B3galnt1	-0.0168905	-0.00612885	0.0192211
B3galt4	0.000349848	0.00362384	-0.0197815
B3gnt2	0.0115019	-0.00283394	-0.00394229
B3gnt3	3.95186e-05	0.00527377	-0.0081724
B3gnt8	0.0429943	0.00412814	0.0313532
B430010I23Rik	0.0395618	-0.0367023	0.00780204
B4galt3	0.0347664	-0.0425935	0.00363228
B4galt5	-0.0333754	-0.0362924	0.091697
B4galt6	0.051981	-0.0294617	0.0348383
B4gat1	-0.0346828	0.0182363	-0.0509791
B9d2	0.0259898	0.0518416	0.0264464
Bach1	0.033961	0.025219	-0.0180012
Bach2	-0.051296	0.0328955	-0.00378614
Bag3	-0.0160452	-0.0243059	0.0348985
Bahcc1	0.0465333	0.070227	0.00489102
Baiap2	-0.0270427	-0.0171963	0.080744
Bap1	-0.021128	-0.00598073	-0.0136031
Batf3	-0.0590401	-0.0606578	0.105872
Baz1a	0.0546883	0.0158706	-0.026177
Bbs10	-0.00771877	0.000664949	0.000811033
Bbs12	0.00639719	0.0089639	-0.0111432
Bbs9	-0.00317771	-0.013675	0.0013173
BC004004	-0.00835736	-0.0117479	0.0473576
BC017158	-0.0216696	-0.000260229	-0.0289625
BC030499	0.00345495	0.00614404	-0.00225582
BC030867	-0.0249277	-0.0263081	-0.00680234
BC048403	0.026404	0.0178183	-0.0191223
BC051142	0.0143355	-0.04642	-0.00117705
BC051537	0.018137	-0.0071126	-0.0117672
Bcam	-0.00579198	0.10943	-0.0331189
Bcar3	0.025225	-0.0136367	-0.0172076
Bcas1	0.0179811	0.000194054	-0.00243359
Bcat1	0.00847482	0.0159323	-0.0187148
Bcl10	-0.000892486	0.00434862	-0.0154894
Bcl11b	-0.031031	-0.012769	-0.0246681
Bcl2	-0.0257272	0.00246495	0.000666708
Bcl2a1b	0.0126511	0.00671235	-0.0062231
Bcl2l12	-0.024694	0.00424097	-0.0180228
Bcl3	-0.0155636	-0.0103774	0.0512828
Bcl6	-0.0320895	-0.0428156	0.0978519
Bcl7b	0.00872721	0.00901682	-0.00662947
Bco1	0.000969238	0.00414429	-0.00510756
Bcor	0.010672	0.0144884	-0.0200546
Bcr	0.0201049	-0.00910039	0.0785152
Bfar	-0.00763667	-0.00421108	0.00087656
Bfsp2	0.00889498	0.048144	-0.0429168
Bhlha15	-0.0238102	-0.00753346	-0.00343219
Bhlhe40	-0.0477807	-0.0195503	0.00255561
Bhlhe41	-0.0159093	0.00686045	0.0101091
Bicd1	-0.00901057	0.0669917	-0.0409294
Bicd2	-0.040219	-0.0381839	0.0265022
Bin2	-0.0116416	0.0168669	0.0404597
Blk	-0.0561748	0.0314657	0.0574525
Blnk	-0.034262	0.0119706	0.0730898
Bloc1s3	-0.00200127	0.0177951	-0.0212626
Bloc1s4	-0.023504	-0.0301227	0.0332451
Bmx	0.00856585	-0.00131041	-0.00990418
Bnip3l	0.00870933	-0.0688429	-0.00550376
Bod1	-0.00966965	0.0366772	-0.0462232
Bpgm	-0.0026637	0.0119056	-0.0174709
Bpifc	0.087642	0.111559	-0.061889
Brca2	0.000343224	0.00462148	-0.00968263
Brd1	-0.0135421	0.00473951	-0.0154591
Brd3	0.0116409	0.0120082	0.0148688
Brpf3	0.0504959	-0.0113786	-0.000438263
Bscl2	0.00680055	-0.0180486	0.00657281
Bsg	-0.00622811	0.00172954	-0.0103798
Bst1	-0.0138632	-0.0315871	0.0151521
Bst2	-0.0170408	0.033248	0.054167
Btbd1	0.00895702	-0.00828429	0.0398827
Btbd11	0.0122099	0.0150793	-0.0103561
Btbd16	-0.0064999	0.000836482	0.029281
Btbd2	0.0451631	0.12281	-0.0717658
Btbd3	-0.0498584	-0.0138541	0.0777061
Btbd7	-0.0155744	-0.00453228	0.0128919
Btd	-0.00778332	0.00461648	0.00504172
Btg1	-0.0491463	-0.0408669	-0.00794899
Btg2	-0.0693933	-0.0425693	0.00869215
Btla	-0.0448525	-0.0477175	0.0794506
C130026I21Rik	-0.0174343	-0.0357791	0.012911
C130050O18Rik	0.00202886	-0.00358181	0.0167249
C1galt1c1	-0.0152488	-0.0283604	0.0392785
C1ra	0.0177304	-0.0165716	0.05528
C2	-0.00656807	-0.00906344	-0.00262528
C230057M02Rik	0.000492411	0.00515736	-0.00909109
C2cd2	0.0061003	-0.0112058	-0.021612
C530008M17Rik	0.00465541	0.045541	-0.0570788
C5ar1	0.0281967	-0.0846421	-0.0324953
C5ar2	0.00316163	0.00753621	-0.0113693
C87436	0.0561003	0.0352662	-0.0315164
C920006O11Rik	0.0119262	0.0241935	-0.0283634
Cabin1	-0.0435236	-0.000766988	-0.0624316
Cacna2d2	0.0289888	0.0226595	-0.0347148
Cacnb1	-0.016929	-0.00508334	0.000444393
Cacnb3	-0.0169672	-6.18003e-05	0.00333631
Cad	0.00177037	-0.0135819	0.0878969
Calm3	-0.00778042	0.0193196	-0.078761
Calm4	-0.0203631	0.0118913	0.0346485
Calml4	0.00493653	0.0106446	-0.0053706
Calr	0.0861025	0.065145	-0.0362178
Camk1d	-0.058516	-0.0476486	0.0883574
Camk2a	0.0204585	0.107126	-0.0200537
Camk2b	0.0177213	0.0439122	-0.0203718
Camk2g	-0.00878943	0.00881229	-0.0208112
Camk2n1	-0.0166343	0.0256561	-0.0309012
Camkk2	-0.00922055	0.00240936	-0.00362622
Cand1	-0.0121263	-0.00293247	-0.00174955
Cand2	-0.00567137	-0.0026963	-0.00710706
Canx	-0.00782639	-0.0359413	0.0274521
Capn11	0.00785104	-0.0212412	0.0415266
Capn12	-0.00755382	-0.00026987	-0.0133354
Capn15	-0.00657215	-0.00127769	-0.0103328
Capn2	-0.0383051	-0.0442062	0.0870287
Capn3	-0.0110476	0.00523274	0.00754802
Capn5	-0.036015	0.046362	-0.0245126
Capzb	-0.0662021	-0.0721276	0.119886
Car2	0.020977	0.126424	-0.101999
Card10	0.00585112	-0.0364932	0.0211385
Card11	-0.0411403	-0.0142168	0.0353015
Card19	-0.0508034	-0.0526623	0.0683423
Cars	0.0162463	0.0107083	-0.00299991
Cars2	0.0872302	0.028729	-0.00944621
Caskin2	0.00651115	0.0221268	-0.0121343
Casp3	0.0215078	0.00635468	-0.0249492
Casp9	-0.0539812	0.000944825	-0.0555059
Cass4	-0.0178272	0.0165913	0.0315355
Catip	-0.000551422	0.0302054	-0.0362002
Cbfa2t3	-0.0422958	0.0545089	0.0668824
Cbx1	-0.0163318	0.00766601	-0.00278766
Cbx8	0.0609223	-0.0228555	0.00420293
Cby1	-0.00280714	0.0220166	-0.0144338
Ccar2	0.0738956	0.114984	-0.0342109
Ccdc102a	-0.0117296	0.0149998	0.0296597
Ccdc112	-0.00235216	0.0433831	-0.0626362
Ccdc136	-0.00697983	0.0269804	-0.0156854
Ccdc137	0.00517765	0.0105532	-0.0135625
Ccdc159	-0.00702061	0.0270902	-0.0109031
Ccdc162	0.0464224	-0.044986	0.0199682
Ccdc167	0.00577293	0.00406952	-0.00186518
Ccdc28b	-0.01516	-0.0166853	0.0153778
Ccdc40	-0.0125066	0.0207212	-0.0127726
Ccdc50	-0.0318562	-0.0421897	0.083051
Ccdc62	0.0577639	0.0380108	-0.0416224
Ccdc63	-0.0376506	-0.0296669	-0.030113
Ccdc78	-0.0166861	-0.040949	-0.0082405
Ccdc8	0.0738944	0.119223	-0.0705294
Ccdc85c	0.0115819	0.0427122	-0.033519
Ccdc88c	-0.0130923	-0.0163627	0.0160808
Ccl17	-0.037173	0.0157314	-0.0333517
Ccl2	-0.0334457	-0.0511403	0.167214
Ccl24	-0.0211331	-0.0232563	0.0317922
Ccl25	0.00425795	0.0100528	-0.0133375
Ccl3	0.00877983	-0.0477006	0.0123728
Ccl4	-0.0155068	-0.00177003	0.00707488
Ccl5	-0.0328304	-0.000898682	-0.0113117
Ccl6	-0.00416166	-0.0499095	0.0468827
Ccm2	0.0891949	0.0286626	-0.0559959
Ccm2l	0.100712	0.0289006	-0.030315
Ccnd1	-0.0219653	0.046894	0.0508495
Ccnd2	0.0233215	0.0666563	-0.0316757
Ccnd3	-0.0493028	-0.03905	0.00244346
Ccnf	-0.0303775	-0.0443153	0.0215768
Ccnjl	0.0255352	0.0605523	-0.0448218
Ccno	0.0898134	-0.0195802	-0.0194917
Ccr1	-0.0153653	-0.0888915	0.0265653
Ccr10	-0.00257244	0.0221432	-0.00681653
Ccr7	-0.0536335	0.0132394	0.00614505
Ccr9	-0.0497676	0.00665617	-0.000627982
Ccsap	-0.0326658	-0.023369	0.0489359
Cd101	0.00563111	-0.0411776	0.0359707
Cd14	-0.0109808	-0.0137688	0.0161535
Cd151	-0.00240709	0.00244443	-0.012983
Cd177	0.0820225	-0.0917492	-0.01524
Cd2	-0.0721993	-0.0142968	-0.0103304
Cd200r3	0.052324	-0.0321086	-0.0390255
Cd200r4	0.0356154	0.0256703	-0.0386415
Cd22	-0.0569159	-0.0340076	0.0736402
Cd226	-0.0205476	-0.0152259	0.00875005
Cd247	-0.0380742	-0.0110385	-0.0271106
Cd24a	0.0418983	0.0166091	-0.06321
Cd28	0.000753632	0.0233347	-0.00923819
Cd2ap	-0.0619592	-0.00595938	0.00284389
Cd300a	-0.0846167	-0.106957	0.203063
Cd300c	-0.0140274	-0.016937	0.108641
Cd300c2	0.0105733	-0.0740394	0.0955651
Cd300lb	0.011155	-0.0387011	0.0396785
Cd300ld	0.00245276	-0.0482818	0.03582
Cd300lf	-0.0292547	-0.0790945	0.0691022
Cd300lg	-0.0183385	0.00453111	0.0787939
Cd33	-0.0436029	-0.0472075	0.0797518
Cd34	0.0615443	0.0616573	0.0478474
Cd37	-0.0449169	-0.0725074	0.0136148
Cd38	-0.0301322	-0.0111405	0.0022532
Cd3d	-0.0117533	-0.00833877	-0.0203748
Cd3e	-0.0542149	-0.0149321	-0.014815
Cd3eap	0.0403627	-0.00660418	0.056539
Cd40	-0.0692177	-0.0464905	0.0920507
Cd44	-0.0104483	-0.00965037	0.00556675
Cd48	-0.0607418	-0.0602109	0.0998217
Cd5	-0.0284562	0.0186006	0.0360496
Cd59a	0.000118828	0.0428003	-0.0359212
Cd63	0.12552	0.060944	-0.0943066
Cd68	-0.0306128	-0.0484352	0.0825665
Cd69	0.0191951	0.014672	-0.0244076
Cd7	-0.0647797	0.00686635	-0.0289795
Cd74	-0.115639	-0.0695702	0.0928085
Cd79a	-0.0362109	-0.0108166	-0.00180106
Cd79b	-0.0266901	-0.0408231	0.0664149
Cd80	-0.0118008	-0.05782	0.0349713
Cd82	-0.031147	0.0622924	-0.0893048
Cd83	-0.0411125	-0.0356558	0.149338
Cd86	-0.0532615	-0.0750892	0.0919076
Cd8a	-0.0314116	-0.0234149	0.0334757
Cd9	0.0578261	-0.0310982	-0.0768417
Cd93	-0.0113833	-0.0215219	0.0312713
Cd96	-0.0125438	0.0450339	-0.0400695
Cdc14a	0.0638339	0.0246761	-0.0284976
Cdc25c	-0.0156323	-0.0490452	0.00357101
Cdc37	0.0313132	0.0498971	-0.0422649
Cdc42	-0.0639199	-0.0863445	0.0957842
Cdc42bpa	-0.0155613	0.00521903	-0.017247
Cdc42bpb	-0.0353879	-0.0235791	0.0753079
Cdc42bpg	0.0463369	0.113052	-0.0695106
Cdc42ep2	-0.0156023	-0.0653585	0.0429396
Cdc45	0.0692497	-0.0118825	0.00809414
Cdc7	0.0238148	0.0115441	-0.0106224
Cdca3	-0.0233523	-0.0274208	0.0425316
Cdca5	-0.0117149	-0.00989389	0.00145878
Cdh1	0.0598557	0.0736271	-0.0598593
Cdh23	0.0406878	-0.0463456	-0.0260271
Cdh5	-0.0448587	-0.0111508	0.0596708
Cdipt	0.0174043	0.034493	-0.0246942
Cdk1	0.0104574	0.0128704	-0.00799164
Cdk10	-0.0021497	-0.0141193	0.00907077
Cdk18	0.00436113	0.0978432	-0.0670363
Cdk19	-0.00368246	-0.00625195	-0.00499341
Cdk5r1	0.0904644	-0.0512427	-0.0439187
Cdkal1	0.00445114	0.0308848	-0.0144252
Cdkl3	-0.00336657	-0.00544676	-0.0022218
Cdkn1a	0.0141078	0.058703	-0.0122938
Cdkn2aip	0.00477514	0.0104461	-0.0103126
Cdkn2c	0.00213889	0.0115698	0.044188
Cdon	0.00149368	0.0207226	-0.0192028
Cdt1	-0.000404914	-0.0253109	0.118929
Ceacam10	0.0209045	0.0229072	0.00465136
Ceacam16	-0.0111463	-0.0114317	0.0191374
Ceacam19	0.00647836	0.014731	0.0860393
Cebpa	0.0674126	-0.00190528	0.0480708
Cebpb	0.0681455	-0.0182159	0.0103796
Cebpd	0.0261978	-0.0904739	0.0709473
Cebpe	0.238608	0.143778	-0.179192
Cebpg	-0.0496439	-0.0948138	0.156357
Celsr1	-0.0283583	0.0150047	-0.0460794
Celsr3	0.0228406	-0.0633233	0.0337366
Cenpb	-0.0330207	0.0109827	-0.057661
Cenpe	-0.044017	-0.0223623	0.0726981
Cenpm	-0.0396703	-0.0453399	0.114479
Cenpt	0.00307733	-0.00180237	0.0248469
Cenpu	0.0967115	0.0338171	-0.0598078
Cenpv	-0.00610869	-0.000968287	-0.0176812
Cep104	-0.00668112	0.00174401	-0.00558502
Cep128	0.024224	0.00153109	-0.00437126
Cep131	0.0208337	0.0257023	-0.00246801
Cep152	0.000658705	-0.00355335	-0.00276903
Cep250	0.0190682	0.0366788	0.0112484
Cep55	0.0204504	-0.016521	0.0340014
Cep63	-0.00290212	-0.00537952	-0.00267836
Cep85	-0.0230328	-0.0398915	0.0901127
Cep95	-0.00835949	-0.0095708	0.000469289
Cep97	0.0236949	0.0807187	-0.052866
Cercam	0.0110004	-0.023164	0.00472319
Cerk	0.0219927	0.0340393	0.042602
Cers2	0.0195782	-0.0134632	-0.0181131
Cers6	0.0271034	-0.0450017	0.0508535
Cetn4	0.00270928	0.0263182	-0.0188338
Cfap45	-0.00623565	-0.00625494	0.012093
Cfap57	0.0191404	0.0172493	0.0025285
Cfh	-0.0253893	-0.0305289	0.0452764
Cgnl1	-0.0283535	-0.0182303	0.0717826
Cgref1	-0.00993412	-0.00427973	0.00461501
Cgrrf1	0.0110255	-0.0266922	-0.0135997
Chac1	-0.0102574	0.0682313	-0.0486027
Chadl	-0.00837116	-0.00135244	-0.00375155
Chaf1a	-0.00985107	-0.00276485	-0.00876442
Chchd4	0.0821964	0.0566664	-0.0188713
Chd2	-0.0227667	-0.0181492	-0.0293127
Chd3	0.0118639	0.0406455	-0.0443925
Chd7	0.0269579	-0.0545066	0.0036078
Chdh	0.0586206	0.0137743	0.0121825
Chid1	-0.0141973	-0.00170279	-0.00031061
Chil1	0.0326753	-0.0513323	0.00306708
Chil3	0.0533804	-0.0594356	0.020959
Chka	-0.00833749	-0.00782006	0.00241637
Chkb	-0.00379161	0.0097509	-0.0117295
Chmp1a	-0.0235107	0.00672754	-0.0423675
Chp1	-0.00192265	-0.0285258	0.030871
Chpf	0.0023159	0.0367076	-0.0464176
Chrne	-0.00815165	0.00444603	0.0121599
Chst11	-0.0025418	0.0722256	-0.0795366
Chst12	0.0430877	-0.0215721	-0.0120693
Chst13	0.139204	-0.063641	-0.0448129
Chst15	-0.014482	0.00653429	0.0281207
Chsy1	-0.0271322	-0.00789789	-0.00777662
Chtf18	-0.0189222	0.00436932	0.0115187
Cib2	0.033725	-0.0327114	-0.00604461
Cib3	-0.0144338	-0.0148288	-0.0229012
Cic	-0.0496921	-0.0101903	0.0397146
Ciita	-0.0674329	-0.0421303	0.0837758
Cipc	-0.0218476	-0.0213078	-0.0119627
Cish	-0.0418086	-0.00806284	-0.0122352
Cited4	-0.0154894	0.00195246	-0.0399706
Ciz1	-0.041018	-0.0171093	-0.0198918
Ckap4	0.0727521	-0.0982449	0.0286641
Ckb	-0.0384621	-0.0305849	0.061533
Ckm	-0.01191	-0.00291158	-0.00465031
Cks2	0.0131172	-0.00112366	-0.00224082
Clasp2	0.0319936	0.00456419	0.00382419
Clasrp	-0.00521237	0.017182	-0.0187982
Clcn6	-0.034121	0.0588414	-0.110751
Clcn7	-0.0218856	-0.0233801	0.0144884
Cldn15	0.00103903	0.00305227	-0.00651949
Cldnd2	0.00162902	0.0032833	-0.00269251
Clec16a	-0.0073624	-0.00666183	-0.000798728
Clec4a3	-0.00832416	-0.0465687	0.047319
Clec4e	0.0100258	0.0284716	-0.0535606
Clic1	-0.0320723	-0.0287873	0.0630604
Clic4	-0.0135615	0.00669272	-0.0166766
Clip3	-0.0211965	0.0393727	-0.0499723
Clk3	-0.0204559	-0.00470188	-0.0120838
Clmn	0.017911	0.00421532	0.0540048
Clmp	0.0162071	-0.020887	0.0167162
Cln6	-3.72917e-05	-0.0297536	0.0572656
Cln8	-0.041224	-0.0445714	0.103096
Clp1	0.00313125	-0.0283615	0.0212007
Clstn1	0.0128606	0.0184266	-0.0123639
Clstn3	-0.00506683	0.0271262	-0.0502966
Cmah	0.0157735	0.054934	-0.0173968
Cmas	-0.00332721	0.0138582	-0.00354256
Cmip	-0.0270828	-0.00964452	-0.0300228
Cmklr1	0.0182492	0.0383478	-0.0122926
Cmpk2	0.0106356	0.0236339	-0.0269446
Cmtm3	-0.020452	-0.00157595	0.030669
Cmtm7	0.076199	0.0912854	0.0126431
Cmtr1	-0.00378671	-0.00876957	-0.00679387
Cmya5	-0.00624716	0.0517292	0.00630088
Cndp2	-0.00612035	-0.00778366	0.00957677
Cnep1r1	0.0268558	0.000207399	-0.0247681
Cnn2	-0.0162247	-0.0682071	0.00372464
Cnn3	-0.00213542	0.0369989	0.0162236
Cnnm3	-0.000631531	0.0168002	-0.0136443
Cnnm4	-0.0131239	-0.0526754	0.0715512
Cnpy2	0.054598	-0.0233482	0.0275016
Cnr2	-0.0110508	0.00631573	-0.0339936
Cntnap1	0.0432724	0.029834	-0.0192841
Cog1	0.0130108	0.0151695	-0.0104184
Cog7	-0.00302265	0.00300244	-0.0279771
Col11a2	0.00146382	-0.00525663	-0.00277943
Col16a1	-0.00585528	0.00588302	0.000261144
Col4a1	-0.00544098	0.00652172	0.0243853
Col4a2	0.0321341	0.0881604	-0.019168
Col7a1	0.00093238	-0.0073254	-0.00687885
Colgalt1	0.000214744	-0.00826222	0.00145769
Commd4	-0.0101708	-0.00398991	0.00836442
Commd7	0.00419818	0.0433609	-0.0333606
Comp	-0.00164242	-0.00275459	0.016352
Copg1	-0.00701611	0.0051031	-0.016762
Cops3	0.0410558	0.132992	-0.0352178
Cops6	0.0180682	0.000130594	-0.00198536
Cops7a	-0.00240229	0.00631983	-0.0115444
Coq4	-0.00738184	-0.00388083	-0.013173
Coq5	-0.016593	-0.0285048	0.0502371
Coq7	-0.00946629	-0.0388671	0.0549089
Coro1a	-0.0479343	-0.0525136	0.0681577
Coro1b	-0.0124962	-0.0292307	0.0394842
Coro1c	-0.00300697	0.0329105	-0.0088644
Coro2a	0.019222	0.030252	0.0621435
Coro7	-0.0172036	-0.00485993	0.00431746
Cotl1	-0.00681599	-0.0729604	0.102022
Cox15	-0.00382715	-0.0030147	-0.00320131
Cox19	0.0395625	-0.00769205	0.0369243
Cox4i2	0.0195386	0.0214278	0.0184193
Cox5a	0.156756	0.0868459	-0.055301
Cox6a2	-0.0383749	-0.00868197	0.0284591
Cox6b2	0.015508	0.0286261	-0.0109579
Cox8a	-0.00538632	0.0124834	-0.0177871
Cpa3	0.0189377	0.0409603	-0.0438308
Cpd	0.0392113	-0.0433108	-0.00901832
Cpeb3	-0.0131024	0.00782018	-0.0191695
Cpeb4	0.0102772	-0.0240544	-0.00272339
Cpne2	0.11642	0.0756768	-0.0934194
Cpne5	0.00899934	0.0232593	-0.0160768
Cpne7	-0.0251219	0.0177154	-0.0608048
Cpsf2	-0.00972471	0.0175532	-0.0185921
Cpsf4	-0.0188652	-0.00487131	-0.00431725
Cptp	0.00141022	-0.00525412	-0.0166379
Cpvl	-0.0596378	-0.0565726	0.100491
Cradd	0.00393712	-0.0238289	0.0553549
Crb3	0.000228287	-0.025783	0.00820872
Creb3l1	-0.0149553	0.0368742	-0.0279231
Creb3l3	-0.00755735	-0.00148662	-0.00551897
Crebl2	-0.029743	-0.059667	0.0327065
Creld2	0.0455036	0.0214934	0.0132859
Crip1	-0.0953057	-0.0199524	0.0362834
Crip2	-0.00734442	0.00725787	-0.009539
Crk	-0.016969	-0.0648571	0.0652777
Crocc	-0.017244	-0.00956769	0.00218406
Crtam	-0.0340932	-0.0142558	-0.0253933
Cry1	0.00527172	0.00323888	-0.00737274
Cryab	-0.0114185	0.00591052	-0.0139877
Cryba4	-0.0118621	-0.0214693	0.0156889
Crybb1	-0.0270491	0.0191445	-0.0100057
Crygn	0.000307823	0.0310077	-0.00573216
Csf1	0.00781945	0.0035957	-0.0307916
Csf1r	-0.0311121	-0.0430324	0.192778
Csf2rb	0.0376954	0.0138822	-0.00742022
Csf2rb2	0.0106342	0.0460842	-0.0103382
Csnk1g3	-0.0118439	0.00460742	-0.0149387
Csrnp1	0.015793	-0.00302174	0.0117253
Csrnp2	-0.00718478	0.0108458	-0.0244332
Csrp3	-0.000153268	0.0521448	-0.105614
Cst3	-0.0134076	-0.0602853	0.088552
Cst6	-0.0312653	0.00696771	-0.0605829
Cstad	-0.00715842	0.0621809	0.00814902
Ctbp1	-0.0147837	-0.00984718	0.0111011
Ctdp1	-0.0108342	-0.00719293	0.00165502
Ctdsp1	0.0199455	-0.0444599	0.0128639
Ctdsp2	0.0069099	0.00550318	0.00489174
Ctdspl	0.0139901	0.0494726	-0.0290041
Ctla2a	0.0269158	0.185512	-0.0988531
Ctla4	-0.0121916	0.0227996	-0.0119619
Ctr9	0.00274359	0.0773238	-0.0753153
Ctsb	-0.0527276	-0.0751565	0.096992
Ctsc	-0.00410875	-0.0379478	0.070901
Ctsd	-0.0354681	-0.0285791	-0.0361423
Ctsg	0.160308	0.0412044	-0.00280909
Ctsh	-0.075367	-0.150634	0.213491
Ctso	-0.00156158	0.0104151	-0.00217266
Ctsw	0.00761425	-0.0216331	-0.0615365
Ctsz	-0.0686167	-0.150464	0.182839
Cttnbp2nl	-0.0468511	-0.0225485	0.0822353
Ctu1	0.0170694	-0.0379606	0.0457284
Ctu2	0.0767225	-0.0271142	0.0357599
Cuedc1	0.0117258	0.0795713	-0.0658713
Cul9	-0.00754675	0.0345844	-0.00656733
Cux1	0.0145245	0.0183128	-0.0342324
Cux2	-0.0198449	-0.00942668	0.0316608
Cwc25	0.015918	0.0645763	-0.0372449
Cx3cr1	-0.0232731	-0.0249314	0.0863707
Cxcl10	0.0149324	-0.00562072	0.0107243
Cxcl2	0.0385894	-0.0624138	0.00204143
Cxcr2	0.0566518	-0.087647	0.000696157
Cxcr3	-0.0322107	-0.00562913	-0.0157337
Cxcr4	-0.0680593	-0.0663806	0.143469
Cxcr5	-0.0201614	-0.0365868	0.00997117
Cxcr6	-0.0252854	-0.0140984	-0.00152504
Cxxc5	0.0104927	0.163516	-0.0364211
Cyb561	-0.00397378	0.0490867	-0.034072
Cyb561a3	-0.0410555	-0.0238279	0.0410518
Cyb561d2	-0.00468102	0.020242	-0.011827
Cyba	-0.00697674	-0.113615	0.0599536
Cybb	-0.000257731	-0.052365	0.0698998
Cyp11a1	0.0275938	0.0268966	-0.0558882
Cyp27a1	-0.0524976	-0.0353225	0.0802979
Cyp2ab1	-0.00981176	-0.0802882	0.0834784
Cyp2s1	-0.00620403	0.0606158	-0.0460933
Cyp4f18	-0.0353863	-0.0778531	0.0768471
Cysltr1	-0.0123732	-0.0210887	0.0234179
Cyth2	0.00526011	0.00514404	-0.00192404
Cyth3	-0.0138864	0.0018681	-0.0148103
Cyth4	-0.016624	-0.0488105	0.126577
Cytip	-0.0252822	-0.0150074	0.00730954
D030047H15Rik	0.0282819	0.00963918	0.000172627
D17H6S53E	-0.0196297	-0.00203816	-0.010048
D17Wsu92e	0.00551096	0.00699167	0.00602397
D1Ertd622e	-0.00489335	-0.0257895	0.0145898
D230017M19Rik	0.0283677	-0.0173245	-0.00786455
D430042O09Rik	-0.0130708	-0.00288601	-0.00357198
D5Ertd605e	0.0777887	0.0635574	-0.0148068
D630024D03Rik	0.00435021	-0.0358181	-0.00414591
D630039A03Rik	-0.002384	0.0366966	-0.0288683
D630045J12Rik	0.00736984	0.0279364	-0.013093
D730003I15Rik	-0.0211278	-0.038067	0.0590183
D930028M14Rik	-0.00327638	0.0410138	-0.0223337
D930048N14Rik	-0.0342296	-0.0311294	-0.0498502
Daam1	-0.0190303	-0.00831527	0.0243361
Daglb	-0.00580912	-0.00881746	-0.00959874
Dand5	-0.0042506	-0.00161659	0.000498301
Dapk3	0.0115272	0.0120247	-0.0181877
Dapp1	0.0115058	0.0617269	-0.118317
Dars2	0.0015976	0.0200232	-0.0284912
Dazap2	-0.0492402	-0.0254033	0.0838336
Dbn1	-0.0211465	-0.010381	-0.00312318
Dcp1a	0.000259178	0.00408374	-0.0103406
Dcp1b	-0.00536656	0.00841469	-0.0121844
Dctn1	0.0405716	-0.0192706	0.0323122
Dctn2	-0.00111896	-0.00879877	0.0363937
Dctn3	-0.000630219	0.0153312	0.000162739
Dcun1d3	0.0140434	-0.00460549	-0.0212358
Dcxr	-0.0119434	-0.0271747	0.0158353
Ddi2	-0.0357271	-0.0443713	0.0775342
Ddit4	-0.0529298	0.0488288	-0.055638
Ddr1	-0.031803	-0.0384386	0.0996802
Ddx20	-0.011078	-0.0120272	0.0255015
Ddx27	-0.0539	0.0101737	-0.103875
Ddx3x	0.0110847	0.0198878	-0.0145911
Ddx49	-0.00418319	0.00256099	-0.00483018
Ddx51	-0.0146134	-0.00148439	0.00949555
Ddx54	0.013858	0.0801756	0.0272089
Ddx58	-0.011036	-0.00193479	-0.0325943
Deaf1	0.0464025	0.0624357	-0.0438616
Dedd2	-0.0182966	-0.0732218	0.105856
Def6	0.00576124	0.00722251	-0.0217899
Degs2	0.0237659	0.00793914	-0.00812152
Dek	-0.0403267	-0.0773882	0.123206
Dennd1b	-0.0139278	-0.0182351	0.0294246
Dennd2c	-0.0033798	-0.00137159	-0.00159021
Dennd3	0.0504415	0.0163625	-0.0141426
Denr	-0.00127295	-0.00975853	0.00598687
Derl3	-0.0177663	0.00251643	-0.0166469
Dexi	0.0212283	0.0301731	0.000557879
Dffa	-0.0256276	-0.0254945	-0.0103671
Dgat1	-0.00622741	-0.00155163	-0.00563175
Dgat2	0.0569957	-0.041505	-0.00380445
Dgka	-0.0207031	0.00205299	-0.0148885
Dgkd	0.0603726	-0.0165291	0.0568174
Dgke	-0.0181323	0.00111134	0.0310505
Dgkg	0.0382883	-0.0346009	0.0259744
Dgkz	0.0310949	-0.0225255	0.0370068
Dguok	-0.0141953	-0.0117139	0.0813195
Dhcr24	0.0257224	0.0609492	-0.00940033
Dhdh	-0.0109888	-0.0150157	0.00566788
Dhrs1	-0.024606	-0.0353244	0.0384578
Dhrs7c	0.0260236	-0.0237377	0.0503207
Dhrs9	0.0143855	-0.0502576	0.00914879
Dhx34	-0.0493116	-0.0199091	-0.0119066
Dio2	0.0341182	0.0166549	-0.0142621
Dirc2	-0.0259086	-0.0215871	0.0490782
Disc1	-0.0439668	-0.00484795	0.0490535
Disp1	0.0466398	0.0355754	-0.0248749
Dkkl1	0.00158099	0.0378218	-0.0241692
Dlec1	0.0385157	0.00232891	0.00556712
Dlg4	-0.00564856	-0.000770577	0.000578042
Dlk1	0.00723099	0.0377447	-0.00900299
Dlk2	-0.033565	-0.0274932	0.0107898
Dll1	0.0162501	0.0204043	-0.0178968
Dlst	0.0449159	-0.0284019	-0.0170982
Dmkn	0.0546052	0.021829	-0.00958797
Dmrtb1	0.0593757	-0.0240812	-0.00291443
Dmwd	0.0760361	0.153468	-0.126578
Dnaaf1	-0.0149797	0.00456922	-0.0224698
Dnah1	-0.00594264	-0.0109694	-0.00465102
Dnah17	-0.00422652	-0.0101158	-0.00735444
Dnajb4	-0.00638442	0.0112626	-0.0332946
Dnajc16	0.00290842	0.0328161	-0.043238
Dnajc28	-0.000804828	0.00440319	-0.0120366
Dnajc6	0.0334424	0.049164	-0.0330415
Dnase1l2	-0.0125235	-0.0104029	0.00268637
Dnase1l3	-0.0241056	0.0151895	-0.012417
Dnase2a	-0.0082455	0.00353466	0.00643748
Dnm2	-0.0180559	-0.0210277	-0.00385423
Dnmbp	0.010182	0.00029974	-0.00169014
Dnmt1	-0.0140448	-4.3707e-05	0.00116949
Dnmt3aos	0.047477	0.13431	-0.0570206
Dnmt3b	0.0435392	0.235759	-0.156906
Dnmt3l	0.00389455	0.0204506	-0.0116651
Dntt	0.0177423	0.154378	-0.0411495
Doc2g	-0.00917799	-0.00615799	-0.00477093
Dock5	0.0640879	0.0470082	-0.0480155
Dock6	-0.012517	-0.00526463	0.00123723
Dock9	0.0589706	0.018144	-0.010541
Dohh	0.127468	0.0651862	-0.0305248
Dok1	0.00437653	-0.00954385	0.00091033
Dok3	0.0374476	-0.0418276	0.0332302
Dolpp1	-0.00501685	0.0131	-0.0217111
Dopey2	-0.00698263	0.004893	0.00186727
Dpagt1	-0.0018913	-0.0195136	0.017642
Dpf1	-0.0384633	0.0175241	-0.0267142
Dpf2	0.0060936	8.81248e-05	-0.0126469
Dpy30	0.0363407	-0.0128437	-0.00467684
Dpysl2	-0.0536644	-0.0276104	0.0803851
Drc7	0.00376923	0.0239727	-0.0228921
Drg1	0.0236066	0.00922968	-0.0235947
Dscr3	-0.0538817	-0.0673192	0.100986
Dse	-0.023122	0.0013379	-0.00106655
Dstn	0.0159203	-0.0789919	0.00113696
Dtx1	-0.0280958	0.0119431	-0.0170639
Dtx4	0.0137236	-0.0219729	0.0130632
Dus1l	-0.0143535	-0.00622671	0.0103615
Dus3l	-0.00853168	-0.000934406	-0.00535586
Dusp1	0.00158391	-0.0380429	-0.0205031
Dusp10	-0.0460107	0.011049	0.0183652
Dusp12	-0.00176904	-0.000547897	0.0204351
Dusp18	-0.0525114	0.00238073	-0.0600981
Dusp2	0.081304	0.101652	-0.0171403
Dusp22	-0.0254088	0.0155951	0.074026
Dusp28	0.000628052	-0.00233853	0.00337598
Dusp3	-0.0461989	-0.0514643	0.164252
Dusp4	-0.0128831	0.0770081	-0.0517228
Dusp5	-0.0270199	0.0340009	-0.0161309
Dusp6	0.0447642	0.0431341	-0.0452568
Dusp7	-0.0130339	-0.0144338	0.0157942
Dusp9	0.00438245	0.0176886	0.00843395
Dvl1	-0.0125029	-0.0256267	-0.0154272
Dxo	-0.0104697	-0.0176505	0.0335663
Dync1h1	-0.0083628	-0.00541051	-0.00104794
Dync2li1	0.0241533	-0.00876759	0.00204184
Dyrk1b	-0.00346664	-0.000720898	0.0088111
Dzip3	0.012378	0.0388651	-0.0272793
E030044B06Rik	-0.0126507	-0.0566385	-0.0141101
E130102H24Rik	0.0361056	0.0146522	-0.032013
E130309D02Rik	0.0348378	0.0312413	-0.00988868
E2f2	-0.0485013	-0.073577	0.0826868
E2f4	-0.00963481	0.0157655	-0.0150408
E430018J23Rik	-0.0111508	-0.0170522	-0.016512
Ebf1	-0.0273037	0.0256875	-0.0306643
Ebi3	0.0193734	-0.0620186	0.0626654
Ece1	-0.0518674	-0.0151085	0.0986369
Echdc3	0.0112663	-0.00036455	-0.00157017
Ecm1	0.0217121	0.0723248	-0.0539354
Ecscr	0.0103988	0.00662514	0.00838761
Edem3	0.0291678	0.031951	-0.0481636
Efcab12	-0.0142701	-0.0190033	0.0313238
Efemp2	-0.00138785	-0.0234812	-0.0106553
Efhd2	-0.0109565	-0.117346	0.0733019
Efnb3	-0.00814841	0.0161869	-0.0209358
Eftud2	-0.0143987	-0.00448589	0.00168638
Egfl7	0.0301019	0.172166	-0.0546144
Egfl8	-0.0466591	-0.0489966	0.0692837
Egln3	0.139164	0.0812424	-0.0430315
Egr1	-0.0153587	0.0309166	-0.0674658
Egr2	0.0206834	0.0550264	-0.0628018
Ehbp1l1	-0.0452372	-0.0607072	0.0756162
Ehd3	-0.0185264	0.0411119	-0.046643
Eid3	-0.00822305	0.0030315	-0.010721
Eif3m	-0.0332943	0.00367083	-0.0491667
Eif4a3	-0.00529292	-0.00219762	-0.000908878
Eif6	0.023931	0.0165306	0.0112824
Elane	0.0438485	-0.0295342	0.0167137
Elf4	-0.0408125	-0.038472	0.0417667
Elfn2	0.146513	0.114943	-0.0569396
Elmo1	0.0750192	0.0323087	-0.0217225
Elmo2	-0.0896999	-0.0641373	0.162692
Elmo3	-0.00715537	-0.00168594	-0.0120879
Elmod3	-0.00990873	0.0178071	-0.0176906
Elmsan1	-0.015355	-0.00552078	-0.00458446
Elovl1	-0.00692206	-0.00351637	-0.00103463
Elovl3	0.0113317	0.0459714	-0.0598262
Elovl6	-0.0302827	-0.0286412	0.0828433
Emc6	0.0492237	0.0260183	0.0103869
Eme1	-0.04321	-0.012418	-0.0124609
Emid1	0.0225476	0.105162	-0.0456908
Emilin1	0.0774577	0.0588609	-0.0170418
Emilin2	-0.0400706	-0.0460363	0.043804
Eml5	0.00737715	0.00987978	-0.0114438
Eml6	-0.0104313	0.0419892	-0.00838454
Endog	-0.0110315	0.000718271	0.0207696
Endou	0.0189086	0.0395744	-0.0112953
Eng	0.0450481	0.121584	-0.0316298
Engase	-0.00698163	-0.00188334	-0.00325211
Eno1	0.0261808	-0.0248416	0.0403376
Eomes	0.00527046	0.0292969	-0.0305029
Epb41l2	-0.0308137	-0.0395882	0.0683213
Epb41l4aos	-0.00296929	0.020505	-0.0111885
Epb41l4b	-0.00181749	0.0271861	-0.00220329
Epc1	0.0184569	-9.935e-05	0.00548132
Epha2	-0.0916493	-0.0498195	0.209024
Ephb2	0.00136461	0.0962272	-0.0383148
Ephb6	0.0249574	0.0844877	-0.0497576
Ephx1	-0.0270171	-0.00501125	0.0391966
Epn1	-0.0425997	-0.0258443	0.0712336
Eps15	-0.054282	-0.0536704	0.104057
Eps8	-0.0227919	-0.0133826	0.0433287
Eps8l2	-0.0116674	0.00296576	0.00669648
Epsti1	-0.0351113	-0.025392	0.0318548
Eral1	0.149277	0.0316857	-0.0940195
Erbb3	-0.0164405	-0.00519355	0.019721
Ercc2	-0.0163693	-0.0133002	0.0194692
Ercc3	0.00539663	0.0229114	-0.00191453
Erg	0.011796	0.00487783	-0.00556584
Ern1	0.0111531	0.0290503	-0.0220652
Ero1lb	0.00352693	0.0277663	-0.0197331
Erp27	-0.00863742	-0.00596826	-0.0123041
Errfi1	-0.0121764	-0.0151329	0.0353517
Esam	0.0186077	0.0425979	-0.00944851
Espn	-0.00783394	0.0215763	-0.0158737
Etfb	0.00636377	-0.00234476	-0.00367702
Ets1	-0.0442534	-0.0165358	-0.0339867
Etv3	-0.0683228	-0.0747969	0.119606
Etv6	0.0132171	0.0150299	0.0311011
Eva1b	-0.00586359	0.00229283	-0.0106039
Evpl	-0.00267239	-0.000746743	-0.000559758
Exoc3l2	-0.016051	-0.0158503	0.0260613
Exoc6	-0.0374491	-0.0374765	0.0780221
Exog	0.0312762	0.0603105	0.015239
Exosc1	-0.00857649	-0.0138294	0.0050175
Exosc4	-0.00826954	-0.00275522	-0.00193254
Exosc5	0.0349306	0.00320021	0.0625041
Exosc7	-0.0094693	0.00713951	-0.0373985
Ezr	-0.0257466	-0.0303085	-0.0238854
F10	0.027983	-0.135629	0.204676
F13a1	-0.00887148	-0.0166611	0.014738
F2	-0.0154502	-0.0351349	0.0444053
F2r	0.00793863	0.153987	-0.0244603
F2rl1	-0.0308963	-0.00924521	0.0175213
F2rl2	-0.0130722	0.00312352	0.00665572
F2rl3	0.0398521	0.15932	-0.0759127
F5	0.0210554	-0.00732558	0.00404261
F7	0.00537472	-0.0148616	0.014556
F730035M05Rik	-0.00845988	-0.00528258	-0.0332062
Faah	0.0299384	0.0191296	-0.0244109
Faap100	-0.0236107	0.02007	-0.0505391
Faap20	0.0252733	0.0686759	-0.0314346
Fabp5	-0.0197455	0.0438024	0.021094
Fads3	0.0292734	0.111492	0.0303439
Fads6	0.0256712	0.00353225	-0.00748392
Faim	-0.000344553	0.0107859	0.00716939
Fam102a	-0.000256298	0.0939425	-0.105794
Fam104a	0.011006	0.0203384	-0.0162454
Fam105a	-0.025571	-0.0646529	0.16258
Fam109a	0.00217494	-0.0121781	0.0120458
Fam110a	0.00236021	0.0166469	-0.00632321
Fam114a1	-0.00851125	-0.0415993	0.0216328
Fam114a2	-0.0107666	0.0285119	-0.0135485
Fam129a	-0.0141846	-0.00624895	0.00542022
Fam129b	-0.0112458	-0.025675	0.0773303
Fam131a	0.000252834	-9.94841e-05	-0.000971972
Fam160a2	0.0174459	-0.0542534	-0.00487515
Fam160b1	0.0380222	0.0819465	0.00560956
Fam160b2	0.00535685	0.0160803	-0.0159695
Fam161b	0.00829122	0.0150509	-0.020309
Fam169b	-0.00656486	0.0206152	-0.0176657
Fam174b	0.0434653	0.149918	-0.112068
Fam178b	0.0426675	-0.00746421	0.00444626
Fam185a	-0.00516752	0.00103373	0.000618994
Fam189b	-0.0322015	-0.00126297	-0.0466641
Fam193b	-0.00476537	-0.00706931	0.00484087
Fam198b	0.0036059	0.0451702	0.00357186
Fam208a	-0.0267883	-0.0121331	0.0248957
Fam209	-0.0208993	0.0280176	-0.00278201
Fam20c	0.045935	0.016895	0.00930956
Fam212a	0.0816291	0.19123	-0.110736
Fam213a	-0.00216722	0.0648504	-0.073002
Fam217b	0.0237959	-0.0241369	0.025137
Fam222a	0.056218	0.0416882	-0.0123989
Fam229a	-0.00862548	0.00390889	-0.0301999
Fam229b	0.0230822	0.0307895	-0.0187548
Fam234b	-0.0238079	0.0653048	0.029633
Fam43a	-0.0126626	0.0110661	-0.00890196
Fam46c	-0.0345639	-0.0163871	-0.0273774
Fam49a	-0.0413317	-0.0668186	0.0931202
Fam49b	0.0396131	-0.0632683	0.0229125
Fam71a	-0.000194635	-0.0420645	0.066944
Fam78a	-0.0164294	0.0118976	-0.0488361
Fam83e	0.00659877	0.00785605	0.00105151
Fam83g	-0.0121962	0.0367171	-0.0168077
Fam89b	-0.0110119	0.00563197	-0.00802789
Fanca	-0.0415005	0.0073224	-0.0551378
Fance	-0.0109638	0.00928617	-0.00936092
Farp1	-0.00608572	0.0134376	0.00216972
Fasl	-0.00968499	0.00997998	-0.0633575
Fasn	-0.016626	0.031172	-0.0237427
Fastkd1	-0.0105377	-0.000359782	0.00657937
Fbxl15	-0.0446102	-0.051993	0.0221666
Fbxl2	0.00413775	0.000660281	0.00966175
Fbxl22	-0.00232218	0.0262637	-0.025691
Fbxl4	-0.0117747	0.00160257	-0.00664753
Fbxo11	-0.0076478	0.0100833	-0.0190697
Fbxo17	0.04009	-0.0169093	-0.0363004
Fbxo2	-0.00497168	0.00295772	-0.0120836
Fbxo48	-0.0359265	-0.0419226	0.0806603
Fbxo5	0.00106352	-0.00274251	0.000212442
Fbxo6	0.000780179	-0.00169664	-0.011131
Fbxw7	-0.0275294	-0.00376854	0.000974596
Fcer1g	0.00384527	-0.0768978	0.0630974
Fcgr1	-0.0287131	-0.029313	0.0507361
Fchsd1	-0.0119124	0.000739211	-0.00566452
Fcmr	-0.0692038	-0.0254726	0.0502179
Fcnb	0.0849183	-0.0551865	0.0466755
Fcrl1	-0.0215596	-0.0148641	0.0163029
Fcrla	-0.0454507	-0.045191	0.0430416
Fdps	0.00514009	-0.0409994	0.0524268
Fdx1l	-0.0139547	-0.000620257	-0.0103552
Fem1a	0.00456598	0.0176827	-0.00230002
Fem1b	0.00683399	0.0109415	-0.00494768
Fem1c	-0.00781156	0.00517029	-9.79503e-05
Fen1	0.01045	0.04489	-0.0251194
Fez2	-0.0261696	-0.0351472	0.053369
Ffar1	-0.0123312	-0.00683104	0.0119112
Ffar2	0.0615455	0.0646526	0.00400536
Ffar4	-0.053289	-0.0427536	0.101116
Fgd2	-0.0776213	-0.051021	0.135288
Fgd3	-0.0104537	-0.0298647	0.0081049
Fgf3	0.0686397	0.123479	-0.128847
Fgfr1	-0.00175151	0.0576035	-0.033594
Fgr	-0.0396065	-0.0516238	0.0448965
Fhl2	0.0322168	0.0713056	-0.0533828
Ficd	-0.0121772	-0.0108389	0.0139847
Fitm2	0.021233	0.0232828	-0.0105851
Fkbp11	0.022793	0.0237066	-0.0251245
Fkbp6	0.0192212	-4.16128e-05	-0.00384473
Fkbpl	-0.00101451	0.0105532	-0.00176547
Fkrp	-0.00069681	-0.00378765	-0.0206837
Flna	-0.0132563	-0.0402063	0.0111651
Flnb	0.0150717	0.0327186	0.00171531
Flot2	-0.00355797	-0.00445487	0.00111077
Flt1	0.023806	0.000406044	0.000414185
Flt3	0.0125693	0.109145	0.0559254
Fmnl1	-0.0144163	-0.0123464	0.010565
Fmnl3	0.0165575	0.0213742	0.000105669
Fn1	-0.0336468	-0.009463	0.0791516
Fndc5	-0.0135812	0.0311503	-0.05742
Fnip2	0.0021306	0.00232462	-0.0235548
Folr1	-0.00221322	0.00466793	0.00601228
Fos	-0.0731216	-0.0886035	0.0970216
Fosb	-0.0753503	-0.0315043	-0.043943
Fosl2	-0.00307731	-0.0381544	0.0776162
Foxa3	0.0215279	0.0660912	-0.0468241
Foxk1	-0.00481954	-0.001585	-0.00880843
Foxo3	-0.0166167	-0.0176666	0.000891543
Foxp1	-0.0422453	-0.0369531	0.0847158
Foxred1	-0.00298904	0.00432439	-0.015543
Fpr2	0.00593929	-0.06222	0.0239933
Frat2	-0.0108045	-0.000190514	-0.0115617
Frmd8os	-0.000111991	-0.028715	0.00023603
Fscn1	-0.0277362	-0.0160093	-0.00541567
Ftx	-0.0148513	-0.0045348	0.000639088
Fuom	-0.000420512	0.0126641	-0.00899214
Fut7	0.0340835	0.0380408	0.0043907
Fuz	0.00538849	0.0165393	-0.0109582
Fxyd5	-0.0226005	-0.0300086	0.0408244
Fxyd7	0.00236801	0.0193796	-0.000613222
Fyb	-0.00290579	0.0306299	-0.043579
Fyn	-0.0538694	0.0185169	0.0218567
Fzd1	0.00856573	0.0118951	-0.00127544
Fzd4	-0.0171986	-0.0169924	0.0347043
Fzd5	-0.0163662	-0.0107546	0.00751022
Fzd7	0.00910088	0.0010321	0.00534443
Fzr1	0.00738156	0.0234262	0.016046
G0s2	0.0729588	-0.048616	-0.0110492
G6pc3	0.0270648	0.0441073	-0.0245791
Gab1	-0.0375259	0.0171227	-0.0539807
Gabarapl2	-0.0333372	0.0414595	0.00296724
Gabbr1	0.053649	0.0696258	-0.0921453
Gabpa	0.0129448	0.0113392	0.00352254
Gadd45a	0.0653943	-0.000334808	-0.0868272
Gadd45b	0.0081903	0.0102367	-0.00076904
Gadd45g	0.0393031	-0.0520127	-0.0166571
Gak	-0.0174956	0.00533979	-0.0380213
Gal3st1	0.0182767	0.0603706	-0.0330912
Gale	-0.00912944	-0.00426365	-0.0183105
Galnt12	-0.0761719	-0.0479484	0.142072
Galnt6	0.00292266	0.111599	-0.075621
Gamt	-0.027345	-0.0111949	-0.0243474
Gan	-0.00399674	0.0434697	0.00421153
Gas2l1	0.00984393	0.0112013	-0.0287599
Gas2l3	0.0324058	0.0661502	-0.008466
Gata2	0.0882674	0.15897	-0.171136
Gata3	-0.00205763	0.0713183	-0.046518
Gatsl2	-0.0422952	-0.0334159	0.0948581
Gbp9	-0.0344939	-0.00872755	0.00295771
Gbx2	0.0344081	0.116583	-0.0484774
Gclc	0.00476398	-0.00542707	0.0230871
Gcnt2	0.0614586	0.0869582	-0.0597141
Gcsam	-0.00733326	0.0149948	-0.0094703
Gdpd5	-0.0171885	-0.00509277	0.0293873
Gem	0.0021664	0.115237	-0.102258
Gemin5	-0.00200458	0.0215427	-0.0284448
Gfi1	0.128095	0.0205897	-0.0377747
Gfi1b	-0.0366461	0.199237	-0.208718
Gfod1	-0.00179831	0.0106805	-0.0092746
Gfra2	-0.0173561	0.0439738	-0.0250147
Gga1	-0.0067424	-0.00622924	0.0466484
Ggnbp1	-0.0190541	0.00854749	-0.00826084
Ggnbp2	0.0429817	0.0220087	-0.00542705
Ggt1	-0.0191402	0.00147851	-0.016336
Ggta1	0.0633629	0.0186494	-0.00045862
Gimap3	0.000652436	0.0140104	-0.0312896
Gimap4	-0.0488359	0.0216907	-0.0847424
Gimap5	-0.0292349	0.0461973	-0.0208039
Gimap6	-0.0130423	0.0473723	-0.0400632
Gimap7	-0.0231883	-0.00754024	-0.00878987
Gins3	0.00147712	0.0132246	0.00622225
Gipc3	-0.0168852	-0.0131265	0.00702925
Git1	0.0082085	0.0336631	-0.0172966
Git2	0.000332702	0.0150877	-0.0124679
Gjb3	0.0235819	0.00812511	-0.00128428
Glb1	0.0723057	0.0727335	-0.0345485
Gle1	-0.0110133	0.000454001	-0.0117848
Glrp1	-0.0151701	0.014483	-0.0250265
Glrx5	-0.0423345	0.00461249	-0.0615198
Gltp	-0.0879197	-0.0687474	0.177848
Gm10069	-0.00669304	0.0058894	-0.0040362
Gm10369	-0.00345283	-0.027094	0.0268127
Gm10384	-0.00775573	0.0177373	-0.0613855
Gm10457	0.0149969	0.0272278	-0.00856793
Gm10584	0.0286791	-0.0232894	0.0197833
Gm11205	0.0630764	-0.0271758	-0.00444057
Gm11690	-0.051961	-0.0283357	0.101409
Gm11696	0.0209272	0.0643433	-0.0445091
Gm11770	0.00853646	0.122012	-0.0457227
Gm11963	0.0118242	-0.00022529	-0.00598786
Gm12216	0.00903811	0.0800761	-0.0457857
Gm12359	-0.0249986	0.0103751	-0.0302287
Gm12708	-0.0121135	-0.0359431	0.0558164
Gm12976	0.0603485	0.170136	-0.0690547
Gm13524	-0.00937476	0.00411323	0.016569
Gm14009	-0.0063903	0.0410782	-0.04657
Gm14010	0.0198296	0.00684185	-0.0221675
Gm14161	-0.0453945	-0.0186739	0.0632733
Gm14321	-0.0171791	-0.0406241	0.0512517
Gm14486	-0.0185475	-0.0737498	0.108488
Gm14548	-0.00671883	-0.0428248	0.0388421
Gm15401	0.026608	0.0443261	-0.0302014
Gm15408	-0.00646513	0.036176	-0.0246749
Gm15417	0.013185	-0.00954424	0.0426861
Gm15420	0.00520325	0.0135778	-0.0152902
Gm15441	-0.0161988	0.021799	-0.0352736
Gm15518	0.0298123	0.112296	-0.10171
Gm15952	-0.0217451	-0.0147762	0.0287118
Gm15972	-0.0158001	-0.0276937	-0.0161736
Gm15987	-0.0386122	-0.0411598	0.0539252
Gm16230	-0.0066824	-0.00291731	-0.0149664
Gm16287	0.0136268	-0.0486474	0.0214594
Gm16299	-0.0143329	0.0296379	-0.0669435
Gm16578	-0.0497461	-0.0261519	0.085777
Gm16702	0.0318488	0.0645608	-0.002357
Gm16861	-0.0142305	-0.00125653	-0.00829351
Gm16894	0.00682373	-0.0152153	-0.00739847
Gm17115	-0.0074864	0.0178464	-0.00438216
Gm17745	0.0698206	0.0469409	0.00347745
Gm19412	-0.00782525	-0.0038427	-0.0128017
Gm19585	-0.0191261	-0.00921208	-0.0150926
Gm1965	-0.0563156	-0.0274553	0.0724933
Gm19705	0.0105328	-0.0125713	0.00295268
Gm20324	0.00263675	-0.0220762	0.0070387
Gm20467	-0.00944479	0.053758	-0.0305742
Gm20522	-0.0107969	0.00443404	-0.0109975
Gm20605	0.00481786	-0.0187714	0.0356088
Gm20652	-0.0130802	0.0141243	0.0266858
Gm21992	-0.00891467	-0.0067914	-0.00067587
Gm26510	-0.0250192	-0.00412621	-0.0225987
Gm26511	-0.00275227	0.00167589	-0.0177597
Gm26534	-0.00795891	-0.00125036	-0.00697678
Gm26615	-0.00563351	-0.0149435	-0.0317079
Gm26670	0.0140004	0.0230069	-0.0124572
Gm26698	-0.00484024	0.0148546	-0.0250752
Gm26885	-0.0701149	-0.0631475	0.057234
Gm26947	-0.036031	-0.0110343	0.0577569
Gm28347	-0.00914323	0.00421668	-0.00994072
Gm28857	-0.0264874	0.0894533	-0.104618
Gm29243	0.0645148	0.0406517	-0.0631698
Gm29590	0.0265896	0.110042	-0.0567142
Gm29994	0.0195442	0.0352373	-0.0336646
Gm2a	-0.0579145	-0.0876678	0.0670907
Gm30074	0.029585	0.0336111	0.0554995
Gm30211	-0.0566112	-0.0344979	0.0297426
Gm30918	0.0199843	-0.0037554	-0.00234055
Gm31597	-0.0160217	-0.0134026	-0.00058309
Gm31683	0.00365684	-0.0187677	0.0157799
Gm31728	0.00229597	-0.0276432	0.0095271
Gm31763	-0.0242421	-0.0443477	0.0791455
Gm31812	-0.028066	-0.0578722	-0.0236374
Gm31834	-0.0170092	-0.0172559	0.00255969
Gm32051	-0.0158833	0.0440871	-0.0583331
Gm32296	-0.0309181	-0.0224901	0.057608
Gm32742	0.00147152	0.042407	-0.024106
Gm33104	-0.0201688	0.00033213	-0.0273269
Gm3336	-0.0256674	-0.0684948	0.00945072
Gm33424	0.0353064	-0.0672772	0.011847
Gm33460	-0.0125819	0.00936855	-0.0270279
Gm33858	0.0580002	0.0397248	0.0539567
Gm34215	-0.022777	0.0262101	-0.00129611
Gm34342	0.00242465	0.00699093	-0.0109188
Gm34574	-0.00846036	-0.00213751	-0.0429455
Gm34672	0.00361112	-0.015229	0.00449543
Gm34907	0.0307866	-0.0139858	0.00835813
Gm34908	-0.00613949	0.0127631	-0.049335
Gm34961	0.0233805	-0.0176555	0.00711386
Gm36159	-0.014944	-0.0419609	-0.0221406
Gm36198	-0.0107518	0.0197677	-0.0076464
Gm36208	0.0181618	0.0414767	0.0108314
Gm36756	-0.0476324	-0.0870899	0.120236
Gm37168	-0.013177	-0.018601	0.0476644
Gm38431	-0.0816326	-0.0956054	0.168746
Gm38979	0.0104983	-0.0200362	-0.00906208
Gm39321	-0.0147169	-0.0941004	-0.0090079
Gm40304	-0.047136	-0.110321	0.139763
Gm4035	0.00907506	0.0195856	0.0116284
Gm40787	0.00177848	0.0118911	-0.0329771
Gm42067	-0.00867088	-0.00447087	-0.0187141
Gm42372	0.00433561	0.0125267	-0.0176607
Gm4316	-0.00417799	-0.000732037	0.00700635
Gm4610	-0.025504	-0.0132705	0.00352551
Gm4632	0.0269361	0.012116	-0.00843907
Gm5111	0.0336378	0.0915685	-0.0430206
Gm5148	-0.00456333	0.0681087	-0.0662408
Gm5150	0.0323003	-0.0341728	0.00106309
Gm5294	0.0132498	-0.0142438	0.0199054
Gm8013	-0.0279806	-0.0407309	0.0562719
Gm807	0.041489	-0.00593845	0.00065423
Gm8369	0.00399805	0.000446234	-0.0046708
Gm8817	0.0127267	-0.0193007	-0.0181654
Gm9530	-0.0450046	-0.0424042	0.0919824
Gm973	0.00787079	0.0532591	-0.0431458
Gmfg	0.0416932	0.019399	-0.0104398
Gmip	0.0269446	-0.0245862	-0.015367
Gmppb	-0.00623281	-0.00732922	-0.0205985
Gmpr	0.039344	0.0829049	-0.0659412
Gna13	0.0148302	-0.0147934	-0.00809641
Gna15	-0.00723584	-0.00219909	-0.0105924
Gnai2	-0.0118234	-0.0361364	0.0125519
Gnb2	-0.0576858	-0.0799055	0.00979499
Gnb4	-0.00892085	0.0240086	-0.0216547
Gnb5	0.0297204	-0.00598548	-0.0135272
Gng12	0.0563331	-0.0122645	-0.00629027
Gng7	-0.00581332	0.00460807	-0.015516
Gngt2	-0.0091368	-0.0406822	0.0454619
Gnpat	0.0494391	-0.00369255	-0.00277591
Gns	-0.00633178	-0.0710061	0.0831815
Gp9	0.0180633	0.155961	-0.126169
Gpatch1	-0.00316305	-0.00447173	0.0417654
Gpatch2	-0.0115229	-0.0225728	0.0329354
Gpatch3	-0.0119033	-0.0067284	0.00252656
Gpatch4	0.0640691	0.0428094	-0.00852755
Gpc1	0.006741	-0.0239589	0.0413578
Gpd1	-0.00251138	0.00513845	0.0183863
Gpi1	0.14668	-0.0106441	-0.00847196
Gpld1	0.0526053	-0.0182133	0.0102581
Gpr108	0.0021558	-0.0295477	0.0260088
Gpr146	-0.0171689	-0.00874356	0.00945204
Gpr157	0.123256	-0.0677941	0.0315943
Gpr161	0.042088	0.0721643	-0.0396934
Gpr162	-0.0481849	-0.00360589	0.0270761
Gpr171	-0.0271883	0.0129053	0.0154543
Gpr174	0.00630765	-0.000621128	-0.00358606
Gpr18	-0.0529246	-0.0204822	0.00427487
Gpr180	-0.000698125	-0.016415	0.0157718
Gpr183	-0.0491536	-0.0539821	0.11241
Gpr35	-0.0183341	-0.0760251	0.0868085
Gpr55	-0.0204601	0.0226584	-0.00638752
Gpr68	-0.0989979	-0.0632111	0.131964
Gprc5c	-0.0107409	-0.00554986	0.0573629
Gpsm2	0.00854778	0.0188265	-0.0283079
Gpt2	0.0223515	0.00306876	-0.00848873
Gpx3	0.0743893	0.012791	0.0170191
Gpx4	-0.00944441	-0.0370333	-0.00662074
Gramd1a	-0.0434725	-0.0302667	0.0935741
Gramd1c	-0.0340413	0.0677403	-0.137126
Gramd4	-0.00656877	0.0458591	-0.038898
Grap	-0.052913	-0.0193305	0.00156003
Grap2	-0.0396614	0.0156369	0.0205729
Grasp	-0.0427611	0.0273476	0.0400616
Grb10	0.045218	0.0896577	-0.0501368
Grb7	-0.00533707	0.0138792	-0.027148
Grcc10	-0.0126254	0.0483483	-0.0400859
Greb1	0.00929489	0.0345663	-0.00423427
Grifin	-0.00859987	0.00322518	-0.00395949
Grik5	0.0511472	-0.00331196	-0.0256801
Grina	0.0947184	-0.091886	-0.0482374
Gripap1	-0.0260425	-0.0249405	0.0212989
Grn	-0.0607034	-0.0741688	0.139946
Grpel2	0.00104093	0.0105801	-0.007139
Grtp1	0.00425817	0.0189354	-0.0142628
Gsap	-0.0505575	-0.0500991	0.0545897
Gsdmd	-0.0342197	-0.0473713	0.0979553
Gse1	0.0645135	0.146952	-0.0610066
Gsk3a	-0.0143961	-0.00555303	0.00245274
Gsn	-0.00999156	-0.00763428	-0.00275194
Gsr	0.121689	-0.0525076	-0.00998379
Gstm1	0.0489271	-0.00330602	0.055421
Gtf2h4	0.0216891	0.0091686	0.00255051
Gtf2ird1	0.0144492	0.0250716	-0.0205971
Gtpbp2	-0.0201517	-0.00746537	-0.0181567
Gtpbp8	0.01811	0.00367144	-0.0235999
Guca1a	-0.00592231	0.0145332	0.0434831
Guk1	-0.00501554	0.00653525	-0.00989443
Gulp1	0.0347064	0.189634	-0.124908
Gusb	-0.00540116	-0.0413448	0.0576081
Gzma	-0.0349701	-0.0110859	-0.00967324
Gzmb	-0.0080487	0.00279951	-0.0369415
H1f0	0.0356336	0.0748075	-0.0382319
H2-Aa	-0.0548695	0.00755999	-0.0131703
H2-D1	-0.0262027	-0.017514	-0.0251114
H2-DMb1	-0.0274638	-0.0560076	0.0228901
H2-DMb2	-0.0192493	-0.0600872	0.0768452
H2-Eb1	-0.0600381	-0.0373111	0.0453715
H2-Eb2	-0.00558093	0.0131527	-0.00497786
H2-M5	-0.0161332	0.0570789	-0.0418628
H2-Oa	0.0567112	0.0550991	-0.0205706
H2-Ob	-0.03017	-0.00914418	-0.0115243
H2-Q10	-0.000680701	-0.0132421	-0.0197423
H2-Q7	-0.0312081	-0.00282034	-0.0466253
H2-T24	-0.0356354	0.00365743	-0.026747
H2afj	-0.00741567	-9.69953e-05	-0.00330878
H2afx	-0.0200189	-0.0473956	0.0198514
H2afy	0.0617254	0.12853	-0.014559
H3f3a	-0.0439695	-0.0694019	0.082523
H3f3b	-0.0191569	-0.0160358	-0.0394323
H6pd	0.00879463	0.0177151	8.71296e-05
Haao	-0.0499763	-0.023573	0.104101
Habp4	-0.0125286	0.00919532	-0.0106631
Hacd4	0.00368372	-0.0141072	0.00769739
Hadhb	0.0337951	0.0460141	-0.0221056
Hamp	0.0228504	-0.0199421	0.0134519
Hap1	-0.0175269	-0.00461282	0.0111503
Hars2	0.00119561	0.00456043	-0.0153098
Haus5	-0.0115196	-0.0162911	0.0239824
Hcst	0.00081411	0.00608435	-0.0161679
Hdac10	0.000968872	0.0259037	0.024009
Hdac11	-0.00514952	0.00337167	-0.00546749
Hdac7	-0.042259	0.0454727	-0.115894
Hdc	0.0530507	-0.0628086	-0.078863
Hectd1	0.00037291	0.0268503	-0.0517061
Hectd2	0.000147055	0.0137759	-0.0130375
Hemgn	-0.0125508	0.0820015	-0.102926
Hes1	-0.0208515	0.044606	-0.0286951
Hes5	-0.00116234	0.0240528	-0.0138671
Hes7	-0.00784681	-0.0100977	0.014265
Hesx1	-0.0297951	0.0111931	-0.0110073
Hexim2	0.0657317	-0.0670638	0.0587949
Hgf	0.0395768	0.0314161	-0.0489217
Hgfac	0.0406755	0.0717875	-0.0556039
Hgsnat	0.0179505	-0.0720023	0.0469313
Hic1	-0.008859	0.031311	-0.00862281
Hif1a	0.00197377	0.00550762	-0.000532814
Hif3a	-0.0138005	0.0252232	-0.0559435
Hip1	-0.0546893	-0.0435936	0.119885
Hip1r	-0.0024544	0.00629961	-0.0260181
Hipk1	0.0536072	-0.0122545	-0.0251605
Hipk2	-0.00637476	0.0388865	-0.0690177
Hirip3	-0.0134804	-0.024048	0.0360366
Hist1h1b	-0.0751304	-0.00261066	-0.0263608
Hist1h2ae	-0.0514282	0.0151415	-0.0244223
Hist1h2ag	-0.014112	-4.333e-05	0.00326465
Hist1h2bb	-0.0436808	-0.0128622	0.0200624
Hist2h2ac	-0.0576742	-0.0182407	0.00205363
Hist3h2a	-0.022062	0.011168	-0.00915607
Hist3h2ba	-0.0714113	-0.0252493	0.0222562
Hivep2	0.015071	0.0468024	-0.00677358
Hjurp	0.0126021	-0.00866518	-0.0173663
Hk1os	0.00403812	0.00850561	-0.00484011
Hk3	0.0725634	-0.0326247	0.0172575
Hlf	0.0220799	0.112003	-0.0596688
Hlx	-0.00069723	0.00253756	0.0115207
Hmces	-0.00627419	0.000435467	-0.00604702
Hmcn2	-0.029764	-0.0306033	0.0589098
Hmga1	0.00384792	-0.0418835	0.108097
Hmga2	-0.0133414	0.0547799	-0.0373273
Hmgb2	-0.0212552	-0.0195255	0.00995787
Hmgn1	-0.0266212	0.0665475	-0.00287203
Hmgn2	0.152956	-0.0267617	0.0359768
Hnrnpa0	0.0249993	0.0792449	0.00363341
Hnrnpa3	0.0128135	0.01138	0.000884748
Hnrnpab	0.0250908	0.0128032	0.0366093
Hnrnpu	-0.0130365	-0.00893636	0.007683
Homer2	0.034836	0.0837369	-0.0724319
Hopx	-0.0360316	0.00899056	-0.0425905
Hormad2	0.05299	0.0157993	0.000785699
Hoxa5	-0.00581495	0.0107295	-0.00722419
Hoxa7	0.0108549	0.131215	-0.0506664
Hoxaas3	-0.0225412	0.0167506	-0.0157991
Hoxb2	-0.00399133	0.0313478	-0.0217152
Hoxb5os	-0.0160549	0.0436406	-0.0419459
Hoxb6	0.0123256	0.025285	0.00255098
Hoxc6	-0.0136013	0.0110255	-0.000386564
Hp	0.0729188	-0.042725	0.0249899
Hp1bp3	0.0924075	0.114563	-0.00180948
Hpcal1	-0.072117	-0.141568	0.163383
Hpn	0.0307584	0.0391704	-0.0735966
Hps1	0.0281665	0.00422459	-0.00447716
Hpse	-0.00849003	-0.0355366	0.0669824
Hras	-0.0355528	-0.0497992	0.0726912
Hrh1	-0.0566299	-0.0242931	0.0830733
Hrh2	-0.0162478	0.00205294	-0.0368719
Hs1bp3	0.0870959	0.0459307	-0.0201102
Hs2st1	0.00838454	0.00969027	-0.0319433
Hs3st1	-0.00771665	0.0504602	-0.00489333
Hs3st3b1	-0.0149804	-0.0167129	0.0607856
Hscb	0.00460938	0.0650564	-0.0602188
Hsd11b1	0.124859	-0.0606972	0.0461044
Hsd17b1	0.103406	0.0349836	-0.0221427
Hsd17b14	0.0108642	0.00250595	-0.0159092
Hspa12b	-0.0588918	0.0846854	-0.144129
Hspa1a	-0.018317	-0.0624515	0.0214977
Hspa5	0.0211402	0.0143252	-0.0167021
Hspb1	-0.00664663	0.061733	-0.00186866
Hspb9	0.00062529	0.00198933	-0.00116694
Hspbp1	-0.00495743	0.00926867	-0.0105515
Hspe1	-0.0122386	-0.0164187	0.0381706
Htr1b	0.0452879	0.065335	-0.0523655
Htra2	0.0374777	0.00596295	-0.00482508
Htra3	0.0339059	0.135176	-0.0174396
Hvcn1	-0.0165725	-0.000392342	0.0354007
Hyal2	-0.0241346	-0.0195828	0.00853099
Iars2	-0.00289493	-0.00671686	-0.00409699
Icam2	0.0065265	0.0612404	-0.0481225
Ick	0.0384895	0.0695073	-0.052869
Icos	0.00103813	0.0275075	-0.0149822
Icosl	-0.0492017	-0.061285	0.0860616
Id1	0.104574	-0.0298062	0.042699
Id2	-0.0587838	-0.0463357	-0.00612093
Id3	-0.0512998	0.0749209	-0.0688678
Idh2	0.00131826	0.00306317	-0.00726635
Idua	-0.0188294	-0.02143	-0.00744798
Ier3	0.0757621	0.0891531	-0.0790814
Ier5	-0.0694959	-0.095801	0.0670679
Ifi204	-0.0403115	-0.0554348	0.0900569
Ifit1	-0.00756518	-0.000364601	-0.00336111
Ifit3	-0.0353842	0.000989911	-0.00977863
Ifitm10	-0.0281185	0.00843103	-0.0502194
Ifitm3	-0.0516345	-0.124014	0.154033
Ifitm6	-0.00701837	-0.0195866	-0.0174982
Ifnar1	-0.032196	0.00745188	-0.00505747
Ifnar2	0.0142299	-0.0555681	0.0912862
Ifng	-0.0206747	0.0283813	-0.0516914
Ifngr1	0.0322187	-0.0181227	-0.0224266
Ifngr2	-0.0341303	-0.0562395	0.0507795
Ift122	-0.00840782	-0.0233732	0.0616603
Igf2r	-0.0298646	-0.0218222	-0.0311786
Igfbp6	-0.0249918	0.0132948	-0.0225615
Ighmbp2	-0.00547031	-0.00217622	-0.00295127
Igll1	0.00407879	0.00466831	0.0328893
Igsf8	-0.0240728	-0.0652741	0.131745
Iigp1	-0.00906367	0.0172411	-0.0123051
Ikbkb	-0.00200138	-0.0427601	0.0270273
Ikbke	0.0110434	-0.0952086	0.127409
Ikzf3	-0.0848212	-0.0877579	0.0318331
Il10ra	-0.0913986	-0.123421	0.183134
Il10rb	-0.0328263	-0.0586761	0.0316834
Il12a	0.0729002	0.0614201	0.0016356
Il13ra1	0.00130979	-0.0539821	0.0555485
Il17rb	0.0132213	0.00813544	0.028306
Il17rc	-0.0165539	0.000442279	0.0413691
Il18rap	0.00339476	0.0169757	-0.038485
Il1b	0.0428033	-0.0301427	-0.045016
Il1r2	0.0493045	-0.101958	0.0138051
Il1rn	0.000249641	-0.00869414	0.00309016
Il20rb	0.00193404	0.000784783	-0.00289121
Il21r	0.0439728	0.165409	-0.0372959
Il22ra2	-0.00885491	-0.0169413	0.00666432
Il23a	-0.0267428	-0.0180785	0.0302192
Il2rb	-0.0898	0.00646588	-0.0523155
Il4	0.00658088	0.0701258	-0.146282
Il4ra	-0.0573595	-0.0443655	0.0932779
Il5ra	-0.00292149	0.0125542	-0.0163862
Il6ra	0.0101756	-0.0570437	0.138965
Il6st	-0.00974865	-0.0200341	0.107899
Il7r	-0.0361295	-0.0119879	0.00116347
Ilf3	-0.00771246	-0.00520456	0.000898527
Ilk	-0.0536166	-0.0623856	0.107299
Impa2	-0.00703888	0.000589415	-0.00172209
Ino80dos	0.0880573	0.0212498	-0.0445484
Ino80e	-0.00516689	-0.000357763	-0.00794781
Inpp5a	0.0436161	0.0722927	-0.0391266
Inpp5b	0.0181486	0.0798201	-0.0658698
Inpp5k	0.0425392	0.0590748	0.00641635
Insig1	-0.00580348	-0.0486508	0.00794611
Insr	0.0650752	0.0229689	-0.0152591
Ints7	-0.000189558	0.0028758	0.00224499
Ip6k1	-0.000520462	-0.00464395	0.00261424
Ipcef1	-0.0156313	0.00416561	-0.0277486
Ipo13	-0.0103671	-0.00443525	-0.0021863
Ippk	0.00599834	-0.0136185	0.00144553
Iqcd	-0.0142617	-0.00428092	0.00474769
Iqce	-0.00453921	0.0005787	-0.00611965
Iqck	-0.00782382	-0.00801157	0.0028259
Iqgap1	-0.0457029	-0.0562632	0.091339
Iqsec1	-0.0161447	-0.00665576	-0.022111
Iqsec2	-0.00540243	0.00440919	0.000484204
Irak2	-0.0229767	-0.0955529	0.0715822
Irak3	0.0505706	0.0133924	-0.0231627
Irf1	0.0180448	0.0307129	0.00755795
Irf2bp1	0.000321722	0.0182351	-0.0100063
Irf2bpl	-0.0105482	0.00829346	-0.0185332
Irf4	-0.0728973	-0.0356946	0.105972
Irf5	-0.0747531	-0.0840729	0.193835
Irf6	0.0208357	0.0730183	-0.0540164
Irf7	-0.053056	-0.0561219	-0.00607159
Irf8	-0.121942	-0.0779278	0.205584
Irgc1	0.0440255	-0.0566214	-0.0186976
Irs2	-0.0124562	-0.0010533	-0.00801973
Isca2	-0.00331517	0.00149513	-0.00701502
Iscu	-0.00621753	-0.00814425	0.00481928
Isg15	-0.00306437	-0.0145835	0.0128339
Isyna1	0.0324941	0.0708038	-0.0438742
Itga1	-0.0597464	-0.0782738	0.134125
Itga2	0.00358093	0.0215809	-0.0215227
Itga2b	0.03263	0.113182	-0.0700365
Itga3	0.00855393	0.0341339	-0.00843822
Itga5	-0.0136761	-0.0174672	0.0400157
Itga6	-0.0088698	0.000286139	0.00110945
Itga9	0.0120608	0.0570787	-0.0202396
Itgae	-0.000771903	0.029382	-0.0374795
Itgam	0.0174125	-0.00326093	0.00571434
Itgax	-0.0189944	-0.0162567	-0.0013384
Itgb1	-0.0194133	-0.00963328	-0.012218
Itgb2	-0.0197146	-0.020222	-0.0145445
Itgb2l	0.154037	-0.050207	-0.0541834
Itgb3	0.0475946	0.0095139	0.027846
Itgb4	-0.00435646	0.00128243	0.00311313
Itgb7	-0.0550812	-0.0557651	0.0438292
Itk	0.0210155	0.00851485	-0.0743445
Itm2c	-0.0387512	-0.048418	0.112899
Itpk1	0.0303608	0.00472697	-0.00325547
Itpkb	-0.0362842	0.0178239	-0.0350409
Itpkc	-0.0191756	-0.00269418	-0.0226782
Itpr2	-0.00537493	-0.0154402	-0.0136351
Itpripl1	-0.0470424	-0.0458225	0.0957941
Izumo1r	-0.0121352	0.0215514	-0.00487663
Izumo4	-0.0212515	-0.004094	-0.00467756
Jak1	-0.0189865	0.0281025	-0.0902916
Jak3	-0.00330604	0.0137999	-0.00995733
Jakmip1	-0.0419356	0.090282	-0.0441951
Jmjd1c	0.0309622	0.019157	-0.0341843
Jmjd8	0.00834878	0.0132913	0.000320072
Jun	-0.00651924	0.017509	-0.0474371
Jup	0.0144397	0.035742	-0.0143635
Kank2	-0.000798586	-0.000540924	0.00134243
Kank3	0.00166634	0.00283721	0.00419246
Kat6a	0.00928719	0.0108316	-0.00253136
Kat6b	0.0132577	0.01407	-0.0214641
Kat7	0.0249709	0.0155246	-0.0341433
Katnal2	-0.0120895	0.0195943	-0.0139419
Katnb1	0.00935308	0.0190476	-0.014221
Kazn	0.0119646	0.0214943	0.00881981
Kbtbd11	-0.0728048	0.037444	-0.00911091
Kcmf1	-0.0131937	-0.0247698	0.0361354
Kcnab2	0.0333173	-0.0190552	0.0512432
Kcnb1	-0.00486135	0.010178	-0.00580023
Kcnc1	-0.00449371	0.0376845	-0.0313391
Kcnc3	0.01364	-0.0103457	0.000717298
Kcng1	-0.00403207	0.0186667	0.0294159
Kcng2	0.00642737	0.0333976	-0.0208637
Kcnip3	0.0465405	0.0610179	0.0269251
Kcnk13	-0.00414534	-0.0256283	0.145571
Kcnk5	-0.0155985	0.0985612	-0.0888054
Kcnk7	-0.00122364	-0.0278727	0.0057666
Kctd12	-0.0222132	-0.0526343	0.0656589
Kctd13	-0.0147204	0.00412857	-0.0317878
Kctd14	-0.0811743	-0.0691674	0.140826
Kctd15	0.0581788	0.123026	-0.0522258
Kctd17	-0.00372131	-0.00219087	0.0116426
Kctd20	0.044126	-0.0377221	0.0127599
Kctd3	-0.00830748	-0.00748507	0.000520939
Kctd7	-0.0110399	-0.00485084	-0.00939075
Kctd9	0.0165571	0.0142668	-0.00304591
Kdm1a	0.0200995	0.0657739	-0.0274747
Kdm4b	-0.0043736	-0.0110374	0.00208189
Kdm6a	-0.0189421	-0.0036515	-0.0052705
Kdm7a	-0.0214361	-0.0422602	0.0424244
Kdr	-0.00432961	0.0124206	0.0165447
Khdc1a	-0.00830876	0.0126214	-0.0337098
Khdc3	-0.0121363	-0.0482146	0.0379882
Khk	0.0134463	0.0273585	0.0257695
Kif13b	0.0188811	0.0666947	-0.0418404
Kif14	0.00849841	0.00723855	-0.0196888
Kif18b	-0.00107084	0.029414	-0.00880066
Kif19a	0.0147777	0.0367012	-0.00858518
Kif21b	-0.0500052	0.00573968	-0.0345361
Kif23	-0.0485311	-0.0545041	0.0503775
Kif2c	0.00809659	0.00500543	-0.0131994
Kif3b	0.00521502	-0.026732	-0.000447681
Kif5a	-0.0363978	0.0159719	0.0494062
Kifc1	-0.00170785	-0.0347855	0.00120978
Kifc3	-0.0192042	-0.00269034	-0.0246801
Kit	0.0647113	0.133502	-0.0841166
Klc1	-0.0139964	0.000986468	0.00208962
Klf1	-0.00565712	0.0261656	-0.0189609
Klf10	-0.0114248	0.0166263	0.0023477
Klf11	0.00527039	0.0137602	-0.0136084
Klf13	-0.0119093	-0.0784222	0.113121
Klf2	-0.0563526	-0.106427	0.0941947
Klf3	-0.0197025	-0.0543536	0.0492133
Klf4	-0.0404622	-0.0229188	0.0693368
Klf5	0.0782103	-0.00242667	-0.0998618
Klf7	0.0211466	0.0184863	-0.021416
Klhdc3	0.000514331	0.00968183	-0.0274527
Klhdc8b	-0.0258175	-0.0165523	0.0318839
Klhl2	0.0176435	0.0179949	-0.0140967
Klhl21	0.0233823	0.0425414	-0.0307152
Klhl26	-0.00201658	0.00151373	-0.00784424
Klhl3	0.0483857	0.0518874	-0.034674
Klhl30	-0.0212221	0.0647748	-0.0705639
Klhl35	0.011811	0.0849624	-0.0678308
Klhl36	-0.00700452	-0.00669954	0.011152
Klhl5	0.0901815	0.00998002	-0.00573319
Klhl6	0.0134958	-0.0313016	0.0290945
Klhl7	0.0219702	0.0196857	-0.0170647
Klhl8	-0.00354379	-0.0105164	-0.0136685
Klk1	-0.0208925	0.00373044	-0.0160409
Klra1	-0.00113732	0.032565	-0.0297674
Klra3	-0.0025421	0.00745093	-0.0201499
Klra9	-0.00151947	0.0121271	-0.0165101
Klrb1a	-0.0178481	0.00903894	-0.013102
Klrb1c	-0.0351793	-4.12983e-05	-0.0259546
Klrc2	-0.0194218	-0.00949392	-0.026007
Klrd1	-0.0154487	-0.00584889	-0.00780898
Klre1	-0.0143688	-0.000510052	-0.0185857
Klrg1	-0.00773078	0.0239014	-0.0615037
Klri2	-0.0174124	-0.0083222	-0.000219239
Kmo	-0.0504486	-0.0315668	0.0618257
Kmt2d	-0.00997224	-0.00692858	0.000911814
Kpna4	0.00756665	-0.026763	0.0308851
Kremen2	-0.000856473	0.0242309	-0.0193557
Kri1	0.0136096	-0.0143712	-0.0268696
Krt7	0.0128654	0.0239958	-0.00218836
Krt8	0.0126894	0.013036	-0.00326106
Krt80	0.0105729	-0.0511501	0.0511718
Krt83	0.0770609	-0.0482706	-0.0431883
Ksr1	-0.00127192	0.0101163	-0.0122477
Kxd1	-0.00863608	-0.00585068	-0.00185115
Kynu	-0.0393997	-0.0281103	0.0631034
Lamb3	0.00309351	-0.000434497	-0.0144519
Lamp1	-0.0639351	-0.0892018	0.152964
Lancl1	0.0140691	0.0200158	-0.0252792
Laptm4a	-0.0138547	-0.00441251	0.0183934
Laptm5	-0.088535	-0.0732973	0.133483
Larp1	-0.00234444	0.00269536	0.00965694
Lasp1	0.0104586	-0.0215896	-0.031859
Lat	0.0385541	0.130989	-0.0740488
Lat2	-0.0853099	-0.0270498	0.0894873
Lats2	0.000855336	-0.0353163	0.00116811
Lax1	-0.00827762	0.0783425	-0.068233
Layn	0.0625198	0.0537035	0.0429662
Lbp	0.118069	0.0155638	0.026361
Lbr	0.0174649	-0.0691858	0.0214169
Lck	-0.0594929	0.0168062	-0.0608926
Lclat1	-0.0040339	0.00749216	-0.0408784
Lcn2	0.0426637	-0.0474806	-0.0283286
Ldha	-0.00335862	0.00799709	0.000782681
Ldhd	0.0218476	0.0529943	-0.0491365
Ldlrad3	0.0360005	-0.0225124	0.00887452
Ldlrap1	-0.00765825	0.000558991	-0.0276223
Lef1	-0.0234279	0.0766451	-0.0711447
Lefty1	-0.0173165	-0.00705954	-0.0296846
Lemd2	0.0163152	0.0136115	-0.00173954
Leng1	-0.0076419	-0.00971495	-0.00716117
Letm1	0.0298775	0.0802596	-0.0344967
Lfng	-0.0397079	0.0383104	-0.0311227
Lgals1	-0.0436204	0.0179184	0.0264722
Lgals3	-0.0843586	-0.161828	0.161986
Lgals9	-0.00963648	0.0290493	-0.0508699
Lgmn	-0.0887397	-0.0533265	0.0835444
Lhx2	-0.0202438	0.00261607	0.0111045
Lif	0.0107391	-0.0229272	0.0548933
Lifr	0.0085159	-0.00165966	0.0942095
Lilr4b	-0.00678403	-0.0753317	-0.00694198
Lilrb4a	-0.0217622	-0.0587849	0.0139456
Lipa	-0.00486134	0.000273502	0.0136032
Lipe	-0.0110742	-0.0495916	0.0551796
Lix1l	-0.0135508	-0.00871092	0.00214719
Lman1	0.00644738	0.0193973	-0.0071196
Lman2l	0.014554	-0.0215938	0.0162481
Lmna	-0.0512621	-0.00157569	0.0083572
Lmnb1	-0.00506483	-0.0228731	0.0444271
Lmo2	0.0210408	0.0461342	-0.0251758
Lmo4	0.0426602	0.00102745	-0.00983268
Lncpint	-0.0523047	0.0403355	-0.0313001
Lnpep	-0.0164967	-0.00901122	-0.000948136
Lnx2	-0.0195892	-0.00621841	-0.0173433
Lonp1	0.0202222	0.00358928	0.0144366
Lpcat1	-0.0941209	-0.0708047	0.160248
Lpcat3	-0.000915917	-0.00688596	-0.00960495
Lpin2	-0.00637324	0.00100685	-0.0152118
Lrch1	-0.0215096	0.00261923	-0.00969703
Lrch4	-0.00581996	-0.00363693	0.001369
Lrg1	0.0557445	-0.0310938	-0.0239862
Lrmp	-0.0132415	0.0312707	-0.0473168
Lrp1	-0.0368722	-0.10954	0.177728
Lrp8	0.065037	0.0710078	0.00338681
Lrrc14	-0.0103801	0.000160805	-0.0012786
Lrrc27	-0.012449	0.0203958	-0.0165604
Lrrc28	0.00996725	-0.000481613	-0.00592345
Lrrc36	0.030281	0.0394415	-0.0208663
Lrrc45	-0.000628625	0.00733884	0.0188482
Lrrc56	-0.00646072	-0.00411936	-0.00919393
Lrrc57	-0.0222563	-0.0501325	0.00725456
Lrrc58	-0.00486423	0.00412768	-0.0031931
Lrrc75b	0.0030635	0.00164601	-0.0540544
Lrrc8d	-0.00378694	-0.00397335	-0.00840639
Lrrk1	-0.00878111	-0.004763	0.0431525
Lrrk2	0.0669643	-0.0415865	0.0590361
Lrsam1	-0.0158984	-0.015412	0.00992233
Lsg1	0.027134	0.0585654	-0.025563
Lsp1	-0.0482134	-0.0620597	0.0617459
Lsr	-0.0132207	-0.00516978	0.0134648
Lta4h	0.0932851	-0.0123172	-0.0182977
Ltb	0.000628203	-0.0147357	-0.0601311
Ltbr	0.0117223	-0.0311267	0.0253858
Ltc4s	0.0339789	0.192083	-0.126819
Ltf	0.0595088	-0.0698374	-0.00660328
Lurap1	-0.0260738	-0.00681229	-0.0134844
Ly6c2	0.00243114	-0.077873	0.0860849
Ly6d	-0.0492966	0.0127405	0.0291368
Ly6e	-0.087148	-0.0670839	0.0902998
Ly6g	0.0122951	-0.0224461	-0.00653336
Ly75	0.0587161	-0.00651688	-0.00949638
Ly86	-0.125867	-0.137593	0.238465
Lyl1	0.0539536	0.106199	-0.00206394
Lynx1	-0.0404458	0.00526323	-0.00386873
Lyst	-0.000251462	-0.0444784	0.0385238
Lyz2	0.00449527	-0.0809834	0.077455
Lzts2	0.0205822	0.0209066	-0.0319498
Mad2l1bp	-0.00274871	-0.0152742	0.021951
Mad2l2	0.0562391	0.0554403	-0.0141252
Maf	-0.0271357	0.00413827	-0.0108369
Mafb	-0.0117864	0.000591464	0.0531592
Maff	-0.0211866	0.00119158	-0.0119581
Mafk	0.00743931	0.0212903	-0.0191774
Mag	-0.000818546	0.0161696	-0.00171598
Malt1	-0.00560968	-0.0431505	0.0384432
Maml3	-0.00767293	0.0287317	-0.0325955
Mamstr	0.020522	-0.0312682	0.0176546
Man1b1	-0.0844885	-0.0525719	0.121977
Man1c1	0.00161598	0.00100392	0.0399728
Man2c1os	-0.0173834	-0.00959187	0.0134221
Manbal	0.00389079	0.00517614	-0.0219926
Map3k11	-0.00803015	-0.00378127	-0.0092141
Map3k14	-0.00632727	-0.0278813	0.0334211
Map3k2	-0.0117921	-0.0191811	0.0158614
Map3k6	-0.0373956	0.01992	-0.0684647
Map3k8	-0.0520461	-0.0893606	0.120526
Map3k9	-0.0280745	-0.0334851	0.0589564
Map4k1	-0.0373681	-0.00169221	0.0519933
Map6	0.00182541	-0.00120183	-0.0154451
Map7	0.0230744	0.138275	-0.0998798
Mapk12	-0.0008401	0.0231278	-0.0191335
Mapk4	0.0746322	0.0129974	-0.0376124
Mapk7	-0.00897837	-0.00310053	0.030858
Mapk8ip1	0.038783	0.015132	-0.0279246
Mapkapk2	0.0152203	-0.0324764	0.0704404
Mapkapk3	0.00660756	0.0159231	-0.00433325
2023-03-06	-0.00560047	0.00579232	0.00676451
2023-03-07	-0.0233403	-0.0377805	0.0852203
2023-03-09	-0.029326	0.000312595	-0.0170762
Marcks	-0.000766543	-0.0153624	-0.0127574
Mark2	-0.0136269	-0.00259376	-0.00706636
Mars	-0.00943047	0.013094	-0.00934285
Mast4	-0.0396869	0.0385502	-0.0532398
Mat2a	-0.00665074	0.0023219	-0.0252677
Matn2	0.0183257	0.0108652	0.0060387
Matn4	0.00052762	0.0211932	-0.000900007
Mau2	-0.00931805	-0.0409001	0.0864123
Mbd1	-0.00424975	-0.00919421	-0.000423295
Mbd3	-0.0208814	-0.000201977	-0.0202089
Mbd6	-0.000761784	0.0014629	-0.0121047
Mbp	-0.0649404	-0.086538	0.129755
Mbtps2	-0.0126405	-0.00897616	0.00625386
Mcemp1	0.0265209	-0.0977748	0.0689673
Mcf2l	0.00285294	-0.00115503	0.00285831
Mcfd2	0.0542858	-0.0130998	0.0471542
Mcl1	-0.0162952	-0.0707193	0.0453559
Mcm3ap	0.0726092	0.045926	-0.0470661
Mcoln2	-0.0229087	-0.0129618	0.00819424
Mcu	0.0738824	0.0595117	-0.0601104
Mdfi	0.0217986	0.074736	-0.0352654
Mdga1	0.0982587	0.255503	-0.206651
Mdk	-0.0191463	-0.00854818	-0.00980574
Mdm1	-0.000935205	-0.00678715	0.0102128
Mdm2	-0.0112876	0.0062273	0.00169391
Mecr	0.023799	-0.00581941	-0.0243296
Med11	-0.00211158	-0.0147861	0.00542724
Med13l	0.00269159	0.0401397	0.00994716
Med15	-0.0221259	0.0338029	-0.0705609
Med22	-0.00738177	-0.00912447	0.0019098
Med24	-0.00495007	0.00457968	-0.00913903
Med26	-0.0368223	-0.0578346	0.00982643
Med29	0.0839419	0.00833682	-0.0172482
Med9os	-0.00568848	0.0106395	-0.00875313
Mefv	-0.0271776	-0.0807086	0.120429
Meg3	0.0139083	-0.00908471	0.0270502
Meis1	0.0271999	0.08741	-0.0188546
Mepce	-0.0111894	-0.0109253	0.0041832
Met	-0.0313266	-0.0736165	0.141902
Metrn	-0.00973038	-0.00152319	0.0055564
Metrnl	-0.0165795	-0.0686368	0.0658788
Mettl16	0.00126706	-0.00109865	-0.00799237
Mettl17	-0.00492339	0.000245609	-0.00242365
Mettl3	0.00293771	0.0112726	-0.0135125
Mex3a	-0.00206125	0.0222782	-0.00373526
Mfhas1	-0.0598919	-0.0122101	0.039163
Mfn2	0.0044348	0.000446434	-0.000609165
Mfng	0.0570607	0.0530785	-0.0107399
Mfsd2b	-0.0191587	0.103188	-0.119158
Mfsd4a	0.0179197	0.0614021	-0.0594227
Mfsd6	0.0260736	0.000840066	-0.00838631
Mgam	0.0461609	-0.0250672	-0.0184902
Mgat4a	-0.00232297	0.000920875	-0.000993968
Mgat4b	-0.0185566	0.0336147	-0.0552876
Mgll	0.0228972	-0.0201583	-0.0905029
Mgst1	0.0388074	-0.0681793	0.083418
Mgst2	0.0632317	-0.034213	-0.0082016
Mical2	0.0162098	0.048517	0.0273504
Mical3	-0.00127529	0.0751038	-0.123677
Micall1	-0.00649946	-3.65051e-05	-0.00881303
Micall2	-0.0307034	0.00928306	0.0279441
Mipep	0.0126247	-0.0138767	0.0087966
Mirt1	-0.0568674	-0.0340933	0.0130921
Mitd1	0.111893	0.0669175	-0.0612015
Mki67	-0.0301373	-0.025327	-0.0230902
Mkks	-0.0197223	-0.00887967	0.0273673
Mkl1	-0.0109894	-0.00786778	0.0208208
Mknk2	-0.00624944	0.0105326	-0.0157233
Mlh3	4.996e-06	0.0276696	-0.0664316
Mllt6	-0.0385	-0.0102803	-0.0258001
Mmaa	-0.0155529	0.00488491	-0.0138282
Mmab	-0.0115302	-0.00512515	-0.00379386
Mmp25	0.0505749	0.0115062	-0.0595123
Mmp8	0.0140795	-0.026224	0.000718149
Mmp9	0.0084512	-0.0601105	-0.0237462
Mmrn1	0.00316017	0.0669833	-0.0434493
Mn1	-0.0289426	-0.00844294	0.0499282
Mnt	0.00167253	-0.0217113	0.0221038
Moap1	-3.76143e-05	0.0182629	-0.0325948
Mob1b	0.00199204	0.00644873	-0.010901
Mob2	-0.00201007	0.00484972	-0.00682897
Mob3b	-0.00599727	-0.015871	0.0249906
Mob3c	-0.00435948	0.0320046	-0.066695
Mocs1	0.026547	0.0210467	-0.0329615
Mogat2	0.0997949	-0.0366422	-0.0107464
Mon1b	-0.0179958	-0.0153356	0.0442085
Morn1	0.0116128	0.0203816	-0.0165961
Morn3	-0.0208478	-0.000821371	0.0212639
Morn5	0.00274091	0.0162867	-0.0188358
Mov10	0.00116055	0.054865	-0.0286087
Mpo	0.238294	0.0718292	-0.0260061
Mpst	-0.00803977	-0.0096045	0.00625879
Mr1	-0.0165355	0.00662443	-0.00927168
Mreg	-0.0143886	-0.00959422	0.0444681
Mrgpre	0.0295595	0.0880672	-0.0521199
Mrm2	0.00776991	-0.000879073	-0.0015931
Mroh2a	-0.00131535	0.0198154	-0.0114937
Mrpl23	0.00125563	0.0187473	-0.00736154
Mrpl4	-0.0336985	-0.0479206	0.115477
Mrpl52	-0.0167667	-0.013035	-0.0008451
[truncated: 1,476 more rows]

## Sheet: Gene scores-GMP modules
Correlation between GMP modules and Gene scores.
Gene score	GMP-Neutro modue	GMP-Stem module	GMP-Mono module
Gm39585	-0.0039773	-0.0010134	-0.0006755
Gm39586	-0.0068672	0.00928026	-0.0089761
Gm29874	-0.0024453	0.00665348	-0.0113342
Lypla1	-0.0027415	-0.0084612	-0.0049078
Gm39587	-0.0064761	-0.0047885	0.00100497
Tcea1	-0.0080396	-0.0068082	0.0256614
Gm16041	-0.0068114	-0.0043827	-0.0006636
Atp6v1h	-0.014765	-0.0274834	0.00784412
Oprk1	0.00022881	-0.0069306	0.00421771
Rb1cc1	-0.0142669	-0.0130561	-0.0415532
Fam150a	0.00771476	0.0289657	-0.0004577
St18	-0.0016566	-0.0048654	0.011608
Pcmtd1	-0.0018366	-0.0183212	-0.0007705
Gm30719	-0.004301	-0.0073503	0.00330912
Rrs1	0.00757691	-0.0101252	0.00794629
Adhfe1	0.0378613	-0.0106587	0.00573462
3110035E14Rik	-0.0072846	0.00061759	0.0054805
1700034P13Rik	0.00601387	-0.0292417	0.0300843
Gm39590	-0.0199031	0.00111467	0.00428275
Sgk3	0.00770226	0.00825977	-0.0177791
Mcmdc2	0.0084154	0.00082046	0.0010179
Cspp1	-0.03395	-0.0364871	-0.0097295
Prex2	0.0110203	0.0452463	-0.0008365
A830018L16Rik	0.0102289	0.0380742	-0.0104739
Gm30898	0.00186064	-0.0054318	0.00030295
Mir6341	-0.0017943	-0.0026501	-0.0018039
Gm17644	0.00235286	0.00331232	-0.0044167
Sulf1	-0.0068526	0.00010087	0.00218551
Xkr9	-0.0093129	0.00052848	-0.0038181
Gm31195	0.0366179	-0.006562	-0.0112038
Gm39596	-9.6e-05	-0.003317	0.0003179
LOC105243866	-0.0085428	0.0257683	0.0122049
Kcnb2	0.00170675	0.0104447	0.00186783
Terf1	-0.0118278	0.00408073	-0.0186603
Gm31523	-0.0046108	0.00619499	0.0052634
Gm7634	-0.0047039	-0.005246	0.00494643
Rdh10	0.0120305	0.00122779	-0.0178201
LOC102634042	0.00314883	-0.0020681	0.00336662
D030040B21Rik	-0.0037668	0.00976248	-0.0109415
Tmem70	-0.013482	0.0122522	-0.0246502
Ly96	0.00342607	-0.0144093	0.0115405
LOC108167615	0.0427036	0.0901415	-0.016211
Gm28783	0.00053886	0.00682315	0.00148746
Gdap1	0.0632414	0.0524259	0.00768032
Gm28784	-0.0017867	-0.0022462	0.00050232
Gm39597	0.00505715	-0.0136583	0.00505906
Pi15	0.00131555	-0.0017222	0.00085188
Crispld1	0.0191462	0.0877127	-0.0380307
Tfap2d	-0.0006941	0.00574273	-0.0024888
Tfap2b	-0.0083404	0.00740783	0.0268115
Gm32651	0.00406866	-0.003332	0.00049198
4930486I03Rik	-0.0033127	-0.0007054	0.00065778
Linc-md1	-0.0105314	-0.0063343	0.01142
Mir206	0.00337144	-0.004309	-0.0012111
Mir133b	-0.0008028	-0.000394	-0.0022122
Il17a	0.00682771	0.00068436	0.00545566
Paqr8	0.0418538	0.101075	-0.0335683
Efhc1	0.0106306	0.0596445	-0.0310759
Tmem14a	0.0196762	0.0453291	0.00079449
Gsta3	0.0191757	0.0178696	-0.0224309
Khdc1a	-0.0066326	0.00296765	-0.0057317
Khdc1c	-0.0017984	0.00048616	-0.0037152
Khdc1b	-0.0093139	0.00249344	-0.0099062
Gm7759	0.00374434	-0.0009432	-0.0018008
Gm30442	0.00019695	-0.0005858	-0.0022898
Mir30a	-0.0056572	0.00101822	-0.0062793
Mir30c-2	-0.0025375	0.00201533	-0.0029974
Gm28822	-0.0059013	-0.008705	0.00614366
B3gat2	0.0378249	0.0821228	-0.0294083
Gm26524	-0.0057537	-0.0013064	-0.0002299
Col9a1	8.13e-06	-0.0057837	0.00358093
Lmbrd1	-0.0150397	-0.0187046	-0.0202334
LOC108167844	0.00976002	0.0106044	0.0027262
Gm39614	-0.0062541	-0.010261	0.00189674
Gm31136	-0.0048149	-0.0058535	0.00821663
Gm5524	-0.0074857	-0.0116873	0.00483811
Mir6342	0.00373554	-0.001637	0.0003383
Gm31581	-0.0035721	-0.0028578	0.00272115
Gm28644	-0.000338	-0.0043148	0.00074834
Lgsn	-0.0045857	-0.0003598	0.00055433
Pih1d3	0.014492	0.0149271	-0.0059792
Gm4850	-0.0080525	-0.0059097	0.00247707
Khdrbs2	0.0334739	0.0707875	-0.0239589
LOC108167822	-0.0039041	-0.0055048	0.0034699
Gm39618	-0.0041708	-0.0031655	0.00012764
1700001G17Rik	-0.0105426	0.0123828	-0.0178191
Rab23	-0.002994	0.0171553	-0.0185606
Dst	0.00218431	0.0350936	0.0210257
Mir6896	0.00225281	0.00547638	-0.0066983
Imp4	-0.0414226	-0.0504583	0.0207496
Ptpn18	-0.0114886	-0.0003897	-0.0472933
Gm32566	0.00542606	0.0142392	0.00830468
Prss39	0.0141776	0.00334497	0.007956
Cfc1	0.00433173	0.0471334	0.00385923
Amer3	0.0253659	0.076088	-0.0050183
Arhgef4	0.0644089	0.0294228	-0.0228725
Plekhb2	-0.0139031	-0.0166834	0.0165103
1110002O04Rik	0.0233171	0.0514079	-0.0503187
Gm33176	-0.0132802	0.00415982	-0.0173656
Gm39622	0.00402616	0.0088466	-0.0026796
Gm39623	-0.0020435	0.0141943	-0.0059182
Hs6st1	-0.0046993	-0.0084332	-0.0124241
Gm33280	0.00286114	0.0486024	-0.037502
Gm39625	0.0587967	-0.0025369	0.00502028
Arid5a	-0.0191789	-0.0251723	0.0509168
Fer1l5	-0.014507	-0.0145313	-0.0025015
Gm33401	-0.0212004	0.00376827	0.0366953
Cnnm4	0.0250694	-0.0215475	0.0219128
Cnnm3	0.0206407	0.00404637	-0.0043163
Cox5b	-0.0123742	-0.036125	0.00650781
4933424G06Rik	-0.006755	-0.0061139	0.0036858
Zap70	-0.0322546	-0.0116194	-0.0315208
Vwa3b	-0.0392402	0.0147083	0.0278881
Cnga3	0.0197737	0.0348935	-0.0311204
Inpp4a	-0.0042328	-0.0428625	0.0093507
Unc50	0.0010128	-0.0274777	0.00479476
LOC102637491	-0.0199965	0.0119246	0.00220019
LOC102637336	-0.0049803	-0.0041055	-0.0045653
Gm39628	-0.0069061	0.00116503	0.00870398
Lipt1	0.126128	0.07099	-0.0630034
Mrpl30	0.00481784	3.9e-06	-0.0252173
Eif5b	0.00472454	0.00250644	-0.0209501
Gm5099	-0.0049785	-0.0061586	0.00953049
Gm16150	0.0208589	-0.0091444	0.0107687
LOC108167619	-0.0195116	0.00243967	0.0113402
Gm34596	0.00197684	0.00966923	0.0204777
Nms	-0.0088857	0.0107232	0.00487994
Gm35171	-0.0065235	-0.0045091	0.00038868
Pdcl3	0.00409723	-0.0096383	-0.022306
Npas2	0.0205706	0.0554826	-0.00016
Rpl31	-0.0072025	-0.0202453	0.0128904
Cnot11	0.00984128	-0.0081048	-0.0125938
D930019O06Rik	0.0187832	0.0262148	0.0110285
Gm35600	-0.0038079	-0.0064958	0.0112145
Map4k4	-0.0112875	-0.0030854	0.00513045
Il1r2	-0.0055482	-0.097732	0.0381322
Gm35741	0.00118791	-0.0085058	0.00217088
Il1r1	0.0527185	0.0603308	-0.0146633
Il1rl2	0.0188494	-0.0049957	0.00333992
Il1rl1	-0.0094997	-0.038476	0.0429258
Il18r1	0.00495841	0.0151181	-0.0388282
Il18rap	0.0343528	-0.0006262	-0.0267255
Slc9a4	0.00122524	0.00568515	-0.0040408
Slc9a2	0.0379152	0.0939017	-0.0336919
Gm37915	-0.0051743	0.0208572	-0.0255309
Tmem182	-0.0032409	0.00328947	-0.0178902
Gm29260	-0.0040179	0.0008976	-0.0020323
Gm28175	-0.0088849	9.35e-05	-0.0045568
Gm42411	0.00300606	0.0197555	0.00580464
Pou3f3	0.0179015	0.0438509	0.00076249
2900092D14Rik	0.0059122	0.0341013	0.00934549
LOC108167622	-0.001771	0.00095304	0.00125715
Dalir	-0.0054141	-0.0031082	0.0087987
LOC108167623	-0.009985	-0.0186356	0.0592572
Mrps9	-0.0213816	-0.0128586	0.00203288
Gpr45	0.0262321	0.0872683	-0.0137805
Gm28782	-0.0006808	-0.0040762	-0.0019579
LOC108167597	0.00821109	0.0197476	-0.0257342
AI597479	0.0288574	0.0405651	-0.0233533
Gm8210	0.00297776	0.00045075	-0.0051273
Nck2	0.0201542	0.0578134	-0.0477128
Gm38628	0.00039254	0.00085241	-0.001937
Gm30634	-0.0022484	0.00976314	-0.0125843
1500015O10Rik	-0.0041458	0.00062109	-0.0002372
LOC102632770	-0.0112567	0.0332073	0.0140669
Tpp2	0.00352215	-0.0099046	0.00251743
Bivm	0.0288031	0.0432956	0.0102922
Ercc5	-0.0426751	-0.0032135	0.0291252
Gm28893	-0.0003002	-0.0053059	0.0034914
Gulp1	0.0465652	0.169736	-0.094468
Col3a1	0.00206643	0.00841182	-0.0096506
Wdr75	-0.0226986	-0.0396848	0.00159134
Dnah7b	0.0142761	0.0262191	-0.0096452
Dnah7c	-0.0065962	0.00489106	-0.0043779
Gm39638	-0.002391	-0.0049266	0.00376491
Gm39639	-0.004589	-0.0043988	-0.0020492
C230029F24Rik	0.00121343	-0.0069352	-0.0025681
Gm28321	-0.0007186	-0.0055867	0.00324421
LOC108167624	0.0257214	0.0435306	-0.0192308
Tmeff2	0.0328822	0.0931789	-0.017259
Sdpr	-0.0008776	0.0673574	-0.046518
Gm31636	-0.0022437	-0.0075756	0.015631
Gm33795	0.0351583	0.033397	0.00521915
Stat4	0.00597108	-0.0029726	0.00320876
Stat1	-0.0141995	-0.0087525	0.0129693
Gm31955	0.00172634	0.00518276	-0.0034254
Gm553	-0.0083904	-0.0034524	-0.0165462
Tmem194b	0.00509406	0.00976273	-0.0123801
Hibch	-0.0075304	-0.0248827	0.00021896
Mstn	0.00275219	-0.0008161	-0.0058516
Ormdl1	-0.0001054	0.0142328	-0.0188073
Osgepl1	-0.0277709	0.00335678	-0.0257448
Gm32311	0.034691	0.0311528	-0.0183969
Mir7681	0.0164207	-0.0698752	0.0429338
Ccdc150	0.0103191	0.0473397	0.0403317
4930444A19Rik	0.0025676	-0.0038927	-0.0042608
Coq10b	-0.0005836	-0.0198894	0.00859201
Hspe1	0.0350309	0.0282594	0.00703521
Mob4	0.0173478	-0.0335303	-0.0182463
Gm10561	-0.0070899	0.0111564	0.00199223
Mars2	0.00045993	-0.0057412	-0.0013424
Plcl1	0.0152408	0.0898918	0.00324694
Gm32949	-0.0022756	0.00283773	-0.0009128
9130227L01Rik	-0.0018794	-0.0009858	0.00233456
1700003I22Rik	-0.0082524	-0.0129439	0.0144332
9130024F11Rik	0.00348011	0.0234916	0.0282635
Gm38484	-0.0020723	-0.0037479	0.00015643
LOC105243927	-0.003055	-0.0069275	0.00597486
1700066M21Rik	0.0290778	0.00810793	-0.0159637
9430016H08Rik	-0.0259869	-0.0056627	0.00019087
Spats2l	0.0278565	0.0675661	-0.0229142
Sgol2a	-0.003112	-0.0082736	0.0217035
Aox1	0.0320777	0.0671318	-0.0425601
Aox3	0.010581	-0.013096	0.0392345
Aox4	0.00878018	0.10139	-0.0464641
Aox2	0.00299221	0.00360077	0.00704485
Bzw1	0.0166884	0.0123582	-0.0145677
Nif3l1	-0.0096661	0.00407802	0.016713
Gm15834	-0.0044976	-0.0025561	-0.0010548
Ndufb3	-0.0207656	-0.020257	-0.023256
Gm20257	-0.0139871	0.00820119	-0.0292973
Cflar	-0.002662	-0.0026152	-0.0288024
Casp8	-0.0232667	-0.0210041	0.0119158
Stradb	0.0102453	-0.0031848	0.0169546
Gm29018	-0.0052501	0.00069528	-0.0034546
Gm33667	0.00669632	-0.0134661	-0.0367018
Cdk15	-0.0019895	0.0111549	-0.0004309
Fzd7	0.0133452	0.00821921	0.0129086
Gm973	-0.0013188	-0.0005742	0.0105832
Nop58	-0.005005	-0.0020546	-0.0101961
Snord70	0.00416088	0.00602456	-0.0104699
Snord11	0.00395312	0.00705668	-0.005757
Bmpr2	0.00354224	0.037379	-0.009441
Fam117b	0.0120842	-0.0001778	0.0190084
Carf	-0.0223051	-0.0152932	-0.0110423
Nbeal1	-0.0030483	-0.0515841	0.00646573
Cyp20a1	0.00372257	0.0148507	0.0246169
Abi2	-0.0204794	0.0357077	0.0176261
Cd28	0.0100167	0.0286809	0.0149218
2310016D23Rik	-0.0152496	-0.0036064	-0.0041923
Gm38137	-0.0036701	0.0116008	0.00313315
Gm39650	-0.0155733	-0.0219482	0.0284209
Ctla4	-0.0101032	-0.0024794	-0.0031573
Gm34649	8.22e-05	0.0091685	-0.0045423
Icos	0.0288324	0.0624537	-0.012388
LOC105243939	-0.0051059	-0.0039071	0.00452217
9530026F06Rik	0.0493816	0.0339472	-0.0251965
Pard3b	0.0479624	0.0713122	-0.0224804
Nrp2	-0.0032669	0.0388001	0.0213428
Gm35120	0.00067065	-0.0013492	-0.0109852
Ino80dos	0.00827707	-0.0200243	-0.0168036
Eef1b2	-0.0333488	-0.0382294	0.00037813
Snora41	-0.0190114	-0.0302422	0.00376234
Zdbf2	-0.0010616	0.00014605	-0.0019075
Adam23	0.0202235	0.0360539	0.00165231
Gm39653	-0.0022238	0.0131485	-0.0103006
Fastkd2	-0.0053881	0.0192822	-0.0227363
Cpo	-0.0102778	-0.006551	0.00937599
Gm13749	0.00652434	0.00328025	-0.0035153
Gm35880	-0.0039374	-0.0463224	0.0154871
Gm35803	-0.0005336	-0.0042334	0.000706
Gm36148	0.00714701	-0.0064908	-0.0052125
Creb1	-0.007553	0.018097	-0.0459794
Gm29152	-0.0008068	-0.0012654	-0.006081
Ccnyl1	-0.0118235	-0.0410677	0.0143491
Gm36358	0.042971	-0.022294	0.0397664
Pikfyve	-0.0059382	-0.0231806	0.0046138
Pth2r	0.00277645	-0.0032158	-0.0062349
Crygf	-0.0032466	-0.0032006	0.00016362
Map2	0.0015629	0.0490932	0.00359203
Unc80	0.0274356	0.0430468	-0.0094997
Rpe	-0.0009877	-0.0115629	-0.0157077
LOC108167626	0.00888902	-0.0037685	-0.0030269
Gm39656	0.0112455	-0.0074967	0.0133457
Cps1	-0.00788	-0.0029108	0.00267972
Gm15669	0.00218152	-0.0071527	-0.00444
Gm28497	0.00886658	0.0113078	-0.0091381
Spag16	0.0242054	0.0377604	-0.0195039
Vwc2l	0.00423802	0.0119275	-0.0003788
Gm39659	-0.0027311	-0.0028602	-0.0013998
Atic	-0.0068295	0.00709865	0.0473157
Apol7d	-0.0393479	-0.0028151	0.0948203
LOC108167627	-0.0026538	-0.0072394	0.00332736
Gm30160	0.00536582	-0.0432298	0.0541319
Gm30308	-0.0122322	-0.0202945	0.0293413
LOC108167354	0.00022487	-0.0078216	0.00341082
Gm8883	-0.0082377	-0.0055044	0.00531685
D230017M19Rik	0.00067244	0.0359492	-0.009799
Tmem169	0.0218949	0.0168383	-0.024798
Xrcc5	-0.0015758	0.0679609	-0.0803098
Gm39661	-0.0101324	-0.0146644	0.0160868
Smarcal1	0.0351237	0.0644335	-0.0300785
Gm39662	0.00730138	0.00060833	-0.0019465
Rpl37a	-0.0252366	-0.0174049	-0.0046973
Gm30847	-0.0061836	0.00141904	0.00059804
Igfbp2	0.00396137	0.0223786	0.00159302
Gm31047	-0.0078941	-0.0038149	0.00243687
Gm31137	-0.0032273	-0.0016521	0.00786021
1700027A15Rik	0.00061031	-0.0026972	0.00171335
Gm29185	0.00242673	0.00332355	-0.0010736
Gm31197	0.0031689	0.00369379	-0.0021059
Gm31344	-0.0035522	-0.0032041	-0.0020835
D530049I02Rik	0.00572781	-0.0064134	0.00406081
Gm39664	-0.0005975	0.0388034	-0.01292
Gm31637	-0.0317847	0.00489253	0.105235
Rufy4	0.0558649	0.0609049	-0.0189897
Cxcr2	0.0449441	-0.0697301	0.00615983
Arpc2	0.00295464	-0.0205911	-0.0116698
Gpbar1	0.0108894	0.0308465	-0.0046842
LOC108167628	0.00783703	-0.0067324	0.0170738
Pnkd	-0.0091914	-0.0392847	0.0449274
Catip	-0.0033102	0.00534799	0.00164751
Slc11a1	0.0177239	-0.0994782	0.107614
Ctdsp1	0.029369	-0.0251127	0.0210257
Mir26b	0.0232032	-0.0079104	-0.0016687
Vil1	0.0281489	0.018224	-0.0140522
Cnot9	-0.014172	-0.0297377	0.00855776
Plcd4	-0.0111396	0.00230771	0.00163205
Bcs1l	-0.0034753	0.0122189	0.00679293
Stk36	-0.0263571	0.00140687	0.00660919
Ttll4	0.0331533	0.0212542	0.00724889
Cyp27a1	-0.0592423	-0.0443282	0.104882
Wnt6	-0.0063787	0.00546053	-0.001649
Wnt10a	-0.0131944	0.0289234	-0.0028368
Gm16582	-0.0084262	0.0155328	-0.0031804
Cdk5r2	0.00764486	0.044644	-0.01567
Fam134a	-0.0207715	-0.0372856	-0.0081613
Zfand2b	-0.0032969	0.00470756	-0.0365257
Ankzf1	0.0114946	-0.0306106	0.00079029
Stk16	-0.0103291	-0.0282959	-0.0097318
Dnajb2	-0.0402803	0.0300444	-0.103036
Des	0.0177503	0.0292404	-0.0047938
Speg	0.0182903	0.0256746	-0.0067804
Gmppa	0.0308416	0.0265782	0.00225659
Asic4	0.0594831	0.129885	-0.102391
Tmem198	0.0260743	0.0646523	-0.0690977
Inha	0.027625	0.074443	-0.0217974
Stk11ip	-0.0225021	-0.0339907	0.0108145
Slc4a3	0.0235731	0.0430462	0.00779911
Gm32622	0.00228653	0.00252681	-0.0053693
Gm32737	-0.0065194	-0.000346	0.00467322
Gm17751	0.00493619	-0.0031243	0.00160874
Mir6343	0.00619939	-0.0022651	-0.0026369
Gm32793	-0.0028642	-0.0100421	0.00685896
Gm32974	-0.008252	-0.0098229	0.00612939
Gm33030	0.00352353	0.0026116	-0.0012126
Gm33152	0.00531419	0.0369836	-0.0215184
Sgpp2	0.00362766	0.0113968	-0.0069484
Mogat1	0.00706062	0.0372949	-0.0062573
LOC108167629	0.00787545	0.00337372	0.0002471
Utp14b	0.0168151	0.00898944	0.00105191
Acsl3	0.0168151	0.00898944	0.00105191
Gm38631	0.00661552	0.0029001	0.00120258
Kcne4	0.0013708	0.00155536	-0.0017909
Mrpl44	0.0056804	-0.0076123	0.0185313
Gm39666	0.0280517	-0.007385	0.00368956
2310015K22Rik	-0.0031514	0.00133548	-0.0055201
Gm34098	-0.0064958	-0.0037454	0.00847926
Gm39667	0.0344631	0.0464933	-0.0337697
Gm38673	-0.003367	-0.0061511	0.00289105
1700016L21Rik	0.00070966	0.00247211	-0.0045582
Nyap2	-0.0017551	-0.0006116	-0.0014436
Mir6344	0.00516677	-0.0016095	-0.0038036
Rhbdd1	-0.0013683	-0.0010019	-0.0156453
Col4a3	-0.0009156	0.0140324	-0.0009979
Mff	0.00292331	-0.0033334	-0.0181202
Gm39668	-0.0078534	-0.0066948	0.00538138
Gm34286	0.00284836	-0.0080932	-0.0004199
Gm34450	-0.0077399	-0.0028511	-0.0067527
Agfg1	0.0019727	-0.0100552	-0.0067138
Krtap28-13	-0.0016506	0.00229648	0.00260368
Ccl20	-0.00451	-0.0042058	0.00579255
Daw1	0.00687243	0.0451545	-0.0172115
Mir5126	0.0415941	0.0622692	-0.0160494
Fbxo36	-0.0040889	-0.013023	-0.0158434
Gm39669	0.0174907	-0.021624	0.0459062
Gm15433	-0.0083707	-0.0268086	0.0311286
A530040E14Rik	-0.044154	-0.0286892	0.0323824
LOC102638435	-0.0021171	9.41e-05	0.00450554
Gm7609	-0.0146802	-0.0154925	0.00632128
LOC101055758	-0.0178505	-0.0167498	0.00267719
Gm2427	-0.0036683	-0.0052802	0.00275358
Sp140	0.00565433	-0.0237791	0.0140546
Sp100	-0.0195192	-0.0142634	0.0044183
Mir8096	0.0551662	0.0471886	-0.0335647
9930111H07Rik	-0.0011375	0.00627847	0.00928867
Cab39	0.00255878	-0.015966	0.00624963
Itm2c	-0.0272266	-0.0237073	0.0865957
Gm32302	-0.0057974	0.0008524	-0.0040861
4933407L21Rik	-0.0028127	0.00817689	-0.0014026
Gm41905	-0.0254894	0.0107696	0.0175536
Spata3	0.0106504	0.0671156	-0.0227511
2810459M11Rik	0.0246669	0.0478333	-0.012601
Psmd1	-0.0329523	-0.0295169	-0.0024406
Armc9	-0.0102727	0.0279796	-0.0249514
B3gnt7	0.0304055	0.0705335	-0.0209637
C130036L24Rik	0.00360506	-0.0065564	0.00429589
1700019O17Rik	-0.0152753	0.00226558	-0.0021826
Ptma	-0.0154487	-0.0012224	0.0386167
Cops7b	-0.0288858	-0.036503	0.00962158
Gm41908	0.0228225	0.00906938	-0.0128181
Dis3l2	0.0152869	0.0302429	-0.0096653
Gm41910	0.0263921	0.03101	-0.0276867
Gm29371	-0.0111657	0.00195487	-0.0157955
Akp3	-0.0005701	0.00613085	-0.0044343
Gm33292	-0.0008214	0.00153961	0.0406635
Prss56	-0.0138107	0.013598	0.0182767
Chrnd	0.054098	0.0353301	-0.0190175
Chrng	0.00101036	0.0185193	0.00219722
Eif4e2	0.0144017	-0.0036219	-0.003306
Efhd1	0.00988619	0.053928	-0.0079265
Gigyf2	0.0131224	-0.0215095	0.00265724
3110079O15Rik	0.00228061	0.0163925	-0.0104914
LOC108167634	-0.0150377	-0.0046239	0.0208961
Neu2	0.00297711	-0.0035741	0.00083429
Inpp5d	-0.0195118	-0.0207169	0.0248582
Atg16l1	0.00157571	-0.0136619	0.0104876
Scarna6	-0.0093202	-0.0063651	0.00481889
Sag	0.0133381	-0.0035185	-0.0082595
Dgkd	-0.0139554	-0.0084665	-0.0033685
Ugt1a10	-0.0013077	-0.0030573	0.00031423
Ugt1a9	-0.0050145	-0.0077672	0.0119902
Ugt1a7c	-0.0013765	-0.0412296	0.0947614
Ugt1a6b	0.0350255	-0.0140856	0.010787
Ugt1a6a	0.0300894	-0.0029009	0.0391703
Ugt1a5	0.00236985	-0.0017795	0.00261926
Ugt1a2	0.00391047	0.00113433	-0.003515
Ugt1a1	-0.0050054	-0.0080336	0.00292576
Mroh2a	-0.0165195	-0.0303689	0.0652635
Trpm8	-0.0011196	-0.0048381	0.0074728
Spp2	-0.008426	-0.0034697	0.0100523
Gm28888	0.00468064	0.0408047	-0.0201406
Gm19589	0.00252944	0.0269845	-0.032526
Platr5	0.00895014	0.014869	0.00640408
1700067G17Rik	-0.0313443	-0.0152498	0.0776408
Sh3bp4	-0.0188089	0.0374244	0.0675413
Gm41913	-0.0118815	0.00316419	-0.0025711
Agap1	0.0493489	0.0380211	-0.009367
Gm28499	-0.0106169	-0.0077523	-0.0035491
LOC102637806	0.0685018	0.126849	-0.0373649
Gm34616	-0.0081182	0.00030972	0.00261863
4930434B07Rik	0.036663	0.0915428	-0.0267722
Ackr3	0.0257478	0.12679	-0.0532423
Gm34930	-0.0135056	0.00728186	-0.0280859
LOC102638195	-0.000274	0.00154814	-0.0076578
Gm34992	-0.0022557	0.00261506	-0.0036974
Gm35048	-0.0070768	-0.0018425	0.00218477
Gm35192	0.00526239	-0.001824	0.00866707
Cops8	-0.0043731	-0.0080084	-0.0055536
Gm35242	0.00162551	0.00582931	0.00033615
Gm9991	0.00629731	0.0106359	-0.0094987
Mlph	0.0349407	0.0533678	-0.0138407
Prlh	-0.0062987	0.0323528	-0.0145353
Lrrfip1	0.00712329	0.0289945	0.0272615
Rbm44	-0.0078437	0.0048439	0.00049903
Ramp1	0.00850951	0.0133292	-0.0196521
Ube2f	-0.0021198	-0.0280316	0.00929446
Scly	-0.0015828	-0.0249901	-0.0103726
Espnl	-0.0012556	0.0693353	-0.0702829
Klhl30	-0.0276207	0.0365126	-0.0163748
Fam132b	-0.0020067	0.0254244	-0.0127461
Gm35591	0.00774467	0.00364666	-0.0242051
Gm28382	0.00895299	-0.0013984	-0.0066971
Traf3ip1	0.0132658	0.0269324	-0.0164625
Asb1	-0.0281917	-0.0293265	-0.0698809
Gm28380	-0.0068052	0.00093352	-0.0018196
Twist2	0.0240352	0.00688533	0.0103286
Gm35992	0.00814691	-0.0125698	0.0191035
Olfr1413	-0.0023123	0.0014525	0.00217445
Olfr1412	-0.0021694	-0.0025933	0.00197836
Olfr1411	-0.0066686	-0.0029604	0.0107604
Olfr1410	-0.0018093	0.00376707	0.00201103
Olfr12	0.00382421	0.00559153	0.00365755
Gm36102	0.010076	0.00404713	0.0656059
Gpc1	0.0321944	-0.0455003	0.0289897
Mir149	0.0142826	0.0439425	-0.0227299
Gm36184	0.0280422	-0.0027111	0.00540101
Dusp28	0.00952533	-0.0266336	-0.0089058
Rnpepl1	0.00193005	-0.0058028	-0.019998
Capn10	-0.0289082	-0.0735089	0.0541723
Gpr35	-0.0001795	0.0004171	0.00058257
Gm36424	-0.0072188	-0.0121399	0.0226479
Aqp12	-0.0023837	-0.0120724	0.021832
Gm36472	0.00749966	0.0427693	0.0106524
Agxt	-0.0045463	-0.0076592	0.0149274
Crocc2	-0.0186418	-0.0254312	0.0575661
Sned1	0.0778648	0.0291118	0.00245903
Mir6901	0.00576861	0.0185767	-0.0107943
Gm28535	0.00897526	0.0163446	-0.0359654
Ppp1r7	-0.0073491	-0.0312905	0.00610177
Mir6902	-0.0102949	-0.0308558	0.00541073
Mir6345	-0.0057428	-0.0043722	-0.0071181
Ano7	0.00471681	0.00492996	0.00290421
2023-09-02	0.0066112	-0.0470259	0.00531191
Farp2	0.00448091	0.00811823	0.00710995
Gm41920	0.00700788	-0.0081549	-5.7e-06
Bok	0.0412183	0.0935333	-0.0279275
Atg4b	0.027182	-0.0030375	-0.0161703
Ing5	0.00584267	0.0109485	-0.0178579
D2hgdh	-0.014912	-0.0005369	-0.0346077
Gal3st2	-0.0019184	0.00482548	0.0077256
Gm30204	-0.0041509	0.0067189	-0.0032674
Gm9994	-0.0064291	-0.0027297	-0.0055003
Gm7889	-0.0049224	-0.0013113	-0.0025238
Gm6086	0.00387465	0.0427061	-0.0104941
Neu4	-0.0031018	-0.0025373	0.00182807
4930440C22Rik	-0.0063698	-0.0112363	0.00175072
Fam174a	-0.0232026	-0.0056139	0.0135888
Gm30431	-0.0060619	0.0113042	0.0121333
Panct2	0.0510537	-0.0421844	-0.0313123
Gm7133	0.00013804	0.00342032	-0.0023837
Gm7135	-0.0060232	0.0025246	0.00077333
Gin1	-0.0192719	-0.0201335	-0.0040025
Gm31771	0.00409471	0.00484614	0.00141392
1810006J02Rik	0.058485	0.00044569	0.00078455
Gm29461	-0.0094247	-0.0060139	0.0124484
Slco6d1	-0.0067043	-0.0133607	0.00424818
Gm7967	-0.0060086	-0.0021424	0.0142516
Cntnap5b	0.0180359	0.0279111	-0.0080764
Gm20268	0.00372293	-0.0065064	-0.0023179
Gm31973	0.00150853	-0.0015304	-0.0049165
Cdh20	0.00147359	0.00216752	0.00656459
Gm29012	-0.0048814	-0.0083286	0.00238816
Gm17634	0.0364085	0.0714483	-0.0298467
2310035C23Rik	-0.0072307	-0.0207566	-0.0098754
Tnfrsf11a	-0.0129179	0.0032484	0.037006
Gm41926	1.75e-05	0.00244114	0.0023639
Zcchc2	0.0160142	-0.0471057	0.0234824
Gm26509	0.00444856	0.0169431	-0.0151831
Phlpp1	0.0243485	0.0202367	-0.0148388
Gm41928	-0.0029421	0.0330361	0.0238712
Serpinb5	-0.0199221	0.00293966	-0.0213184
Serpinb12	0.0119157	0.00873219	0.0244426
Serpinb13	0.00123252	-0.0165628	0.0343264
Serpinb11	-0.0023685	-0.0040864	-0.0080087
Serpinb7	-0.0031607	-0.0052818	0.00354188
Serpinb2	0.036453	-0.0128963	-0.0039914
Serpinb10	0.00711259	-0.0510227	0.0355556
Serpinb8	-0.0170111	-0.0228329	0.0682894
Gm15389	0.00436618	-0.0018057	0.0040392
D830032E09Rik	-0.0033213	-0.0070197	0.00382924
Gm41929	-0.0065622	-0.0015785	-0.0019325
Cdh7	0.00096484	-0.001945	-0.0032309
Gm41930	-0.0019349	-0.0028557	0.00118725
Gm41931	0.00753135	0.00643697	-0.0050643
LOC108167836	-0.0008125	0.00300836	-0.0028921
Gm41933	-0.0024039	-0.0014754	-0.0034915
Cntnap5a	0.00510304	0.00473717	-0.007749
LOC108167601	0.00360822	-0.0015806	-0.0001725
B020011L13Rik	-0.0006482	0.00196821	-0.0050366
Nifk	-0.010218	0.00260288	-0.0182578
Gm28867	-0.0002875	-0.0013626	-0.0020559
Clasp1	-0.0296839	-0.0283937	-0.0037672
Tfcp2l1	0.0422145	0.0751845	-0.0463128
Mir6346	-0.001796	0.00288989	0.00040024
LOC108167707	-0.0050604	0.00322683	0.00039414
Gm33388	-0.0034323	-0.0087875	0.0100959
Gm41935	-0.0061043	-0.0035569	0.00534485
Gm33575	0.00793645	0.00526035	0.00935949
LOC108167708	-0.0069083	0.00871905	0.00167981
Tmem185b	0.0131004	0.0150043	-0.0024608
Gm28209	-0.0048038	-0.0032613	-0.0055775
Gm33817	-0.0172898	0.0143862	0.0495995
Sctr	0.00697472	0.0324768	-0.0012449
Gm41938	0.00042807	0.00148407	-0.0050287
3110009E18Rik	-0.0079013	0.0271925	-0.011866
C1ql2	0.0105375	0.032701	-0.0019026
En1	0.0231379	0.0552102	-0.0157753
2610027F03Rik	0.0151897	0.0392164	-0.01427
Gm29345	0.00030596	-0.0059894	0.00460934
Gm34584	-0.0003044	-0.0051835	-0.0009053
Celrr	-0.0021328	0.00271051	-0.0027922
Ccdc93	0.0166515	0.00231581	-0.0206072
Gm28590	0.00137812	-0.0026907	0.00162979
Gm35355	-0.0005097	0.00084123	-0.0051214
Slc35f5	0.025709	-0.0263861	0.047513
Gpr39	0.0554424	0.0704146	-0.0047493
Gm35562	-0.0053004	-0.0046967	0.00525257
Mgat5	-0.0018768	0.0166494	-0.0214452
Acmsd	-0.0108587	0.00052335	-1.58e-05
Ccnt2	-0.0012997	-0.0256588	0.0112584
Rab3gap1	0.00294706	0.0287332	-0.0337521
Gm28800	-0.0075959	-0.0074094	0.00538638
R3hdm1	0.00125412	-0.0310729	0.0043915
Mir128-1	0.00468335	0.0015167	-0.0044009
Ubxn4	0.0150821	0.00657638	-0.0141175
Gm41949	0.00874818	0.00793565	-0.018236
Gm41950	-0.0238523	-0.0260113	0.023151
Thsd7b	-0.0064665	0.00554236	0.0224235
Gm41951	-0.027103	0.0521563	-0.0761033
Gm15674	-0.0071332	0.0115838	-0.0265742
Gm16083	-0.0064467	0.0341605	-0.038814
Yod1	-0.0374579	-0.0064361	-0.0325016
AA986860	-0.0074866	0.0102506	-0.0149838
Gm28856	0.00076769	0.0187029	-0.0210881
Fcamr	-0.0101532	0.0108786	-0.0130376
Pigr	-0.0333171	-0.0233198	0.0432219
Fcmr	-0.0445824	-0.0081294	0.0316409
Gm41952	-0.0080123	-0.010975	0.00553857
Il10	0.00091856	0.00168073	0.028772
Eif2d	0.0240524	0.0345125	-0.0337684
Gm29953	0.00101327	-0.0058904	-0.0140362
Fam72a	0.0186499	-0.0403774	0.0563239
Avpr1b	-0.0005736	0.00792231	0.0019936
Ctse	0.0342606	0.0119328	-0.0530681
LOC108167725	-0.0104519	-0.0080197	-0.0128159
Rab7b	0.00350998	-0.0510737	0.118072
Slc26a9	0.0153894	0.0268665	-0.0090914
Pm20d1	0.0248626	0.029115	-0.0085406
Slc41a1	-0.051975	0.0111661	0.0120463
Rab29	-0.0301169	-0.0283432	0.0184733
Nucks1	-0.0012128	0.00695699	0.00141971
Slc45a3	0.0095703	0.0530735	-0.0368421
Elk4	0.0102555	-0.0009495	-0.0427599
LOC105246707	-0.0154939	-6.71e-05	0.00071998
LOC108167726	-0.0018395	0.0497941	-0.0252268
Gm30242	0.0728093	0.0548122	-0.0377583
Gm29695	0.0220686	0.0808744	-0.0361008
Lemd1	0.0260728	0.0821115	-0.0328641
Mir135b	-0.0074143	0.00807486	-0.001503
Klhdc8a	0.0125649	0.0672306	-0.0307288
Nuak2	-0.0099654	-0.0123907	0.00375472
F730311O21Rik	-0.0202938	-0.002283	0.0286808
Dstyk	0.0109508	-0.0062283	0.00278517
Rbbp5	-0.0112725	-0.0184057	0.00398232
Tmem81	-0.014199	0.00014308	0.00346522
LOC108167727	-0.0050661	-0.0061811	0.00834329
Gm10538	-0.0100894	-0.0112757	0.0225555
Gm31101	0.00374221	0.00392598	0.00706433
Lrrn2	0.0500884	0.0635576	0.0175753
Gm41953	-0.0122252	-0.0228926	-0.0066651
Pik3c2b	0.00772873	0.0237938	-0.0265653
Ppp1r15b	-0.027008	-0.0561733	0.0459628
Plekha6	-0.0067879	-0.0133395	0.0720445
Golt1a	-0.0210099	0.0309922	-0.0541131
Kiss1	-0.0037872	0.00225448	-0.0069188
Ren1	0.00634106	0.0488942	-0.0215255
Etnk2	0.0342521	0.0744611	-0.0112279
Gm28441	-0.0076835	-0.0026619	0.0046948
Gm31515	-0.0287383	-0.0022519	0.0273802
Gm31629	0.0103829	0.0474339	-0.0099566
Fmod	-0.0107605	0.00336437	-0.0068201
Gm31974	0.00257883	0.0113583	-0.0026663
Chit1	-0.0090359	-0.0103212	-0.0015472
Chil1	0.0286244	-0.0604355	0.0116103
Mybph	-0.0279834	0.00590153	0.0420456
Myog	0.00318788	0.0198606	0.00078668
Gm32267	0.0400205	0.0585233	-0.0232713
4933406M09Rik	-0.002747	0.00133823	-0.0020057
Cyb5r1	-0.0240994	-0.03557	0.0632415
Adipor1	0.017515	-0.0207775	0.0106573
Klhl12	-0.0107672	0.00483749	-0.0442569
Rabif	0.0007254	-0.0101903	-0.0387309
Gm29376	0.0113479	0.0158577	-0.0429658
LOC108167729	-0.0401981	0.0187348	-0.0643018
LOC108167730	-0.0022593	0.00240534	-0.009417
Kdm5b	0.00712841	0.0121957	-0.0482568
Syt2	0.0178352	0.0584276	-0.0326002
Gm32670	0.0350798	0.00290924	-0.0257067
Ube2t	-0.0131001	-0.0133576	0.00530328
Ptpn7	0.0108945	0.0283761	-0.0064307
Arl8a	0.0159358	-0.0235827	0.0346113
Lmod1	-0.0046602	-0.0005968	0.00684199
Gm32940	-0.0224367	0.0219829	0.0219649
Gm4793	0.0222621	0.0618534	-0.023481
Gm32835	0.0381546	0.054205	0.0491071
Csrp1	-0.0262115	0.00090511	0.0104242
Phlda3	0.00125761	0.0764607	-0.0123525
Tnni1	-0.0106296	0.0144097	-0.0070382
Lad1	0.00781954	0.0434075	-0.0108025
Tnnt2	-0.0183738	-0.0004027	-0.0007685
Tmem9	-0.0064501	0.0242794	0.00243757
Ascl5	0.0170173	0.0562716	-0.0252297
Cacna1s	0.0125052	0.0413764	-0.018253
Kif21b	0.0088103	0.0204342	-0.0157187
Ddx59	-0.0022831	0.00955853	0.00183588
Kif14	-0.0091034	-0.0127766	0.0182841
Gm29485	-0.0069257	0.00388406	-0.0115636
Zfp281	0.024683	0.0348225	-0.0242623
Gm41958	-0.0007881	-0.0014901	0.00354299
Gm19705	0.0970752	-0.0019283	-0.0007687
Platr22	0.00129498	-0.0125187	0.00804512
Gm34244	-0.0081855	-0.0087723	0.00193642
Gm34306	-0.0071433	-0.0038673	0.00768122
Gm4258	-0.000556	0.0192984	0.0145259
Mir181a-1	-0.009947	0.00636407	0.00258138
Mir181b-1	-0.0096025	0.00628244	0.00315873
Gm34353	0.00498327	0.00315179	-0.0059235
Atp6v1g3	-0.0071237	-0.0035844	0.0226348
Gm28500	-0.0090106	-0.0105245	0.00964386
Dennd1b	-0.0151695	0.00487862	-0.044278
4930596I21Rik	-0.0052004	0.00243268	-0.0206841
4933436E23Rik	-0.0021765	0.0131838	-0.0137767
Gm34816	0.0013102	0.00170674	-0.0128074
Zbtb41	-0.0054952	0.0177314	-0.0396808
Aspm	-0.0268682	0.0105433	-0.0232173
F13b	-0.0065247	-0.0046699	-0.0045932
Kcnt2	-0.0059063	0.0133041	-0.0024227
B3galt2	-0.008553	0.0488307	-0.0452191
Gm38658	-0.0051241	-0.0056289	-0.0004731
Glrx2	-0.0213607	-0.0040655	-0.0400629
Uchl5	-0.0208686	-0.0191175	-0.0103732
Gm41964	0.00217548	0.00814212	-0.0116954
Gm35356	-0.0028304	-0.001736	-0.0052201
Gm35415	-0.006621	0.00522074	-0.0087183
Brinp3	0.00526588	0.0308741	-0.0099604
Gm41966	-0.0013525	-0.0066671	0.00326976
Ptgs2	0.0442032	0.0636069	-0.0072835
Pdc	-0.0040442	-0.0043561	-0.0038747
Tpr	-0.0186325	-0.0330326	0.0168216
Gm41967	0.00091781	-0.016449	0.0396818
Gm36297	0.00871981	0.00803031	-0.001539
C730036E19Rik	-0.0017581	-0.0032443	-0.0005822
3110040M04Rik	-0.008704	0.00121361	-0.0062
Ivns1abp	-0.0060551	0.00610717	-0.0293108
Trmt1l	-0.0011974	-0.0310052	0.0283087
Mir7682	-0.0041627	-0.0032809	-0.0016119
Fam129a	-0.0091349	-0.0024464	0.00691255
Gm41969	-0.0092816	-0.0093444	0.00021028
Edem3	0.0191164	-0.01374	0.00600339
Colgalt2	0.00730981	0.0552168	-0.0008911
Apobec4	-0.0122324	0.00299806	-0.0007736
Arpc5	-0.0106025	-0.0420987	0.017506
Ncf2	0.00662105	-0.0107509	0.0196831
Gm29954	-0.0032817	0.013502	0.00939593
Nmnat2	-0.005427	0.0486296	-0.0323686
Shcbp1l	-0.0352383	0.0167253	-0.0117286
Rgs8	0.0249369	0.061311	-0.0256889
Rgs16	0.00720197	0.0393441	-0.010799
Rnasel	-0.0373434	-0.0227878	-0.0035548
Gm41974	0.0299246	0.0292042	0.00677541
Teddm1b	0.00576058	0.00605796	-0.0061037
Teddm1a	0.00900038	0.026387	-0.0095674
Mir8114	-0.0231969	0.0160153	0.00414371
Glul	-0.0232588	0.016074	0.00413354
Gm30327	-0.0039826	-0.0049463	-0.0022744
LOC108167737	0.0239479	-0.0409207	0.0292558
Zfp648	0.0005858	0.0214387	-0.0019645
4930532M18Rik	0.00096156	-0.0361103	0.0401946
Gm41976	-0.0015231	-0.0146332	0.0038418
Gm30922	-0.0022568	0.00970588	-0.0021722
Stx6	-0.006214	-0.0276077	0.0209262
Gm31102	0.0160707	0.0454164	-0.0068818
Gm31772	-0.0052637	0.0104737	0.00379169
Acbd6	0.00242529	0.049253	-0.0498804
Tor1aip2	-0.0033915	-0.0195991	0.00155279
Gm30472	-0.0218913	0.00662645	-0.0355504
Nphs2	0.024469	0.049775	-0.0241509
Gm39682	0.00315786	-0.0102507	0.0189215
Abl2	-0.0108387	-0.0043711	-0.0114959
Gm39683	-0.0428075	0.0443565	-0.0927507
Angptl1	-0.0072505	-0.0029721	0.00983091
4930439D14Rik	0.0289946	0.0733799	-0.0481926
Gm30694	-0.0065285	-0.0073681	0.00674318
2810025M15Rik	0.00194848	-0.0004783	0.0235817
BC026585	0.0311753	0.0271736	-0.0037472
Sec16b	-0.0074549	-0.002245	0.00073599
Gm39686	-0.0007034	-0.0014775	-0.0065298
Astn1	-0.0039223	0.00154698	0.00268748
Mir488	-0.0065037	0.00257111	-0.0023874
4930562F17Rik	-0.0055524	-0.0038372	-0.0024178
Rfwd2	-0.0290212	-0.0338131	-0.0099664
Scarna3a	0.00126344	0.0016492	-0.0092152
Mir1843b	0.00144406	0.00197035	-0.0094209
Tnr	0.00655749	0.0264936	-0.0113738
Gm31667	-0.0165742	0.0309183	-0.0374594
4930523C07Rik	-0.0120349	-0.0184249	0.0110835
Mrps14	-0.0041767	-0.0413654	0.01905
Rc3h1	0.00339494	-0.0308545	0.00426703
Serpinc1	-0.0009052	-0.0022968	-0.0096343
Gas5	0.0303063	-0.0032673	-0.0168046
Snord47	0.0197389	0.0145409	-0.045644
Cenpl	-0.0131025	-0.0196889	0.00770823
Ankrd45	-0.0127978	0.00750318	-0.0015446
Tnfsf4	-0.0279165	0.0870093	-0.0821563
Tnfsf18	-0.007281	-0.0066318	0.0246826
Gm31925	0.0344179	-0.0130803	-0.0304431
Pigc	0.00648523	0.00692767	-0.0098019
2810442N19Rik	0.0379643	-0.0203835	0.013265
Dnm3os	-0.0096254	0.00998674	-0.0075111
Mir199a-2	-0.0107779	0.0102162	-0.0091768
Mir214	-0.0014885	0.0025928	0.00045405
Gm39688	-0.0091698	-0.0120688	0.00534726
Gm31985	-0.0124472	-0.0068174	0.00539168
Vamp4	-0.000542	-0.0257043	0.00850696
Myoc	-0.0129959	-0.0088647	0.00617944
Gm32197	0.00551081	-0.0014294	-0.0019934
Gm32279	-0.0043256	-0.0053195	0.00207681
LOC108167739	-0.0052025	0.00347446	-0.001651
Gm20471	-0.0224115	-0.0285511	0.0510195
Gm39689	-0.0037616	-0.0021345	-0.0022321
Kifap3	-0.0080537	-0.0121451	0.0131217
Scyl3	-0.0123497	-0.0058482	-0.0228085
Mettl18	-0.0159038	-0.0131722	-0.0044773
Sele	0.00388654	-0.0036242	-0.0027184
Sell	0.0319915	-0.0375807	0.0376648
Selp	0.00928081	0.0181395	0.00765506
F5	0.0281576	-0.0072022	0.0049891
Slc19a2	-0.0079533	-0.0338288	0.0156176
Ccdc181	-0.0253365	-0.0155281	0.0146111
Nme7	-0.0071069	-0.0194809	0.0089631
Gm32391	0.0465594	0.0749308	-0.0642865
Gm39691	-0.0049833	0.00656736	-0.0044206
Gm26685	-0.0078664	-0.006329	-0.0019567
Dpt	-0.0074181	0.0139394	-0.0192991
Gm20743	0.00325936	-0.0025635	0.0027084
1700029M03Rik	0.00744212	0.00404288	0.0101654
Gpr161	0.0412784	0.0809938	-0.0235857
Mpc2	-0.0215662	-0.0609557	0.0225169
Adcy10	0.0277523	-0.014714	-0.011978
Creg1	-0.0041627	0.0274251	-0.0398036
Cd247	-0.0271439	0.0323707	-0.041358
Gm39693	-0.0288655	0.029439	-0.018868
Gpa33	-0.0063161	0.0220993	0.017709
Ildr2	0.027468	0.0368126	0.00246489
Tada1	0.00783821	-0.004821	-0.0235698
Gm39694	-0.0107275	-0.0144967	0.0356383
Gm33404	0.00876375	0.0056681	-0.0091554
Fam78b	-0.0061246	0.0111302	0.0174841
LOC108167744	0.0533445	0.0111653	0.0390357
LOC102636733	0.0727533	0.0447079	-0.0120813
Mir6347	0.0114356	0.0360516	-0.0224478
Tmco1	-0.0186197	-0.0118654	-0.0071978
Aldh9a1	-0.0069123	0.0071565	-0.0051501
Gm34207	-0.002595	0.00219184	-0.000943
Rxrg	0.00649803	0.0768835	-0.0439806
Lmx1a	0.0303721	0.0316505	1.57e-05
Mir6348	-0.0013299	-0.0028759	-0.0035337
Gm34421	-0.0065883	-0.0016362	0.0035232
Gm34477	-0.0065387	-0.0124611	0.00763082
Gm34535	-0.0083042	-0.0060915	0.0182595
Gm34624	-0.0048788	-0.0341813	-0.0020161
Rgs5	0.0117743	-0.0083453	-0.0081359
Gm39699	0.00299735	0.00377107	-0.0097166
Ccdc190	0.00040354	0.0114954	-0.0089082
3110045C21Rik	0.0272922	-0.0071077	0.00288213
Sh2d1b2	-0.0055019	0.00553831	-0.0079335
Sh2d1b1	-0.0019427	-0.0037359	0.0323711
1700015E13Rik	0.00738312	-0.0036995	0.00224178
Olfml2b	0.0429203	-0.0171638	0.0134003
Gm39701	-0.0049553	0.00107283	-0.0002867
LOC102638466	-0.0087027	-0.0071839	0.030389
Fcgr4	0.0761773	-0.0679355	0.0168527
Cfap126	-0.0185269	-0.0142831	0.0268505
Mpz	-0.0214621	-0.0173818	-0.0058568
Nr1i3	-0.003067	-0.0001145	-0.0049479
Apoa2	0.00825009	-0.0173852	0.00142433
Adamts4	-0.0203029	-0.0076706	0.00895784
B4galt3	-0.0128648	0.010802	-0.034972
Dedd	0.00237473	-0.0099279	-0.0124354
Pfdn2	-0.0015631	0.00388572	-0.0243288
Nectin4	0.0187111	0.0219382	-0.0082937
Arhgap30	-0.0221062	-0.0781559	0.0906768
Usf1	-0.0091938	-0.0205367	0.0102451
Tstd1	-0.0098858	-0.005981	-0.0079673
F11r	-0.0024654	0.0311674	-0.0438234
Alyref2	-0.0193497	-0.0317782	0.0243707
Cd244	0.00770127	-0.0093089	0.0947733
Cd48	-0.032639	-0.0192346	0.0591255
Slamf1	-0.0079247	0.0218209	-0.01616
Cd84	-0.0124818	-0.0298828	0.0210041
Slamf6	-0.0686222	-0.0825893	0.147714
Copa	-0.0155798	-0.0354949	0.0347047
Pex19	-0.0181455	-0.0259744	0.0207842
Dcaf8	-0.0247199	-0.008612	-0.003071
Gm17224	-0.0495489	-0.0103368	0.0582444
Igsf8	-0.0377867	-0.0356872	0.072521
Kcnj10	-0.0072962	0.0330105	-0.0085702
Pigm	-0.0168533	-0.0353476	0.032314
Slamf9	-0.0522381	-0.045851	0.112935
Igsf9	-0.0028922	0.0581279	0.00445912
Tagln2	0.0286846	0.0298051	0.0279983
Gm37125	0.0385445	0.0246675	0.0231693
Cfap45	-0.0335007	0.0219073	0.0405377
Vsig8	-0.0109253	-0.0211965	0.0222472
Gm35601	0.0291931	0.016253	0.00408776
Crp	-0.009035	-0.0010851	-0.0007303
Gm35686	0.00801682	0.00274722	-0.0042188
Olfr16	-0.0151397	-0.0203637	0.0238293
Gm35742	-0.0017531	-0.0101692	-9.04e-05
Olfr218	0.00158517	-0.0052971	-0.0091811
Olfr1404	-0.0039262	0.00215943	-0.0302091
Olfr418	-0.0075678	-0.0032107	-0.0095916
Aim2	0.00232586	0.0322135	-0.0423399
Pyhin1	-0.0136046	-0.0135849	0.0254222
Pydc3	-0.0161702	-0.0104142	-0.0138091
Olfr433	-0.0122997	-0.0191016	0.0400911
Olfr432	-0.0026972	-0.0236398	0.0363308
Olfr430	-0.0020234	-0.0013156	-0.0102464
Olfr429	-0.008166	-0.0071836	0.0021637
Olfr427	-0.0037447	-0.0060297	-0.0012005
Olfr424	-0.0099633	-0.0075561	0.00153912
Olfr421-ps1	-0.0021101	-0.0091557	-3.54e-05
Olfr420	0.0129523	0.0571307	-0.0632269
Spta1	-0.0323832	0.0447684	-0.0860102
Mptx1	-0.0085886	-0.0028291	-0.006006
Olfr417	-0.0154349	0.00725316	-0.0254133
Olfr248	-0.011098	-0.0029942	-0.0115613
Olfr414	-0.0081756	-0.0039419	-0.0075146
Olfr220	-0.0085924	-0.0112508	0.00048113
Fmn2	0.0138489	0.0779169	-0.03359
Kmo	-0.0474313	-0.0190708	0.0347646
Gm39707	0.00881302	-0.0084977	0.00828834
Wdr64	-0.0082891	-0.0044388	0.00060618
Exo1	-0.0151943	0.011367	-0.0232941
Becn2	-0.0035932	-0.0026851	0.00274298
LOC108167747	-0.0056617	-0.0063886	0.00157631
Sdccag8	-0.0108485	-0.0035959	0.0199152
Gm36904	0.0124977	0.0874098	-0.0386402
Zbtb18	-0.0015862	-0.0291769	0.0317215
Gm29856	-0.0174634	0.00120599	0.0133717
Gm30013	-0.0097707	0.00448379	0.0141988
1700016C15Rik	-0.0122259	-0.0268067	0.0302266
Gm7068	-0.0088652	-0.0071468	-0.0007039
Gm16432	0.0119646	0.0127715	0.00771657
Desi2	0.00323813	-0.0246634	0.0179076
Cox20	-0.0121841	-0.0072888	0.00869987
Efcab2	-0.0107669	0.0139653	-0.0071765
Gm31289	4.18e-05	-0.0120628	0.00344364
Gm39709	0.00102467	-0.00688	0.0163494
Kif26b	-0.0152808	0.0308013	-0.01377
LOC108167845	-0.0010861	-0.0071303	-0.0027053
Cnst	0.00320668	-0.0342183	0.0208612
Sccpdh	0.0366848	0.0319932	-0.0194764
Cdc42bpa	0.0111543	0.0498606	-0.0298124
LOC108167749	-0.0054557	0.00213068	-0.0003622
Gm31728	-0.0214077	-0.0316947	-0.0257994
Itpkb	-0.0036612	0.0113032	-0.0116287
Parp1	-0.0117399	0.0310104	0.00191787
Mir6904	-0.0729746	-0.0712486	0.163074
Lin9	-0.0081913	-0.0087676	-0.0021885
Acbd3	0.0207003	0.0196348	-0.0142935
LOC102634584	0.0174406	0.00522814	0.0214691
G370120E05Rik	0.00131341	-0.0210013	0.0198057
Sde2	-0.015451	-0.0493055	0.0381331
Lefty2	-0.0025178	-0.0066386	-0.0014916
Pycr2	-0.0361347	-0.0127504	-0.0094251
Gm32199	0.00013509	0.000852	0.0272631
Lefty1	-0.0271104	0.0124087	-0.0459183
Tmem63a	0.017047	-0.0126674	-0.0309262
9130409I23Rik	-0.0237334	0.00924659	-0.0399513
Gm37406	-0.0095839	0.00476988	-0.0049164
Cnih4	0.00635427	-0.0108698	0.00416672
Gm38664	0.0138009	-0.013228	-0.0015818
A430110L20Rik	-0.0402293	-0.0030972	0.0344643
Gm39718	-0.0122858	-0.0043736	0.00490968
Gm39717	-0.0081322	-0.0050424	0.011325
Cnih3	-0.0005609	0.00861159	0.0386653
LOC108167841	-0.0047671	0.00167567	0.00176107
Dnah14	-0.0049222	-0.0043089	-0.0008496
Gm33669	0.0886083	0.033811	-0.0028095
Gm38648	-0.045651	-0.0450514	0.10794
Gm39719	0.0134651	0.00448852	0.00346188
Srp9	-0.0021435	-0.0235113	0.00411838
LOC105244034	-0.0140656	-0.0111088	0.0128906
1700047M11Rik	-0.0063997	-0.002964	-0.00535
Trp53bp2	-0.0045468	-0.0247913	-0.0063796
LOC108167751	-0.0194084	-0.0015424	0.0332688
LOC108167842	0.0335307	0.0149031	0.00099241
Capn8	0.0386205	0.00480798	-0.0023269
Susd4	0.0361204	0.0835779	-0.0164013
Tlr5	-0.0095775	-0.0436284	0.0703522
Aida	-0.0522874	-0.011573	-0.021415
Gm34102	-0.0285059	-0.0653393	-0.0133729
Taf1a	-0.0372438	-0.0338743	0.00893126
Hhipl2	0.00211867	0.00433764	-0.0063647
Gm33973	-0.0321518	-0.0288122	0.0552238
Gm39724	-0.0052876	-0.0023875	0.00362946
Gm34068	-0.0104067	-0.0059713	0.00956852
Gm34130	-0.0092425	-0.0078642	0.00701861
Gm39725	0.0425054	0.0500847	-0.0128898
Dusp10	-0.0157788	0.00118728	0.0171904
4930488B22Rik	-0.0014796	-0.0014733	0.0032619
Gm34342	-0.0054458	-0.0284028	0.030025
Gm34451	0.00244524	0.00272913	0.00384203
Gm39727	-0.0005237	0.00708649	0.00608796
Gm34602	-0.009129	-0.0074621	0.013639
Gm39728	0.0147336	0.0302395	-0.005404
Gm37662	0.00050544	-0.0028403	-0.0013155
Rab3gap2	0.00851103	-0.0092286	-0.0151673
Snora36b	-0.0058565	-0.0023898	-0.0034156
Mir664	-0.0054467	-0.002228	-0.0034196
Mir194-1	0.00066072	-0.0037864	-0.0014532
Mir215	-0.0005597	-0.0041225	-0.0007903
Bpnt1	-0.0124254	0.0259455	-0.0362552
Eprs	0.012011	-0.0049403	-0.0156532
Slc30a10	-0.0506654	0.0329484	-0.0992707
Gm34969	0.00127092	0.00632352	-0.0021448
5033404E19Rik	-0.0001249	0.00117759	0.00115902
Gm35023	-0.0033364	-0.0060781	-0.0002797
Gm35201	-0.007731	-0.0128758	0.0133604
Gm35341	-0.0029615	-0.0030399	0.00098766
Gm35546	-0.0071775	-0.0063606	0.011278
Gm35655	0.00095991	0.0301307	-0.0030597
A430105J06Rik	0.00770275	0.00887246	-0.0115441
1700023G09Rik	-0.0038662	-0.0004253	-0.0025615
Gm39731	-0.0063704	-0.0020101	0.0038373
D1Pas1	-0.0059226	-0.0038174	0.00410213
1700007P06Rik	-0.0070629	-0.0051144	-0.001735
Gpatch2	-0.0142719	0.00222478	-0.0060843
Gm37896	-0.0098001	0.00224329	0.00357523
LOC108167753	0.00310668	-0.000143	-0.0022785
Esrrg	0.0102065	0.0261576	-0.0055219
LOC108167752	-0.01042	-0.0043392	0.00607299
Ush2a	-0.0001263	-0.0032983	-0.0007863
Gm36561	-0.0107116	0.0120725	-0.0039968
Ptpn14	0.00668449	0.0458379	-0.0189162
Gm30446	-0.0008752	-0.0044843	0.0008804
LOC102632463	0.0185029	0.0668327	-0.0187276
Gm29678	0.00398073	-0.0083479	0.00384135
Gm30932	-0.0069882	-0.0090324	0.005524
Gm39738	0.00046336	-0.0030998	-0.0107295
Angel2	-0.0093252	-0.0202796	0.00048865
Gm31373	-0.0122346	-0.0028916	0.00158091
A230020J21Rik	-0.0180415	-0.0041194	0.00994213
Spata45	-0.0094589	-0.0048519	-0.005889
Nsl1	-0.0230435	-0.0106	-0.0051359
Batf3	0.00282596	0.00152477	0.0228505
LOC108167755	-0.0030662	-0.0069671	0.0420119
D730003I15Rik	-0.0630103	-0.0583374	0.0259692
LOC108167327	-0.030411	-0.0198108	0.0800814
Gm37168	0.0134936	-0.0102897	0.0148385
Tmem206	-0.0394243	-0.017582	0.0254254
Gm32128	0.0325659	-0.0289605	0.0608238
Gm32334	-0.0041704	-0.0013951	0.0005592
Ints7	-0.0365923	-0.0340267	-0.0025113
Lpgat1	0.0368788	-0.0031634	0.00523274
Nek2	0.00610644	0.0180028	-0.0093382
Slc30a1	0.00621099	-0.016455	0.00621469
Gm39742	-0.0046154	-0.0041046	0.00450358
Gm39743	0.00803207	-0.0041885	-0.0006562
Rd3	0.0391421	0.0296736	-0.006962
Gm10516	0.0431445	0.0906059	-0.0425457
Gm30956	0.0242306	0.0486287	-0.0335575
Gm39745	-0.0121306	-0.0056869	0.0086619
Kcnh1	0.0100607	0.0438936	-0.0135526
Gm31011	-0.0072391	-0.0056834	0.0111188
Gm31078	0.00217438	0.0034616	0.00632453
1700065J18Rik	-0.012207	0.0208657	-0.0069036
Gm15867	0.00912755	0.0432229	-0.0027303
Gm39747	0.00113799	-0.0052146	0.00502748
Irf6	0.0283754	0.0836027	-0.0570647
A130010J15Rik	-0.0066682	-0.0157955	0.00837667
Lamb3	0.060858	-0.0015514	0.00181802
Gm31753	-0.0128949	-0.009501	0.0073461
Gm31870	-0.0122569	-0.0074152	0.00313956
Gm31988	0.00133333	0.00479011	-0.0101787
Plxna2	0.0169975	0.0760288	-0.0361214
Mir3962	-0.0124658	0.0018597	-0.0104788
Cd34	0.0302084	0.0549002	0.0250535
A330023F24Rik	-0.0107729	-5.88e-05	-0.0108623
Mir29b-2	-0.0050749	-0.0093706	-0.0056253
Mir29c	-0.0034405	-0.0080459	-0.0031967
Gm32313	-0.0232543	0.0124913	-0.0156382
Xkr4	0.0191609	0.0328562	-0.0027606
Gm38717	-0.0005045	-2.05e-05	-0.0025127
Rp1	-0.0012358	-0.0031391	0.00215193
Sox17	0.006178	0.104682	-0.0458375
LOC108167610	0.00195092	0.00585702	-0.0051795
LOC108167609	-0.0017281	0.00646577	-0.0113964
Mrpl15	-0.0164454	-0.014514	-0.0197642
Rgs20	-0.0041205	0.00411684	-0.0010986
Npbwr1	0.00906244	0.0107854	0.00191007
LOC108167788	-0.0001004	-0.0067313	-0.0009263
4732440D04Rik	-0.0141719	-0.0106623	-0.0394626
LOC108167611	0.0224335	0.0463962	-0.0103614
Gm26901	-0.0172537	-0.0031249	-0.0271412
Gm39589	0.00367419	0.00883496	-0.0075077
Sntg1	0.00021462	0.00418359	-0.0082908
2610203C22Rik	-0.0298037	-0.0108635	0.0398261
Mybl1	-0.0008514	0.00359293	-0.0049388
Vcpip1	0.00958497	-0.03016	0.0452927
Snord87	0.00396295	0.0100573	-0.0074031
Snhg6	0.00847102	0.00700804	-0.0013458
Tcf24	0.00831774	0.0226443	-0.0203508
Ppp1r42	0.0110029	0.0146588	-0.0062696
Cops5	-0.0333698	-0.0360507	-0.0101941
Arfgef1	0.0157358	0.00115747	-0.021754
Cpa6	-0.0027313	-0.0021955	0.00163524
Gm30974	-0.0040014	-0.0062142	0.0018343
Gm39591	-8.3e-05	0.00116249	-0.0004069
Slco5a1	0.0005164	0.00077711	-0.0053255
Gm39592	-0.001575	0.026696	-0.0159858
Prdm14	-0.0055706	0.0391944	-0.0151298
Ncoa2	-0.0214435	-0.0234383	0.0409369
Gm39595	-0.0070677	-0.0043705	0.0110585
Tram1	-0.0109128	-0.0316811	0.0108843
Lactb2	-0.0239168	-0.0196639	-0.0118813
Gm5523	0.00656614	0.00848136	-0.0059355
Eya1	0.0272527	0.0840538	-0.0559223
Msc	-0.008309	0.0251498	0.0128831
Trpa1	0.00812762	0.0201782	0.00792094
Sbspon	0.0319378	0.0521011	-0.0091987
4930444P10Rik	-0.0165608	-0.0055795	0.0131321
Rpl7	-0.0112824	-0.0069302	-0.0237026
Stau2	-0.0038571	-0.0048655	-0.0006017
LOC108167614	-0.0002081	0.00036425	0.00085385
Ube2w	0.0170312	0.00810327	-0.0193962
Tceb1	-0.0071047	0.0212513	-0.0215833
Jph1	0.0430391	0.0905267	-0.0163246
Gm31982	0.00443826	0.0152647	0.00350197
Gm28154	-0.0021736	-0.0060979	-0.005469
Gm16070	0.0213918	0.0902507	-0.0405925
Gm28153	-0.0033283	0.0111552	0.00421862
Crisp4	-4.84e-05	-0.0009992	-0.0032093
Defb44-ps	0.0036986	-0.0012138	0.00124832
Defb18	0.00083006	-0.001119	-0.0016956
Defb41	5.05e-05	0.00094636	0.00134609
Gm15825	0.00128676	0.00468923	-0.0082621
Pkhd1	-0.0035577	0.00111693	-0.0006698
Il17f	-0.0075127	0.00244359	-0.0011332
Mcm3	0.00986008	0.014894	-0.0012813
6720483E21Rik	0.0418562	0.10062	-0.0332833
Tram2	0.00751439	-0.0080356	-0.0090725
Gm32947	-0.0136438	0.00376471	0.00378451
Gm28836	0.0156538	0.0403891	-0.0429943
Gm4956	0.00412941	-0.0003453	-0.0059278
Gm33147	-0.0045177	0.0022449	-0.0059554
Kcnq5	-0.008579	-0.0034087	0.00281674
Rims1	0.00350862	0.0254184	-0.0013394
4933415F23Rik	-0.0067539	-0.0082575	0.00121711
Gm29506	0.00042117	-0.0023806	-0.0001761
Ogfrl1	0.0538171	0.027342	-0.0039602
Gm19673	0.0103797	0.00165053	-0.0084025
Smap1	-0.0095274	-0.0037993	-0.0015061
Sdhaf4	-0.0024646	0.0396224	-0.0331314
Fam135a	-0.0107484	-0.0082393	-0.0024819
Col19a1	0.0160763	0.0444993	0.0191117
Gm29414	-0.0032137	-0.0015306	-0.0058415
Gm20172	-0.0001559	0.00389385	-0.0081274
Adgrb3	0.00281487	-0.0056762	0.00135041
Gm31076	-0.003041	0.00029411	-0.0032277
4931408C20Rik	0.00769752	0.0128988	0.00948024
Gm7846	0.00162181	-0.0070753	0.00075957
Gm597	-0.005307	-0.0041235	0.0003393
LOC108167331	0.00263	-0.0003731	-0.0023243
Gm31465	-0.0061573	-0.0023419	-0.0013558
Gm31525	-0.0030082	-0.003707	-0.0003291
Gm39615	0.00707033	-0.0005759	-0.0011346
Phf3	-0.004264	-0.0009126	-0.0114692
Ptp4a1	0.00077559	-0.0283392	-0.001001
Gm29669	0.00045315	-0.0029459	0.003056
4931428L18Rik	0.0143943	0.0159221	-0.0065971
Gm9839	0.00096125	-0.0019089	-0.0062291
Gm5415	-0.0017578	-0.0025195	0.00049586
Gm39616	0.0107679	0.00402601	0.00546434
Gm39617	-0.0059407	0.00045421	0.00021022
Prim2	-0.0014947	0.00141032	-0.023054
Gm32229	-0.002978	0.0172101	-0.0185727
Bag2	0.0239421	0.0440971	-0.0249647
Zfp451	-0.0062721	0.0039528	-0.0095774
Gm15455	0.00159011	-0.0094386	0.00271376
Gm38471	-0.0056935	0.00762097	0.00628038
Bend6	-0.0025969	0.0377166	0.0200408
LOC108167617	0.00877633	0.0277943	-0.0163218
Mir5103	0.00399165	0.00942491	-0.0109474
Ccdc115	-0.042017	-0.053186	0.0215563
Gm32504	-0.0120022	-0.0021838	-0.0453827
4930568A12Rik	0.023897	0.0131984	-0.0513417
Prss40	-0.0050223	0.00428733	0.00936317
AA619741	-0.0040678	-0.0018821	-0.0001465
Gm38647	-0.001466	-0.0001944	0.00563156
Gm32920	-0.0026113	0.00072599	-0.0034956
LOC108167618	0.0333241	0.0437064	-0.0101725
Gm32790	-0.0023636	0.0136146	-0.0048164
Fam168b	-0.0096031	-0.0031596	-0.0302929
Gm33222	-0.0080823	0.00573097	-0.0013608
Gm39624	-0.0071339	0.0106499	-0.0222044
Mir6897	0.00514234	0.00748976	-0.008953
Uggt1	0.0610994	-0.0011897	0.00513438
Neurl3	0.0317976	0.0549726	-0.0865918
Mir6898	-0.0063769	-0.0033598	-0.0038795
Kansl3	-0.0088291	-0.0157674	0.00057929
Lman2l	0.0100784	0.00067345	-0.0131258
Gm33454	0.0250299	-0.0217175	0.0230092
Ankrd23	0.00479436	0.0713878	-0.0657872
Ankrd39	0.0194675	-0.0136928	0.00557777
Sema4c	0.015439	0.015016	-9.07e-05
Fam178b	0.00204566	0.0275251	0.0391528
Actr1b	-0.013505	0.00815995	-0.0193502
Gm33533	-0.0073925	0.0239398	-0.0069483
Tmem131	-0.0235207	-0.035239	-0.0070584
Gm39626	-0.0032793	0.0165984	-0.0036423
Gm37020	-0.0054563	-0.0021574	-0.0006444
4930439A04Rik	-0.011959	-0.0153991	0.0106417
Coa5	0.00106914	-0.026925	0.00443211
4930594C11Rik	0.0248123	-0.0195475	0.0183952
Gm39627	0.00551795	0.012128	-0.0150944
Mgat4a	-0.0126201	-0.0040831	0.00037378
2010300C02Rik	0.0255045	0.0421937	0.00629147
Tsga10	-0.0025579	0.002061	-0.0020598
Mitd1	-0.0083452	0.00431823	-0.0090801
Lyg2	-0.0076529	9.35e-05	-0.0028798
Lyg1	0.00204518	0.00150337	0.00958691
Txndc9	-0.0048592	-0.0113642	-0.0081801
Gm34448	0.00114515	0.00327857	-0.0100866
Rev1	-0.0099009	-0.0017404	0.00121995
Aff3	0.0342057	0.0608135	-0.0294036
Lonrf2	-0.0060369	0.00978927	-0.0036145
Chst10	-0.0103429	0.0482517	-0.0104269
Gm35222	0.0043939	0.0328393	-0.0060992
Mir6349	-0.001567	0.00485406	0.00565666
Tbc1d8	0.0180576	0.00743373	-0.0023189
Snord89	-0.0035951	-0.0052213	0.0025032
Rnf149	0.00033905	-0.0187422	0.0062505
Creg2	0.0250081	0.0266077	0.00911784
Rfx8	-0.0031156	0.0107907	0.00771357
Gm3646	0.00143007	0.00108722	-0.0045122
1700066B17Rik	0.0412421	0.00767768	0.014028
Gm16894	-0.017608	-0.0497166	0.00059616
Gm35801	-0.0018322	0.00228822	0.00016196
Mfsd9	-0.0001456	0.010284	-0.0336912
4930448I06Rik	0.00153685	0.00020449	-0.0007575
Gm39631	-0.000334	0.00733734	-0.0076925
Gm35935	-0.0057636	-0.0048321	-0.0023543
LOC108167620	-0.0006554	-0.0005696	-0.0025101
Gm36678	0.0044561	-0.0017845	-0.0005033
LOC108167621	-0.007809	-0.00146	0.00678766
Gm36822	-0.0028148	-0.0018231	0.00402705
Gm30248	-0.0123936	-0.0050502	0.00644563
Pantr1	0.0127602	0.04858	-0.0185491
Pantr2	-0.0044846	0.0350174	0.00545727
Gm39633	0.0247366	0.0873569	-0.0137336
Tgfbrap1	0.00829301	0.0196482	-0.025647
Fhl2	0.036604	0.076918	-0.0453793
Gm29040	-0.0084212	0.00115538	-0.0042322
Uxs1	-0.0086532	-0.016933	-0.0035141
Mettl21c	-0.0067992	-0.0013692	-0.0033414
Ccdc168	-0.0093262	0.00137405	-0.0092662
Tex30	-0.0135365	0.00679217	-0.0091172
Kdelc1	0.0251384	0.0412478	0.0111967
Mettl21e	-0.004298	-0.0023136	0.00138938
Gm39635	0.0465203	0.169764	-0.0945986
4930521E06Rik	-0.0023257	0.00862813	-0.0049465
Col5a2	-0.0027896	-0.0054104	0.00214419
Gm39637	0.00325297	-0.0065537	0.00152483
Gm30900	-0.0006516	0.00181896	0.0033996
Slc40a1	0.0307714	0.00680166	-0.0659528
Stk-ps2	-0.001745	0.0144289	-0.0102285
Gm31046	-0.0029737	-0.0011835	-0.0051879
Slc39a10	-0.0125307	-0.0039325	0.00757904
Mir6350	0.00371622	-0.0031135	-0.0028045
Gm39640	-0.0054316	0.00650411	-0.0074644
9330175M20Rik	0.00145188	0.0422945	-0.0277004
Nabp1	0.0098452	-0.0287689	0.0066049
Gm17767	0.0186056	0.0277466	-0.0333198
Myo1b	0.00662625	0.00647022	0.0082507
Gm31812	-0.0260904	-0.0417512	-0.0101489
Gls	0.00437971	0.0001127	0.0038122
Gm31867	-0.0115295	-0.0064439	0.00445237
Nab1	0.00862787	-0.0158852	-0.0130299
Gm28178	0.0105336	0.0261545	0.0178721
Mfsd6	-0.0002847	0.0251545	-0.0067464
Inpp1	-0.0061675	-0.0124353	0.0125729
1700019D03Rik	0.00262373	0.00152496	-0.0073186
1700019A02Rik	0.00448398	-0.0054038	-0.0060566
Pms1	-0.0013028	0.0142509	-0.0190854
Asnsd1	-0.0046337	0.00969585	-0.015375
Dnah7a	0.0173711	0.0600919	-0.0259126
Stk17b	0.00623241	-0.003895	-0.0109343
Hecw2	0.0426127	0.0417732	-0.0428822
Gtf3c3	-0.0012995	0.0106122	-0.0080682
Gm34066	-0.0394156	-0.0394692	0.0798706
LOC108167366	-0.002236	-0.0067929	0.00407933
Pgap1	-0.0234991	0.0105505	9.28e-05
Ankrd44	0.00464156	-0.0063214	0.0417063
Sf3b1	-0.0116439	-0.0442013	0.00872769
Hspd1	0.0349406	0.0278529	0.00584335
Rftn2	-0.007986	0.011365	0.00066604
Boll	0.00047866	0.00641173	-0.0018229
LOC108167625	0.0153034	0.0900144	0.00313096
Gm6644	-0.0107066	0.0105924	-0.0140673
Gm39642	-0.0102481	-0.0133499	0.0436073
Hsfy2	0.00467823	0.0081933	-0.0017271
Satb2	0.00287678	0.0238575	0.0266682
BC055402	-0.0005193	-0.0053622	0.00307578
4930558J18Rik	0.0292213	0.00789237	-0.0154904
Tyw5	-0.0256259	-0.0052594	-0.0003691
Kctd18	-0.0068102	-0.0080125	-0.009584
Gm39643	0.00433688	0.00292527	-0.0031188
Gm15759	-0.0033025	0.00299783	0.00424899
Clk1	-0.0163148	-0.0246278	-0.0169793
Ppil3	-0.010299	0.00378061	0.0162059
Orc2	-0.0168131	0.00744385	-0.0141292
Fam126b	-0.016846	-0.0156145	-0.0273223
Als2cr12	-0.0006954	-0.008085	0.0113558
Gm39646	-0.0149567	-0.0141241	0.0092981
Gm28802	0.00209472	-0.0049704	0.00283644
Trak2	-0.0007806	0.00431562	-0.0051255
Als2cr11b	0.00053685	0.00528934	-0.003879
Als2cr11	-0.0034191	0.00059974	-0.0056463
Tmem237	-0.0232953	0.00901552	-0.0091587
Mpp4	0.0767525	0.137512	-0.0699783
Als2	0.00754457	-0.0111697	-0.037136
Gm33724	-0.0043427	0.00314376	-0.0078123
Gm33774	0.0137701	0.00430943	0.0165161
Gm39649	-0.0052909	0.00240286	-0.0079594
Gm28411	-0.0026784	0.0178931	-0.0080561
Gm39648	0.0197329	0.0109705	0.00447151
Gm33833	-0.0137239	-0.0070345	0.00984295
Sumo1	0.00714428	0.00224723	0.00743993
Ica1l	-0.017065	0.0454753	-0.0489485
Wdr12	-0.0259325	-0.01903	-0.0114464
Raph1	-0.014918	-0.0122112	0.0131109
LOC102637269	-0.0061553	0.00364024	-0.0005168
Gm11578	-0.0022362	-0.0010901	0.00289242
Gm38388	0.0359728	0.0257872	0.00568027
Pard3bos1	-0.0053704	-0.003497	0.00427186
Pard3bos2	0.0045564	0.00238878	-0.006895
Gm34881	0.00263275	-0.0030064	0.00099311
Gm29083	-0.0238212	-0.0132305	0.0358792
4930487H11Rik	0.00722631	0.0292101	-0.0062111
Gm4208	-0.0116916	-0.0086859	0.00726105
Gm39652	-0.0065641	-0.0025566	0.00516473
Gm35252	-0.0043184	-0.0029095	0.00587778
Gm38513	0.0182917	0.0240225	-0.0258927
Ino80d	0.0103603	-0.0102772	-0.0252257
Ndufs1	-0.0332001	-0.0360484	-0.0010123
Gpr1	-0.0070847	0.00054412	0.00102673
1700039I01Rik	-0.0052598	0.0198831	-0.003571
Gm11608	0.0159295	0.0355178	-0.0082009
Gm35393	0.00999615	0.0437492	0.0116472
Dytn	-0.000568	-0.0034003	0.00233386
Mdh1b	-0.0047062	0.0207294	-0.0253289
4933402D24Rik	-0.002281	-0.0076292	0.0083048
Mir6899	0.0043957	0.00600618	-0.0186614
Klf7	-0.0052797	-0.046838	0.0136595
Gm39654	0.00613546	-0.012853	-0.0002013
Mettl21a	-0.0108745	0.0241178	0.00635762
2810408I11Rik	-0.0143749	-0.0395456	0.015223
Fzd5	0.0308879	0.0150546	-0.0101623
Plekhm3	-0.106648	-0.121459	0.207871
Akr1cl	-0.0027379	0.00366307	-0.0037871
Cryge	-0.0076211	-0.0049783	0.0108165
Crygd	-0.0069976	-0.0081377	0.00453544
Crygc	0.00249901	-0.012435	0.0127102
Crygb	-0.0022525	-0.0027168	0.00253476
Cryga	0.00374737	-0.0085788	0.00536702
D630023F18Rik	0.00997686	0.00656629	-0.0072377
Idh1	-0.008052	-0.0142876	0.0229159
Gm39655	-0.0068404	0.00098838	0.00206355
Kansl1l	-0.0101684	-0.0046876	-0.0030701
Acadl	0.0189305	0.0219325	-0.0372799
Myl1	-0.0040322	0.00508611	9.75e-05
Lancl1	-0.0109666	0.0166202	-0.0116567
Gm39658	-0.0015751	-0.004045	0.00239903
Erbb4	0.0245515	0.0613235	-0.0294834
Ikzf2	0.024588	0.0603178	-0.0525627
Gm29822	-0.0031732	0.00979016	-0.0137245
Gm29906	-0.0056472	-0.0089146	0.00830557
Bard1	-0.0193777	-0.0115508	0.0158786
Abca12	-0.0057101	-0.0043024	0.00835266
Fn1	-0.0398738	-0.0032376	0.0946333
Gm39660	0.00322297	-0.0118787	0.00550467
Gm28818	0.00275064	0.00811459	0.00717465
4933417E11Rik	0.00178621	0.00172869	-0.0013528
Gm4319	0.00049512	0.00963431	0.00183503
Mreg	0.056676	-0.02334	-0.008344
Pecr	0.0216016	0.0163211	-0.0249425
2023-03-04	0.0349114	0.0641538	-0.0298559
Ankar	0.00728302	-0.0059075	-0.001845
Gm39663	0.00248505	-0.0034796	0.00571584
Gm30788	-0.0064368	-0.0074949	0.00854831
Igfbp5	0.00445533	0.0696607	-0.0458159
Tnp1	0.00086699	-0.0026546	0.0022807
Gm31254	0.00270877	0.0033503	-0.0015575
Pinc	-0.00583	-0.0094631	0.010816
LOC102633705	-0.0029416	-0.0038494	0.00442684
Gm29183	-0.0121764	0.0401606	-0.0059567
Mir6351	-0.0088427	-0.003864	0.00918288
6030407O03Rik	0.00532874	0.0552509	-0.0155934
Tns1	-0.0113644	0.0623789	-0.04277
Cxcr1	0.00246729	0.0022695	-0.0058539
Mir1928	-0.002408	0.00446863	-0.0174934
Gm31691	-0.0072455	-0.0041771	0.00291582
Aamp	-0.0078231	-0.0374541	0.0438504
Tmbim1	-0.0033992	0.0163254	-0.0042091
Usp37	-0.0133887	-0.0277892	0.00570937
Zfp142	-0.0209581	0.0113202	-0.0154927
Rnf25	-0.0260379	0.00146039	0.00623422
Prkag3	0.00803953	0.0591763	-0.0158917
Gm29539	-0.0038873	-0.0160288	0.0656937
Gm32099	-0.0084517	0.036617	0.00162247
Gm32275	-0.0024389	0.00483279	0.00065718
Fev	0.0159034	0.0582268	-0.0193779
Cryba2	0.00260408	0.0273148	-0.0041431
Mir375	0.00464333	0.037351	-0.0169725
Ccdc108	-0.0100657	-0.004174	0.0115437
Ihh	0.0171568	0.0584271	0.00300805
Nhej1	-0.0194751	-0.0271834	-0.0245342
Slc23a3	-0.0144706	-0.0016227	-0.0151361
Cnppd1	-0.0181369	-0.035315	-0.0020734
Abcb6	-0.0202116	0.0207748	-0.0398803
Atg9a	0.00218016	-0.031328	-0.0052903
Glb1l	-0.0115195	-0.0286765	-0.0097436
Tuba4a	-0.0194757	-0.0384034	-0.0086373
A630095N17Rik	-0.0262354	0.00644958	0.0523052
Ptprn	0.0138732	0.0381141	-0.0067765
Resp18	0.00742354	0.0288561	-0.0225787
Dnpep	-0.0002004	-0.0260839	0.00364783
Gm15179	0.0177451	0.0256964	-0.0061472
Gm32506	-0.0011789	0.0426108	-0.0273899
Chpf	0.0261117	0.0653511	-0.0710789
Obsl1	0.0323094	0.0750557	-0.021821
Gm29065	0.00198981	0.00213955	-0.0036696
Mir6352	-0.0054295	0.001767	0.00360479
Epha4	0.0122685	0.0812269	-0.0319618
Gm33083	-0.0018826	0.00191208	0.00067831
Pax3	0.00619819	0.0422077	-0.0219049
Gm2102	0.0176319	0.0464074	-0.0139034
Farsb	0.00576822	0.0233675	-0.026257
Gm39665	0.00831085	0.00544205	-0.0042867
Gm33693	-0.0029372	0.00800493	-0.0029617
Gm29536	-0.0098138	-0.0043711	-0.0019434
Scg2	0.0132744	0.056218	-0.0277526
Ap1s3	0.01362	0.0348456	-0.0106389
Wdfy1	-0.0046541	-0.0068976	0.0105308
Serpine2	0.0479466	0.0329793	-0.0325788
Gm33970	-0.0085672	-0.0052638	0.00744141
Fam124b	-0.0015353	0.0582337	-0.032971
LOC108167342	0.00043312	0.0140905	0.00453417
Cul3	-0.0026927	-0.0005459	-0.0068535
Dock10	-0.0072714	-0.001032	0.00303903
Irs1	0.0275795	0.078491	-0.0276921
LOC108167630	-0.0109742	0.00650695	-0.0292184
Col4a4	0.0319997	0.00086803	-0.0109945
LOC105243964	-0.0091682	-0.0071941	-0.0254939
Tm4sf20	-0.0044861	-0.0060332	-4.61e-05
Gm17764	-0.0097918	-0.0073472	-0.0040637
LOC108167631	-2.22e-05	-0.0102528	-0.006526
Slc19a3	-0.0014123	-0.0016763	0.00079592
Sphkap	0.00607486	0.00162242	0.00197799
Pid1	-0.0050695	-0.0082873	0.0216079
Mir6353	0.01539	0.0288908	0.00272581
Dner	0.04206	0.064206	-0.0182322
Trip12	-0.0025044	0.00218256	-0.0053731
Slc16a14	0.0135524	-0.0222141	0.0452586
A530032D15Rik	-0.0214082	-0.0371166	0.0362352
Gm35498	0.00111677	-0.0041981	0.00603169
Gm38510	-0.0137981	-0.0162512	0.00715849
C130026I21Rik	-0.0123202	-0.0281497	0.0216396
LOC108167347	0.00136823	-0.002074	0.00255613
LOC105243968	0.00010715	-0.0007554	0.00132176
Gm2666	-0.0194975	-0.0217761	0.0259434
Sp110	-0.0046591	-0.0013715	0.00748049
LOC102634459	-0.0123744	-0.0378414	0.0270929
A630001G21Rik	0.0363204	-0.0012804	-0.0062761
Gpr55	-0.0255711	0.0104199	0.0167078
Htr2b	-0.0063115	0.00951946	-0.0056214
LOC108167633	-0.0207897	0.0265762	-0.036862
Gm16341	-0.0001094	0.0255973	-0.0204635
Gm28626	0.0158281	0.062824	-0.0293802
Snora75	-0.0040051	0.0025139	0.00375797
Gm24148	-0.0029173	0.00525168	0.00180745
Snord82	0.0099224	0.0112419	-0.0053582
Ncl	0.00902626	0.00681621	-0.0001048
Nmur1	0.0130156	0.0150434	-0.0157216
Gm32700	-0.0162403	0.0453423	-0.0013856
Gm32758	-0.0060462	-0.0132165	0.019063
Gm41907	-0.0135138	-0.0222834	0.0368562
Pde6d	-0.0295776	-0.0337269	0.00854086
Nppc	0.011558	0.0844072	-0.0452593
Gm41909	-0.002139	-0.0074053	0.00351386
Gm28375	-0.0011341	0.00905594	-0.00572
Alppl2	-0.00649	0.00754759	-0.0071126
Alpi	-0.0001784	0.0133452	0.00021866
Ecel1	0.0113077	0.0498565	0.00229204
Gm41911	-0.0067962	-0.0030779	0.00259093
Kcnj13	-0.0054932	0.00331145	-0.0070179
Ngef	0.0197202	0.0700406	-0.013504
Gm33470	-0.0028271	-0.0029599	0.00470619
Gm33517	-0.0080995	0.00305462	-0.0017562
Gm38609	-0.0139785	-0.0084995	-0.0033157
Gm19582	-0.0161135	-0.0153153	-0.0069913
Usp40	0.0095374	0.0381526	-0.0087476
Dnajb3	0.014747	0.0470573	-0.037271
Hjurp	0.0796654	0.0795666	-0.007847
Gm29538	0.0190645	0.0768346	-0.0428392
Glrp1	0.0436652	0.015669	-0.0009004
Gm41912	-0.0066216	-0.0215922	0.0220888
Arl4c	-0.0229086	0.00994906	0.0407339
Gm34194	-0.0051926	0.00090053	0.00322396
Gm34331	0.0128075	0.0196376	0.00846488
C030007H22Rik	-0.0064424	-0.0105075	0.0250849
Gm41914	0.0552372	0.0242448	-0.0122561
4933400F21Rik	-0.0033974	-0.0081867	-0.0068768
Gbx2	0.0674548	0.113793	-0.0309402
Gm41915	0.0101902	0.0132293	0.00791827
Asb18	-0.0048978	0.0005321	-0.0031373
Iqca	0.0348054	0.0911435	-0.0271356
Gm28722	-0.0111711	-0.0014458	0.00479513
LOC108167648	-0.0021108	-0.0053843	0.00301741
Gm41917	-0.0055253	-0.002313	0.00152897
Gm35332	-0.0035745	-0.0074115	0.0107482
Gm41918	0.00214807	-0.005341	0.00825135
Col6a3	-0.0018501	0.00336304	0.00562422
Gm35381	0.00752327	0.0627633	-0.0223263
Rab17	-0.0003177	0.0313323	-0.0152778
Ilkap	-0.0134199	-0.0039715	-0.0250503
1700020N18Rik	-0.0060365	0.00857942	0.011172
Hes6	0.0160699	0.0201081	0.0268063
Per2	0.00737922	0.00319358	-0.0233102
LOC108167658	0.00158052	-0.0022186	0.00382627
LOC108167833	0.00080683	0.00096357	0.00100763
LOC108167659	-0.0069553	0.00330026	-0.0122228
Hdac4	0.087013	-0.0778202	0.00223639
Mir6900	-0.0036046	-0.0033842	-0.0053601
Ndufa10	-0.0279357	-0.028608	-0.0005334
Olfr1416	-0.0088656	-0.003632	0.00634394
Olfr1415	0.0102849	0.00735684	-0.0039032
Olfr1414	0.0182568	0.0226672	-0.0029165
Myeov2	0.00274928	0.00736877	-0.0122794
Otos	0.0145068	0.0313736	0.00654701
Gm29483	0.0419784	-0.0122857	0.00556758
Ankmy1	-0.0012128	0.00189648	0.00241297
5033417F24Rik	0.00168322	-0.00672	-0.0201791
9430060I03Rik	-0.0004849	0.00148136	0.00163658
Kif1a	-0.0610899	-0.0726774	0.145748
2310007B03Rik	-0.0099432	-0.0125739	0.0256266
Mterf4	0.00955228	0.0167805	-0.0357948
Pask	-0.008667	-0.0283915	0.0203879
Hdlbp	0.0347498	0.00959022	-0.0052514
Stk25	-0.0094205	-0.0177972	0.00109569
Thap4	-0.0123859	0.00355473	-0.0138068
Dtymk	0.0125615	0.00687019	0.00356067
Pdcd1	-0.0419472	-0.0133907	0.0627497
St8sia4	-0.0066498	0.0336244	0.0160266
4930598F16Rik	-0.0075833	-0.0058479	0.00047789
1700063A18Rik	-0.0046537	-0.0054004	-0.0043343
Gm30490	-0.0007536	-0.0108004	-0.0001223
Gm29601	-0.0019309	-0.0028568	0.00651824
4930533P14Rik	0.00412666	-0.0012363	0.00072897
Slco4c1	0.04953	-0.0435125	-0.0304992
Slco6b1	0.004706	0.00018392	-0.0023568
Slco6c1	-0.0037812	-0.0016094	-0.0026078
LOC105246668	-0.0129958	-0.0070314	0.00056415
D1Ertd622e	-0.0247434	0.00269105	-0.0188147
Ppip5k2	-0.0248157	-0.0212965	0.00417266
Pam	0.0275904	0.0452897	-0.033834
B230216N24Rik	-0.0030294	0.00180638	-0.0073612
Gm41923	-0.0038308	-0.0004145	0.00085607
Gm41924	-0.0045158	0.00251564	-0.0071006
Gm41925	-0.0082812	0.00233715	-0.0069371
Rnf152	0.0360483	0.0705627	-0.0302905
Gm28403	0.0174993	0.058872	0.042466
Pign	-0.0067259	-0.020352	-0.008168
Gm41927	-0.0003289	-0.005918	0.00340974
Gm7160	0.013793	-0.0477487	0.0230571
Gm20753	0.0255021	0.020203	-0.0111555
Mir3473f	-0.0049172	-0.0003696	0.0126759
Gm37053	-0.0240465	7.07e-05	0.00785789
Bcl2	0.00306352	0.028479	0.00387036
Kdsr	-0.0122785	-0.0001293	0.0182896
Vps4b	0.0070236	-0.0262082	0.00791351
Serpinb3a	0.00379102	-0.002098	-0.0015688
Serpinb3d	0.00543313	0.00065123	-0.0037201
Serpinb3b	-0.0007562	-0.0040936	-0.0018285
Serpinb3c	-0.0031434	-0.0079511	0.00705319
Gm28282	-0.0135722	-0.0092138	0.00491612
Cdh19	0.00164354	-0.0009739	-0.0038484
LOC102635409	-0.0033731	-0.0022324	-0.0055038
Dsel	0.0242675	0.0847572	-0.0152336
Gm32810	-0.005935	-0.0035116	0.00025364
Gm41932	-0.0062027	-0.0071499	0.00657253
Gm32985	-0.0019076	-0.0046697	-0.0003862
Gm33042	0.0021369	-0.0077143	0.00087258
LOC108167704	0.00503521	0.00487424	-0.0078931
Tsn	0.0251112	0.0124827	-0.0012175
2900060B14Rik	-0.0214804	-0.0206812	-0.0212013
Gli2	-0.0037837	-0.001928	0.0103798
Gm41934	0.0074093	0.0181309	-0.0009331
Inhbb	0.0545044	0.0566995	-0.0103675
Gm33490	0.00947373	0.00273129	0.00983335
Ralb	0.0126566	-0.0443865	0.0721979
3830432H09Rik	0.0336604	-0.0604491	0.0302582
Epb41l5	0.0211272	0.0638235	-0.0489105
Ptpn4	0.00041217	0.00822648	-0.0087929
Tmem177	-0.0076985	0.0236935	-0.029665
Cfap221	-0.0042313	0.00055276	0.00263957
Gm33764	0.00912921	0.0137392	0.00181129
Gm41936	-0.0038738	0.00184425	0.00288235
Tmem37	0.0393169	0.0674175	-0.0233209
Gm41937	0.00727553	-3.21e-05	-0.0025182
Dbi	-0.0120371	0.0258377	-0.011742
Steap3	-0.0502499	0.051082	-0.0913714
LOC108167722	-0.01041	-0.0086574	0.0160321
Marco	-0.0131937	-0.018449	0.0325044
Gm41939	-0.0023037	-0.005837	0.00678347
Gm34352	0.00511996	0.0319111	-0.0091206
Gm34641	-0.0018006	-0.0068451	0.0029499
Gm34698	0.00519174	-0.008301	0.00019757
LOC108167723	-0.0082517	-0.0048535	0.0021349
Gm41940	-2.47e-06	-0.0014968	0.00322822
Insig2	0.00759291	0.0157847	-0.0386968
LOC108167603	-0.0051824	0.00481465	-0.0022446
2210011K15Rik	0.00182534	0.00809447	-0.0055364
Gm35243	0.0163024	0.00172212	-0.0193164
Htr5b	0.014849	0.0241486	-0.0161142
Ddx18	-0.0068245	0.012461	-0.0122964
Dpp10	-0.0030305	0.00762687	0.00271542
Gm41941	-0.0050237	-0.0046221	-0.0006556
Actr3	0.0201417	-0.0374946	0.0239533
Gm41943	0.00281469	0.00909641	-0.0055759
Lypd1	0.0058963	0.0443679	-0.0062406
Nckap5	-0.0096133	-0.0075682	0.011774
LOC102639337	5.18e-05	0.00429156	8.98e-05
Gm41945	0.00571989	-0.0013697	-0.0033399
Gm8451	0.00617017	0.00328726	-0.0025032
Gm41947	0.0115029	0.00212262	0.00434161
Tmem163	-0.060093	-0.0249333	0.0527462
Gm35993	-0.0128584	-0.0061865	0.0127164
2900009J06Rik	-0.0016969	-0.0257873	0.0117909
Map3k19	0.00380662	0.00286418	-0.0033041
Zranb3	-8.83e-05	-0.0016521	-0.0043537
Lct	0.00066854	0.0223286	-0.0513089
Mcm6	0.00049872	0.0154009	0.0167041
Dars	-0.0074843	-0.0017798	-0.0130287
Cxcr4	-0.0439714	-0.05386	0.0726393
Gm36347	0.00022907	0.0315384	-0.02877
Cd55b	-0.0064093	0.0103343	-0.0258837
Cd55	-0.0048376	0.069142	-0.114687
Zp3r	0.00227028	0.0193406	-0.0287335
C4bp	-0.0149818	-0.0053147	0.00448709
C4bp-ps1	-0.0161541	0.00583573	-0.0039044
Pfkfb2	-0.0507573	-0.0134443	-0.0297044
Gm28857	-0.0407334	0.112839	-0.142382
LOC102640771	-0.0517162	-0.0308448	0.05305
Il24	-0.0102792	-0.0020431	-0.0029842
Il20	-0.0079034	-0.0032846	0.00030685
Il19	-0.0016302	0.00392591	-0.0006889
Mapkapk2	0.0321758	-0.0066389	0.0258791
Dyrk3	0.00058722	0.00653622	-0.0197427
Rassf5	0.00297819	-0.0475654	0.064793
Ikbke	-0.0013903	-0.0090371	0.00589788
Srgap2	0.0353226	-0.0061169	0.0257623
Gm30104	-0.0203334	0.00353948	0.0410222
Mfsd4a	0.026053	0.0595333	-0.0173969
Cdk18	-0.0165312	0.0286442	-0.02543
Gm30153	0.0361017	0.0423093	-0.0251891
Gm29630	-0.0035084	-0.0025046	0.0010893
Gm38446	-0.0019449	0.0457011	-0.0327351
Gm30744	-0.0005527	-0.0063876	0.0111836
Tmcc2	-0.0408215	0.0385967	-0.0767133
Cntn2	0.028265	0.0495941	-0.0207474
Nfasc	-0.0032109	0.00557992	-0.0027814
Gm31159	-0.0002526	0.00513213	0.00013074
Gm38687	-0.0113192	0.00122974	-0.002439
Mdm4	-0.0008389	-0.0183378	-0.0099272
Gm28609	0.0160117	0.0354145	-0.02657
Gm19461	-0.052675	-0.0052267	0.0152581
Sox13	0.037269	0.0766816	-0.031647
Snrpe	-0.0128031	-0.0151218	0.00612404
Zbed6	-0.011255	-0.0148595	-0.0012905
Zc3h11a	-0.0083396	-0.0151904	-0.0004269
Lax1	-0.0049301	0.0640477	-0.0585009
Mir6903	-0.0155466	0.00540987	-0.0136428
Atp2b4	-0.0713293	0.00784057	-0.103834
Gm41954	-0.0322025	0.0110637	0.0366029
Optc	-0.0433619	0.0552048	-0.0682317
Prelp	-0.019862	0.0261635	-0.0299062
LOC105246710	-0.076349	-0.0187541	0.0482382
Btg2	0.00679228	-0.0308776	0.00101992
Gm32039	-0.0413428	-0.0804203	0.107207
LOC108167728	0.0282413	-0.0604395	0.0118045
Adora1	0.00126558	0.0738454	-0.0161505
Gm32221	-0.0064377	-0.0096605	0.0135367
Ppfia4	-0.0055253	-0.0005949	0.00036763
Tmem183a	-0.0074357	-0.0198067	-0.0123042
Mgat4e	-0.0110671	-0.0118997	0.0346472
Ppp1r12b	-0.0600101	-0.0692133	0.117882
Lgr6	-0.0222252	-0.0023959	0.0468304
Ptprv	0.0187947	0.0403907	-0.0311479
Gpr37l1	0.00498073	0.0240676	-0.0110739
Gm41955	-0.0144012	0.0311952	-0.0335255
Elf3	-0.0151479	0.0449919	-0.0440467
Rnpep	0.0147229	0.0168515	-0.0008154
Timm17a	-0.0198773	0.015277	0.013219
Gm41956	-0.0043077	-1.81e-05	0.00614189
Shisa4	0.0218079	0.0428734	0.00350137
Ipo9	-0.0043466	0.0204696	-0.0348634
Mir1231	0.00348877	0.00082153	0.0026408
Nav1	-0.0251925	0.0229808	0.0310945
Pkp1	0.00512301	0.0488037	-0.0293183
Igfn1	-0.0175565	0.00749153	-0.0112654
Gm15850	0.00626219	0.0127488	-0.0071953
Mroh3	-0.0099715	0.025618	-0.0157791
5730559C18Rik	-0.0172407	0.0280337	-0.0276688
Gpr25	0.00212657	0.0630073	-0.027231
Camsap2	-0.014023	-0.0039484	-0.0015309
9230116N13Rik	0.00115111	0.0119855	0.00295793
Gm34056	-0.0006752	-0.0013001	0.00343733
Nr5a2	0.0111909	0.0674408	-0.0017701
Ptprc	-0.0055192	-0.0237848	-0.0144581
Nek7	-0.0004803	0.0026362	0.0123443
Gm5833	0.0250721	0.0245816	-0.0104657
Lhx9	-0.0205074	0.0207617	-0.0030286
2310009B15Rik	-0.0114675	0.00869074	-0.0282553
1700019P21Rik	-0.0091871	-0.0086952	0.00615777
Gm41960	-0.0075035	-0.0043936	-0.00168
Crb1	0.00092816	0.00483653	-0.0109315
Gm41962	-0.0034156	0.00658731	-0.0137323
Cfhr1	-0.0059558	-0.002488	0.00082261
Cfhr3	-0.0010811	-0.0028282	0.00084602
Gm4788	-0.0083162	-0.0061955	0.00281746
Gm41963	-0.0006589	0.00095615	-0.0001204
Cfhr2	-0.0021955	-0.0008449	0.00063612
Cfh	-0.0247675	-0.0293509	0.0430325
4930590L20Rik	-0.0071267	-0.0101727	0.0102569
Gm35244	-0.0003315	-0.0048289	-0.0019657
Gm35303	-0.0039619	-0.0078271	-0.0012347
Cdc73	-0.0022836	-0.0284794	-0.0057983
LOC108167731	-0.0249225	-0.0054237	-0.0371417
Trove2	-0.0210599	-0.018171	-0.0132279
Rgs2	-0.024969	-0.0305262	0.0204995
Rgs13	-0.0113543	-0.0045691	-0.010438
Rgs1	0.0100472	0.0574206	-0.0662644
Rgs21	-0.0082275	0.0088983	-0.0128521
Rgs18	-0.0027406	0.00242452	-0.0153016
Gm41965	0.0176914	-0.0277257	-0.0074501
Gm29514	0.00475726	0.0242905	-0.0075935
Gm29398	0.00718215	0.00829216	-0.0017704
Pla2g4a	0.00596236	-0.0050329	-0.0086413
Ptgs2os	0.0449874	0.0654849	-0.0075878
Ptgs2os2	0.0323259	-0.0599267	0.0573273
Gm15453	-0.0050857	0.002905	-0.0080334
2310030A07Rik	0.00246897	0.00336853	-0.0032928
BC003331	-0.0186096	-0.0329851	0.0167968
Prg4	-0.003524	0.00021323	-0.0001904
Hmcn1	-0.0043121	-0.005942	-0.0015373
Gm36077	0.00279056	0.0126102	0.00871779
Gm36139	-0.013232	-0.0099237	0.0222354
LOC108167732	-0.0143822	-0.0436536	0.138203
LOC108167733	-0.003924	0.0067665	-0.0283975
Swt1	-0.0026822	-0.0047373	7.33e-05
Gm36527	0.0240149	0.0168384	-0.0291522
Rnf2	0.0241893	0.0170055	-0.0287715
LOC102640772	0.0204132	-0.0151131	0.00515124
Gm25279	-0.0041518	-0.0005977	-0.0004678
1700025G04Rik	-0.007871	-0.0046234	0.00876663
Gm36920	0.0115697	0.00599167	-0.0070831
Gm41970	-0.0030222	-0.0006122	-7.07e-05
Tsen15	0.00384294	0.0130666	-0.0079359
Rgl1	-0.0510124	0.0583205	-0.0544576
LOC108167734	-0.008063	-0.0003036	-0.0014343
Smg7	-0.0022785	-0.0024369	0.00312492
Lamc2	0.00806876	0.0411128	-0.0192277
Lamc1	0.0179945	0.074866	-0.0315401
LOC108167838	0.0135016	0.0144225	-0.0244319
E330020D12Rik	-0.0488115	-0.0330036	0.0656528
Dhx9	-0.0152616	-0.0175852	-0.013668
LOC108167735	-0.0146219	-0.0071927	0.00711423
Npl	0.0161453	0.0467876	-0.0227628
C230024C17Rik	-0.002056	0.0308174	-0.0120935
Rgsl1	-0.0052752	-0.0047586	0.0146235
Teddm2	0.00400196	0.00298719	-0.0068653
Gm38440	-0.0224201	0.0156216	0.00412071
LOC108167736	-0.014129	0.00117458	0.0243033
Gm30388	0.00852974	0.0456706	-0.0017603
4930452N14Rik	0.00236099	-0.0489602	0.0573047
Gm30465	-0.0023556	-0.0059886	0.00473577
Cacna1e	-0.0158458	0.00791419	0.0146678
Gm30521	-0.0035497	-0.0070738	0.00746226
Gm30602	-0.0042123	0.00758625	-0.0093487
Gm41977	-0.0116458	-0.0054942	0.00022543
Gm41980	-0.021628	0.00383762	-0.0186458
Gm41979	-0.0363357	-0.0337389	0.014854
Gm9530	-0.037588	-0.0644023	0.0955774
Ier5	-0.0389123	-0.04009	-0.0029363
Gm41981	-0.0041194	0.00947768	-0.0142504
Mr1	0.00858988	0.0121166	-0.0275258
LOC108167738	0.0269756	0.0654239	-0.0309205
BC034090	-0.0122746	0.0177948	-0.0141446
Xpr1	-0.0047944	-0.0082516	-0.0189053
Gm31713	-0.0076276	-0.0014935	-0.0030777
Gm5532	-0.0057589	0.00657031	-0.0107251
Lhx4	-0.0017369	0.0550329	-0.011352
Qsox1	-0.0062684	0.018073	-0.0353698
Cep350	0.027389	0.00556985	-0.0208017
Tor1aip1	-0.0058517	-0.0217584	0.00273636
Fam163a	0.00995996	0.052704	-0.0280165
Tdrd5	0.0113116	0.0429809	-0.0243389
Axdnd1	0.0140666	0.00467386	-0.0038262
Soat1	0.00676391	-0.011409	0.0223181
Tor3a	0.0120847	0.00289647	0.0101794
Fam20b	0.00454936	-0.0055684	-0.0233431
Ralgps2	0.0281085	0.0730826	-0.0483259
Gm39685	0.0216957	0.00637665	-0.0051158
Gm30568	0.0221358	0.033302	-0.0142548
Tex35	-0.0126922	-0.0077235	0.00536691
Rasal2	0.00063648	0.00762875	-0.0075654
Gm15486	-0.0003393	0.00431748	-0.0043556
Gm30903	-0.0047216	-0.0049089	-0.0036013
Brinp2	-0.0020464	0.0450391	-0.0206846
Pappa2	0.00329442	-0.0025188	0.00246847
Gm39687	-0.0049177	-0.0088265	0.00757318
Gm31348	0.0047268	-0.0014029	-0.0046534
Gm31493	-0.0172779	-0.0262571	0.0345181
Gm37294	-0.0124253	-0.0188533	0.00949559
4930562F07Rik	0.0611358	-0.0115315	0.0394208
Tnn	-0.0146121	-0.0109925	0.0115574
Cacybp	-0.0309425	-0.0557812	0.0137054
Rabgap1l	-0.0214911	-0.0349664	0.0455713
Mir1927	-0.0084143	-0.0245104	0.0380882
Gpr52	-0.0011052	-0.0063325	-0.0030019
Zbtb37	0.03811	0.0173289	-0.0277013
Dars2	-0.018423	-0.0214336	0.00461312
Klhl20	-0.0148739	0.00710534	-0.0047026
4930469G21Rik	-0.0079584	0.00438443	-0.0112919
Prdx6	0.0257126	-0.0213361	-0.0153969
Gm31815	-0.0159307	-0.0164441	0.0207775
Gm31869	-0.0077604	0.0179695	-0.0354511
Fasl	-0.0319876	-0.0082817	-0.0243592
Suco	-0.0089339	-0.0508533	0.0112896
4930558K02Rik	0.00582799	0.00651212	-0.009406
Dnm3	0.0254382	0.0410498	0.0212591
Mettl13	-0.0059227	-0.0026755	-0.0292255
7420461P10Rik	-0.0009282	0.00359622	-0.006014
Prrc2c	-0.0396654	-0.0405332	0.0228133
Fmo4	-0.0027382	-0.008729	0.00660304
Fmo1	-0.0003306	0.0149957	-0.0028942
Fmo2	0.00011022	0.0045063	0.00228476
Fmo6	-0.0036743	-0.0049944	0.00135906
Fmo3	-0.008055	-0.0011053	-0.000712
Mroh9	-0.0024848	-0.010042	0.00578324
LOC108167740	-0.0375011	-0.0374384	0.073397
Prrx1	0.0118964	0.0510928	-0.022243
Gorab	-0.0099975	0.00502651	-0.029251
Gm32333	0.00066703	0.00102822	-0.0061732
Mettl11b	0.00239642	0.00437573	-0.0069014
BC055324	-0.0140706	-0.0128134	-0.0042949
Gm16548	0.028299	-0.0104288	0.00605803
Blzf1	-0.009147	-0.0220481	0.0108098
Gm39690	0.00526289	0.00693193	-0.0075908
Atp1b1	0.0349879	0.065695	-0.0630063
LOC108167741	0.00772005	0.0171294	-0.0072648
Gm32459	-0.0033861	-0.0061956	0.00452106
Gm32569	-0.0031278	-0.0024491	0.0032833
Gm32652	-0.0066846	0.0451514	-0.0118801
Xcl1	-0.0282834	-0.0012506	-0.0264066
Gm39692	0.00605097	0.0053082	0.0119407
4930568G15Rik	-0.0078663	0.0151515	0.00196321
Tbx19	0.024651	0.0452036	-0.0099754
Sft2d2	0.0183267	-0.0068093	-0.0377724
Tiprl	-0.010058	-0.0206754	-0.004273
Dcaf6	-0.0047189	-0.0024749	-0.0062149
Mpzl1	-0.0037737	-0.0212903	0.0313518
Rcsd1	0.0151242	0.0138276	0.0106505
LOC108167742	-0.0260282	-0.0178487	0.0365506
Gm32999	0.00318761	0.0662972	-0.0542732
Pou2f1	-0.0106019	-0.0118887	0.020549
Gm33224	-0.0295147	0.0296946	-0.0190536
Dusp27	-0.0120588	-0.0058448	0.020602
Mael	-0.0051608	-0.0067453	0.0121884
Pogk	-0.0215717	0.0269874	-0.0247378
Gm33354	-0.0038763	-0.0024483	-0.0032039
Gm4846	-0.0157032	-0.016922	0.0270591
Gm4847	-0.0090322	-0.0068042	0.0111545
Fmo9	-0.0101639	-0.0055575	0.0130682
LOC108167743	-0.0025513	-0.0059892	0.00241112
Gm16701	-0.0106474	0.0103805	0.0160438
Gm33610	0.0203222	-0.0006933	0.00364624
Gm33668	0.00125788	-0.0023329	0.00157846
Uck2	0.0680119	0.057333	-0.0158491
Mgst3	-0.0280757	0.0272912	-0.021705
Lrrc52	-0.009131	0.0242475	-0.022686
Pbx1	0.0267129	0.026699	-0.001861
Gm39696	-0.0010399	-0.0149068	0.00403236
Gm34320	-0.0076862	-0.0110767	0.0131284
Mir6354	0.00092253	-0.0029891	-0.0025004
Gm39697	-0.0070419	-0.0049039	0.00686582
Nuf2	-0.004813	-0.0338684	-0.0023887
Rgs4	0.00438677	0.0125533	-0.0059355
Gm39698	0.00392934	0.0068095	-0.006604
Hsd17b7	0.0246725	-0.0075424	0.00192683
Ddr2	-0.0054983	-0.0004895	0.00102631
Uap1	-0.0060021	-0.0384577	0.0236299
Uhmk1	0.004856	0.00455882	-0.0101362
Gm6345	0.0166465	0.0010534	0.00512779
Gm7694	0.0159727	-0.020583	0.00249516
LOC108167745	0.0107191	0.0425183	-0.0099616
Nos1ap	0.00758179	0.0330387	0.0141894
Gm29733	-0.0217675	-0.0207824	0.0233208
Atf6	-0.016266	-0.0085436	0.00120192
Dusp12	-0.0099712	0.0296707	-0.0101705
Fcrlb	0.0197315	-0.0088801	0.0233724
Fcrla	-0.040487	-0.0239132	0.023152
Fcgr2b	-0.0157837	-0.0323274	0.0456191
Gm34968	0.00605721	-0.0066427	0.0336776
Gm35090	-0.0221734	-0.0253242	-0.0245451
Fcgr3	0.0223666	-0.0369541	-0.0187837
Mir6546	-0.0053335	0.0113695	-0.015609
LOC108167746	-0.0023239	-0.0079339	0.00072846
Sdhc	-0.0207242	-0.0174419	-0.004214
Pcp4l1	0.0657455	0.0404261	0.0288027
Tomm40l	0.00724002	-0.0204263	0.0125419
Fcer1g	0.0174057	-0.0728408	0.0661738
Ndufs2	-0.0243366	-0.0313429	0.0199326
Ppox	-0.0424878	-0.0211329	-0.0194532
Usp21	-0.0127329	0.0066985	-0.0149946
Ufc1	-0.0255195	-0.0253145	-0.0149414
LOC105244007	0.00215484	-0.0097216	-0.014744
Nit1	-0.0012182	0.0041443	-0.0240503
Klhdc9	0.0292533	0.0570064	-0.0252163
Gm26641	-0.0031195	0.0298885	-0.0434106
Itln1	-0.0043445	-0.0055058	0.0040264
Gm35200	0.00895663	-0.0097066	0.0885541
Gm39703	0.0310657	0.0337645	0.0172347
Ly9	0.0130326	0.012697	-0.0017226
Mir7683	-0.0445728	-0.0160994	-0.0030341
Slamf7	-0.0059432	-0.0018311	0.00376597
Gm37065	-0.053485	-0.0464144	0.0919991
Vangl2	-0.0429337	-0.0269811	0.0589667
Nhlh1	-0.0050796	-0.0027839	0.00483853
Ncstn	-0.0153992	-0.0357796	0.0322281
Pea15a	-0.0332579	0.0050551	0.0171997
Casq1	-0.0030268	-0.0080593	-0.0035116
Atp1a4	-0.0159002	0.0303108	-0.0245933
Gm39704	0.00098811	0.00209481	-0.0038377
Atp1a2	0.00800006	4.5e-05	0.0134713
Kcnj9	0.00106133	0.0197286	-0.0140976
Gm35522	-0.0014978	0.0591481	0.00323809
4933439K11Rik	0.0146244	-0.0292159	0.0250543
Slamf8	-0.0693549	-0.051603	0.122428
Fcrl6	-0.0176935	-0.0062483	-0.0088474
Dusp23	0.030654	0.0158376	0.00277013
Apcs	0.0003874	-0.0068867	-0.004038
Olfr1408	-0.0092787	-0.0051079	-0.0024471
Olfr1406	-0.007707	6.22e-05	-0.0032499
Fcer1a	0.00271368	0.0093121	-0.0316082
Mptx2	-0.0037482	-0.0014226	-0.0061911
Ackr1	-0.0430414	0.0398327	-0.0720737
Cadm3	0.00707625	0.0375405	0.0397363
LOC102639543	-0.0132269	-0.0082527	-0.0079054
BC094916	-0.0107851	-0.0096925	-0.000444
Pydc4	-0.0069189	-0.0089523	0.00281569
AI607873	-0.0720782	-0.0714811	0.120351
Ifi204	-0.0157599	-0.0243629	0.0484879
Mndal	-0.0113553	0.00915483	-0.0182815
Mnda	-0.020564	-0.0355109	0.0573613
Ifi203	-0.0086193	-0.0091013	0.00078375
Ifi202b	-0.0048629	-0.0100887	0.00235398
Ifi205	-0.0309257	-0.0360897	0.049758
Olfr231	-0.0048521	-0.0101273	0.00578432
Gm36196	-0.0339909	0.045168	-0.0885987
Olfr419	-0.0133872	-0.0043104	-0.0246203
Grem2	-0.0094832	-0.0164787	0.00450969
Rgs7	0.0425219	0.033771	0.00189879
Fh1	0.00614192	-0.0158144	0.0165505
Chml	-0.0047715	-0.0085311	0.0072812
Opn3	0.00959205	-0.007478	0.0107779
Gm36360	-0.0059603	0.00454073	-0.0139863
Pld5	-0.0011509	-0.0064082	0.00166922
Gm36536	-0.004865	-0.0043161	0.00718039
Gm36586	-0.0044181	-0.0036999	0.00389939
Mir350	-0.0048312	-0.003335	0.00242059
Cep170	-0.006212	-0.0070086	0.00428365
Hmga2-ps1	-0.0063586	-0.0058056	-0.0180433
Gm15423	0.0250994	-0.0023738	0.0295998
Akt3	0.00263357	0.00298268	-0.0085651
2310043L19Rik	-0.0272788	-0.0483048	0.0876939
Gm30115	-0.006391	-0.0178509	0.0211232
Adss	-0.0045769	-0.0271162	0.00342285
LOC108167748	-0.0073629	0.00181998	-0.0068594
B230369F24Rik	-0.0112955	-0.0042835	0.00665963
Hnrnpu	0.00891817	-0.0018165	-0.0069738
Gm39710	-0.0173807	-0.0080844	0.00725422
Smyd3	-0.03015	0.00981439	-0.0531055
LOC108167846	0.00476574	0.0106453	-0.0079631
Gm31349	-0.0045381	-0.0046042	0.00594698
Tfb2m	-0.00278	-0.025208	0.00862316
Gm1305	-0.0106242	0.013697	-0.0445964
Ahctf1	-0.0155088	0.00541665	-0.0127382
Gm31668	-0.0082685	0.0116033	0.0159086
Gm38331	-0.0069352	0.00754897	0.00191327
Adck3	-0.0049249	0.00290782	-0.0096459
LOC108167750	-0.004488	-0.0077473	0.00758986
Gm37336	-0.0018766	0.0148495	-0.0089735
Psen2	-0.0127922	-0.0071058	-0.0207702
Gm39713	-0.0178919	0.00434776	-0.0149503
Gm5069	-0.0044955	0.0112997	-0.0121015
Gm39712	-0.0402765	-0.113586	0.145058
Stum	0.0162194	0.0431163	-0.0168886
Gm31986	-0.0104635	0.0316859	0.00237928
Mixl1	-0.0046981	0.0215748	0.0269366
Gm38293	-0.0010074	-0.0014317	-0.0158068
H3f3a	0.00029664	-0.0199638	0.0176395
Gm39714	0.0681573	-0.0076588	0.0243899
Gm39715	-0.0414858	0.0282764	-0.0719005
Ephx1	-0.0336793	-0.0046637	0.0597487
Gm39716	-0.0165856	0.00887516	-0.0244137
Nvl	-0.0246879	0.0149981	-0.004851
Wdr26	0.013685	-0.0131736	-0.0014915
Ccdc121	0.00296492	0.00896563	-0.0039702
Gm32767	0.0380139	0.0195692	0.0130054
Gm33612	-0.0011416	-0.0016481	-0.0028662
Lbr	0.0140109	-0.0245018	-0.0130794
Enah	-0.00929	-0.0060482	0.00875409
Gm33725	-0.0030995	-0.0239479	0.00428367
[truncated: 33,145 more rows]

## Sheet: TF motifs-GMP modules
Correlation between GMP modules and TF motifs.
TF motifs	GMP-Neutro modue	GMP-Stem module	GMP-Mono module
AC1689771	-0.0311016	-0.0698434	0.257513
Ahctf1	-0.109225	0.116266	-0.14669
Ahr	-0.0840754	-0.0457825	-0.0389602
Aire	-0.0548643	-0.00226847	8.59054e-05
Alx1	0.0164394	0.0323165	0.0263386
Alx3	-0.00401695	0.0178356	0.0676096
Alx4	0.00389881	0.0275258	0.049312
Ar	-0.0207228	-0.065209	0.136847
Arid2	-0.0301486	0.0934774	-0.0310802
Arid3a	-0.119824	0.160481	-0.151502
Arid3b	-0.0501884	0.11016	-0.0620726
Arid3c	-0.145452	0.0737552	-0.0500291
Arid5a	0.0404174	0.03037	-0.0844618
Arid5b	0.0424059	0.0503483	-0.0304575
Arnt	-0.112484	-0.0775521	0.0117958
Arnt2	-0.0141607	-0.110175	0.0347399
Arntl	-0.117638	-0.115123	-0.053505
Arx	-0.0105184	0.0217765	0.0497619
Ascl1	-0.0582256	0.239005	-0.00868035
Ascl2	0.00580886	0.305596	0.0389503
Atf1	-0.00707475	-0.136582	-0.0616021
Atf2	0.107258	-0.0514501	-0.101391
Atf3	-0.0364545	-0.159963	-0.0991123
Atf4	0.526819	-0.147088	0.0644031
Atf6	-0.0505624	-0.0569822	-0.0770091
Atf6b	-0.0125151	-0.0189738	-0.0777472
Atf7	-0.0737755	-0.0802794	-0.180284
Atoh1	0.114485	0.153544	-0.0239416
Atoh7	0.145221	0.278941	-0.0534356
Bach1	0.112158	0.111347	-0.0584929
Bach2	0.184886	0.103702	0.063381
Barhl1	0.0562132	0.0640468	-0.0330255
Barhl2	0.075885	0.0834077	-0.0538383
Barx1	0.068837	0.0437394	-0.0367938
Barx2	0.0991981	0.0651126	-0.0805011
Batf	0.112322	0.0336736	0.1382
Batf3	-0.0581339	-0.122531	0.30588
Bbx	-0.00230215	-0.0779319	0.0985899
Bcl11a	-0.228362	-0.401692	0.827644
Bcl11b	0.0306082	0.0475154	-0.045919
Bcl6	0.00462598	0.0286831	0.145306
Bcl6b	-0.137509	-0.0919631	0.131807
Bhlha15	0.0414606	0.0570945	0.0406761
Bhlhe22	0.0462	0.0716592	-0.0176157
Bhlhe23	0.0728381	0.0996171	-0.0505374
Bhlhe40	-0.116199	-0.127736	-0.0359594
Bhlhe41	-0.109484	-0.096993	-0.057782
Borcs8	-0.237175	0.0462827	0.215152
Bsx	0.0754294	0.0736222	-0.0248218
Cbfb	0.239156	0.457885	-0.0570946
Cdc5l	-0.0133792	0.0142379	-0.0506538
Cdx1	0.0957365	0.144652	-0.130082
Cdx2	0.00301464	0.127792	-0.0401589
Cdx4	0.0141126	0.26726	-0.0503887
Cebpa	0.31381	-0.106822	0.103725
Cebpb	0.418865	-0.142686	0.148438
Cebpe	0.4596	-0.130907	0.0444356
Cebpg	0.302739	-0.11735	0.105997
Cenpb	-0.104252	-0.0807051	0.00881342
Cic	0.0668302	0.136895	-0.0778648
Clock	-0.105265	-0.125871	-0.0248451
Cphx1	0.00763459	0.0387837	-0.124261
Cphx2	0.00763459	0.0387837	-0.124261
Cphx3	0.00763459	0.0387837	-0.124261
Creb1	-0.121317	-0.0879088	-0.15161
Creb3	-0.0994736	-0.0382048	-0.172375
Creb3l1	0.0263846	-0.0271952	-0.0768214
Creb3l2	-0.0284015	-0.0221802	0.0221184
Creb5	0.00233533	-0.0440919	-0.180309
Crebl2	-0.055643	-0.0742557	-0.146586
Crebzf	-0.0453722	0.0164267	-0.0463737
Crem	-0.0746282	-0.103887	-0.151135
Crx	0.089943	0.100114	-0.123435
Ctcf	-0.0754176	0.175183	-0.4496
Ctcfl	-0.0855979	0.17412	-0.439987
Cux1	-0.0427975	0.0255652	-0.0589292
Cux2	-0.0372314	-0.0652804	0.0336958
Cxxc1	-0.0707438	-0.0058317	-0.0683999
Cxxc4	0.0337269	-0.00888399	-0.12458
Cxxc5	0.0337269	-0.00888399	-0.12458
Dbp	0.441795	0.0051142	-0.0427692
Dbx1	-0.0083239	0.12691	-0.0925519
Dbx2	0.139986	0.0469268	-0.0919684
Ddit3	0.526583	-0.137914	0.0613027
Dlx1	0.119425	0.0682498	-0.0623434
Dlx2	0.126441	0.030069	-0.0712173
Dlx3	0.055963	0.0700317	-0.0766788
Dlx4	0.0857388	0.0533132	-0.0570523
Dlx5	0.139986	0.0469268	-0.0919684
Dlx6	0.0850585	0.0722775	-0.0352146
Dmbx1	-0.0520479	-0.097868	-0.0305338
Dmrt1	0.130747	-0.0521534	-0.0040439
Dmrt2	0.0415984	0.0946406	-0.085082
Dmrt3	-0.00292464	0.0643237	-0.0869592
Dmrta1	0.101789	0.0152176	-0.0853657
Dmrta2	0.104379	0.00680642	-0.0748188
Dmrtb1	0.153917	0.00286735	-0.01679
Dmrtc2	0.0520216	0.0582247	-0.105592
Dnajc21	0.146803	0.0547672	0.116715
Dnmt1	-0.0895583	-0.08543	-0.0727141
Dpf3	-0.0254719	-0.021608	-0.0342309
Duxbl1	0.00771147	0.0797686	-0.123942
Duxbl2	0.00771147	0.0797686	-0.123942
Duxbl3	0.00771147	0.0797686	-0.123942
E2f1	-0.0786345	-0.0410306	-0.093027
E2f2	-0.080152	-0.0342805	-0.0642181
E2f3	-0.0828948	-0.0336876	-0.0723935
E2f4	-0.055726	-0.0265606	-0.130546
E2f5	-0.143403	-0.012702	-0.0735607
E2f6	0.0620946	0.00951938	0.0750815
E2f7	0.0856699	0.0545871	-0.0684557
E2f8	-0.0718209	0.0535436	-0.0588622
ENSMUSG00000097126	-0.0102548	0.037453	-0.175826
ENSMUSG00000097200	-0.0120651	0.00240121	0.121977
ENSMUSG00000097436	-0.00264758	0.00762444	-0.057898
ENSMUSG00000098546	0.215706	0.123612	-0.0632006
ENSMUSG00000098598	0.0432406	0.117675	-0.0620524
Ebf1	-0.0106603	-0.0428167	0.148412
Ebf2	-0.0106603	-0.0428167	0.148412
Ebf3	-0.0106603	-0.0428167	0.148412
Ebf4	-0.0106603	-0.0428167	0.148412
Egr1	-0.00920908	0.0158948	-0.0926262
Egr2	-0.0300621	-0.0366692	-0.0399409
Egr3	-0.0330905	-0.0461029	-0.0950801
Egr4	-0.0336424	-0.0422395	-0.0231098
Ehf	0.0523581	-0.277293	0.401084
Elf1	-0.0181271	-0.277037	0.28457
Elf2	-0.0699831	-0.259773	-0.0374792
Elf3	0.0586632	-0.264547	0.473572
Elf4	-0.0580132	-0.241171	-0.0493086
Elf5	0.0625662	-0.265574	0.448587
Elk1	-0.0114312	-0.19226	0.113004
Elk3	-0.098654	-0.136874	-0.246394
Elk4	0.1075	-0.0701114	0.194029
Emx1	0.016962	0.0185046	0.0248518
Emx2	-0.0151926	0.0698331	0.00532178
En1	-0.00401695	0.0178356	0.0676096
En2	0.0316363	0.0494392	0.0361435
Eomes	-0.08487	-0.121966	-0.121129
Epas1	0.0539639	0.0604817	-0.0775004
Erf	0.0518919	-0.08458	-0.0804566
Erg	0.162839	0.0305921	0.161549
Esr1	0.00984302	-0.130612	0.170713
Esr2	0.0891399	-0.0435488	0.0492728
Esrra	0.0991873	-0.183202	0.120464
Esrrb	0.112698	-0.168052	0.0881835
Esrrg	0.0720271	-0.235643	0.180886
Esx1	0.00650746	0.05616	0.0511687
Ets1	0.0186612	-0.100823	-0.122539
Ets2	0.140603	-0.0686431	0.507609
Etv1	-0.0895766	-0.117738	-0.252024
Etv2	0.234512	0.0428747	0.299527
Etv3	-0.0321673	-0.189889	-0.0679768
Etv4	-0.0927729	-0.123909	-0.248654
Etv5	-0.100592	-0.134668	-0.241117
Etv6	-0.0213119	-0.264121	0.175782
Evx1	0.0363289	0.0324354	0.062446
Evx2	0.0637527	0.0585058	0.0202695
Fbxl19	-0.0216631	-0.0605421	0.00523801
Ferd3l	0.0219055	0.177692	-0.0190178
Fev	0.0691144	-0.0273957	0.120142
Fezf1	-0.0397169	-0.0277195	-0.0162802
Fezf2	-0.0397169	-0.0277195	-0.0162802
Figla	-0.0663104	0.0291083	-0.176333
Fli1	-0.0502744	-0.166713	-0.125037
Fos	0.0673056	-0.06654	0.313411
Fosb	0.066818	-0.0492239	0.302125
Fosl1	0.0463131	-0.119155	0.0711934
Fosl2	0.0817889	-0.0617389	0.299272
Foxa1	9.46424e-05	-0.0267968	-0.02948
Foxa2	-0.0378169	-0.00105742	-0.0816233
Foxa3	-0.0381635	0.0194191	-0.102634
Foxb1	0.00159941	-0.0146707	-0.0586247
Foxb2	0.00159941	-0.0146707	-0.0586247
Foxc1	-0.0673918	0.0614063	-0.174186
Foxc2	-0.0477049	0.101204	-0.202077
Foxd1	0.03004	0.118484	-0.229009
Foxd2	-0.0717729	0.00902946	-0.163882
Foxd3	-0.0800543	0.194797	-0.198557
Foxd4	-0.0869593	0.0270539	-0.204224
Foxe1	-0.0148773	0.0671101	-0.163564
Foxe3	-0.0148773	0.0671101	-0.163564
Foxf1	-0.0769698	0.100107	-0.280235
Foxf2	-0.0769698	0.100107	-0.280235
Foxg1	-0.0417723	0.0253485	-0.197954
Foxh1	0.0491254	0.0022809	-0.0184847
Foxi1	-0.035792	0.0795459	-0.136525
Foxi2	-0.0417723	0.0253485	-0.197954
Foxi3	-0.0417723	0.0253485	-0.197954
Foxj1	-0.214873	-0.00160618	-0.223862
Foxj2	-0.0935931	-0.00589551	-0.173757
Foxj3	-0.0807123	0.0495461	-0.204549
Foxk1	0.0268691	0.0354173	-0.0171737
Foxk2	-0.0536625	0.0389581	-0.20003
Foxl1	-0.0846562	0.0763002	-0.19306
Foxl2	-0.144116	0.0723228	-0.160135
Foxm1	0.0525962	0.0794161	0.0393439
Foxn1	-0.0855322	-0.0381969	-0.0892305
Foxn2	-0.0587722	-0.0159766	-0.0428019
Foxn3	-0.0875873	-0.00494183	-0.167452
Foxn4	-0.0261477	0.00682986	-0.0987309
Foxo1	0.0292989	0.0926121	-0.0724586
Foxo3	-0.0739987	0.0187278	-0.114933
Foxo4	-0.0994098	0.016305	-0.164263
Foxo6	-0.0989987	0.0342267	-0.187514
Foxp1	-0.0149802	0.0396574	-0.198755
Foxp2	-0.0486891	0.0202062	-0.192333
Foxp3	-0.0149802	0.0396574	-0.198755
Foxp4	-0.0149802	0.0396574	-0.198755
Foxq1	-0.0781456	0.0308043	-0.105271
Foxs1	-0.0846562	0.0763002	-0.19306
Gabpa	-0.0789435	-0.186705	-0.1347
Gata1	-0.0132067	0.397555	-0.594366
Gata2	-0.0150423	0.387708	-0.589132
Gata3	0.00979007	0.380246	-0.577839
Gata4	-0.0141294	0.375021	-0.589756
Gata5	-0.00766549	0.395404	-0.59302
Gata6	-0.0024355	0.395377	-0.596825
Gbx1	0.0248586	0.0015836	0.0934165
Gbx2	0.0840854	0.0270413	-0.00987682
Gcm1	0.000447549	0.0273612	-0.0486442
Gcm2	-0.051615	0.00717637	-0.0482095
Gfi1	-0.223472	-0.198892	0.32438
Gfi1b	-0.106451	0.0495536	0.206064
Gli1	0.122572	0.144919	0.0746834
Gli2	0.10127	0.0930742	0.0538414
Gli3	0.121437	0.125184	0.113875
Glis1	0.0090335	-0.00289822	0.00419579
Glis2	0.0632367	0.0812786	0.0308342
Glis3	0.114167	0.055898	0.0199512
Gm28047	-0.0124899	-0.0238509	-0.109982
Gm5294	-0.121306	0.114396	-0.257955
Gmeb1	-0.023465	-0.0986646	-0.0490548
Gmeb2	-0.0349987	-0.0647838	-0.0327877
Grhl1	0.0237863	-0.0582394	-0.101295
Grhl2	-0.00286114	0.00548402	-0.125298
Gsc	-0.00264758	0.00762444	-0.057898
Gsc2	0.0035292	-0.0101632	-0.00775981
Gsx1	0.00954062	0.0222193	0.078535
Gsx2	0.0114793	0.0652378	0.0107622
Hand1	0.103303	0.0604767	0.159305
Hand2	-0.128437	0.00995524	-0.1806
Hbp1	0.0458805	0.063971	0.00937016
Hdx	0.0922802	-0.0772329	0.134758
Hes1	-0.053241	0.0309327	-0.0774039
Hes2	-0.00270091	0.0103626	0.027995
Hes5	0.0340053	0.0721864	0.0406929
Hes6	-0.0195194	0.0507708	-0.0504844
Hes7	-0.0411391	0.0297082	-0.0800682
Hesx1	0.0019674	0.0294209	0.0588997
Hey1	-0.0167521	0.0287208	0.0123237
Hey2	-0.016449	0.00523405	0.0343493
Heyl	-0.016449	0.00523405	0.0343493
Hhex	0.2016	-0.0229188	0.0291205
Hic1	0.100448	0.136422	-0.00920252
Hic2	0.0500845	0.101581	-0.0201652
Hif1a	0.0209718	0.0579695	-0.108352
Hinfp	-0.0557302	-0.0850834	-0.102281
Hlf	0.354622	0.0192628	-0.0579935
Hlx	-0.00119179	0.0737075	-0.00987287
Hmbox1	0.00278913	0.0311769	-0.069403
Hmg20a	-0.0515122	0.0920956	-0.127048
Hmg20b	-0.0515122	0.0920956	-0.127048
Hmga1	-0.104049	0.118504	-0.162382
Hmga1rs1	-0.104049	0.118504	-0.162382
Hmga2	0.025737	0.068658	-0.0636731
Hmx1	0.0378291	0.0745251	-0.0884096
Hmx2	0.0259113	0.0580746	-0.0845318
Hmx3	0.0479221	0.0750166	-0.0939698
Hnf1a	0.0220934	0.056926	-0.0928725
Hnf1b	0.029038	0.0932433	-0.129575
Hnf4a	-0.0712063	-0.138619	0.0718835
Hnf4g	0.00881641	-0.127511	0.0659275
Homez	-0.126042	-0.0687334	0.0260236
Hoxa1	0.00552893	0.0295322	0.025706
Hoxa10	0.0582796	0.105875	-0.109969
Hoxa11	0.0177379	0.0785564	-0.0883749
Hoxa13	-0.0593878	-0.0131629	-0.00659884
Hoxa2	0.0511305	0.035795	0.020743
Hoxa3	0.0964422	0.0830491	-0.068908
Hoxa4	0.0638657	0.0743369	-0.0321729
Hoxa5	0.0983351	0.111093	-0.0567783
Hoxa6	0.0903032	0.113103	-0.101279
Hoxa7	0.113028	0.117257	-0.101413
Hoxa9	0.0933126	0.254844	-0.013166
Hoxb1	0.0441712	0.0559476	-0.0590854
Hoxb13	-0.0226434	0.0201456	-0.0430893
Hoxb2	0.0511305	0.035795	0.020743
Hoxb3	0.0628562	0.0812534	-0.0508457
Hoxb4	0.0893675	0.0681327	-0.123569
Hoxb5	0.0719292	0.105525	-0.0925389
Hoxb6	0.075268	0.0153672	-0.131201
Hoxb7	0.0789107	0.101093	-0.136271
Hoxb8	0.090911	0.0926762	-0.13069
Hoxb9	0.0335187	0.142043	-0.0875919
Hoxc10	0.0475069	0.109142	-0.08656
Hoxc11	0.00939055	0.0642053	-0.0667179
Hoxc12	0.0170763	0.101022	-0.101442
Hoxc13	-0.0424038	0.00204932	-0.0217763
Hoxc4	0.083176	0.118492	-0.0755504
Hoxc5	0.0280378	0.0764296	-0.00938335
Hoxc6	-0.00817213	0.0546686	0.00685702
Hoxc8	0.0638228	0.0982337	-0.102374
Hoxc9	0.0317295	0.257956	-0.0700795
Hoxd1	0.0358455	0.0537518	0.0116426
Hoxd10	0.034546	0.105212	-0.0984073
Hoxd11	-0.0261299	0.0355707	-0.0459607
Hoxd12	-0.00337948	0.0850415	-0.0871738
Hoxd13	-0.0783235	-0.0132507	0.00703002
Hoxd3	0.0397058	0.0395181	-0.0613342
Hoxd4	0.0670119	0.0534542	-0.0791481
Hoxd8	0.0789107	0.101093	-0.136271
Hoxd9	-0.0100539	0.0269491	-0.0335009
Hsf1	-0.0626185	-0.0605411	0.121721
Hsf2	-0.0744286	-0.107438	0.0788434
Hsf3	-0.0812859	-0.0683383	0.0381149
Hsf4	-0.0923457	-0.0878348	0.0661458
Hsf5	-0.0386261	-0.0100396	0.0168251
Hsfy2	-0.0214629	0.010393	-0.0814652
Ikzf1	-0.0054813	-0.0188911	0.0846517
Ikzf2	-0.0054813	-0.0188911	0.0846517
Ikzf3	0.0252398	-0.0856607	0.264107
Insm1	0.162046	0.0683386	0.108016
Irf1	-0.412455	-0.424197	0.792037
Irf2	-0.49064	-0.425368	0.75502
Irf3	-0.215892	-0.0801114	0.321609
Irf4	-0.401858	-0.359935	0.439818
Irf5	-0.283592	-0.231668	0.267478
Irf6	-0.241284	-0.172095	0.181112
Irf7	-0.417077	-0.326932	0.583872
Irf8	-0.308042	-0.43433	0.852279
Irf9	-0.385615	-0.302528	0.472113
Irx1	0.057154	0.0552949	-0.139282
Irx2	0.0439319	-0.0306634	-0.0555202
Irx3	0.0225221	0.0516111	-0.181657
Irx4	0.164776	0.0945436	-0.219801
Irx5	0.0308579	-0.0276869	-0.0690124
Irx6	0.18605	0.0883964	-0.250575
Isl1	0.0805124	-0.0211123	-0.00463079
Isl2	0.0840854	0.0270413	-0.00987682
Isx	0.0345578	0.000114498	0.0657071
Jdp2	-0.0777165	-0.081054	-0.16303
Jrkl	-0.0394918	0.0193043	-0.115459
Jun	0.107431	-0.170626	0.0502891
Junb	0.110982	-0.134349	0.277109
Jund	0.0329719	-0.222687	0.320229
Kdm2a	0.113348	-0.0426951	-0.0377191
Kdm2b	0.00342282	0.0398033	-0.119345
Klf1	-0.165477	-0.282154	0.258535
Klf10	0.114531	0.0581339	-0.00912205
Klf11	0.0216605	0.042207	-0.192709
Klf12	-0.184272	-0.228846	0.0593432
Klf13	-0.0193531	0.0236156	-0.0542322
Klf14	-0.0465353	0.00804578	-0.112196
Klf15	0.175077	-0.0044024	0.241108
Klf16	-0.0132061	-0.0318406	-0.0405253
Klf2	-0.154762	-0.257167	0.13996
Klf3	-0.0101941	-0.0673197	0.0524103
Klf4	-0.121972	-0.22949	0.152154
Klf5	0.00847925	-0.134361	0.189861
Klf6	0.126659	0.0355313	0.111635
Klf7	-0.138287	-0.206076	0.0342756
Klf8	-0.187807	-0.268086	0.132009
Klf9	0.0357064	0.0843731	-0.144977
Kmt2a	-0.0499843	-0.0287814	-0.0529765
Lbx1	-0.0168636	0.044823	0.0270741
Lbx2	-0.0360348	0.00783727	0.0701566
Lcor	-0.0874415	-0.0304719	0.0246804
Lcorl	-0.0747883	-0.0471473	0.013439
Lef1	-0.0287331	0.0526197	-0.140487
Lhx1	0.0613239	0.111586	-0.0576681
Lhx2	-0.0105184	0.0217765	0.0497619
Lhx3	-0.00243151	0.094345	-0.0165549
Lhx4	-0.0212375	0.00230632	0.047309
Lhx5	0.0263066	0.0888467	-0.0434964
Lhx6	-0.0641945	0.0578373	-0.151691
Lhx8	0.0475997	0.0956663	-0.175156
Lhx9	-0.0105184	0.0217765	0.0497619
Lin28a	-0.0715623	-0.0281998	-0.0875613
Lin28b	-0.0715623	-0.0281998	-0.0875613
Lin54	-0.180209	0.0202053	-0.0680104
Lmx1a	-0.0368774	0.0490724	0.00384401
Lmx1b	-0.00119179	0.0737075	-0.00987287
Lyl1	0.0972534	0.313242	0.143071
Maf	0.0524093	0.193725	-0.0968833
Mafa	0.139438	0.157384	-0.0589146
Mafb	0.0855461	0.0566153	-0.0613438
Maff	0.12098	0.162734	-0.0569083
Mafg	0.0199224	0.0800424	-0.0573881
Mafk	0.15486	0.171859	-0.0176507
Max	-0.0471368	0.0164808	0.0752356
Maz	0.195357	0.00859212	0.288282
Mbd2	-0.0230202	-0.137042	-0.056362
Mbtps2	-0.183641	-0.226536	-0.215568
Mecom	0.00951686	0.202741	-0.345504
Mecp2	0.0685003	-0.0539313	0.0616678
Mef2a	-0.207071	-0.0501661	0.293621
Mef2b	-0.237175	0.0462827	0.215152
Mef2c	-0.271504	0.00268145	0.226815
Mef2d	-0.237175	0.0462827	0.215152
Meis1	-0.0517254	0.104065	-0.0830002
Meis2	0.0552261	0.145924	-0.0952613
Meis3	0.0552261	0.145924	-0.0952613
Meox1	0.0782072	0.0849785	-0.0336509
Meox2	0.0441712	0.0559476	-0.0590854
Mesp1	-0.108948	0.0315783	-0.195495
Mesp2	-0.108948	0.0315783	-0.195495
Mga	-0.0966125	-0.121319	-0.0496175
Mitf	-0.0804398	-0.210026	0.111223
Mixl1	-0.00119179	0.0737075	-0.00987287
Mlx	-0.120248	-0.112717	-0.0482528
Mlxip	-0.0468666	-0.0231461	0.0487825
Mlxipl	-0.146171	-0.146675	-0.0878242
Mnt	-0.0493954	0.0993532	0.00271779
Mnx1	0.0437914	0.0673019	-0.00980824
Msantd3	0.0392958	-0.0322971	-0.0213081
Msc	0.0919411	0.260054	-0.0868338
Msgn1	0.0886746	0.226489	0.0266877
Msx1	0.0840854	0.0270413	-0.00987682
Msx2	0.0631556	0.062206	-0.000373125
Msx3	0.0493961	0.0510306	0.00132643
Mtf1	-0.113714	-0.0126034	-0.112988
Mxd1	-0.0331698	0.00577714	-0.0320774
Mxi1	-0.0331698	0.00577714	-0.0320774
Myb	0.258146	0.214044	-0.188232
Mybl1	0.108859	0.0630043	-0.122195
Mybl2	0.0846177	0.0598819	-0.118856
Myc	-0.0437248	-0.00147602	0.00921148
Mycn	-0.0751583	-0.0234981	0.0163509
Myf5	-0.00511612	0.293209	0.0186298
Myf6	0.0303991	0.105458	-0.0541346
Mynn	-0.155232	0.0679194	-0.199775
Myod1	-0.0397824	0.245443	0.0742459
Myog	-0.0148052	0.278513	0.0734247
Mypop	0.0382702	-0.0380566	-0.0780972
Myrf	-0.0492386	0.0384262	-0.0445817
Mzf1	-0.00396302	-0.0521561	0.0817183
Naif1	0.195346	-0.0765643	0.011958
Nanog	0.0961034	0.145671	-0.118505
Neurod1	0.0321244	0.323727	0.0190118
Neurod2	0.0154095	0.323585	-0.00318721
Neurod4	0.0891142	0.214984	-0.086511
Neurod6	0.0602416	0.095027	-0.0434539
Neurog1	0.0837071	0.0877738	-0.0665621
Neurog2	0.0429798	0.315165	0.0368982
Neurog3	0.104306	0.133269	0.00945496
Nfat5	-0.0672442	-0.00180113	0.00196193
Nfatc1	0.00474891	-0.0357047	0.100048
Nfatc2	-0.0785954	-0.012932	-0.0562243
Nfatc3	-0.0856501	-0.0333038	-0.0542614
Nfatc4	-0.0313676	0.0571999	-0.0981531
Nfe2	0.207654	0.199902	-0.0970942
Nfe2l1	0.149694	0.0217713	0.0655519
Nfe2l2	0.187653	0.210643	-0.0780004
Nfe2l3	0.207654	0.199902	-0.0970942
Nfia	0.169425	0.550127	-0.285283
Nfib	0.117877	0.444413	-0.152967
Nfic	0.0696437	0.332254	-0.194915
Nfil3	0.329833	0.00639362	-0.113808
Nfix	0.178105	0.588828	-0.331687
Nfkb1	0.00340092	0.0385909	0.124533
Nfkb2	-0.0177987	0.0478583	0.12254
Nfya	-0.00635793	0.128537	-0.167741
Nfyb	0.00283619	0.130337	-0.157957
Nfyc	-0.00602835	0.123213	-0.159113
Nhlh1	0.0169816	0.227429	-0.00928228
Nhlh2	-0.00894633	0.264821	0.054145
Nkx11	0.0751115	0.0590914	0.000497183
Nkx12	0.0646657	0.0324109	-0.00689337
Nkx21	-0.0224368	-0.0299558	-0.0395671
Nkx22	-0.0731955	-0.0159339	-0.0391218
Nkx23	-0.0795818	0.00128115	-0.0738218
Nkx24	-0.0578846	0.00804483	-0.0758481
Nkx25	0.000113606	-0.0158649	-0.0466927
Nkx26	-0.0516796	0.0258012	-0.104729
Nkx29	-0.0654606	-0.0158238	-0.0775051
Nkx31	-0.0542628	0.0289839	-0.105764
Nkx32	-0.074757	0.0265886	-0.106276
Nkx61	0.0392925	0.0898657	-0.0410715
Nkx62	0.0475166	0.0608617	-0.0736576
Nkx63	0.0323189	0.103962	-0.0532094
Nobox	0.0479156	0.0559575	-0.013895
Noto	-0.0211115	-0.000287398	0.072057
Npas2	-0.0111816	0.0758184	0.0636909
Nr1d1	0.11654	-0.0801586	0.389325
Nr1d2	0.107791	-0.0945807	0.372658
Nr1h2	0.0609079	-0.00721125	-0.0637635
Nr1h3	0.111842	-0.0618154	0.119083
Nr1h4	0.113	-0.046038	0.108833
Nr1h5	0.0406153	-0.168372	0.174327
Nr1i2	0.0510177	-0.0367912	-0.0160856
Nr1i3	0.0666382	-0.041676	-0.0720249
Nr2c1	0.0978628	-0.0958003	0.135807
Nr2c2	0.0742327	-0.175774	0.137679
Nr2e1	0.0351569	0.0307255	0.0202289
Nr2e3	0.140807	-0.00990502	-0.00102274
Nr2f1	0.0562205	-0.119013	0.122569
Nr2f2	0.0562205	-0.119013	0.122569
Nr2f6	0.0188942	-0.260473	0.165454
Nr3c1	0.0119292	-0.0545991	0.12585
Nr3c2	-0.0339618	-0.0192859	0.105602
Nr4a1	-0.0269044	-0.0400237	-0.0368173
Nr4a2	0.00447819	-0.111619	-0.0177676
Nr4a3	0.00447819	-0.111619	-0.0177676
Nr5a1	0.0657407	-0.111583	0.0743439
Nr5a2	0.111269	-0.0622877	0.0475997
Nr6a1	0.0213304	-0.148544	0.0660155
Nrf1	-0.205747	-0.0961337	-0.246221
Obox1	0.00101345	-0.106705	-0.057152
Obox3	-0.0768934	-0.0945416	-0.0684275
Obox5	-0.0740871	-0.140708	-0.0285896
Obox6	-0.0532704	-0.128678	-0.0297753
Obox7	-0.0740871	-0.140708	-0.0285896
Obox8	-0.0532704	-0.128678	-0.0297753
Olig1	0.0941368	0.127429	-0.051727
Olig2	0.10663	0.31317	0.14944
Olig3	0.00230587	0.068446	-0.0459683
Onecut1	-0.112311	-0.0949734	0.00891209
Onecut2	-0.108961	-0.006596	-0.0688114
Onecut3	-0.136614	0.0305631	-0.0782599
Osr1	0.0165944	0.0318307	-0.0946056
Osr2	0.00983906	0.0566749	-0.0599838
Otp	-0.00526288	0.0339956	0.0499024
Otx1	-0.0818335	-0.123942	-0.0399909
Otx2	0.00796712	-0.0159265	-0.0244313
Ovol1	0.14391	0.0738483	-0.0924094
Ovol2	0.00886273	0.0767374	-0.124718
Patz1	0.0381289	-0.0804524	0.093949
Pax1	-0.0543364	-0.0429634	-0.00143129
Pax2	-0.00802424	-0.040727	0.0322386
Pax3	-0.0209769	0.126357	-0.227739
Pax4	-0.0571055	-0.0114402	0.0279887
Pax5	-0.0372935	0.00877575	-0.00225127
Pax6	-0.0176778	0.0227837	0.0249654
Pax7	0.0562015	0.0360236	0.0176362
Pax8	-0.0854886	-0.0380745	-0.0192677
Pax9	-0.054667	-0.0374509	-0.0318262
Pbx1	-0.0535592	0.0097445	-0.0310142
Pbx2	-0.0700583	0.0596449	0.0166409
Pbx3	-0.0426375	0.129988	-0.138088
Pbx4	0.0423267	0.0986726	-0.077411
Pdx1	0.0131992	0.0242388	0.0163603
Pgr	-0.00167709	-0.0598359	0.184294
Phf21a	-0.0564906	0.115717	-0.141895
Phox2a	0.0248586	0.0015836	0.0934165
Phox2b	0.0248586	0.0015836	0.0934165
Pitx1	-0.029054	-0.0846163	-0.0615919
Pitx2	-0.049482	-0.0973074	-0.0598752
Pitx3	-0.0404313	-0.108653	-0.05046
Pknox1	0.00702523	0.111421	-0.0637934
Pknox2	0.00559373	0.101354	-0.0588266
Plag1	0.135542	0.0753425	0.0669277
Plagl1	0.111333	0.0871589	0.048099
Plagl2	0.116706	0.0596335	0.0618117
Pou1f1	-0.0120593	0.0734612	0.0120139
Pou2f1	-0.0152969	0.103737	-0.027518
Pou2f2	-0.0250053	0.00132128	-0.0731751
Pou2f3	-0.00137478	0.13003	-0.0311937
Pou3f1	0.0500662	0.0889667	-0.0491654
Pou3f2	0.0470642	0.0722878	-0.0173876
Pou3f3	0.347799	0.00225593	-0.0306855
Pou3f4	0.0216369	0.12505	-0.0720211
Pou4f1	0.00414657	0.108467	-0.113456
Pou4f2	0.0276952	0.0921292	-0.109364
Pou4f3	0.0220975	0.0472224	-0.0046064
Pou5f1	0.0394444	0.0708479	-0.0712506
Pou6f1	0.0432406	0.117675	-0.0620524
Pou6f2	0.0669217	0.124523	-0.036183
Ppara	0.0735945	-0.168599	0.206424
Ppard	0.0258399	-0.160364	0.0593337
Pparg	0.103087	-0.139595	0.202443
Prdm1	-0.344471	-0.35439	0.719587
Prdm11	-0.0488765	-0.0617704	-0.00064071
Prdm14	-0.0311215	-0.0274192	0.0272481
Prdm16	0.0427571	0.0370244	0.190635
Prdm4	-0.0977485	-0.0417175	0.119795
Prdm5	0.0206828	0.0198613	0.11958
Prdm6	-0.247329	-0.25324	0.431109
Prdm9	-0.00575227	0.190566	-0.159646
Prop1	-0.00401695	0.0178356	0.0676096
Prox1	0.0287184	0.0459437	-0.0601147
Prox2	0.0287184	0.0459437	-0.0601147
Prrx1	-0.00526288	0.0339956	0.0499024
Prrx2	-0.0155044	0.00370504	0.0605801
Prrxl1	-0.0653794	0.111281	-0.162698
Ptf1a	0.0425169	0.249544	0.162549
Q8VHG7	-0.0679512	-0.128082	-0.0330276
Rara	0.0406153	-0.168372	0.174327
Rarb	0.0457632	-0.194234	0.173656
Rarg	0.0226603	-0.177703	0.107517
Rax	-0.00431268	-0.00473063	0.0878205
Rbak	0.15856	0.0359666	0.312104
Rbpj	-0.0492261	-0.00122852	0.046961
Rbpjl	-0.0785072	-0.0200021	-0.00652113
Rel	0.0817843	-0.0556222	0.313432
Rela	0.0157821	0.0215809	0.0932145
Relb	0.0419813	0.126569	-0.0258245
Rest	0.0736997	0.105446	-0.0461737
Rfx1	0.0024497	0.186199	0.00579846
Rfx2	-0.00443487	0.159368	-0.00585574
Rfx3	-0.0375373	0.188043	-0.0246882
Rfx4	-0.0123068	0.15444	-0.0165965
Rfx5	-0.0229439	0.194119	-0.0129461
Rfx6	-0.0272021	0.207266	-0.0412227
Rfx7	-0.031842	0.126485	-0.000592941
Rfx8	0.00753065	0.0869907	-0.088459
Rhox11	-0.00875595	0.141152	-0.227073
Rhox6	-0.0120651	0.00240121	0.121977
Rhox8	-0.0102548	0.037453	-0.175826
Rhox9	-0.00264758	0.00762444	-0.057898
Rora	0.0585535	-0.0363433	-0.0138688
Rorb	0.0609553	-0.0636289	0.0356511
Rorc	0.0360751	-0.17355	0.332951
Rreb1	0.0697443	0.201293	-0.0801883
Runx1	0.231627	0.484159	-0.0585284
Runx2	0.15442	0.401114	-0.125657
Runx3	0.239117	0.475641	-0.0488289
Rxra	0.0403869	-0.161256	0.153535
Rxrb	0.0579639	-0.120801	0.144673
Rxrg	0.065968	-0.116434	0.146809
Sall4	0.186236	0.0747487	0.155684
Scrt1	0.0139042	-0.000959835	-0.136377
Scrt2	0.0994487	0.00336613	-0.153819
Sebox	0.0319477	0.0362421	0.0260959
Setbp1	0.100438	-0.0505737	0.0241932
Shox2	0.00389881	0.0275258	0.049312
Six1	-0.046471	0.0282243	-0.0755533
Six2	-0.0603382	-0.0429531	-0.0113188
Six3	-0.136787	-0.0319891	-0.0387705
Six4	-0.0939423	0.0233425	-0.0882264
Six5	-0.0620545	0.0672972	-0.129524
Six6	-0.0873266	0.0104959	-0.0583101
Smad1	-0.100772	-0.0932946	-0.0794564
Smad3	-0.00403359	0.120769	0.00391414
Smad4	-0.0330209	0.110169	-0.0889713
Smad5	-0.100772	-0.0932946	-0.0794564
Smad9	0.0920204	0.255952	-0.0398001
Snai1	0.0592208	0.094043	-0.0614002
Snai2	-0.107866	0.0699008	-0.16646
Snai3	-0.119438	0.0121342	-0.161181
Sohlh2	-0.0661763	-0.0143519	-0.0211803
Sox1	-0.03138	0.0608127	0.0358917
Sox10	-0.0114043	0.0660214	-0.1487
Sox11	0.0120575	0.101134	-0.137427
Sox12	0.0598795	0.066158	-0.0597722
Sox13	0.062528	0.0471903	-0.0611992
Sox14	-0.0278776	0.112781	-0.189762
Sox15	-0.0238725	0.0746689	-0.146347
Sox17	-0.0602218	-0.0279526	0.0657136
Sox18	-0.0142192	0.0584383	-0.0912704
Sox2	0.0296456	0.114066	-0.0426933
Sox21	-0.0223014	0.0533857	-0.100619
Sox3	0.0409328	0.142458	0.0193083
Sox30	0.00298556	0.0570209	-0.105827
Sox4	-0.0946144	0.0457095	0.150062
Sox5	0.0509998	0.0814455	-0.151055
Sox6	0.0502018	0.075401	0.0205244
Sox7	-0.0142192	0.0584383	-0.0912704
Sox8	-0.0142192	0.0584383	-0.0912704
Sox9	0.0685697	0.0846503	-0.0155146
Sp1	-0.00802074	0.0280641	-0.183787
Sp100	-0.0737918	-0.0437758	-0.0608662
Sp110	-0.0311016	-0.0698434	0.257513
Sp140	0.00516081	-0.0291342	-0.0662877
Sp2	0.0409672	0.112607	-0.156155
Sp3	0.0927963	0.0721914	-0.0508378
Sp4	0.069676	0.0682376	-0.190617
Sp5	0.193061	0.00381155	0.27606
Sp6	-0.126099	-0.156834	0.0254126
Sp7	-0.026824	0.0924651	-0.146653
Sp8	0.0670793	0.0442599	-0.0632887
Sp9	0.0333444	0.0333305	-0.125398
Spdef	-0.0556803	-0.145288	-0.160021
Spi1	-0.00223369	-0.269035	0.686074
Spib	-0.0970569	-0.331191	0.751513
Spic	0.135834	-0.205669	0.533392
Spz1	0.0586664	0.015293	0.104016
Srebf1	-0.113291	-0.176529	-0.0834775
Srebf2	-0.142228	-0.130036	-0.102888
Srf	0.0448781	-0.0463622	0.0336655
Sry	0.0374027	0.0680618	-0.0985906
Stat1	-0.401408	-0.399931	0.752671
Stat2	-0.462408	-0.421645	0.778358
Stat3	-0.02656	-0.00364228	0.0572291
Stat4	-0.0331549	0.0412637	0.0280603
Stat5a	-0.125398	-0.0367168	0.103764
Stat5b	-0.139253	-0.0181485	0.0605108
Stat6	0.0618594	-0.0739764	0.162725
T	0.0726722	-0.0255068	0.00897375
Taf1	-0.145137	-0.201835	0.0184481
Tal1	-0.058505	0.363065	-0.56957
Tal2	0.0972534	0.313242	0.143071
Tbp	-0.0888012	0.102973	-0.116947
Tbpl2	-0.0888012	0.102973	-0.116947
Tbr1	-0.0247247	-0.0981723	-0.0508061
Tbx1	-0.0705991	-0.134271	-0.0328431
Tbx10	-0.0705991	-0.134271	-0.0328431
Tbx15	0.0474954	-0.0781526	-0.00729263
Tbx18	-0.0379122	-0.098007	-0.0439291
Tbx19	0.0159817	-0.011418	-0.110151
Tbx2	-0.0173928	-0.124298	-0.136108
Tbx20	0.243215	0.0795349	-0.046922
Tbx21	-0.137598	-0.155592	0.182079
Tbx22	-0.0836007	-0.11846	-0.0701101
Tbx3	-0.022782	-0.10741	-0.166632
Tbx4	-0.0516827	-0.141678	-0.139778
Tbx5	-0.0757578	-0.105825	-0.181775
Tbx6	-0.0641691	-0.122091	-0.124077
Tcf12	-0.0533787	0.214277	-0.127323
Tcf21	0.119747	0.316426	-0.0325563
Tcf3	-0.114695	0.0816949	-0.18996
Tcf4	-0.107871	0.0442605	-0.189251
Tcf7	-0.0797487	0.00147057	-0.14704
Tcf7l1	-0.0309877	0.0478084	-0.0785409
Tcf7l2	-0.0245308	0.0563571	-0.132545
Tcfcp2l1	0.108515	0.0510065	-0.0181764
Tcfl5	-0.095714	-0.00909395	-0.060676
Tead1	-0.0405292	-0.000701917	0.0137198
Tead2	0.00291645	0.0122874	-0.000164408
Tead4	-0.0449649	-0.0073604	0.0299316
Tef	0.303653	0.0423803	-0.119501
Terf2	0.0330709	-0.0964356	0.0470119
Tet1	-0.0595087	-0.0109753	-0.0933136
Tet3	0.0337269	-0.00888399	-0.12458
Tfap2a	0.00963314	-0.00842188	0.125167
Tfap2b	0.0343264	-0.039428	0.124472
Tfap2c	-0.016569	-0.0158788	0.0873215
Tfap2d	0.00963314	-0.00842188	0.125167
Tfap2e	0.000948388	-0.0595752	0.141497
Tfap4	0.0885299	0.181286	-0.00984679
Tfcp2	-0.0463782	-0.0423962	-0.092344
Tfdp1	-0.121903	-0.0614512	0.0270359
Tfdp2	-0.121903	-0.0614512	0.0270359
Tfe3	-0.153571	-0.185352	-0.0523221
Tfeb	-0.145815	-0.168454	-0.0716095
Tfec	-0.141544	-0.18251	-0.0412339
Tgif1	0.0456173	0.091684	-0.0757254
Tgif2	0.0356671	0.0993382	-0.0782902
Thap1	-0.0569518	-0.146399	-0.035172
Thap11	-0.124373	-0.00232048	-0.0897613
Thap12	0.0170207	-0.0275053	-0.0272951
Thra	0.145854	0.0427319	0.00650275
Thrb	0.0666439	-0.0711831	0.0255255
Tigd2	-0.0394918	0.0193043	-0.115459
Tlx1	-0.0222121	0.0949429	-0.0303542
Tlx2	-0.0222121	0.0949429	-0.0303542
Tlx3	0.106567	-0.0378324	-0.00568715
Trp53	0.0998443	0.0494391	-0.0776348
Trp63	0.0767291	0.0937109	-0.131199
Trp73	-0.0338374	-0.0349272	-0.0523211
Trps1	-0.00568839	0.354	-0.558021
Twist1	0.0431931	0.155809	0.0733888
Twist2	0.134717	0.126606	0.00249406
Ubp1	-0.0141233	-0.00943025	-0.0887125
Uncx	0.0252533	0.0192205	0.0356814
Usf1	-0.0874182	-0.181573	0.0108021
Usf2	-0.137416	-0.204224	0.0157894
Vax1	0.038224	0.0649658	0.0210623
Vax2	0.0232623	0.057928	0.0289196
Vdr	-0.0451329	-0.0676175	0.0532981
Vezf1	0.215706	0.123612	-0.0632006
Vsx1	0.0113592	0.0869652	-0.00400536
Vsx2	0.0169906	0.101085	-0.0335042
Wt1	0.217324	0.028486	0.159434
Xbp1	-0.0250059	-0.0887683	-0.0463733
Ybx1	-0.0104944	-0.118208	0.107791
Ybx2	-0.0104944	-0.118208	0.107791
Ybx3	-0.0104944	-0.118208	0.107791
Yy1	-0.183641	-0.226536	-0.215568
Yy2	-0.183641	-0.226536	-0.215568
Zbtb1	-0.113856	-0.0381371	-0.0324314
Zbtb12	-0.0519527	-0.0577975	0.0388104
Zbtb14	-0.0761678	-0.00822339	-0.0966798
Zbtb17	0.194922	0.103885	0.0561775
Zbtb18	0.0941478	0.289121	-0.00547632
Zbtb2	-0.0940087	-0.0216464	-0.16414
Zbtb20	0.0107333	0.0149103	-0.0539604
Zbtb22	0.0831446	-0.0255937	-0.0016726
Zbtb26	-0.0660035	-0.0611525	0.0243402
Zbtb3	0.0308628	0.134372	-0.079235
Zbtb32	-0.0142564	0.0828062	-0.140901
Zbtb33	-0.137461	-0.0501211	-0.0996054
Zbtb37	-0.077591	-0.05303	-0.0458086
Zbtb43	0.0437155	0.144461	-0.111338
Zbtb45	-0.0215501	-0.0378427	-0.0264525
Zbtb48	-0.034035	-0.012511	0.0399623
Zbtb49	-0.0443361	-0.00183402	-0.0415495
Zbtb6	-0.0224535	0.00423984	0.0411654
Zbtb7a	0.0393497	0.168738	-0.0663649
Zbtb7b	0.122028	0.216368	-0.130485
Zbtb7c	0.00727781	0.10549	-0.0671469
Zeb1	-0.0530503	-0.121752	-0.203691
Zeb2	-0.0647369	-0.163164	-0.23487
Zfp1	-0.0483319	-0.0369218	-0.0133728
Zfp105	-0.178497	0.0179877	-0.241366
Zfp110	-0.0767096	-0.150086	0.15422
Zfp113	-0.0616843	0.0239763	-0.00943984
Zfp12	0.0772841	0.0445314	-0.103202
Zfp128	-0.0384458	0.00349722	-0.0978912
Zfp13	0.0756904	0.0221352	0.0117364
Zfp14	-0.047481	-0.107194	0.249999
Zfp143	-0.141576	-0.011891	-0.0751588
Zfp146	-0.00917927	-0.0176152	0.00403567
Zfp174	-0.048353	-0.0292363	-0.0490959
Zfp182	-0.261142	-0.0366423	-0.114285
Zfp184	-0.0270275	-0.184221	0.47753
Zfp189	-0.0442319	-0.227075	0.530921
Zfp202	0.163701	0.155304	-0.0531639
Zfp212	-0.0220507	-0.0532964	0.344576
Zfp213	-0.0687879	-0.00900822	-0.0102815
Zfp24	-0.0182886	0.0302768	0.013395
Zfp248	0.0789729	0.0320414	-0.00212594
Zfp260	0.124716	-0.00946858	0.275542
Zfp263	-0.0293509	-0.0504853	0.0555005
Zfp276	-0.00714351	-0.044476	0.00435135
Zfp281	0.23273	0.10758	0.028119
Zfp282	0.0309975	-0.0681356	0.212422
Zfp287	-0.344832	-0.198067	0.365776
Zfp296	0.202335	-0.0944167	0.00984506
Zfp3	-0.0433259	0.0683148	-0.107857
Zfp300	0.00378681	0.0668291	-0.0650151
Zfp317	0.017028	0.0808786	-0.0546308
Zfp322a	0.0443049	0.144114	0.00196761
Zfp324	0.126178	0.089649	0.0189721
Zfp335	0.0944206	0.178943	-0.0220184
Zfp341	0.157154	0.0304719	0.228692
Zfp354a	-0.0231854	0.0457531	-0.0642156
Zfp354b	-0.0415905	0.010541	0.0479877
Zfp382	0.045464	0.00611967	-0.0105076
Zfp383	0.183104	0.0391308	0.256694
Zfp384	-0.108255	0.0897081	-0.135405
Zfp398	0.0865466	0.00270884	0.35914
Zfp41	-0.0109479	0.0711309	0.0111981
Zfp410	0.046167	-0.125683	0.199839
Zfp42	-0.1814	-0.171664	-0.202504
Zfp422	-0.157863	-0.0192003	-0.105597
Zfp423	0.0671853	0.0172582	0.0514567
Zfp449	-0.043448	0.0204817	-0.0412446
Zfp454	-0.0871677	0.0310796	-0.118301
Zfp46	0.0565581	0.126635	0.0277899
Zfp467	0.17409	-0.00336335	0.350178
Zfp513	0.191306	0.00413798	0.134824
Zfp523	-0.127752	-0.0717238	-0.0023564
Zfp524	-0.0441611	-0.00769697	0.039496
Zfp558	-0.0121495	-0.0211907	0.00197375
Zfp566	0.0856832	0.0994491	0.0315277
Zfp57	-0.0487112	0.0524506	-0.0813787
Zfp580	0.24065	0.109168	0.0787667
Zfp637	-0.0929447	0.0160867	-0.0739185
Zfp64	-0.0628907	-0.101406	0.0342224
Zfp641	0.0955231	0.103027	-0.0985959
Zfp647	-0.0157973	0.0373943	-0.0438424
Zfp652	0.0362227	0.00931261	0.0216117
Zfp653	-0.0579347	0.00734424	-0.0421418
Zfp661	-0.0600277	0.0762764	-0.29564
Zfp69	0.00445932	0.068167	0.108233
Zfp691	-0.0994848	-0.0612887	0.0493364
Zfp692	-0.0340552	-0.0233498	0.0731096
Zfp711	0.0940261	0.0826119	0.0139125
Zfp740	0.15959	0.0920083	-0.0543833
Zfp768	0.0453521	-0.0271823	0.235981
Zfp770	0.0597221	0.067582	0.0725105
Zfp771	0.0589184	0.0312597	0.00908677
Zfp777	0.0128523	0.00568256	0.0060947
Zfp784	-0.0404358	-0.0919018	-0.151221
Zfp787	0.0211617	0.0825719	-0.0164586
Zfp879	-0.217296	0.0433527	-0.199552
Zfp90	0.0249802	0.141922	-0.170151
Zfp932	0.0601707	0.0101542	0.0610713
Zfx	-0.0280727	0.0432545	-0.0603477
Zic1	-0.00698525	0.0940043	0.0206163
Zic2	0.0103271	0.0576648	0.0578838
Zic3	-0.00869005	0.0561486	0.0284521
Zic4	0.00925991	0.127367	-0.12595
Zic5	0.168356	0.1646	-0.0388681
Zik1	0.119102	0.0197606	0.0186954
Zkscan1	0.0774721	0.0177198	-0.0590447
Zkscan17	0.0676676	0.034191	-0.0414764
Zkscan2	-0.224252	0.0125013	-0.132685
Zkscan5	-0.191062	-0.38686	0.610928
Zkscan6	-0.0344112	-0.0360696	0.107136
Zscan10	0.119634	0.130774	-0.0393335
Zscan20	-0.0541051	-0.019515	-0.129288
Zscan26	-0.019998	0.0527721	-0.0880485
Zscan29	-0.0350608	-0.00554909	-0.0936556
Zscan4b	-0.0283349	0.0705546	-0.0234889
Zscan4c	-0.0283349	0.0705546	-0.0234889
Zscan4d	-0.0283349	0.0705546	-0.0234889
Zscan4f	-0.0283349	0.0705546	-0.0234889
Zzz3	0.0633482	0.00276158	-0.0317273

## Sheet: Peaks-GMP modules
Peak coordinates (mm10)	Module
chr1:4775326-4775627	GMP-Neutro
chr1:13980184-13980485	GMP-Mono
chr1:20995431-20995732	GMP-Neutro
chr1:33738273-33738574	GMP-Neutro
chr1:36326102-36326403	GMP-Neutro
chr1:36571670-36571971	GMP-Mono
chr1:36962285-36962586	GMP-Mono
chr1:36987296-36987597	GMP-Mono
chr1:37696941-37697242	GMP-Stem
chr1:37868622-37868923	GMP-Neutro
chr1:38694155-38694456	GMP-Stem
chr1:38886060-38886361	GMP-Mono
chr1:38942912-38943213	GMP-Mono
chr1:39443821-39444122	GMP-Mono
chr1:40081131-40081432	GMP-Mono
chr1:44551563-44551864	GMP-Stem
chr1:51671323-51671624	GMP-Stem
chr1:52150688-52150989	GMP-Stem
chr1:52817527-52817828	GMP-Neutro
chr1:59163064-59163365	GMP-Stem
chr1:59913823-59914124	GMP-Mono
chr1:62766926-62767227	GMP-Mono
chr1:62770595-62770896	GMP-Mono
chr1:63122057-63122358	GMP-Neutro
chr1:64927877-64928178	GMP-Mono
chr1:72307328-72307629	GMP-Stem
chr1:72320768-72321069	GMP-Neutro
chr1:72868855-72869156	GMP-Stem
chr1:74053277-74053578	GMP-Mono
chr1:74066590-74066891	GMP-Mono
chr1:79671943-79672244	GMP-Stem
chr1:84406917-84407218	GMP-Mono
chr1:85895483-85895784	GMP-Mono
chr1:86186783-86187084	GMP-Neutro
chr1:87813786-87814087	GMP-Mono
chr1:88260491-88260792	GMP-Neutro
chr1:88283885-88284186	GMP-Mono
chr1:90203846-90204147	GMP-Stem
chr1:91189100-91189401	GMP-Mono
chr1:91436591-91436892	GMP-Neutro
chr1:92216785-92217086	GMP-Mono
chr1:94035282-94035583	GMP-Stem
chr1:106408052-106408353	GMP-Mono
chr1:120020430-120020731	GMP-Mono
chr1:120265215-120265516	GMP-Stem
chr1:121478368-121478669	GMP-Neutro
chr1:128608181-128608482	GMP-Mono
chr1:130462457-130462758	GMP-Stem
chr1:131126129-131126430	GMP-Stem
chr1:131187043-131187344	GMP-Neutro
chr1:131734798-131735099	GMP-Mono
chr1:132126024-132126325	GMP-Stem
chr1:132374650-132374951	GMP-Mono
chr1:132541200-132541501	GMP-Stem
chr1:132715556-132715857	GMP-Mono
chr1:132803908-132804209	GMP-Stem
chr1:132834092-132834393	GMP-Neutro
chr1:133073430-133073731	GMP-Stem
chr1:133689947-133690248	GMP-Stem
chr1:133694954-133695255	GMP-Stem
chr1:134304599-134304900	GMP-Mono
chr1:134803773-134804074	GMP-Mono
chr1:135534698-135534999	GMP-Mono
chr1:135633929-135634230	GMP-Mono
chr1:135714468-135714769	GMP-Stem
chr1:138322761-138323062	GMP-Mono
chr1:138614515-138614816	GMP-Mono
chr1:151686608-151686909	GMP-Mono
chr1:152020864-152021165	GMP-Mono
chr1:152536510-152536811	GMP-Mono
chr1:152796790-152797091	GMP-Mono
chr1:152804914-152805215	GMP-Mono
chr1:153489077-153489378	GMP-Mono
chr1:155013823-155014124	GMP-Mono
chr1:155062195-155062496	GMP-Mono
chr1:155233933-155234234	GMP-Stem
chr1:156066227-156066528	GMP-Mono
chr1:157019817-157020118	GMP-Mono
chr1:157445430-157445731	GMP-Mono
chr1:159923072-159923373	GMP-Mono
chr1:164458277-164458578	GMP-Stem
chr1:165639558-165639859	GMP-Mono
chr1:165845037-165845338	GMP-Stem
chr1:166339162-166339463	GMP-Mono
chr1:166345846-166346147	GMP-Mono
chr1:167259680-167259981	GMP-Mono
chr1:167331153-167331454	GMP-Mono
chr1:167339303-167339604	GMP-Mono
chr1:170709577-170709878	GMP-Mono
chr1:171450867-171451168	GMP-Mono
chr1:171637256-171637557	GMP-Mono
chr1:171917662-171917963	GMP-Mono
chr1:172016214-172016515	GMP-Mono
chr1:172456012-172456313	GMP-Mono
chr1:172526691-172526992	GMP-Stem
chr1:177462888-177463189	GMP-Mono
chr1:177644241-177644542	GMP-Mono
chr1:177683887-177684188	GMP-Mono
chr1:179046056-179046357	GMP-Mono
chr1:180279758-180280059	GMP-Stem
chr1:180343059-180343360	GMP-Mono
chr1:180401712-180402013	GMP-Mono
chr1:180403753-180404054	GMP-Mono
chr1:180508785-180509086	GMP-Mono
chr1:180757730-180758031	GMP-Neutro
chr1:180766628-180766929	GMP-Mono
chr1:180957110-180957411	GMP-Neutro
chr1:181247269-181247570	GMP-Mono
chr1:181312437-181312738	GMP-Neutro
chr1:181409789-181410090	GMP-Mono
chr1:181845783-181846084	GMP-Mono
chr1:182255012-182255313	GMP-Mono
chr1:182513009-182513310	GMP-Mono
chr1:182754973-182755274	GMP-Mono
chr1:183264113-183264414	GMP-Mono
chr1:183979771-183980072	GMP-Mono
chr1:184444258-184444559	GMP-Mono
chr1:184614790-184615091	GMP-Mono
chr1:189871490-189871791	GMP-Mono
chr1:190910145-190910446	GMP-Mono
chr1:191132935-191133236	GMP-Neutro
chr1:191266610-191266911	GMP-Mono
chr1:191281210-191281511	GMP-Mono
chr1:191458315-191458616	GMP-Mono
chr1:191756575-191756876	GMP-Mono
chr1:191875702-191876003	GMP-Mono
chr1:195092123-195092424	GMP-Stem
chr2:3668745-3669046	GMP-Mono
chr2:4290608-4290909	GMP-Mono
chr2:4573466-4573767	GMP-Mono
chr2:5713409-5713710	GMP-Mono
chr2:9594001-9594302	GMP-Stem
chr2:11524769-11525070	GMP-Neutro
chr2:13574148-13574449	GMP-Mono
chr2:13583598-13583899	GMP-Mono
chr2:24456889-24457190	GMP-Mono
chr2:25111280-25111581	GMP-Stem
chr2:25233387-25233688	GMP-Stem
chr2:25465707-25466008	GMP-Neutro
chr2:25913307-25913608	GMP-Stem
chr2:26513360-26513661	GMP-Stem
chr2:26571922-26572223	GMP-Stem
chr2:26634618-26634919	GMP-Stem
chr2:27122034-27122335	GMP-Stem
chr2:27354735-27355036	GMP-Mono
chr2:27487288-27487589	GMP-Neutro
chr2:28401753-28402054	GMP-Mono
chr2:28464327-28464628	GMP-Mono
chr2:28599263-28599564	GMP-Stem
chr2:29252828-29253129	GMP-Stem
chr2:29640594-29640895	GMP-Mono
chr2:30690277-30690578	GMP-Mono
chr2:31052465-31052766	GMP-Mono
chr2:31082716-31083017	GMP-Mono
chr2:31127237-31127538	GMP-Mono
chr2:31325405-31325706	GMP-Mono
chr2:31469984-31470285	GMP-Mono
chr2:31856082-31856383	GMP-Neutro
chr2:32063078-32063379	GMP-Stem
chr2:32128101-32128402	GMP-Stem
chr2:32495425-32495726	GMP-Stem
chr2:32507125-32507426	GMP-Mono
chr2:32638013-32638314	GMP-Stem
chr2:32717881-32718182	GMP-Mono
chr2:32917567-32917868	GMP-Mono
chr2:33203349-33203650	GMP-Mono
chr2:33219330-33219631	GMP-Mono
chr2:33295204-33295505	GMP-Mono
chr2:35504176-35504477	GMP-Stem
chr2:35898828-35899129	GMP-Stem
chr2:36230409-36230710	GMP-Neutro
chr2:38509029-38509330	GMP-Mono
chr2:38531002-38531303	GMP-Stem
chr2:49744438-49744739	GMP-Mono
chr2:49811972-49812273	GMP-Neutro
chr2:52605977-52606278	GMP-Mono
chr2:52966985-52967286	GMP-Mono
chr2:59779465-59779766	GMP-Neutro
chr2:60901558-60901859	GMP-Mono
chr2:69663958-69664259	GMP-Mono
chr2:73513219-73513520	GMP-Mono
chr2:73526853-73527154	GMP-Mono
chr2:73612507-73612808	GMP-Neutro
chr2:76690869-76691170	GMP-Neutro
chr2:80524378-80524679	GMP-Mono
chr2:84840137-84840438	GMP-Stem
chr2:90478057-90478358	GMP-Mono
chr2:90650040-90650341	GMP-Mono
chr2:91335244-91335545	GMP-Mono
chr2:91645861-91646162	GMP-Neutro
chr2:93187359-93187660	GMP-Stem
chr2:93424616-93424917	GMP-Stem
chr2:104732100-104732401	GMP-Mono
chr2:105399251-105399552	GMP-Stem
chr2:109917460-109917761	GMP-Neutro
chr2:112239274-112239575	GMP-Stem
chr2:113327557-113327858	GMP-Stem
chr2:118729210-118729511	GMP-Neutro
chr2:118804522-118804823	GMP-Mono
chr2:119300124-119300425	GMP-Stem
chr2:120084801-120085102	GMP-Mono
chr2:121866740-121867041	GMP-Stem
chr2:122561288-122561589	GMP-Neutro
chr2:122712024-122712325	GMP-Mono
chr2:124622081-124622382	GMP-Mono
chr2:126427790-126428091	GMP-Mono
chr2:126515386-126515687	GMP-Mono
chr2:127142372-127142673	GMP-Mono
chr2:127328498-127328799	GMP-Neutro
chr2:128295022-128295323	GMP-Stem
chr2:128360601-128360902	GMP-Mono
chr2:128771239-128771540	GMP-Mono
chr2:129338074-129338375	GMP-Neutro
chr2:129586146-129586447	GMP-Mono
chr2:129633413-129633714	GMP-Mono
chr2:130635786-130636087	GMP-Stem
chr2:131509768-131510069	GMP-Stem
chr2:132595852-132596153	GMP-Mono
chr2:132781603-132781904	GMP-Stem
chr2:132873904-132874205	GMP-Neutro
chr2:143940436-143940737	GMP-Neutro
chr2:145588074-145588375	GMP-Mono
chr2:145822157-145822458	GMP-Mono
chr2:145866746-145867047	GMP-Mono
chr2:145888401-145888702	GMP-Mono
chr2:148408098-148408399	GMP-Mono
chr2:148764136-148764437	GMP-Mono
chr2:150921704-150922005	GMP-Mono
chr2:151587363-151587664	GMP-Neutro
chr2:152360502-152360803	GMP-Stem
chr2:152620567-152620868	GMP-Mono
chr2:153298920-153299221	GMP-Mono
chr2:153481158-153481459	GMP-Mono
chr2:153549501-153549802	GMP-Mono
chr2:153608202-153608503	GMP-Stem
chr2:153610931-153611232	GMP-Stem
chr2:154220060-154220361	GMP-Mono
chr2:155742916-155743217	GMP-Stem
chr2:155878973-155879274	GMP-Neutro
chr2:155930021-155930322	GMP-Neutro
chr2:156434386-156434687	GMP-Mono
chr2:158046232-158046533	GMP-Mono
chr2:158133133-158133434	GMP-Mono
chr2:158840246-158840547	GMP-Mono
chr2:160214475-160214776	GMP-Mono
chr2:160225482-160225783	GMP-Mono
chr2:160237605-160237906	GMP-Mono
chr2:160268012-160268313	GMP-Mono
chr2:160275988-160276289	GMP-Mono
chr2:160304045-160304346	GMP-Mono
chr2:160744888-160745189	GMP-Neutro
chr2:163229102-163229403	GMP-Stem
chr2:163580226-163580527	GMP-Mono
chr2:164441195-164441496	GMP-Stem
chr2:164936043-164936344	GMP-Mono
chr2:165062111-165062412	GMP-Mono
chr2:165332800-165333101	GMP-Mono
chr2:165401965-165402266	GMP-Mono
chr2:165639275-165639576	GMP-Stem
chr2:165951496-165951797	GMP-Stem
chr2:165982987-165983288	GMP-Mono
chr2:166180956-166181257	GMP-Mono
chr2:166270032-166270333	GMP-Mono
chr2:166275397-166275698	GMP-Mono
chr2:166326992-166327293	GMP-Mono
chr2:166420316-166420617	GMP-Mono
chr2:166620589-166620890	GMP-Stem
chr2:166630438-166630739	GMP-Stem
chr2:167747528-167747829	GMP-Mono
chr2:167760000-167760301	GMP-Mono
chr2:167775291-167775592	GMP-Mono
chr2:167840407-167840708	GMP-Stem
chr2:167989425-167989726	GMP-Stem
chr2:170336202-170336503	GMP-Stem
chr2:172728148-172728449	GMP-Stem
chr2:172739584-172739885	GMP-Stem
chr2:173035072-173035373	GMP-Stem
chr2:173040753-173041054	GMP-Mono
chr2:173046617-173046918	GMP-Mono
chr2:173349565-173349866	GMP-Mono
chr2:173605705-173606006	GMP-Mono
chr2:174436225-174436526	GMP-Mono
chr2:174602279-174602580	GMP-Stem
chr2:181219886-181220187	GMP-Stem
chr3:8766783-8767084	GMP-Stem
chr3:9581208-9581509	GMP-Stem
chr3:9865761-9866062	GMP-Stem
chr3:10087591-10087892	GMP-Mono
chr3:14886507-14886808	GMP-Stem
chr3:27449474-27449775	GMP-Mono
chr3:27584502-27584803	GMP-Mono
chr3:27791459-27791760	GMP-Neutro
chr3:28012199-28012500	GMP-Mono
chr3:28558340-28558641	GMP-Stem
chr3:30508328-30508629	GMP-Stem
chr3:30515067-30515368	GMP-Stem
chr3:37729226-37729527	GMP-Neutro
chr3:37805789-37806090	GMP-Neutro
chr3:51195346-51195647	GMP-Mono
chr3:52198115-52198416	GMP-Mono
chr3:52443921-52444222	GMP-Mono
chr3:59133283-59133584	GMP-Stem
chr3:66400947-66401248	GMP-Stem
chr3:68610111-68610412	GMP-Mono
chr3:69156509-69156810	GMP-Mono
chr3:80800325-80800626	GMP-Stem
chr3:82357882-82358183	GMP-Stem
chr3:87566194-87566495	GMP-Mono
chr3:87765116-87765417	GMP-Stem
chr3:88077524-88077825	GMP-Neutro
chr3:88459970-88460271	GMP-Mono
chr3:88491054-88491355	GMP-Mono
chr3:89785387-89785688	GMP-Mono
chr3:89796348-89796649	GMP-Mono
chr3:90265622-90265923	GMP-Mono
chr3:90395679-90395980	GMP-Mono
chr3:95529782-95530083	GMP-Mono
chr3:96226775-96227076	GMP-Mono
chr3:96300717-96301018	GMP-Mono
chr3:96905133-96905434	GMP-Stem
chr3:98101523-98101824	GMP-Stem
chr3:98417387-98417688	GMP-Stem
chr3:105023530-105023831	GMP-Mono
chr3:105722006-105722307	GMP-Mono
chr3:106484881-106485182	GMP-Mono
chr3:106485989-106486290	GMP-Mono
chr3:107778096-107778397	GMP-Mono
chr3:108401760-108402061	GMP-Stem
chr3:109255026-109255327	GMP-Mono
chr3:115682557-115682858	GMP-Mono
chr3:116638166-116638467	GMP-Mono
chr3:116641929-116642230	GMP-Mono
chr3:117319691-117319992	GMP-Mono
chr3:121597255-121597556	GMP-Mono
chr3:121890707-121891008	GMP-Mono
chr3:122728871-122729172	GMP-Stem
chr3:129338741-129339042	GMP-Mono
chr3:129969239-129969540	GMP-Mono
chr3:131642922-131643223	GMP-Mono
chr3:132871477-132871778	GMP-Stem
chr3:133339451-133339752	GMP-Stem
chr3:137848423-137848724	GMP-Mono
chr3:137869496-137869797	GMP-Mono
chr3:138464650-138464951	GMP-Neutro
chr3:145210249-145210550	GMP-Stem
chr3:152979556-152979857	GMP-Stem
chr4:7391658-7391959	GMP-Neutro
chr4:8854030-8854331	GMP-Mono
chr4:9790504-9790805	GMP-Mono
chr4:10923235-10923536	GMP-Mono
chr4:10983718-10984019	GMP-Mono
chr4:11102846-11103147	GMP-Neutro
chr4:21755351-21755652	GMP-Mono
chr4:32564877-32565178	GMP-Mono
chr4:40329756-40330057	GMP-Stem
chr4:43419915-43420216	GMP-Mono
chr4:43605055-43605356	GMP-Neutro
chr4:43693992-43694293	GMP-Neutro
chr4:45142430-45142731	GMP-Stem
chr4:46404199-46404500	GMP-Stem
chr4:46613684-46613985	GMP-Stem
chr4:46885856-46886157	GMP-Mono
chr4:54758275-54758576	GMP-Stem
chr4:55651093-55651394	GMP-Mono
chr4:55805342-55805643	GMP-Mono
chr4:55824113-55824414	GMP-Mono
chr4:56865159-56865460	GMP-Stem
chr4:57295110-57295411	GMP-Stem
chr4:59043163-59043464	GMP-Mono
chr4:59261140-59261441	GMP-Neutro
chr4:59445572-59445873	GMP-Neutro
chr4:62322721-62323022	GMP-Mono
chr4:62496920-62497221	GMP-Neutro
chr4:62762423-62762724	GMP-Mono
chr4:84675734-84676035	GMP-Stem
chr4:84685797-84686098	GMP-Neutro
chr4:86632502-86632803	GMP-Mono
chr4:95075655-95075956	GMP-Neutro
chr4:95967022-95967323	GMP-Stem
chr4:98091344-98091645	GMP-Stem
chr4:98101218-98101519	GMP-Neutro
chr4:98104238-98104539	GMP-Neutro
chr4:101416524-101416825	GMP-Neutro
chr4:106244851-106245152	GMP-Neutro
chr4:107082152-107082453	GMP-Mono
chr4:107213465-107213766	GMP-Mono
chr4:107577339-107577640	GMP-Mono
chr4:108369227-108369528	GMP-Mono
chr4:109253755-109254056	GMP-Mono
chr4:114664052-114664353	GMP-Stem
chr4:115095783-115096084	GMP-Stem
chr4:115849265-115849566	GMP-Stem
chr4:116986889-116987190	GMP-Stem
chr4:117445767-117446068	GMP-Neutro
chr4:118465721-118466022	GMP-Stem
chr4:118999671-118999972	GMP-Mono
chr4:119108606-119108907	GMP-Neutro
chr4:119181379-119181680	GMP-Mono
chr4:119923189-119923490	GMP-Mono
chr4:123618139-123618440	GMP-Mono
chr4:124709029-124709330	GMP-Neutro
chr4:126065286-126065587	GMP-Neutro
chr4:126102511-126102812	GMP-Mono
chr4:128849006-128849307	GMP-Mono
chr4:129020477-129020778	GMP-Stem
chr4:129263600-129263901	GMP-Stem
chr4:129495756-129496057	GMP-Mono
chr4:129817871-129818172	GMP-Mono
chr4:130045694-130045995	GMP-Stem
chr4:130047707-130048008	GMP-Stem
chr4:130075162-130075463	GMP-Stem
chr4:130175464-130175765	GMP-Neutro
chr4:130787516-130787817	GMP-Mono
chr4:132075240-132075541	GMP-Neutro
chr4:132076745-132077046	GMP-Stem
chr4:132167481-132167782	GMP-Mono
chr4:132527934-132528235	GMP-Neutro
chr4:132780322-132780623	GMP-Mono
chr4:133625682-133625983	GMP-Stem
chr4:133659976-133660277	GMP-Mono
chr4:133804441-133804742	GMP-Mono
chr4:133967990-133968291	GMP-Neutro
chr4:134005694-134005995	GMP-Mono
chr4:134121549-134121850	GMP-Neutro
chr4:134203501-134203802	GMP-Mono
chr4:134491711-134492012	GMP-Stem
chr4:134495026-134495327	GMP-Stem
chr4:134558654-134558955	GMP-Neutro
chr4:134618966-134619267	GMP-Mono
chr4:135120353-135120654	GMP-Stem
chr4:136031060-136031361	GMP-Stem
chr4:136174824-136175125	GMP-Mono
chr4:137367667-137367968	GMP-Mono
chr4:137388404-137388705	GMP-Mono
chr4:138014124-138014425	GMP-Mono
chr4:138257368-138257669	GMP-Stem
chr4:139166278-139166579	GMP-Mono
chr4:139169365-139169666	GMP-Mono
chr4:139178436-139178737	GMP-Mono
chr4:140572462-140572763	GMP-Mono
chr4:140684104-140684405	GMP-Neutro
chr4:140816521-140816822	GMP-Stem
chr4:140848735-140849036	GMP-Mono
chr4:140952316-140952617	GMP-Mono
chr4:140983444-140983745	GMP-Stem
chr4:140988786-140989087	GMP-Mono
chr4:141076718-141077019	GMP-Mono
chr4:141272898-141273199	GMP-Mono
chr4:142017749-142018050	GMP-Mono
chr4:144949434-144949735	GMP-Stem
chr4:145233839-145234140	GMP-Mono
chr4:148900869-148901170	GMP-Stem
chr4:148914895-148915196	GMP-Stem
chr4:149856427-149856728	GMP-Stem
chr4:149901426-149901727	GMP-Mono
chr4:150001192-150001493	GMP-Neutro
chr4:150076266-150076567	GMP-Neutro
chr4:150136741-150137042	GMP-Mono
chr4:150789220-150789521	GMP-Mono
chr4:155126563-155126864	GMP-Stem
chr4:155665007-155665308	GMP-Mono
chr4:156188537-156188838	GMP-Neutro
chr5:3420067-3420368	GMP-Mono
chr5:12579816-12580117	GMP-Neutro
chr5:19891759-19892060	GMP-Mono
chr5:24970749-24971050	GMP-Mono
chr5:24989759-24990060	GMP-Stem
chr5:25091204-25091505	GMP-Mono
chr5:28037358-28037659	GMP-Mono
chr5:30888604-30888905	GMP-Stem
chr5:31870867-31871168	GMP-Mono
chr5:32135626-32135927	GMP-Mono
chr5:32286306-32286607	GMP-Mono
chr5:33034129-33034430	GMP-Neutro
chr5:34196495-34196796	GMP-Stem
chr5:34487380-34487681	GMP-Mono
chr5:34533945-34534246	GMP-Mono
chr5:34573525-34573826	GMP-Stem
chr5:34907948-34908249	GMP-Stem
chr5:36089274-36089575	GMP-Neutro
chr5:36538791-36539092	GMP-Neutro
chr5:36563101-36563402	GMP-Mono
chr5:36979690-36979991	GMP-Stem
chr5:44146496-44146797	GMP-Neutro
chr5:44212044-44212345	GMP-Mono
chr5:45292402-45292703	GMP-Stem
chr5:52386122-52386423	GMP-Mono
chr5:52634106-52634407	GMP-Stem
chr5:53279271-53279572	GMP-Mono
chr5:53282665-53282966	GMP-Mono
chr5:53314821-53315122	GMP-Mono
chr5:53385642-53385943	GMP-Mono
chr5:57714888-57715189	GMP-Neutro
chr5:57715781-57716082	GMP-Stem
chr5:64336837-64337138	GMP-Stem
chr5:64378986-64379287	GMP-Mono
chr5:64610191-64610492	GMP-Mono
chr5:65900938-65901239	GMP-Stem
chr5:65929178-65929479	GMP-Stem
chr5:66005180-66005481	GMP-Mono
chr5:67815544-67815845	GMP-Mono
chr5:67845339-67845640	GMP-Neutro
chr5:75574815-75575116	GMP-Stem
chr5:75730676-75730977	GMP-Neutro
chr5:76182333-76182634	GMP-Neutro
chr5:91114595-91114896	GMP-Mono
chr5:96917906-96918207	GMP-Mono
chr5:96980247-96980548	GMP-Mono
chr5:99203481-99203782	GMP-Mono
chr5:101665273-101665574	GMP-Stem
chr5:102478168-102478469	GMP-Mono
chr5:105626091-105626392	GMP-Mono
chr5:105661899-105662200	GMP-Mono
chr5:106709720-106710021	GMP-Mono
chr5:107699004-107699305	GMP-Neutro
chr5:107926595-107926896	GMP-Neutro
chr5:110479273-110479574	GMP-Stem
chr5:111274983-111275284	GMP-Stem
chr5:111536021-111536322	GMP-Stem
chr5:111553468-111553769	GMP-Stem
chr5:111635063-111635364	GMP-Mono
chr5:112242300-112242601	GMP-Stem
chr5:112298633-112298934	GMP-Neutro
chr5:112950883-112951184	GMP-Mono
chr5:112972361-112972662	GMP-Mono
chr5:113114279-113114580	GMP-Mono
chr5:113647213-113647514	GMP-Mono
chr5:113672501-113672802	GMP-Mono
chr5:113832535-113832836	GMP-Stem
chr5:114371378-114371679	GMP-Stem
chr5:114654051-114654352	GMP-Mono
chr5:114681827-114682128	GMP-Mono
chr5:114722054-114722355	GMP-Mono
chr5:114883136-114883437	GMP-Neutro
chr5:115133653-115133954	GMP-Mono
chr5:115732547-115732848	GMP-Stem
chr5:116029120-116029421	GMP-Stem
chr5:117158709-117159010	GMP-Mono
chr5:117159743-117160044	GMP-Mono
chr5:118048464-118048765	GMP-Neutro
chr5:118404439-118404740	GMP-Mono
chr5:118476658-118476959	GMP-Stem
chr5:118575067-118575368	GMP-Mono
chr5:119732956-119733257	GMP-Stem
chr5:120517595-120517896	GMP-Mono
chr5:120812473-120812774	GMP-Stem
chr5:121389013-121389314	GMP-Mono
chr5:122396866-122397167	GMP-Neutro
chr5:122732099-122732400	GMP-Neutro
chr5:122894889-122895190	GMP-Mono
chr5:123118835-123119136	GMP-Stem
chr5:123580098-123580399	GMP-Mono
chr5:124521521-124521822	GMP-Mono
chr5:124929525-124929826	GMP-Stem
chr5:125071977-125072278	GMP-Neutro
chr5:125179920-125180221	GMP-Mono
chr5:125503694-125503995	GMP-Neutro
chr5:127610901-127611202	GMP-Mono
chr5:129092414-129092715	GMP-Neutro
chr5:130236372-130236673	GMP-Neutro
chr5:130278138-130278439	GMP-Mono
chr5:132094714-132095015	GMP-Mono
chr5:134188571-134188872	GMP-Stem
chr5:134225126-134225427	GMP-Neutro
chr5:134236893-134237194	GMP-Neutro
chr5:134437477-134437778	GMP-Stem
chr5:134552191-134552492	GMP-Stem
chr5:134802344-134802645	GMP-Stem
chr5:134974198-134974499	GMP-Stem
chr5:135108197-135108498	GMP-Neutro
chr5:135467179-135467480	GMP-Mono
chr5:136035188-136035489	GMP-Mono
chr5:137330924-137331225	GMP-Mono
chr5:137570770-137571071	GMP-Stem
chr5:138934652-138934953	GMP-Stem
chr5:138956416-138956717	GMP-Stem
chr5:139161684-139161985	GMP-Stem
chr5:139196918-139197219	GMP-Mono
chr5:139382813-139383114	GMP-Stem
chr5:139732787-139733088	GMP-Stem
chr5:139776991-139777292	GMP-Stem
chr5:140208783-140209084	GMP-Stem
chr5:140513992-140514293	GMP-Mono
chr5:140748381-140748682	GMP-Mono
chr5:140781596-140781897	GMP-Neutro
chr5:141004292-141004593	GMP-Mono
chr5:142551011-142551312	GMP-Neutro
chr5:143272624-143272925	GMP-Stem
chr5:143893462-143893763	GMP-Stem
chr5:145288469-145288770	GMP-Neutro
chr5:146299566-146299867	GMP-Mono
chr5:146703826-146704127	GMP-Neutro
chr5:146719830-146720131	GMP-Mono
chr5:146806118-146806419	GMP-Mono
chr5:147354247-147354548	GMP-Mono
chr5:147574620-147574921	GMP-Neutro
chr5:147657907-147658208	GMP-Stem
chr5:147659934-147660235	GMP-Mono
chr5:147866174-147866475	GMP-Mono
chr6:4749172-4749473	GMP-Stem
chr6:8686968-8687269	GMP-Mono
chr6:17463703-17464004	GMP-Mono
chr6:28430721-28431022	GMP-Mono
chr6:29195880-29196181	GMP-Stem
chr6:29245776-29246077	GMP-Neutro
chr6:29524168-29524469	GMP-Mono
chr6:29529135-29529436	GMP-Mono
chr6:29925736-29926037	GMP-Mono
chr6:29998828-29999129	GMP-Mono
chr6:30856009-30856310	GMP-Mono
chr6:31072084-31072385	GMP-Stem
chr6:31208153-31208454	GMP-Mono
chr6:34874490-34874791	GMP-Stem
chr6:34938505-34938806	GMP-Mono
chr6:38710566-38710867	GMP-Mono
chr6:39004087-39004388	GMP-Mono
chr6:42344365-42344666	GMP-Mono
chr6:48841176-48841477	GMP-Stem
chr6:51216500-51216801	GMP-Neutro
chr6:51556684-51556985	GMP-Mono
chr6:51760419-51760720	GMP-Stem
chr6:52477394-52477695	GMP-Mono
chr6:52861392-52861693	GMP-Neutro
chr6:53580404-53580705	GMP-Stem
chr6:53951018-53951319	GMP-Mono
chr6:53968408-53968709	GMP-Mono
chr6:54008632-54008933	GMP-Mono
chr6:54117084-54117385	GMP-Mono
chr6:54736169-54736470	GMP-Mono
chr6:54811730-54812031	GMP-Mono
chr6:55336174-55336475	GMP-Stem
chr6:66395086-66395387	GMP-Mono
chr6:67037291-67037592	GMP-Stem
chr6:71930076-71930377	GMP-Mono
chr6:72139561-72139862	GMP-Mono
chr6:72254176-72254477	GMP-Stem
chr6:72275578-72275879	GMP-Stem
chr6:72389558-72389859	GMP-Stem
chr6:72549139-72549440	GMP-Mono
chr6:72932985-72933286	GMP-Mono
chr6:72990126-72990427	GMP-Mono
chr6:83119482-83119783	GMP-Stem
chr6:83273764-83274065	GMP-Mono
chr6:84392761-84393062	GMP-Mono
chr6:87119536-87119837	GMP-Stem
chr6:87789224-87789525	GMP-Stem
chr6:87809378-87809679	GMP-Mono
chr6:88116960-88117261	GMP-Neutro
chr6:88229256-88229557	GMP-Stem
chr6:88254057-88254358	GMP-Stem
chr6:88815547-88815848	GMP-Mono
chr6:88865774-88866075	GMP-Mono
chr6:88903716-88904017	GMP-Mono
chr6:89042876-89043177	GMP-Mono
chr6:89280625-89280926	GMP-Mono
chr6:90782381-90782682	GMP-Stem
chr6:90787108-90787409	GMP-Neutro
chr6:93771139-93771440	GMP-Neutro
chr6:94187076-94187377	GMP-Stem
chr6:100170849-100171150	GMP-Stem
chr6:108457816-108458117	GMP-Neutro
chr6:108476893-108477194	GMP-Neutro
chr6:112273560-112273861	GMP-Stem
chr6:113037947-113038248	GMP-Mono
chr6:113677404-113677705	GMP-Mono
chr6:113681331-113681632	GMP-Mono
chr6:114457396-114457697	GMP-Mono
chr6:114742247-114742548	GMP-Mono
chr6:114890781-114891082	GMP-Neutro
chr6:115321541-115321842	GMP-Mono
chr6:115504916-115505217	GMP-Mono
chr6:115759463-115759764	GMP-Neutro
chr6:115792274-115792575	GMP-Stem
chr6:116003461-116003762	GMP-Mono
chr6:116679493-116679794	GMP-Mono
chr6:117218590-117218891	GMP-Mono
chr6:119522013-119522314	GMP-Stem
chr6:120954133-120954434	GMP-Mono
chr6:121210583-121210884	GMP-Neutro
chr6:124694202-124694503	GMP-Stem
chr6:125333560-125333861	GMP-Mono
chr6:125430469-125430770	GMP-Neutro
chr6:125461112-125461413	GMP-Mono
chr6:125473615-125473916	GMP-Stem
chr6:127375701-127376002	GMP-Neutro
chr6:127529542-127529843	GMP-Neutro
chr6:127565997-127566298	GMP-Stem
chr6:128381236-128381537	GMP-Mono
chr6:128408617-128408918	GMP-Mono
chr6:129499704-129500005	GMP-Mono
chr6:134220182-134220483	GMP-Mono
chr6:135065289-135065590	GMP-Mono
chr6:135252692-135252993	GMP-Mono
chr6:137558870-137559171	GMP-Mono
chr6:142869618-142869919	GMP-Mono
chr6:146230351-146230652	GMP-Mono
chr6:146675139-146675440	GMP-Mono
chr6:148109257-148109558	GMP-Neutro
chr6:148381180-148381481	GMP-Neutro
chr6:149193448-149193749	GMP-Mono
chr7:4782162-4782463	GMP-Mono
chr7:15954965-15955266	GMP-Stem
chr7:16049725-16050026	GMP-Mono
chr7:16841564-16841865	GMP-Stem
chr7:16909960-16910261	GMP-Mono
chr7:16993685-16993986	GMP-Stem
chr7:18884436-18884737	GMP-Neutro
chr7:19075945-19076246	GMP-Stem
chr7:19094019-19094320	GMP-Neutro
chr7:19335567-19335868	GMP-Mono
chr7:19763922-19764223	GMP-Mono
chr7:19789951-19790252	GMP-Stem
chr7:24189432-24189733	GMP-Neutro
chr7:24389593-24389894	GMP-Mono
chr7:24401953-24402254	GMP-Neutro
chr7:24445611-24445912	GMP-Mono
chr7:24758428-24758729	GMP-Mono
chr7:25283696-25283997	GMP-Mono
chr7:25379881-25380182	GMP-Stem
chr7:25579431-25579732	GMP-Neutro
chr7:27508053-27508354	GMP-Neutro
chr7:27536632-27536933	GMP-Mono
chr7:28583989-28584290	GMP-Mono
chr7:29007478-29007779	GMP-Mono
chr7:29043337-29043638	GMP-Mono
chr7:29128843-29129144	GMP-Mono
chr7:30413703-30414004	GMP-Mono
chr7:30972651-30972952	GMP-Mono
chr7:31036945-31037246	GMP-Neutro
chr7:31105085-31105386	GMP-Mono
chr7:31168445-31168746	GMP-Stem
chr7:34192761-34193062	GMP-Mono
chr7:34221590-34221891	GMP-Neutro
chr7:34234016-34234317	GMP-Stem
chr7:34630341-34630642	GMP-Stem
chr7:34918498-34918799	GMP-Mono
chr7:35066091-35066392	GMP-Mono
chr7:35333790-35334091	GMP-Neutro
chr7:35591847-35592148	GMP-Neutro
chr7:43562097-43562398	GMP-Mono
chr7:43967665-43967966	GMP-Mono
chr7:44590585-44590886	GMP-Stem
chr7:44670816-44671117	GMP-Stem
chr7:45137248-45137549	GMP-Stem
chr7:45689156-45689457	GMP-Mono
chr7:45716101-45716402	GMP-Mono
chr7:46445842-46446143	GMP-Stem
chr7:46544204-46544505	GMP-Stem
chr7:46993118-46993419	GMP-Mono
chr7:47122095-47122396	GMP-Mono
chr7:47346078-47346379	GMP-Neutro
chr7:48758233-48758534	GMP-Mono
chr7:49633381-49633682	GMP-Stem
chr7:64052414-64052715	GMP-Neutro
chr7:64057926-64058227	GMP-Stem
chr7:66179159-66179460	GMP-Neutro
chr7:66310725-66311026	GMP-Mono
chr7:66629417-66629718	GMP-Mono
chr7:67372803-67373104	GMP-Mono
chr7:67973334-67973635	GMP-Mono
chr7:68148491-68148792	GMP-Neutro
chr7:68149524-68149825	GMP-Neutro
chr7:68194039-68194340	GMP-Neutro
chr7:72306563-72306864	GMP-Stem
chr7:75612065-75612366	GMP-Stem
chr7:78903398-78903699	GMP-Neutro
chr7:80373870-80374171	GMP-Stem
chr7:80787186-80787487	GMP-Mono
chr7:82602042-82602343	GMP-Neutro
chr7:83035147-83035448	GMP-Mono
chr7:83891826-83892127	GMP-Neutro
chr7:88423959-88424260	GMP-Stem
chr7:88430201-88430502	GMP-Neutro
chr7:90370358-90370659	GMP-Mono
chr7:96311986-96312287	GMP-Mono
chr7:97251651-97251952	GMP-Mono
chr7:97375812-97376113	GMP-Mono
chr7:97429809-97430110	GMP-Mono
chr7:97455623-97455924	GMP-Mono
chr7:97757636-97757937	GMP-Neutro
chr7:98322361-98322662	GMP-Mono
chr7:98531656-98531957	GMP-Mono
chr7:98542880-98543181	GMP-Mono
chr7:98801217-98801518	GMP-Mono
chr7:98809514-98809815	GMP-Mono
chr7:99052542-99052843	GMP-Mono
chr7:99147059-99147360	GMP-Mono
chr7:99594413-99594714	GMP-Stem
chr7:100461577-100461878	GMP-Mono
chr7:100944201-100944502	GMP-Mono
chr7:100964248-100964549	GMP-Mono
chr7:101357762-101358063	GMP-Mono
chr7:104021836-104022137	GMP-Mono
chr7:110649606-110649907	GMP-Mono
chr7:110891645-110891946	GMP-Mono
chr7:113856085-113856386	GMP-Neutro
chr7:113862020-113862321	GMP-Neutro
chr7:117394136-117394437	GMP-Neutro
chr7:117411908-117412209	GMP-Mono
chr7:117470360-117470661	GMP-Mono
chr7:120851617-120851918	GMP-Stem
chr7:122000450-122000751	GMP-Neutro
chr7:122670814-122671115	GMP-Stem
chr7:123429988-123430289	GMP-Mono
chr7:125472392-125472693	GMP-Stem
chr7:125643957-125644258	GMP-Stem
chr7:126288880-126289181	GMP-Mono
chr7:126369448-126369749	GMP-Stem
chr7:127708110-127708411	GMP-Stem
chr7:128048888-128049189	GMP-Mono
chr7:128410912-128411213	GMP-Mono
chr7:130847279-130847580	GMP-Mono
chr7:134062661-134062962	GMP-Neutro
chr7:135735725-135736026	GMP-Stem
chr7:138237715-138238016	GMP-Stem
chr7:139002715-139003016	GMP-Neutro
chr7:139131555-139131856	GMP-Mono
chr7:139156749-139157050	GMP-Mono
chr7:139441896-139442197	GMP-Neutro
chr7:139566672-139566973	GMP-Stem
chr7:140112248-140112549	GMP-Mono
chr7:140954072-140954373	GMP-Mono
chr7:141057176-141057477	GMP-Mono
chr7:141219296-141219597	GMP-Mono
chr7:143180791-143181092	GMP-Stem
chr7:144769497-144769798	GMP-Neutro
chr7:144981681-144981982	GMP-Mono
chr8:3392835-3393136	GMP-Stem
chr8:3660882-3661183	GMP-Mono
chr8:3754313-3754614	GMP-Neutro
chr8:8649531-8649832	GMP-Mono
chr8:8661183-8661484	GMP-Stem
chr8:10006396-10006697	GMP-Mono
chr8:10663735-10664036	GMP-Mono
chr8:10946072-10946373	GMP-Stem
chr8:11506876-11507177	GMP-Neutro
chr8:11592363-11592664	GMP-Stem
chr8:13028571-13028872	GMP-Mono
chr8:13155333-13155634	GMP-Mono
chr8:13213482-13213783	GMP-Stem
chr8:13227176-13227477	GMP-Mono
chr8:13472293-13472594	GMP-Stem
chr8:13530999-13531300	GMP-Stem
chr8:13624022-13624323	GMP-Mono
chr8:13627545-13627846	GMP-Mono
chr8:13740456-13740757	GMP-Stem
chr8:14994428-14994729	GMP-Stem
chr8:22079378-22079679	GMP-Mono
chr8:22962130-22962431	GMP-Mono
chr8:31111551-31111852	GMP-Stem
chr8:31977058-31977359	GMP-Mono
chr8:33646809-33647110	GMP-Mono
chr8:33673889-33674190	GMP-Neutro
chr8:34216068-34216369	GMP-Neutro
chr8:34918672-34918973	GMP-Mono
chr8:35135675-35135976	GMP-Mono
chr8:35597136-35597437	GMP-Mono
chr8:46778089-46778390	GMP-Mono
chr8:46818135-46818436	GMP-Mono
chr8:46842650-46842951	GMP-Mono
chr8:46934333-46934634	GMP-Mono
chr8:47191694-47191995	GMP-Mono
chr8:66444223-66444524	GMP-Mono
chr8:67996948-67997249	GMP-Mono
chr8:68533470-68533771	GMP-Neutro
chr8:69005902-69006203	GMP-Mono
chr8:70276469-70276770	GMP-Stem
chr8:70558320-70558621	GMP-Stem
chr8:70574974-70575275	GMP-Stem
chr8:70610153-70610454	GMP-Mono
chr8:70768307-70768608	GMP-Mono
chr8:72009529-72009830	GMP-Mono
chr8:72013695-72013996	GMP-Mono
chr8:72268397-72268698	GMP-Stem
chr8:72281700-72282001	GMP-Stem
chr8:72318886-72319187	GMP-Mono
chr8:72761380-72761681	GMP-Stem
chr8:75063318-75063619	GMP-Mono
chr8:78254501-78254802	GMP-Stem
chr8:83103137-83103438	GMP-Mono
chr8:83573240-83573541	GMP-Neutro
chr8:84127200-84127501	GMP-Stem
chr8:84192064-84192365	GMP-Mono
chr8:84202542-84202843	GMP-Mono
chr8:84699914-84700215	GMP-Stem
chr8:84701402-84701703	GMP-Stem
chr8:84730851-84731152	GMP-Stem
chr8:84736082-84736383	GMP-Mono
chr8:85380886-85381187	GMP-Stem
chr8:85500532-85500833	GMP-Mono
chr8:90378093-90378394	GMP-Mono
chr8:90877192-90877493	GMP-Stem
chr8:91160227-91160528	GMP-Stem
chr8:91376869-91377170	GMP-Mono
chr8:92839906-92840207	GMP-Mono
chr8:94307053-94307354	GMP-Neutro
chr8:94433278-94433579	GMP-Mono
chr8:94541280-94541581	GMP-Stem
chr8:94544029-94544330	GMP-Neutro
chr8:94919431-94919732	GMP-Mono
chr8:94964826-94965127	GMP-Neutro
chr8:94973333-94973634	GMP-Stem
chr8:94976957-94977258	GMP-Stem
chr8:95020430-95020731	GMP-Stem
chr8:95047009-95047310	GMP-Neutro
chr8:95149456-95149757	GMP-Stem
chr8:105393314-105393615	GMP-Mono
chr8:105507063-105507364	GMP-Mono
chr8:105622448-105622749	GMP-Stem
chr8:105685863-105686164	GMP-Stem
chr8:106387952-106388253	GMP-Mono
chr8:108781219-108781520	GMP-Mono
chr8:110939035-110939336	GMP-Stem
chr8:111595863-111596164	GMP-Stem
chr8:111619985-111620286	GMP-Stem
chr8:114743239-114743540	GMP-Stem
chr8:115420285-115420586	GMP-Mono
chr8:115494403-115494704	GMP-Mono
chr8:117183736-117184037	GMP-Mono
chr8:117470272-117470573	GMP-Stem
chr8:117548499-117548800	GMP-Stem
chr8:119423822-119424123	GMP-Stem
chr8:119972633-119972934	GMP-Stem
chr8:120027037-120027338	GMP-Neutro
chr8:120308546-120308847	GMP-Mono
chr8:120325383-120325684	GMP-Stem
chr8:120368911-120369212	GMP-Stem
chr8:120369968-120370269	GMP-Stem
chr8:120371787-120372088	GMP-Stem
chr8:120537267-120537568	GMP-Neutro
chr8:120538663-120538964	GMP-Neutro
chr8:120736142-120736443	GMP-Mono
chr8:120777189-120777490	GMP-Mono
chr8:121796425-121796726	GMP-Neutro
chr8:121877259-121877560	GMP-Mono
chr8:122035518-122035819	GMP-Neutro
chr8:122284249-122284550	GMP-Stem
chr8:122564613-122564914	GMP-Mono
chr8:122699130-122699431	GMP-Stem
chr8:122700726-122701027	GMP-Stem
chr8:122719724-122720025	GMP-Stem
chr8:123248641-123248942	GMP-Mono
chr8:123409208-123409509	GMP-Stem
chr8:124066390-124066691	GMP-Stem
chr8:124070498-124070799	GMP-Stem
chr8:125422640-125422941	GMP-Mono
chr8:125742443-125742744	GMP-Stem
chr8:126551013-126551314	GMP-Mono
chr8:126688082-126688383	GMP-Mono
chr8:126846060-126846361	GMP-Mono
chr8:127540217-127540518	GMP-Mono
chr8:127814838-127815139	GMP-Mono
chr8:128358436-128358737	GMP-Mono
chr9:8544015-8544316	GMP-Stem
chr9:8901684-8901985	GMP-Stem
chr9:14003215-14003516	GMP-Mono
chr9:15018223-15018524	GMP-Stem
chr9:21125557-21125858	GMP-Mono
chr9:21352477-21352778	GMP-Stem
chr9:27099480-27099781	GMP-Neutro
chr9:31290245-31290546	GMP-Neutro
chr9:32146294-32146595	GMP-Mono
chr9:32500914-32501215	GMP-Mono
chr9:32556411-32556712	GMP-Stem
chr9:32672604-32672905	GMP-Stem
chr9:32706066-32706367	GMP-Stem
chr9:32712448-32712749	GMP-Neutro
chr9:37552594-37552895	GMP-Stem
chr9:37576561-37576862	GMP-Stem
chr9:40321467-40321768	GMP-Stem
chr9:41149942-41150243	GMP-Stem
chr9:42028896-42029197	GMP-Mono
chr9:42673746-42674047	GMP-Stem
chr9:43227695-43227996	GMP-Neutro
chr9:43761836-43762137	GMP-Mono
chr9:44537932-44538233	GMP-Stem
chr9:45122385-45122686	GMP-Mono
chr9:45179295-45179596	GMP-Mono
chr9:45202475-45202776	GMP-Mono
chr9:45246131-45246432	GMP-Mono
chr9:45298009-45298310	GMP-Mono
chr9:45299499-45299800	GMP-Mono
chr9:45329740-45330041	GMP-Mono
chr9:45547102-45547403	GMP-Mono
chr9:45788445-45788746	GMP-Neutro
chr9:45945025-45945326	GMP-Stem
chr9:46229923-46230224	GMP-Stem
chr9:47530146-47530447	GMP-Stem
chr9:47943146-47943447	GMP-Mono
chr9:48666718-48667019	GMP-Neutro
chr9:48814558-48814859	GMP-Stem
chr9:48836097-48836398	GMP-Neutro
chr9:52229676-52229977	GMP-Mono
chr9:55377875-55378176	GMP-Mono
chr9:56089885-56090186	GMP-Stem
chr9:57339791-57340092	GMP-Neutro
chr9:57562997-57563298	GMP-Neutro
chr9:57978130-57978431	GMP-Mono
chr9:58541885-58542186	GMP-Stem
chr9:59544787-59545088	GMP-Mono
chr9:61056675-61056976	GMP-Stem
chr9:61380371-61380672	GMP-Neutro
chr9:61387786-61388087	GMP-Mono
chr9:61873431-61873732	GMP-Stem
chr9:61906855-61907156	GMP-Mono
chr9:61965525-61965826	GMP-Mono
chr9:62265323-62265624	GMP-Stem
chr9:63177883-63178184	GMP-Mono
chr9:63759184-63759485	GMP-Stem
chr9:65545682-65545983	GMP-Mono
chr9:65569445-65569746	GMP-Mono
chr9:67424111-67424412	GMP-Mono
chr9:67813685-67813986	GMP-Neutro
chr9:72662282-72662583	GMP-Stem
chr9:73089564-73089865	GMP-Neutro
chr9:73158007-73158308	GMP-Mono
chr9:75362331-75362632	GMP-Neutro
chr9:81863504-81863805	GMP-Stem
chr9:89267622-89267923	GMP-Mono
chr9:90033984-90034285	GMP-Mono
chr9:96701976-96702277	GMP-Neutro
chr9:102717531-102717832	GMP-Mono
chr9:107548180-107548481	GMP-Mono
chr9:107982703-107983004	GMP-Stem
chr9:108055239-108055540	GMP-Mono
chr9:108474584-108474885	GMP-Mono
chr9:108567313-108567614	GMP-Neutro
chr9:108578565-108578866	GMP-Stem
chr9:108853006-108853307	GMP-Mono
chr9:108989914-108990215	GMP-Mono
chr9:108996340-108996641	GMP-Neutro
chr9:109849442-109849743	GMP-Neutro
chr9:110652363-110652664	GMP-Mono
chr9:111080903-111081204	GMP-Mono
chr9:111096478-111096779	GMP-Mono
chr9:112207842-112208143	GMP-Stem
chr9:114775347-114775648	GMP-Stem
chr9:115236378-115236679	GMP-Mono
chr9:115551137-115551438	GMP-Neutro
chr9:116166348-116166649	GMP-Mono
chr9:116291803-116292104	GMP-Neutro
chr9:119938722-119939023	GMP-Mono
chr9:121249783-121250084	GMP-Mono
chr9:121360665-121360966	GMP-Neutro
chr9:121374485-121374786	GMP-Mono
chr9:121993104-121993405	GMP-Neutro
chr9:122230776-122231077	GMP-Mono
chr9:122305322-122305623	GMP-Neutro
chr9:123461847-123462148	GMP-Neutro
chr9:123840290-123840591	GMP-Mono
chr9:123928908-123929209	GMP-Mono
chr10:4734984-4735285	GMP-Mono
chr10:5550662-5550963	GMP-Neutro
chr10:8735954-8736255	GMP-Mono
chr10:13946539-13946840	GMP-Mono
chr10:13967440-13967741	GMP-Stem
chr10:17491619-17491920	GMP-Neutro
chr10:19033723-19034024	GMP-Mono
chr10:20135680-20135981	GMP-Stem
chr10:20166840-20167141	GMP-Neutro
chr10:29146826-29147127	GMP-Stem
chr10:37338239-37338540	GMP-Mono
chr10:40515360-40515661	GMP-Neutro
chr10:41385826-41386127	GMP-Mono
chr10:42057324-42057625	GMP-Stem
chr10:42131423-42131724	GMP-Mono
chr10:43034819-43035120	GMP-Mono
chr10:43579055-43579356	GMP-Stem
chr10:44024796-44025097	GMP-Mono
chr10:44380560-44380861	GMP-Mono
chr10:44539014-44539315	GMP-Mono
chr10:44604731-44605032	GMP-Mono
chr10:52284615-52284916	GMP-Neutro
chr10:57492058-57492359	GMP-Mono
chr10:59221679-59221980	GMP-Mono
chr10:59564780-59565081	GMP-Neutro
chr10:59909559-59909860	GMP-Neutro
chr10:59932573-59932874	GMP-Neutro
chr10:60130543-60130844	GMP-Mono
chr10:60260629-60260930	GMP-Mono
chr10:60316170-60316471	GMP-Mono
chr10:60341506-60341807	GMP-Mono
chr10:60379740-60380041	GMP-Mono
chr10:60398421-60398722	GMP-Mono
chr10:60706304-60706605	GMP-Mono
chr10:60932019-60932320	GMP-Mono
chr10:61275681-61275982	GMP-Stem
chr10:62190032-62190333	GMP-Neutro
chr10:62306545-62306846	GMP-Neutro
chr10:62339280-62339581	GMP-Stem
chr10:68723848-68724149	GMP-Mono
chr10:75137216-75137517	GMP-Stem
chr10:75222802-75223103	GMP-Mono
chr10:76258000-76258301	GMP-Mono
chr10:76489249-76489550	GMP-Neutro
chr10:76531390-76531691	GMP-Stem
chr10:78096140-78096441	GMP-Mono
chr10:78298067-78298368	GMP-Stem
chr10:78440048-78440349	GMP-Mono
chr10:79670258-79670559	GMP-Mono
chr10:79780280-79780581	GMP-Neutro
chr10:80024316-80024617	GMP-Mono
chr10:80098663-80098964	GMP-Mono
chr10:80666027-80666328	GMP-Stem
chr10:80678160-80678461	GMP-Stem
chr10:80981593-80981894	GMP-Neutro
chr10:81382044-81382345	GMP-Stem
chr10:81413879-81414180	GMP-Neutro
chr10:82662659-82662960	GMP-Stem
chr10:82780379-82780680	GMP-Mono
chr10:84562715-84563016	GMP-Stem
chr10:84935721-84936022	GMP-Mono
chr10:85127932-85128233	GMP-Stem
chr10:85266197-85266498	GMP-Neutro
chr10:86819712-86820013	GMP-Neutro
chr10:94336204-94336505	GMP-Mono
chr10:94505403-94505704	GMP-Mono
chr10:94576040-94576341	GMP-Mono
chr10:94605371-94605672	GMP-Mono
chr10:95297809-95298110	GMP-Mono
chr10:95371822-95372123	GMP-Mono
chr10:98880746-98881047	GMP-Mono
chr10:111411681-111411982	GMP-Mono
chr10:111543936-111544237	GMP-Mono
chr10:118050402-118050703	GMP-Mono
chr10:118096068-118096369	GMP-Mono
chr10:118761495-118761796	GMP-Neutro
chr10:118796542-118796843	GMP-Mono
chr10:118810891-118811192	GMP-Mono
chr10:119050267-119050568	GMP-Mono
chr10:120323760-120324061	GMP-Neutro
chr10:120686205-120686506	GMP-Stem
chr10:121150667-121150968	GMP-Neutro
chr10:121374844-121375145	GMP-Mono
chr10:121626377-121626678	GMP-Stem
chr10:122576644-122576945	GMP-Mono
chr10:127563795-127564096	GMP-Stem
chr10:128910628-128910929	GMP-Neutro
chr11:3123867-3124168	GMP-Stem
chr11:3132754-3133055	GMP-Neutro
chr11:3335848-3336149	GMP-Stem
chr11:3348687-3348988	GMP-Neutro
chr11:4947025-4947326	GMP-Stem
chr11:5912780-5913081	GMP-Neutro
chr11:6484532-6484833	GMP-Mono
chr11:6591218-6591519	GMP-Neutro
chr11:6615541-6615842	GMP-Neutro
chr11:8557082-8557383	GMP-Stem
chr11:8569779-8570080	GMP-Mono
chr11:11781668-11781969	GMP-Mono
chr11:12025793-12026094	GMP-Stem
chr11:20741508-20741809	GMP-Neutro
chr11:30198320-30198621	GMP-Stem
chr11:31725983-31726284	GMP-Stem
chr11:32000288-32000589	GMP-Stem
chr11:32533898-32534199	GMP-Mono
chr11:32558720-32559021	GMP-Stem
chr11:44538938-44539239	GMP-Mono
chr11:46127699-46128000	GMP-Mono
chr11:50233007-50233308	GMP-Stem
chr11:50240258-50240559	GMP-Stem
chr11:50565771-50566072	GMP-Neutro
chr11:50632341-50632642	GMP-Stem
chr11:51644299-51644600	GMP-Neutro
chr11:52318449-52318750	GMP-Stem
chr11:53551782-53552083	GMP-Stem
chr11:53851867-53852168	GMP-Stem
chr11:54321968-54322269	GMP-Mono
chr11:54812852-54813153	GMP-Mono
chr11:55394784-55395085	GMP-Mono
chr11:55463065-55463366	GMP-Mono
chr11:57644289-57644590	GMP-Mono
chr11:58010163-58010464	GMP-Mono
chr11:59313429-59313730	GMP-Stem
chr11:59885333-59885634	GMP-Stem
chr11:60106056-60106357	GMP-Mono
chr11:60114316-60114617	GMP-Stem
chr11:60175329-60175630	GMP-Stem
chr11:60176641-60176942	GMP-Stem
chr11:61109041-61109342	GMP-Mono
chr11:63046474-63046775	GMP-Mono
chr11:63948427-63948728	GMP-Mono
chr11:67451770-67452071	GMP-Mono
chr11:67480814-67481115	GMP-Mono
chr11:67559479-67559780	GMP-Mono
chr11:68497018-68497319	GMP-Mono
chr11:68502566-68502867	GMP-Mono
chr11:68519573-68519874	GMP-Mono
chr11:69099889-69100190	GMP-Mono
chr11:69413997-69414298	GMP-Neutro
chr11:69516125-69516426	GMP-Mono
chr11:69692225-69692526	GMP-Mono
chr11:70441836-70442137	GMP-Mono
chr11:70459854-70460155	GMP-Mono
chr11:70595811-70596112	GMP-Mono
chr11:72484649-72484950	GMP-Stem
chr11:72550215-72550516	GMP-Neutro
chr11:74848051-74848352	GMP-Neutro
chr11:75429082-75429383	GMP-Mono
chr11:75967002-75967303	GMP-Stem
chr11:78115302-78115603	GMP-Neutro
chr11:78126783-78127084	GMP-Neutro
chr11:78349756-78350057	GMP-Mono
chr11:78421757-78422058	GMP-Stem
chr11:78803789-78804090	GMP-Mono
chr11:78833008-78833309	GMP-Stem
chr11:78984810-78985111	GMP-Mono
chr11:79051191-79051492	GMP-Stem
chr11:79718949-79719250	GMP-Neutro
chr11:79790470-79790771	GMP-Stem
chr11:79806917-79807218	GMP-Stem
chr11:81806919-81807220	GMP-Mono
chr11:82035380-82035681	GMP-Mono
chr11:82101341-82101642	GMP-Mono
chr11:83969200-83969501	GMP-Mono
chr11:86578934-86579235	GMP-Mono
chr11:87719608-87719909	GMP-Neutro
chr11:87793426-87793727	GMP-Neutro
chr11:87806606-87806907	GMP-Neutro
chr11:88107397-88107698	GMP-Mono
chr11:89024366-89024667	GMP-Mono
chr11:89076177-89076478	GMP-Mono
chr11:89098180-89098481	GMP-Mono
chr11:89236807-89237108	GMP-Mono
chr11:93729179-93729480	GMP-Mono
chr11:94589494-94589795	GMP-Mono
chr11:95000629-95000930	GMP-Stem
chr11:95595659-95595960	GMP-Mono
chr11:95704078-95704379	GMP-Mono
chr11:95712539-95712840	GMP-Neutro
chr11:95907807-95908108	GMP-Neutro
chr11:97659430-97659731	GMP-Mono
chr11:97711252-97711553	GMP-Stem
chr11:97945798-97946099	GMP-Mono
chr11:97957090-97957391	GMP-Mono
chr11:97995912-97996213	GMP-Mono
chr11:98457781-98458082	GMP-Mono
chr11:98941987-98942288	GMP-Mono
chr11:98959522-98959823	GMP-Mono
chr11:99065970-99066271	GMP-Neutro
chr11:101063698-101063999	GMP-Stem
chr11:101587771-101588072	GMP-Mono
chr11:103051333-103051634	GMP-Mono
chr11:103281794-103282095	GMP-Mono
chr11:103346745-103347046	GMP-Mono
chr11:103361438-103361739	GMP-Mono
chr11:103984257-103984558	GMP-Mono
chr11:105506372-105506673	GMP-Mono
chr11:106066661-106066962	GMP-Neutro
chr11:106318867-106319168	GMP-Mono
chr11:106355545-106355846	GMP-Mono
chr11:106675406-106675707	GMP-Mono
chr11:106688422-106688723	GMP-Neutro
chr11:107124485-107124786	GMP-Stem
chr11:107339399-107339700	GMP-Mono
chr11:107428035-107428336	GMP-Neutro
chr11:107529391-107529692	GMP-Stem
chr11:109302344-109302645	GMP-Mono
chr11:113129273-113129574	GMP-Mono
chr11:113614533-113614834	GMP-Stem
chr11:113802461-113802762	GMP-Stem
chr11:114194044-114194345	GMP-Mono
chr11:114443459-114443760	GMP-Neutro
chr11:114903146-114903447	GMP-Mono
chr11:115119541-115119842	GMP-Mono
chr11:115199016-115199317	GMP-Mono
chr11:115692857-115693158	GMP-Mono
chr11:115742864-115743165	GMP-Mono
chr11:115779248-115779549	GMP-Stem
chr11:115898483-115898784	GMP-Stem
chr11:115911164-115911465	GMP-Stem
chr11:115912099-115912400	GMP-Stem
chr11:116218748-116219049	GMP-Stem
chr11:116814569-116814870	GMP-Mono
chr11:116986028-116986329	GMP-Mono
chr11:117245477-117245778	GMP-Stem
chr11:117250122-117250423	GMP-Neutro
chr11:117266011-117266312	GMP-Stem
chr11:117267379-117267680	GMP-Stem
chr11:117320001-117320302	GMP-Mono
chr11:117326205-117326506	GMP-Mono
chr11:117779483-117779784	GMP-Mono
chr11:117969116-117969417	GMP-Stem
chr11:118145827-118146128	GMP-Mono
chr11:118470164-118470465	GMP-Stem
chr11:118748693-118748994	GMP-Stem
chr11:119191746-119192047	GMP-Neutro
chr11:119392014-119392315	GMP-Stem
chr11:120181428-120181729	GMP-Neutro
chr11:120251711-120252012	GMP-Stem
chr11:120261430-120261731	GMP-Stem
chr11:120350235-120350536	GMP-Mono
chr11:120581969-120582270	GMP-Mono
chr11:121560237-121560538	GMP-Stem
chr12:3571964-3572265	GMP-Neutro
chr12:3870937-3871238	GMP-Stem
chr12:4874227-4874528	GMP-Stem
chr12:5213732-5214033	GMP-Stem
chr12:5277010-5277311	GMP-Stem
chr12:12270594-12270895	GMP-Mono
chr12:12496835-12497136	GMP-Stem
chr12:13358881-13359182	GMP-Mono
chr12:17657661-17657962	GMP-Mono
chr12:21129408-21129709	GMP-Mono
chr12:25119386-25119687	GMP-Stem
chr12:25316029-25316330	GMP-Mono
chr12:25378142-25378443	GMP-Mono
chr12:26316328-26316629	GMP-Neutro
chr12:30373224-30373525	GMP-Stem
chr12:31059582-31059883	GMP-Stem
chr12:31973533-31973834	GMP-Stem
chr12:34789123-34789424	GMP-Mono
chr12:35685251-35685552	GMP-Neutro
chr12:35711520-35711821	GMP-Mono
chr12:40446693-40446994	GMP-Mono
chr12:52692265-52692566	GMP-Stem
chr12:54162785-54163086	GMP-Stem
chr12:54187806-54188107	GMP-Neutro
chr12:69502048-69502349	GMP-Mono
chr12:70347223-70347524	GMP-Stem
chr12:70825358-70825659	GMP-Stem
chr12:70881924-70882225	GMP-Neutro
chr12:71546736-71547037	GMP-Mono
chr12:71885842-71886143	GMP-Mono
chr12:72361927-72362228	GMP-Mono
chr12:72731770-72732071	GMP-Neutro
chr12:73390590-73390891	GMP-Stem
chr12:73610049-73610350	GMP-Mono
chr12:73755768-73756069	GMP-Neutro
chr12:76272815-76273116	GMP-Mono
chr12:76404059-76404360	GMP-Neutro
chr12:76593849-76594150	GMP-Mono
chr12:77833463-77833764	GMP-Mono
chr12:79060907-79061208	GMP-Mono
chr12:79072669-79072970	GMP-Mono
chr12:79750245-79750546	GMP-Mono
chr12:80112828-80113129	GMP-Stem
chr12:80260330-80260631	GMP-Neutro
chr12:80778220-80778521	GMP-Stem
chr12:81658046-81658347	GMP-Mono
chr12:81971199-81971500	GMP-Mono
chr12:82170048-82170349	GMP-Neutro
chr12:83034918-83035219	GMP-Stem
chr12:83375527-83375828	GMP-Stem
chr12:85385503-85385804	GMP-Mono
chr12:85472119-85472420	GMP-Mono
chr12:85598076-85598377	GMP-Mono
chr12:85629728-85630029	GMP-Stem
chr12:85710682-85710983	GMP-Mono
chr12:86833735-86834036	GMP-Mono
chr12:88428745-88429046	GMP-Stem
chr12:89812199-89812500	GMP-Stem
chr12:100985162-100985463	GMP-Mono
chr12:102302354-102302655	GMP-Stem
chr12:102453555-102453856	GMP-Mono
chr12:104777607-104777908	GMP-Mono
chr12:105622070-105622371	GMP-Mono
chr12:107148502-107148803	GMP-Stem
chr12:108241276-108241577	GMP-Stem
chr12:108937537-108937838	GMP-Neutro
chr12:109398508-109398809	GMP-Mono
chr12:109971547-109971848	GMP-Stem
chr12:110419889-110420190	GMP-Mono
chr12:110706748-110707049	GMP-Mono
chr12:110813151-110813452	GMP-Mono
chr12:111190416-111190717	GMP-Neutro
chr12:111559689-111559990	GMP-Mono
chr12:111853062-111853363	GMP-Neutro
chr12:112599167-112599468	GMP-Stem
chr12:112994210-112994511	GMP-Stem
chr13:5888204-5888505	GMP-Mono
chr13:9011640-9011941	GMP-Neutro
chr13:12569842-12570143	GMP-Mono
chr13:13557386-13557687	GMP-Mono
chr13:19794553-19794854	GMP-Mono
chr13:20093551-20093852	GMP-Neutro
chr13:20180639-20180940	GMP-Mono
chr13:20313566-20313867	GMP-Mono
chr13:24105327-24105628	GMP-Mono
chr13:24698665-24698966	GMP-Mono
chr13:28839106-28839407	GMP-Stem
chr13:30728243-30728544	GMP-Mono
chr13:30738436-30738737	GMP-Mono
chr13:31017574-31017875	GMP-Mono
chr13:33004494-33004795	GMP-Stem
chr13:34051756-34052057	GMP-Mono
chr13:36132213-36132514	GMP-Mono
chr13:37330990-37331291	GMP-Mono
chr13:37337408-37337709	GMP-Mono
chr13:37345328-37345629	GMP-Mono
chr13:37678803-37679104	GMP-Mono
chr13:37998240-37998541	GMP-Mono
chr13:38503502-38503803	GMP-Mono
chr13:41662750-41663051	GMP-Neutro
chr13:41663583-41663884	GMP-Neutro
chr13:41819553-41819854	GMP-Mono
chr13:42015572-42015873	GMP-Mono
chr13:42093650-42093951	GMP-Neutro
chr13:43191829-43192130	GMP-Stem
chr13:43789134-43789435	GMP-Mono
chr13:44532881-44533182	GMP-Mono
chr13:44538327-44538628	GMP-Mono
chr13:44982765-44983066	GMP-Neutro
chr13:45443062-45443363	GMP-Stem
chr13:45965233-45965534	GMP-Neutro
chr13:49108166-49108467	GMP-Mono
chr13:49109721-49110022	GMP-Mono
chr13:49205664-49205965	GMP-Mono
chr13:49307404-49307705	GMP-Stem
chr13:51360628-51360929	GMP-Mono
chr13:51365187-51365488	GMP-Mono
chr13:51372028-51372329	GMP-Mono
chr13:51742760-51743061	GMP-Mono
chr13:51756546-51756847	GMP-Mono
chr13:52183789-52184090	GMP-Neutro
chr13:52551372-52551673	GMP-Stem
chr13:55529738-55530039	GMP-Neutro
chr13:56159149-56159450	GMP-Stem
chr13:58066811-58067112	GMP-Stem
chr13:58263621-58263922	GMP-Neutro
chr13:58593164-58593465	GMP-Neutro
chr13:59853556-59853857	GMP-Stem
chr13:60743355-60743656	GMP-Stem
chr13:60897346-60897647	GMP-Stem
chr13:60936481-60936782	GMP-Stem
chr13:61241494-61241795	GMP-Stem
chr13:63528329-63528630	GMP-Stem
chr13:73433775-73434076	GMP-Mono
chr13:73803852-73804153	GMP-Mono
chr13:95618445-95618746	GMP-Stem
chr13:97207981-97208282	GMP-Mono
chr13:97559700-97560001	GMP-Mono
chr13:98002158-98002459	GMP-Neutro
chr13:98027948-98028249	GMP-Stem
chr13:98872498-98872799	GMP-Mono
chr13:99955738-99956039	GMP-Mono
chr13:102665654-102665955	GMP-Stem
chr13:108775081-108775382	GMP-Neutro
chr13:111984208-111984509	GMP-Mono
chr13:112063736-112064037	GMP-Neutro
chr13:112365786-112366087	GMP-Mono
chr13:112413662-112413963	GMP-Mono
chr13:113596082-113596383	GMP-Mono
chr13:115117159-115117460	GMP-Mono
chr14:7928997-7929298	GMP-Stem
chr14:20181638-20181939	GMP-Stem
chr14:25413492-25413793	GMP-Mono
chr14:25577509-25577810	GMP-Neutro
chr14:25747541-25747842	GMP-Mono
chr14:27341547-27341848	GMP-Neutro
chr14:30125157-30125458	GMP-Mono
chr14:30553201-30553502	GMP-Neutro
chr14:31195017-31195318	GMP-Neutro
chr14:31227065-31227366	GMP-Stem
chr14:32165552-32165853	GMP-Stem
chr14:33247662-33247963	GMP-Stem
chr14:33310064-33310365	GMP-Mono
chr14:34363630-34363931	GMP-Mono
chr14:47361862-47362163	GMP-Mono
chr14:47373732-47374033	GMP-Mono
chr14:47735208-47735509	GMP-Mono
chr14:48891282-48891583	GMP-Mono
chr14:50929949-50930250	GMP-Mono
chr14:51262397-51262698	GMP-Mono
chr14:51913276-51913577	GMP-Neutro
chr14:54227489-54227790	GMP-Stem
chr14:54433515-54433816	GMP-Mono
chr14:54705872-54706173	GMP-Neutro
chr14:54706700-54707001	GMP-Neutro
chr14:55392418-55392719	GMP-Stem
chr14:57576558-57576859	GMP-Mono
chr14:58505853-58506154	GMP-Neutro
chr14:60592930-60593231	GMP-Stem
chr14:61757087-61757388	GMP-Mono
chr14:63957817-63958118	GMP-Stem
chr14:64385423-64385724	GMP-Mono
chr14:65358399-65358700	GMP-Neutro
chr14:65374797-65375098	GMP-Stem
chr14:65968425-65968726	GMP-Stem
chr14:66257690-66257991	GMP-Mono
chr14:66872719-66873020	GMP-Mono
chr14:67802859-67803160	GMP-Neutro
chr14:67859471-67859772	GMP-Mono
chr14:70130885-70131186	GMP-Stem
chr14:70133436-70133737	GMP-Neutro
chr14:70584336-70584637	GMP-Neutro
chr14:70778041-70778342	GMP-Mono
chr14:70879977-70880278	GMP-Mono
chr14:70994405-70994706	GMP-Neutro
chr14:75863748-75864049	GMP-Mono
chr14:76688168-76688469	GMP-Stem
chr14:78639732-78640033	GMP-Neutro
chr14:79499320-79499621	GMP-Neutro
chr14:79769700-79770001	GMP-Neutro
chr14:101882985-101883286	GMP-Stem
chr14:102883470-102883771	GMP-Mono
chr14:103186812-103187113	GMP-Mono
chr14:103349482-103349783	GMP-Stem
chr14:103649986-103650287	GMP-Stem
chr14:118423452-118423753	GMP-Mono
chr14:118635476-118635777	GMP-Stem
chr14:118685587-118685888	GMP-Mono
chr14:118796363-118796664	GMP-Stem
chr14:120262886-120263187	GMP-Mono
chr14:120762752-120763053	GMP-Mono
chr14:120834978-120835279	GMP-Mono
chr15:9571916-9572217	GMP-Mono
chr15:10818211-10818512	GMP-Mono
chr15:25622219-25622520	GMP-Neutro
chr15:27873840-27874141	GMP-Mono
chr15:32920557-32920858	GMP-Stem
chr15:33083131-33083432	GMP-Stem
chr15:36666569-36666870	GMP-Neutro
chr15:36751185-36751486	GMP-Stem
chr15:36933638-36933939	GMP-Mono
chr15:38288998-38289299	GMP-Mono
chr15:38302263-38302564	GMP-Stem
chr15:38567265-38567566	GMP-Stem
chr15:41447218-41447519	GMP-Stem
chr15:53139012-53139313	GMP-Mono
chr15:57980701-57981002	GMP-Mono
chr15:58019657-58019958	GMP-Mono
chr15:59759689-59759990	GMP-Mono
chr15:59866728-59867029	GMP-Mono
chr15:61999714-62000015	GMP-Mono
chr15:63648175-63648476	GMP-Neutro
chr15:63704616-63704917	GMP-Neutro
chr15:63998054-63998355	GMP-Stem
chr15:64022383-64022684	GMP-Mono
chr15:64335561-64335862	GMP-Mono
chr15:72928764-72929065	GMP-Stem
chr15:73140256-73140557	GMP-Stem
chr15:73743705-73744006	GMP-Stem
chr15:73866816-73867117	GMP-Stem
chr15:73870459-73870760	GMP-Stem
chr15:75832143-75832444	GMP-Mono
chr15:76188432-76188733	GMP-Mono
chr15:76273874-76274175	GMP-Neutro
chr15:77798674-77798975	GMP-Stem
chr15:77813692-77813993	GMP-Mono
chr15:77820071-77820372	GMP-Stem
chr15:78258298-78258599	GMP-Mono
chr15:78597729-78598030	GMP-Mono
chr15:78606109-78606410	GMP-Stem
chr15:78670412-78670713	GMP-Neutro
chr15:78923560-78923861	GMP-Stem
chr15:78978944-78979245	GMP-Neutro
chr15:79731660-79731961	GMP-Neutro
chr15:79733769-79734070	GMP-Neutro
chr15:79757233-79757534	GMP-Mono
chr15:80030349-80030650	GMP-Mono
chr15:80072119-80072420	GMP-Mono
chr15:80497597-80497898	GMP-Mono
chr15:80626456-80626757	GMP-Mono
chr15:81802454-81802755	GMP-Stem
chr15:82022613-82022914	GMP-Stem
chr15:83129783-83130084	GMP-Mono
chr15:84209972-84210273	GMP-Stem
chr15:84325871-84326172	GMP-Mono
chr15:84981922-84982223	GMP-Mono
chr15:85523499-85523800	GMP-Stem
chr15:86034207-86034508	GMP-Neutro
chr15:86156620-86156921	GMP-Neutro
chr15:86220267-86220568	GMP-Mono
chr15:89497770-89498071	GMP-Stem
chr15:89591768-89592069	GMP-Stem
chr15:93002108-93002409	GMP-Neutro
chr15:95963112-95963413	GMP-Mono
chr15:96285447-96285748	GMP-Neutro
chr15:97750692-97750993	GMP-Neutro
chr15:97942589-97942890	GMP-Mono
chr15:99652464-99652765	GMP-Mono
chr15:100150610-100150911	GMP-Mono
chr15:100180277-100180578	GMP-Stem
chr15:100735929-100736230	GMP-Neutro
chr15:100738468-100738769	GMP-Neutro
chr15:101133060-101133361	GMP-Mono
chr15:101252807-101253108	GMP-Mono
chr15:102243469-102243770	GMP-Mono
chr15:103258320-103258621	GMP-Neutro
chr15:103333649-103333950	GMP-Mono
chr15:103486699-103487000	GMP-Mono
chr16:4414113-4414414	GMP-Neutro
chr16:4436815-4437116	GMP-Stem
chr16:4558592-4558893	GMP-Stem
chr16:10418029-10418330	GMP-Mono
chr16:10585150-10585451	GMP-Stem
chr16:10999863-11000164	GMP-Mono
chr16:11526446-11526747	GMP-Stem
chr16:11676081-11676382	GMP-Mono
chr16:18159320-18159621	GMP-Stem
chr16:18169220-18169521	GMP-Neutro
chr16:18175986-18176287	GMP-Stem
chr16:18460098-18460399	GMP-Stem
chr16:18655367-18655668	GMP-Neutro
chr16:20694644-20694945	GMP-Mono
chr16:22517668-22517969	GMP-Stem
chr16:22548229-22548530	GMP-Stem
chr16:24016285-24016586	GMP-Mono
chr16:24238246-24238547	GMP-Stem
chr16:24347979-24348280	GMP-Mono
chr16:24603347-24603648	GMP-Mono
chr16:24620100-24620401	GMP-Mono
chr16:25042885-25043186	GMP-Mono
chr16:29735614-29735915	GMP-Mono
chr16:30171629-30171930	GMP-Stem
chr16:30944936-30945237	GMP-Mono
chr16:30969301-30969602	GMP-Neutro
chr16:31235535-31235836	GMP-Mono
chr16:31570819-31571120	GMP-Mono
chr16:32124591-32124892	GMP-Mono
chr16:32401608-32401909	GMP-Mono
chr16:32608748-32609049	GMP-Stem
chr16:32814490-32814791	GMP-Mono
chr16:33915081-33915382	GMP-Mono
chr16:35802205-35802506	GMP-Mono
chr16:36711811-36712112	GMP-Mono
chr16:44104359-44104660	GMP-Neutro
chr16:45844286-45844587	GMP-Stem
chr16:49800230-49800531	GMP-Stem
chr16:49971275-49971576	GMP-Mono
chr16:52038281-52038582	GMP-Mono
chr16:55888000-55888301	GMP-Stem
chr16:57336920-57337221	GMP-Mono
chr16:58690437-58690738	GMP-Mono
chr16:76337065-76337366	GMP-Mono
chr16:77034806-77035107	GMP-Mono
chr16:89827861-89828162	GMP-Stem
chr16:90042982-90043283	GMP-Mono
chr16:90145276-90145577	GMP-Neutro
chr16:90762175-90762476	GMP-Mono
chr16:91021060-91021361	GMP-Mono
chr16:91553742-91554043	GMP-Stem
chr16:91561971-91562272	GMP-Mono
chr16:91740378-91740679	GMP-Mono
chr16:92597561-92597862	GMP-Mono
chr16:92675612-92675913	GMP-Mono
chr16:92699904-92700205	GMP-Mono
chr16:93798809-93799110	GMP-Mono
chr16:94245990-94246291	GMP-Mono
chr16:95349773-95350074	GMP-Neutro
chr16:95388408-95388709	GMP-Neutro
chr16:95674513-95674814	GMP-Mono
chr16:96387721-96388022	GMP-Mono
chr16:96439744-96440045	GMP-Neutro
chr16:96533777-96534078	GMP-Stem
chr17:3081958-3082259	GMP-Neutro
chr17:3452718-3453019	GMP-Mono
chr17:5327717-5328018	GMP-Stem
chr17:5885522-5885823	GMP-Stem
chr17:6007910-6008211	GMP-Mono
chr17:8224755-8225056	GMP-Mono
chr17:8225916-8226217	GMP-Mono
chr17:8232148-8232449	GMP-Mono
chr17:10370564-10370865	GMP-Mono
chr17:10383465-10383766	GMP-Mono
chr17:12507029-12507330	GMP-Stem
chr17:12714107-12714408	GMP-Neutro
chr17:12793965-12794266	GMP-Neutro
chr17:15107349-15107650	GMP-Neutro
chr17:15137530-15137831	GMP-Stem
chr17:15430968-15431269	GMP-Neutro
chr17:15434822-15435123	GMP-Neutro
chr17:23599004-23599305	GMP-Stem
chr17:23610467-23610768	GMP-Stem
chr17:24007493-24007794	GMP-Mono
chr17:24477607-24477908	GMP-Neutro
chr17:24559222-24559523	GMP-Stem
chr17:25224634-25224935	GMP-Neutro
chr17:25248059-25248360	GMP-Stem
chr17:25942866-25943167	GMP-Mono
chr17:27042922-27043223	GMP-Mono
chr17:27165336-27165637	GMP-Mono
chr17:27170142-27170443	GMP-Mono
chr17:27207144-27207445	GMP-Neutro
chr17:27405611-27405912	GMP-Stem
chr17:27556771-27557072	GMP-Mono
chr17:27561789-27562090	GMP-Mono
chr17:27584906-27585207	GMP-Mono
chr17:27592616-27592917	GMP-Neutro
chr17:27637374-27637675	GMP-Stem
chr17:27642495-27642796	GMP-Stem
chr17:28010986-28011287	GMP-Stem
chr17:28218625-28218926	GMP-Neutro
chr17:29164457-29164758	GMP-Stem
chr17:29362131-29362432	GMP-Mono
chr17:29431985-29432286	GMP-Mono
chr17:29601402-29601703	GMP-Mono
chr17:29837471-29837772	GMP-Mono
chr17:29859975-29860276	GMP-Stem
chr17:29886679-29886980	GMP-Stem
chr17:29887577-29887878	GMP-Stem
chr17:30280345-30280646	GMP-Neutro
chr17:31038407-31038708	GMP-Mono
chr17:31680408-31680709	GMP-Mono
chr17:31753487-31753788	GMP-Mono
chr17:31800942-31801243	GMP-Mono
chr17:31905852-31906153	GMP-Neutro
chr17:32335892-32336193	GMP-Mono
chr17:33978749-33979050	GMP-Mono
chr17:34000185-34000486	GMP-Stem
chr17:34210622-34210923	GMP-Stem
chr17:34637746-34638047	GMP-Mono
chr17:34684064-34684365	GMP-Mono
chr17:35172415-35172716	GMP-Mono
chr17:35210172-35210473	GMP-Mono
chr17:35590424-35590725	GMP-Mono
chr17:35829781-35830082	GMP-Stem
chr17:36135584-36135885	GMP-Mono
chr17:37009518-37009819	GMP-Neutro
chr17:42924741-42925042	GMP-Mono
chr17:43017439-43017740	GMP-Stem
chr17:43032520-43032821	GMP-Mono
chr17:46005479-46005780	GMP-Neutro
chr17:47054681-47054982	GMP-Mono
chr17:47221276-47221577	GMP-Mono
chr17:47332162-47332463	GMP-Neutro
chr17:49029889-49030190	GMP-Stem
chr17:50020435-50020736	GMP-Stem
chr17:50136025-50136326	GMP-Stem
chr17:56030956-56031257	GMP-Stem
chr17:56265118-56265419	GMP-Mono
chr17:56895466-56895767	GMP-Neutro
chr17:57112962-57113263	GMP-Mono
chr17:57290334-57290635	GMP-Stem
chr17:63863725-63864026	GMP-Stem
chr17:67705303-67705604	GMP-Mono
chr17:70488822-70489123	GMP-Stem
chr17:70832605-70832906	GMP-Mono
chr17:71165020-71165321	GMP-Mono
chr17:71253392-71253693	GMP-Neutro
chr17:71263195-71263496	GMP-Mono
chr17:72903937-72904238	GMP-Mono
chr17:74808152-74808453	GMP-Mono
chr17:78882461-78882762	GMP-Neutro
chr17:80172905-80173206	GMP-Mono
chr17:83485377-83485678	GMP-Mono
chr17:83956793-83957094	GMP-Stem
chr17:83975895-83976196	GMP-Stem
chr17:83985340-83985641	GMP-Stem
chr17:84057162-84057463	GMP-Mono
chr17:84074056-84074357	GMP-Mono
chr17:84116344-84116645	GMP-Stem
chr17:84161525-84161826	GMP-Stem
chr17:84166494-84166795	GMP-Neutro
chr17:84180793-84181094	GMP-Stem
chr17:84880970-84881271	GMP-Neutro
chr17:86243118-86243419	GMP-Mono
chr17:86337242-86337543	GMP-Mono
chr17:86481348-86481649	GMP-Mono
chr17:87202474-87202775	GMP-Stem
chr17:87344482-87344783	GMP-Stem
chr17:87378924-87379225	GMP-Mono
chr17:91092697-91092998	GMP-Neutro
chr18:4313953-4314254	GMP-Mono
chr18:4352867-4353168	GMP-Mono
chr18:5591548-5591849	GMP-Stem
chr18:6136021-6136322	GMP-Mono
chr18:11221905-11222206	GMP-Neutro
chr18:11931662-11931963	GMP-Neutro
chr18:11935926-11936227	GMP-Stem
chr18:12224088-12224389	GMP-Mono
chr18:22985157-22985458	GMP-Stem
chr18:24142042-24142343	GMP-Mono
chr18:24436544-24436845	GMP-Mono
chr18:32431703-32432004	GMP-Neutro
chr18:32538256-32538557	GMP-Stem
chr18:33908130-33908431	GMP-Stem
chr18:34007233-34007534	GMP-Stem
chr18:35285829-35286130	GMP-Stem
chr18:35838638-35838939	GMP-Stem
chr18:35849878-35850179	GMP-Stem
chr18:35888285-35888586	GMP-Neutro
chr18:35942282-35942583	GMP-Mono
chr18:37218190-37218491	GMP-Stem
chr18:38185278-38185579	GMP-Mono
chr18:38364989-38365290	GMP-Mono
chr18:38494809-38495110	GMP-Stem
chr18:38713462-38713763	GMP-Neutro
chr18:39107749-39108050	GMP-Mono
chr18:39416686-39416987	GMP-Mono
chr18:44757734-44758035	GMP-Mono
chr18:46404662-46404963	GMP-Mono
chr18:46458333-46458634	GMP-Mono
chr18:47276662-47276963	GMP-Neutro
chr18:50028265-50028566	GMP-Stem
chr18:50082987-50083288	GMP-Mono
chr18:56562381-56562682	GMP-Stem
chr18:56700976-56701277	GMP-Mono
chr18:57222164-57222465	GMP-Neutro
chr18:60856753-60857054	GMP-Mono
chr18:60973331-60973632	GMP-Stem
chr18:61107580-61107881	GMP-Mono
chr18:61155081-61155382	GMP-Stem
chr18:61448093-61448394	GMP-Mono
chr18:62074043-62074344	GMP-Mono
chr18:64599770-64600071	GMP-Stem
chr18:66223022-66223323	GMP-Neutro
chr18:67253236-67253537	GMP-Stem
chr18:67286123-67286424	GMP-Mono
chr18:67299672-67299973	GMP-Neutro
chr18:67365756-67366057	GMP-Mono
chr18:67478560-67478861	GMP-Mono
chr18:67542597-67542898	GMP-Mono
chr18:68465721-68466022	GMP-Neutro
chr18:70053121-70053422	GMP-Stem
chr18:75398931-75399232	GMP-Mono
chr18:75489343-75489644	GMP-Stem
chr18:75562459-75562760	GMP-Neutro
chr18:75675880-75676181	GMP-Stem
chr18:80420023-80420324	GMP-Mono
chr18:80608440-80608741	GMP-Stem
chr18:82704829-82705130	GMP-Stem
chr18:84681873-84682174	GMP-Mono
chr18:84807730-84808031	GMP-Mono
chr18:88838216-88838517	GMP-Mono
chr19:3898947-3899248	GMP-Mono
chr19:4155010-4155311	GMP-Stem
chr19:4497608-4497909	GMP-Neutro
chr19:5727761-5728062	GMP-Mono
chr19:6349345-6349646	GMP-Stem
chr19:6398497-6398798	GMP-Stem
chr19:6481499-6481800	GMP-Mono
chr19:7226631-7226932	GMP-Mono
chr19:7386068-7386369	GMP-Mono
chr19:8803981-8804282	GMP-Stem
chr19:8997623-8997924	GMP-Mono
chr19:9023130-9023431	GMP-Mono
chr19:9952603-9952904	GMP-Mono
chr19:10064255-10064556	GMP-Stem
chr19:10279698-10279999	GMP-Mono
chr19:10842192-10842493	GMP-Mono
chr19:12457494-12457795	GMP-Mono
chr19:15923509-15923810	GMP-Mono
chr19:16084284-16084585	GMP-Mono
chr19:23467072-23467373	GMP-Mono
chr19:24017060-24017361	GMP-Mono
chr19:24900190-24900491	GMP-Stem
chr19:25360767-25361068	GMP-Neutro
chr19:29463881-29464182	GMP-Mono
chr19:29940301-29940602	GMP-Mono
chr19:32495088-32495389	GMP-Mono
chr19:37482703-37483004	GMP-Mono
chr19:40277486-40277787	GMP-Mono
chr19:40994069-40994370	GMP-Mono
chr19:42306284-42306585	GMP-Stem
chr19:43511999-43512300	GMP-Mono
chr19:43917262-43917563	GMP-Neutro
chr19:44197067-44197368	GMP-Stem
chr19:45552303-45552604	GMP-Stem
chr19:46148404-46148705	GMP-Stem
chr19:46455181-46455482	GMP-Stem
chr19:46887919-46888220	GMP-Stem
chr19:47003926-47004227	GMP-Mono
chr19:47224800-47225101	GMP-Mono
chr19:47508726-47509027	GMP-Mono
chr19:47511928-47512229	GMP-Mono
chr19:47887482-47887783	GMP-Stem
chr19:53020078-53020379	GMP-Mono
chr19:53252235-53252536	GMP-Neutro
chr19:53273868-53274169	GMP-Mono
chr19:55548709-55549010	GMP-Neutro
chr19:55649508-55649809	GMP-Mono
chr19:55660214-55660515	GMP-Mono
chr19:56487343-56487644	GMP-Mono
chr19:57117077-57117378	GMP-Stem
chr19:59074935-59075236	GMP-Mono
chr19:59260706-59261007	GMP-Stem
chr19:60946026-60946327	GMP-Mono
chr19:60999784-61000085	GMP-Mono
chrX:11444479-11444780	GMP-Neutro
chrX:12156017-12156318	GMP-Stem
chrX:44789847-44790148	GMP-Stem
chrX:87238241-87238542	GMP-Neutro
chrX:167091877-167092178	GMP-Mono
