# Supplementary material for: Cell of origin epigenetic priming determines susceptibility to Tet2 mutation
Source: Nat Commun. 2024 May 21;15:4325. doi: 10.1038/s41467-024-48508-6 (PMC11109152; doi:10.1038/s41467-024-48508-6)
Supplement: Supplementary file 6 — Supplementary Data 3 [file 41467_2024_48508_MOESM6_ESM.xlsx]

## Sheet: Neu-biased_progenitors
DORC

## Sheet: Mono-biased_progenitors
DORC

## Sheet: HSC_and_early_progenitors
DORC
