# Supplementary material for: Cell of origin epigenetic priming determines susceptibility to Tet2 mutation
Source: Nat Commun. 2024 May 21;15:4325. doi: 10.1038/s41467-024-48508-6 (PMC11109152; doi:10.1038/s41467-024-48508-6)
Supplement: Supplementary file 7 — Supplementary Data 4 [file 41467_2024_48508_MOESM7_ESM.xlsx]

## Sheet: Sheet1
Assay	Source	ID	Sequences (5’-3’)
Tet2fl/fl mice genotyping	Moran-Crusio et al.(reference 30)	Tet2-loxP3	TAGAGGGAGGGGGCATAAGT
		Tet2-R	TTCTTTAGCCCTTGCTGAGC
		Tet2-FW	AAGAATTGCTACAGGCCTGC
ddPCR/qPCR for Tet2 genomic copy number	This paper	Sema-qPCR-FW	ACCGATTCCAGATGATTGGC
		Sema-qPCR-RV	TCCATATTAATGCAGTGCTTGC
		Tet2-qPCR-FW	AAGCTTGCAAATTCCGGTCG
		Tet2-qCPR-RV	GACATAGGCCCATCTCGTG
qPCR lentivirus stocks	Matrai et al. (reference 122)	hTERT-qCPR-FW	GGCACACGTGGCTTTTCG
		hTERT-qCPR-RV	GGTGAACCTCGTAAGTTTATGCAA
		dU3-qCPR-FW	TCACTCCCAACGAAGACAAGATC
		GAG-qCPR-RV	GAGTCCTGCGTCGAGAGAG
qPCR for Sox4/ Sox4 codon optimized expression	This paper	Sox4CO-FW	ATGGTTCAGCAAACCAACAAC
		Sox4CO-RV	AGAGCCTGGAGTAGGGGAAGAG
		Sox4-FW	CGGCTGCATCGTTCTCTCC
		Sox4-RV	GGTAGACGCGCTTCACTTTCTTG
		Hprt1-FW	CAGTCCCAGCGTCGTGATTA
		Hprt1-RV	TGGCCTCCCATCTCCTTCAT
