# Supplementary material for: Cell of origin epigenetic priming determines susceptibility to Tet2 mutation
Source: Nat Commun. 2024 May 21;15:4325. doi: 10.1038/s41467-024-48508-6 (PMC11109152; doi:10.1038/s41467-024-48508-6)
Supplement: Supplementary file 8 — Supplementary Data 5 [file 41467_2024_48508_MOESM8_ESM.xlsx]

## Sheet: Sheet2
Antigen and fluorochrome	Vendor	Identifier (catalog and RRID)	Dilution
Anti mouse CD45.2 PE	Biolegend	Cat# 109808	1/200
		RRID:AB_313445
Anti mouse CD45.2 BUV395	BD Biosciences	Cat# 564616	1/200
		RRID:AB_2738867
Anti mouse CD45.2 APC	Biolegend	Cat# 109814	1/200
		RRID:AB_389211
Anti mouse CD45.1 APC-Cy7	BD Biosciences	Cat# 560579	1/200
		RRID:AB_1727487
Anti mouse CD45.1 BUV3995	BD Biosciences	Cat# 565212	1/200
		RRID:AB_2722493
Anti-mouse CD19 BV786	BD Biosciences	Cat# 563333	1/200
		RRID:AB_2738141
Anti-mouse Ly6C BV570	Biolegend	Cat# 128030	1/200
		RRID:AB_2562617
Anti-mouse Ly6C BV421	Biolegend	Cat# 128032	1/200
		RRID:AB_2562178
Anti-mouse Ly6G AF700	BD Biosciences	Cat# 561236	1/200
		RRID:AB_10611860
Anti-mouse Ly-6A/E BV785	Biolegend	Cat# 108139	1/200
		RRID:AB_2565957
Anti-mouse CD16/32 BVU737	BD Biosciences	Cat# 612783	1/200
		RRID:AB_2870112
Anti-mouse Ly6G/Ly6C Biotin	BD Biosciences	Cat# 553124	1/200
		RRID:AB_394640
Anti-mouse CD117 BV421	Biolegend	Cat# 135123	1/100
		RRID:AB_2562236
Anti-mouse CD117 BV711	Biolegend	Cat# 105835	1/100
		RRID:AB_2565956
Anti-mouse CD117 BUV395	BD Biosciences	Cat# 564011	1/100
		RRID:AB_2738541
Anti-mouse CD3e BUV395	BD Biosciences	Cat# 563565	1/200
		RRID:AB_2738278
Anti-mouse CD3e Biotin	BD Biosciences	Cat# 553060	1/200
		RRID:AB_394593
Anti-mouse CD4 Biotin	BD Biosciences	Cat# 553728	1/200
		RRID:AB_395012
Anti-mouse CD8 Biotin	BD Biosciences	Cat# 553029	1/200
		RRID:AB_394567
Anti-mouse CD115 BV421	Biolegend	Cat# 135513	1/100
		RRID:AB_2562667
Anti-mouse CD11b Pecy7	Biolegend	Cat# 101216	1/100
		RRID:AB_312799
Anti-mouse CD11b BUV805	BD Biosciences	Cat# 742004	1/100
		RRID:AB_2871303
Anti-mouse CD11b Biotin	BD Biosciences	Cat# 553309	1/100
		RRID:AB_394773
Anti-mouse CD45R/B220 BV785	Biolegend	Cat# 103246	1/200
		RRID:AB_2563256
Anti-mouse CD45R/B220 Biotin	BD Biosciences	Cat# 553086	1/200
		RRID:AB_394616
Anti-mouse Ter119 Biotin	BD Biosciences	Cat# 553672	1/200
		RRID:AB_394985
Anti-mouse CD48 PB	Biolegend	Cat# 103418	1/200
		RRID:AB_756140
Anti-mouse CD150 PE	Biolegend	Cat# 115904	1/100
		RRID:AB_313683
Anti-mouse CD150 Pecy7	Biolegend	Cat# 115914	1/100
		RRID:AB_439797
Anti-mouse CD34 APC	Biolegend	Cat# 119310	1/20 ul
		RRID:AB_1236469
Anti-mouse CD71 PE	Biolegend	Cat# 113808	1/100
		RRID:AB_313569
Anti-mouse F4/80 APC-Cy7	Biolegend	Cat# 123117	1/50 ul
		RRID:AB_893489
Streptavidin BUV395	BD Biosciences	Cat# 564176	1/100
		RRID:AB_2869553
Streptavidin BV711	BD Biosciences	Cat# 563262	1/100
		RRID:AB_2869478
Anti-mouse IL6 PE	Biolegend	Cat# 504504	1/100
		RRID:AB_315338
Anti-mouse CD182 APC	Biolegend	Cat# 149311	1/100
		RRID:AB_2728184
Anti-mouse CD135 BV421	BD Biosciences	Cat# 562898	1/100
		RRID:AB_2737876
Anti-mouse CD201 PE	Biolegend	Cat# 141504	1/50 ul
		RRID:AB_10895909
7AAD	Biolegend	Cat# 402404	1/200
LIVE/DEAD fixable stain Near IR	Thermo Fisher	Cat#: L34975	1/1000
