# Supplementary material for: Cell of origin epigenetic priming determines susceptibility to Tet2 mutation
Source: Nat Commun. 2024 May 21;15:4325. doi: 10.1038/s41467-024-48508-6 (PMC11109152; doi:10.1038/s41467-024-48508-6)
Supplement: Supplementary file 9 — Supplementary Data 6 [file 41467_2024_48508_MOESM9_ESM.xlsx]

## Sheet: Sheet2
Metabolomics dataset
				Normalized AUC
				HSC from BM of transplanted mice									HOXB8 GMP clones												Type of sample
				Control	Control	Tet2 KO	Tet2 KO	SOX4 OE TET2 KO	SOX4 OE	SOX4 OE	SOX4 OE TET2 KO	SOX4 OE TET2 KO	Control	Control	Control	Tet2 KO	Tet2 KO	Tet2 KO	SOX4 OE	SOX4 OE	SOX4 OE	SOX4 OE TET2 KO	SOX4 OE TET2 KO	SOX4 OE TET2 KO	Genotype
Putative compound ID	Molecular Weight	RT [min]	mzCloud Match	A0+B0	A1	B2	B3+A3	C0+D0	C2	D1	D2	D3	Clone #3	Clone #13	Clone #12	Clone #3	Clone #13	Clone #12	Clone #3	Clone #13	Clone #12	Clone #3	Clone #13	Clone #12	Sample ID
Xylitol	152.068	6.966	48.8	6.09332e+06	4.31991e+06	662323	3.72854e+06	3.40926e+06	995066	921720	2.42224e+06	1.11175e+06	515562	140575	81651.9	449955	287584	434232	481508	271682	962992	237714	606589	290472
Valeric acid	102.068	2.897	94.4	1.90404e+06	4.00023e+06	2.34122e+06	1.15806e+07	1.66527e+06	3.22399e+07	1.65029e+06	3.29884e+07	577372	1.45606e+07	4.25786e+06	1.47589e+07	2.17605e+06	3.56572e+07	3.11105e+07	1.61583e+07	7.13491e+06	3.21314e+07	2.18069e+07	2.55698e+06	4.30107e+07
Uridine 5'-diphosphate (UDP)	483.969	15.474	86	94061.3	91387.9	146282	95643.5	76703	117278	19923	82002.1	98007.4	226460	285034	643519	606696	688632	1.65012e+06	504524	2.43508e+06	2.19346e+06	2.39493e+06	3.95058e+06	2.69135e+06
Undecanoic acid	186.162	2.026	97.3	2.99241e+08	4.58426e+07	1.2134e+08	2.25376e+08	1.75311e+08	1.61982e+08	1.0456e+08	7.06057e+08	1.53573e+08	4.35962e+07	3.77346e+07	8.61521e+07	1.3561e+08	6.19411e+08	1.40083e+08	3.83032e+08	1.37251e+08	4.10753e+08	5.8481e+08	3.05142e+08	7.72058e+08
UDP-N-acetylglucosamine	607.082	13.139	94.6	54071.6	39255	65291.4	64689.5	47560.1	106791	62779.5	72984.9	57780.6	924424	722337	1.07408e+06	601302	687938	1.13514e+06	799386	1.00331e+06	812563	895570	1.19909e+06	718628
Tyrosine	181.074	10.58		494488	329533	492791	705146	562003	899867	517421	680133	589497	2.92282e+06	2.66755e+06	3.22913e+06	3.38722e+06	2.67093e+06	2.21175e+06	2.78657e+06	4.47022e+06	2.61763e+06	3.15119e+06	4.18394e+06	3.36866e+06
Trinexapac	224.068	6.659	87.8	3.04588e+06	7.11862e+06	4.7432e+06	1.4548e+06	3.97395e+06	2.36652e+06	6.51181e+06	4.26672e+06	8.60133e+06	1.06132e+06	3.56048e+06	6.35522e+06	6.0359e+06	4.80601e+06	6.57151e+06	3.20639e+06	7.79795e+06	494550	2.21835e+06	1.83994e+06	8.12715e+06
Tridecylic acid	214.193	1.943	94.7	4.52578e+08	1.40541e+08	2.68126e+08	3.27784e+08	1.87092e+08	1.88895e+08	1.39285e+08	5.86208e+08	2.22593e+08	5.55948e+07	4.62802e+07	1.78099e+08	1.85276e+08	6.13621e+08	2.72856e+08	4.49761e+08	1.98582e+08	4.77183e+08	5.52469e+08	2.92356e+08	7.36684e+08
Tretinoin	300.209	2.045	94.7	2.02079e+08	1.95372e+08	1.16259e+08	1.95705e+08	4.59925e+07	8.48102e+07	1.41956e+08	9.79877e+07	1.10468e+08	1.91968e+08	1.45064e+08	1.30273e+08	1.43341e+08	9.31713e+07	1.1383e+08	7.27933e+07	1.17198e+08	1.25505e+08	1.44383e+08	1.98052e+08	9.70273e+07
Trehalose or other disaccharide	342.116	12.405	88.7	2.01245e+06	658833	575798	1.10104e+06	1.34109e+07	955804	1.32546e+06	574685	350768	1.07162e+06	311517	342216	250635	691802	2.61412e+06	432547	202106	567371	394626	202557	918702
Terephthalic acid	166.027	2.209	79.6	2.56314e+07	4.30289e+07	3.00919e+07	1.4295e+07	8.21045e+06	1.35387e+07	4.50244e+07	2.06904e+07	3.45882e+07	2.92303e+07	2.59744e+07	1.10147e+07	2.75323e+07	1.3812e+07	1.40401e+07	2.63275e+07	2.87289e+07	3.57289e+07	2.51537e+07	3.07165e+07	2.73654e+07
Terephthalic acid	166.027	17.225	99.8	6.64165e+06	9.67438e+06	5.1365e+06	4.21438e+06	5.26263e+06	2.90567e+06	3.83024e+06	6.45318e+06	5.17605e+06	1.37609e+06	2.35112e+06	1.97889e+06	6.53465e+06	6.84706e+06	5.20818e+06	7.64031e+06	5.9415e+06	9.53428e+06	8.23947e+06	4.84625e+06	8.34469e+06
Taurine	125.015	11.562	49.5	4.4881e+06	1.32849e+07	1.62666e+07	6.57326e+06	8.33332e+06	3.46301e+07	1.87598e+07	1.8686e+07	7.66799e+06	1.36365e+08	9.07251e+07	1.54135e+08	1.13241e+08	1.07649e+08	1.11047e+08	9.11673e+07	1.03576e+08	1.0047e+08	1.20348e+08	1.29515e+08	9.93953e+07
Tartaric acid	150.016	14.484	96.7	2.60904e+06	1.62809e+07	3.0559e+06	2.29947e+06	3.2306e+06	2.05836e+06	3.04747e+06	3.04998e+06	2.46965e+06	1.6675e+06	2.52057e+06	3.54995e+06	4.61221e+06	4.11123e+06	3.34829e+06	3.61361e+06	3.72799e+06	5.6853e+06	3.29933e+06	2.55903e+06	3.9552e+06
Succinic acid	118.027	13.001	69.6	8.82443e+07	9.03049e+07	7.17245e+07	7.12965e+07	8.12604e+07	3.58831e+07	4.96623e+07	7.70523e+07	6.47204e+07	3.27878e+07	4.41715e+07	4.94044e+07	5.19822e+07	5.36527e+07	4.74222e+07	6.75468e+07	5.14407e+07	6.73614e+07	5.55216e+07	4.12244e+07	5.30688e+07
Suberic acid	174.089	6.392	45.1	1.09837e+07	1.81859e+07	6.1231e+06	6.90719e+06	9.49256e+06	4.74017e+06	9.39871e+06	1.5403e+07	9.81112e+06	7.54508e+06	7.21938e+06	1.37148e+07	1.206e+07	1.75336e+07	1.00102e+07	1.13937e+07	1.49636e+07	1.44796e+07	6.53904e+06	5.81777e+06	1.25368e+07
Stearic Acid	284.272	1.879	88.4	3.98319e+06	3.36001e+06	1.01926e+07	5.04469e+06	1.95548e+07	1.05496e+07	7.11299e+06	5.26157e+06	3.48336e+06	9.2298e+06	1.16314e+07	2.36757e+07	1.84946e+07	1.41062e+07	2.59105e+07	2.14724e+07	3.45083e+07	2.13987e+07	3.28945e+07	2.95593e+07	7.30728e+06
ribose 5-phosphate	391.908	13.821	100	1.2987e+07	8.62612e+06	8.1582e+06	1.87596e+07	1.2907e+07	8.1279e+06	4.4144e+06	6.82124e+06	7.95891e+06	159020	192455	115233	180567	251095	186033	1.31754e+06	94874.1	121698	80057	136837	113209
Ribono-1,4-lactone	148.037	13.118	68.1	9.86336e+06	1.14511e+07	1.10924e+07	8.11992e+06	1.1321e+07	7.06346e+06	1.06111e+07	9.2152e+06	1.08126e+07	5.01128e+06	1.1072e+07	1.62938e+07	8.57661e+06	1.28587e+07	8.23358e+06	1.01147e+07	1.16242e+07	9.90349e+06	7.26057e+06	6.80379e+06	1.33385e+07
Prostaglandin H2	352.225	1.9	89.7	9.70115e+07	5.17153e+07	7.44611e+07	5.46352e+07	4.26594e+07	1.73087e+07	3.80406e+07	3.33534e+07	7.09784e+07	6.62806e+07	8.31881e+07	4.95706e+07	3.52488e+07	2.21726e+07	5.65268e+07	3.33978e+07	4.36461e+07	6.29669e+07	4.61077e+07	7.88021e+07	4.25868e+07
Prostaglandin E2	352.225	3.163	93.2	1.12132e+07	6.72382e+06	8.83252e+06	5.38328e+06	1.11508e+07	1.18617e+07	9.94509e+06	1.48635e+07	1.64527e+07	1.04506e+07	1.33365e+07	8.79268e+06	1.40275e+07	1.52434e+07	1.43087e+07	1.51661e+07	1.67854e+07	1.22865e+07	1.79112e+07	1.27626e+07	1.05265e+07
Prostaglandin D3	314.152	2.178	63.7	9.88529e+06	1.08295e+07	1.36664e+07	1.01266e+07	4.30446e+06	5.11706e+06	1.14237e+07	4.86737e+06	5.96297e+06	1.2608e+07	1.7182e+07	8.39028e+06	1.63138e+07	9.14895e+06	1.5194e+07	1.00136e+07	1.58464e+07	1.22101e+07	1.50829e+07	1.21801e+07	1.50356e+07
Prostaglandin D1	336.157	1.806	91.2	1.44668e+07	1.54196e+07	1.00776e+07	5.59253e+06	3.03638e+06	3.407e+06	1.117e+07	1.17489e+07	1.33275e+07	6.87542e+06	1.16258e+07	9.59884e+06	1.12065e+07	4.633e+06	5.37048e+06	1.03279e+07	1.17591e+07	1.26611e+07	1.26903e+07	1.19294e+07	1.52726e+07
Prostaglandin B1	215.152	3.136	59.3	1.08041e+06	560789	4.55486e+06	2.75427e+06	5.03454e+06	1.22504e+07	4.76137e+06	4.84645e+06	1.03606e+06	4.46298e+06	6.05479e+06	9.70585e+06	6.33697e+06	5.60428e+06	8.56727e+06	5.45173e+06	7.443e+06	5.43518e+06	4.44412e+06	8.06128e+06	2.72282e+06
Prostaglandin A3	314.188	1.984	63.7	1.10292e+08	1.02623e+08	1.21409e+08	9.33694e+07	3.08412e+07	4.11722e+07	8.78623e+07	4.88468e+07	5.82079e+07	1.05639e+08	1.25642e+08	6.55553e+07	1.23301e+08	6.60072e+07	9.72793e+07	6.30177e+07	8.25996e+07	6.14077e+07	9.50781e+07	9.68883e+07	8.92003e+07
Propylparaben	180.079	3.377	56.6	7.59888e+06	8.29239e+06	1.08374e+07	8.47174e+06	8.25265e+06	6.2381e+06	1.01594e+07	6.26401e+06	7.0768e+06	1.3097e+07	1.51105e+07	1.04843e+07	1.4529e+07	1.18026e+07	1.23311e+07	1.36814e+07	1.45016e+07	9.96078e+06	1.00644e+07	1.17092e+07	1.43493e+07
Proline	115.063	10.213		1.3184e+07	1.46346e+07	1.26569e+07	1.13226e+07	1.07814e+07	1.9125e+07	1.28689e+07	1.66594e+07	1.19257e+07	3.69521e+08	3.08654e+08	3.93975e+08	4.27554e+08	4.20771e+08	3.40975e+08	4.16782e+08	5.42366e+08	3.82681e+08	4.60036e+08	6.57332e+08	4.75676e+08
Phosphocholine	183.066	14.303		1.28327e+07	1.68109e+07	1.68176e+07	1.5109e+07	1.3636e+07	3.03844e+07	1.49906e+07	1.53844e+07	1.59829e+07	2.02576e+08	1.36048e+08	2.93251e+08	2.08715e+08	1.99276e+08	2.233e+08	1.56254e+08	2.45341e+08	1.92878e+08	2.70396e+08	2.44281e+08	1.61236e+08
Phenylalanine	165.079	7.987		3.16924e+06	801535	1.78685e+06	2.92018e+06	1.73891e+06	3.98334e+06	1.77563e+06	3.39917e+06	2.93218e+06	7.24478e+06	4.308e+06	6.62716e+06	7.43669e+06	9.31791e+06	4.82625e+06	8.1557e+06	4.51061e+06	4.63281e+06	3.99972e+06	7.33178e+06	7.69543e+06
Phenylacetylglycine	193.074	3.2	88.3	648225	583123	515718	547909	398499	100358	343223	307383	444431	2.56922e+06	3.08431e+06	3.03377e+06	1.78852e+06	4.4623e+06	2.41572e+06	2.48604e+06	4.20834e+06	1.5929e+06	2.11127e+06	5.47683e+06	1.16559e+06
Pentadecanoic Acid	242.225	1.904	88.4	5.79328e+07	2.97254e+07	7.47316e+07	4.35281e+07	3.38091e+07	4.41209e+07	4.2801e+07	5.7364e+07	3.60077e+07	3.70164e+07	1.97424e+07	6.84727e+07	8.59212e+07	9.32229e+07	6.23885e+07	1.02511e+08	8.281e+07	8.15514e+07	9.73568e+07	7.9375e+07	1.02633e+08
Palmitoleic acid	254.225	1.902	53.8	996502	354700	841264	707187	142642	343918	614162	1.06476e+06	703124	1.26694e+06	644446	389552	1.05354e+06	213825	414150	1.24499e+06	1.16751e+06	757284	490573	647220	885734
Oxoproline	129.043	12.274	87.9	1.16018e+06	1.26838e+06	105248	2.03147e+06	3.15342e+06	7.52502e+06	2.42028e+06	4.03886e+06	3.102e+06	2.64357e+08	1.53702e+08	2.24148e+08	2.73857e+08	2.488e+08	1.61337e+08	1.15871e+08	1.3499e+08	1.58803e+08	1.94534e+08	2.3252e+08	2.03597e+08
Oxoproline	129.043	6.973	98.9	1.05575e+06	1.37852e+06	2.20504e+06	876796	921341	1.31308e+06	1.47069e+06	1.31803e+06	1.12836e+06	1.23262e+07	8.19313e+06	9.62601e+06	9.56148e+06	6.14402e+06	9.06409e+06	9.45061e+06	9.52505e+06	5.85336e+06	4.27035e+06	6.79975e+06	7.78895e+06
Oleic Acid	282.256	1.895	56.1	7.0152e+06	8.76994e+06	2.32249e+07	1.35014e+07	1.14842e+07	1.10175e+07	6.66533e+06	1.17287e+07	6.90159e+06	8.80495e+06	4.02958e+06	1.5572e+07	2.02294e+07	6.14731e+06	1.96765e+07	1.01284e+07	1.76482e+07	1.49678e+07	1.63667e+07	2.13081e+07	7.22998e+06
NP-022068	188.068	3.168	58.2	8.7033e+06	1.40387e+07	7.80481e+06	7.27315e+06	1.01852e+07	6.41913e+06	1.67266e+07	1.09813e+07	1.08149e+07	3.75861e+06	6.12933e+06	1.19511e+07	8.58164e+06	1.24198e+07	5.8071e+06	1.55747e+07	5.77355e+06	1.18149e+07	8.72898e+06	7.40872e+06	6.82778e+06
NP-021797	214.157	2.076	94.4	5.99376e+07	8.15724e+07	3.38562e+07	4.36731e+07	4.86801e+07	2.95597e+07	5.04447e+07	5.49381e+07	3.29343e+07	2.92226e+07	3.0053e+07	3.13584e+07	5.06608e+07	8.75628e+07	6.06641e+07	7.76195e+07	4.89392e+07	8.96603e+07	8.10631e+07	6.73064e+07	1.06566e+08
NP-021030	180.042	4.259	98.8	2.69253e+08	2.70041e+08	2.01236e+08	1.61333e+08	1.61739e+08	1.45092e+08	2.03139e+08	2.65136e+08	2.51627e+08	1.4368e+08	2.01733e+08	2.32135e+08	2.72727e+08	3.16565e+08	2.2267e+08	3.66346e+08	3.28168e+08	3.13482e+08	2.84801e+08	2.21007e+08	3.0061e+08
NP-020535	324.157	3.382	84.7	3.78763e+06	4.62806e+06	3.05522e+06	1.98317e+06	3.45361e+06	2.13201e+06	5.38592e+06	3.77447e+06	3.97477e+06	2.42741e+06	3.60107e+06	4.67894e+06	5.2633e+06	3.74052e+06	3.20072e+06	3.00419e+06	5.09962e+06	3.25874e+06	3.75904e+06	3.27958e+06	4.07729e+06
NP-020205	212.105	2.234	67.2	6.38966e+07	4.10517e+07	4.80691e+07	4.33941e+07	2.1083e+07	2.92927e+07	2.4459e+07	3.10238e+07	3.58919e+07	4.31433e+07	2.06765e+07	2.74126e+07	2.11038e+07	2.1532e+07	2.00713e+07	3.65157e+07	2.83727e+07	2.58309e+07	2.79067e+07	2.97723e+07	2.33196e+07
NP-020078	280.204	2.053	67.7	3.38628e+07	2.54671e+07	2.17429e+07	2.04007e+07	2.2038e+07	1.58348e+07	1.9728e+07	1.6132e+07	1.74574e+07	2.44119e+07	2.4821e+07	2.28536e+07	2.21515e+07	2.31333e+07	2.41032e+07	2.08499e+07	3.17296e+07	2.03167e+07	2.6284e+07	2.73698e+07	2.11739e+07
NP-018545	292.167	1.766	41.2	1.8329e+07	1.70203e+07	1.6122e+07	3.43182e+06	1.42891e+07	5.20677e+06	1.84747e+07	1.75166e+07	1.32637e+07	1.42346e+07	2.10175e+07	6.728e+06	2.05724e+07	5.15505e+06	7.37971e+06	1.88186e+07	3.21887e+07	2.46655e+07	1.74368e+07	2.32087e+07	2.59412e+07
NP-016516	326.173	3.383	49.7	7.09049e+06	1.04635e+07	1.02458e+07	6.285e+06	9.08239e+06	6.06945e+06	1.25128e+07	1.08165e+07	9.38021e+06	3.91892e+06	8.61041e+06	1.26562e+07	1.00876e+07	1.04752e+07	1.03716e+07	9.60041e+06	1.51125e+07	1.21405e+07	1.19539e+07	1.0668e+07	1.30688e+07
NP-016386	328.188	1.81	78	1.35705e+07	1.32122e+07	7.0455e+06	2.9247e+08	4.50433e+08	2.62209e+08	7.36268e+06	1.01266e+07	7.36048e+06	8.04337e+06	8.86439e+06	3.43746e+08	9.25683e+06	3.63122e+08	3.88546e+08	6.8225e+06	7.08627e+06	6.76306e+06	7.1289e+06	1.00891e+07	7.15028e+06
NP-007966	254.152	2.066	92.6	4.5481e+07	4.90336e+07	2.59459e+07	2.86901e+07	2.73322e+07	1.81157e+07	3.24386e+07	3.54716e+07	2.70829e+07	2.34879e+07	2.74065e+07	2.67609e+07	2.96169e+07	3.19649e+07	2.94776e+07	4.26695e+07	3.70077e+07	4.53388e+07	4.42212e+07	3.89827e+07	4.54098e+07
NP-006255	294.183	1.88	78.9	7.04773e+07	6.92146e+07	7.68003e+07	5.92532e+07	5.51123e+07	4.46418e+07	9.74295e+07	6.86657e+07	4.69639e+07	8.68123e+07	6.50295e+07	6.7348e+07	7.84486e+07	5.8079e+07	6.34878e+07	9.31501e+07	1.16845e+08	8.16886e+07	6.15012e+07	1.13091e+08	6.59589e+07
NP-005519	266.115	5.804	73.3	3.70549e+06	4.91218e+06	2.96138e+06	3.73813e+06	2.77883e+06	376259	5.53118e+06	6.55851e+06	4.50403e+06	1.37392e+06	6.40053e+06	7.88613e+06	7.14213e+06	1.82882e+06	1.8982e+06	2.17836e+06	1.01771e+07	1.10729e+07	6.10545e+06	6.33073e+06	9.51176e+06
NP-001596	286.214	1.861	83.8	2.43866e+07	2.14242e+07	1.49912e+07	1.09063e+07	1.01447e+07	8.36524e+06	1.85167e+07	1.49259e+07	1.13571e+07	1.13853e+07	1.19568e+07	9.5574e+06	1.51003e+07	8.41142e+06	1.08341e+07	1.22043e+07	1.73751e+07	1.14867e+07	1.64545e+07	1.86663e+07	1.79561e+07
Nonanoic acid	158.131	2.147	100	6.71383e+08	2.07953e+08	3.723e+08	4.69828e+08	4.19287e+08	4.86074e+08	3.60161e+08	9.75283e+08	2.34298e+08	4.47083e+08	3.86398e+08	4.92643e+08	5.05351e+08	8.64785e+08	4.57024e+08	7.79017e+08	5.63958e+08	8.08557e+08	8.76819e+08	8.14562e+08	1.36499e+09
Nicotinamide adenine dinucleotide (NAD+)	663.109	12.201		175256	166619	217653	184536	208754	247419	209798	212986	179768	2.39124e+06	2.11552e+06	2.79985e+06	1.10354e+06	2.07652e+06	2.22751e+06	2.09294e+06	2.1327e+06	1.44138e+06	2.02383e+06	2.28814e+06	1.40579e+06
N-Ethylglycine	103.063	12.473	49	443034	92473.2	1.17243e+06	634546	761611	1.26777e+06	1.36203e+06	512551	425264	4.19148e+06	2.57666e+06	5.14534e+06	2.54974e+06	3.4038e+06	4.26873e+06	2.4157e+06	3.08053e+06	2.54695e+06	2.79361e+06	3.3739e+06	3.4914e+06
N-Acetyl-1-aspartylglutamic acid	259.046	12.368	98.7	97296.3	83314.9	83053.6	111186	88548.9	102013	85419.8	76229.5	85658.5	2.36082e+06	1.52021e+06	2.48318e+06	1.81673e+06	1.86047e+06	2.18839e+06	1.72792e+06	1.87415e+06	1.98354e+06	2.18304e+06	2.61784e+06	2.02026e+06
Myristic Acid	228.209	1.923	97.9	2.69204e+08	1.15394e+08	2.76995e+08	1.90969e+08	1.3597e+08	1.53729e+08	1.23916e+08	2.39344e+08	1.57924e+08	8.83062e+07	4.86763e+07	1.9986e+08	2.16832e+08	2.74592e+08	2.05218e+08	2.95781e+08	2.18238e+08	2.77846e+08	2.71496e+08	2.48126e+08	3.57565e+08
Mevalonic acid	148.074	3.369	77.3	1.18164e+07	9.72562e+06	1.21823e+07	1.18712e+07	1.56331e+07	1.59664e+07	1.26194e+07	1.10685e+07	8.60019e+06	1.85759e+07	1.63495e+07	2.12947e+07	1.17741e+07	1.21918e+07	1.15779e+07	1.23724e+07	1.64619e+07	9.85904e+06	1.23525e+07	1.69469e+07	1.00127e+07
Methylsuccinic acid	132.042	12.075	99.9	2.00795e+07	4.56041e+07	2.40639e+07	1.21758e+07	2.82101e+07	1.40898e+07	2.32169e+07	4.22088e+07	3.64183e+07	1.07581e+07	1.8381e+07	2.11655e+07	2.6735e+07	3.0951e+07	2.17034e+07	3.89314e+07	2.46019e+07	3.83315e+07	2.63822e+07	1.46894e+07	2.55088e+07
Methylglutaric acid	146.058	3.701	84.3	1.57825e+08	2.21057e+08	7.60803e+07	8.8613e+07	1.11888e+08	5.3777e+07	9.82396e+07	1.42636e+08	1.12452e+08	3.35477e+07	6.1255e+07	7.23161e+07	1.06325e+08	1.36747e+08	8.3227e+07	1.43134e+08	1.01655e+08	1.61964e+08	1.27653e+08	9.24739e+07	1.14733e+08
Methylglutaric acid	146.058	11.9	77.1	3.17121e+07	3.87427e+07	2.35544e+07	2.3619e+07	2.53875e+07	1.54889e+07	2.56896e+07	3.44801e+07	2.93635e+07	1.17865e+07	2.20854e+07	2.3365e+07	3.00908e+07	2.87471e+07	2.48525e+07	3.74857e+07	2.80608e+07	3.43906e+07	2.957e+07	1.77351e+07	2.69073e+07
Methylbenzoic acid or toluic acid or phenylacetic acid	136.052	3.117	98	2.74753e+07	4.02596e+07	2.0625e+07	3.35597e+07	2.88241e+07	3.85915e+07	3.08636e+07	8.94619e+07	1.81001e+07	2.41661e+07	1.33541e+07	2.63186e+07	3.20518e+07	1.10889e+08	3.96953e+07	8.33788e+07	3.10824e+07	8.65729e+07	7.45312e+07	5.39857e+07	4.89336e+07
Methylbenzoic acid or toluic acid or phenylacetic acid	136.052	4.258	95.7	4.61133e+07	4.496e+07	3.00396e+07	2.68903e+07	2.60619e+07	1.914e+07	3.30546e+07	4.07799e+07	3.84406e+07	2.0722e+07	3.0505e+07	3.07976e+07	4.17438e+07	4.67296e+07	3.09078e+07	5.21282e+07	4.98359e+07	5.03586e+07	4.63217e+07	3.52765e+07	4.62779e+07
Methoxyphenylacetic acid	166.063	2.134	75.4	2.19763e+07	2.51355e+07	2.29808e+07	1.71909e+07	9.51332e+06	7.99195e+06	2.57523e+07	1.31042e+07	2.00374e+07	3.45019e+07	2.57142e+07	9.85695e+06	2.21656e+07	1.40238e+07	1.20232e+07	1.82565e+07	2.24313e+07	2.27348e+07	1.62682e+07	2.69104e+07	2.80384e+07
Methoxyphenylacetic acid	166.063	3.393	84.2	7.98774e+06	1.07305e+07	1.28959e+07	8.819e+06	9.20326e+06	5.98066e+06	1.20141e+07	4.55458e+06	7.6771e+06	1.52026e+07	1.42645e+07	8.11317e+06	1.34012e+07	9.20123e+06	1.13378e+07	1.14635e+07	1.47321e+07	9.17671e+06	9.93994e+06	1.15632e+07	1.83375e+07
Mesaconic acid	130.027	3.825	87.6	5.82129e+07	5.19068e+07	3.26349e+07	3.01965e+07	2.5182e+07	5.09594e+07	2.53279e+07	1.08154e+08	3.21331e+07	2.17193e+07	1.63597e+07	3.51637e+07	1.62015e+07	9.36309e+07	3.35202e+07	1.04692e+08	2.39142e+07	4.89218e+07	3.45792e+07	2.98455e+07	1.96319e+07
Malonic acid	104.011	13.046	45.8	3.41392e+07	6.32163e+07	4.4085e+07	2.47562e+07	4.13621e+07	2.18514e+07	3.31628e+07	5.48144e+07	4.33597e+07	1.51415e+07	2.87451e+07	3.22014e+07	4.31342e+07	5.06327e+07	3.53894e+07	5.75435e+07	4.31508e+07	5.66336e+07	4.78329e+07	2.94528e+07	4.98071e+07
Malic acid	134.022	13.734	99.1	2.10992e+07	3.14508e+07	2.24238e+07	1.4008e+07	1.67306e+07	1.13518e+07	2.06856e+07	2.09584e+07	1.95369e+07	1.69984e+07	2.33953e+07	3.42215e+07	3.13037e+07	2.92447e+07	3.16953e+07	3.49645e+07	4.06579e+07	4.188e+07	3.37114e+07	3.08674e+07	3.23248e+07
Maleic acid	116.011	4.001	71.7	1.3506e+08	1.48859e+08	9.41492e+07	1.0626e+08	9.24578e+07	1.23093e+08	7.77116e+07	1.26244e+08	1.02693e+08	6.1949e+07	5.05686e+07	1.02023e+08	6.47723e+07	1.80276e+08	1.17499e+08	1.80695e+08	8.5514e+07	1.3669e+08	1.07894e+08	9.56314e+07	6.98298e+07
Linolenic Acid	278.225	2.107	67.6	1.21066e+06	3.15279e+06	8.71339e+06	5.12155e+06	3.69405e+06	3.20554e+06	4.4921e+06	2.22926e+06	3.70929e+06	3.73844e+06	6.48564e+06	5.03803e+06	7.642e+06	8.00153e+06	1.25467e+07	3.0797e+06	9.86214e+06	5.30002e+06	9.80517e+06	6.34268e+06	9.50663e+06
Levulinic acid	116.047	3.39	97.9	3.11577e+07	5.00934e+07	4.68343e+07	3.89367e+07	4.77017e+07	4.7545e+07	4.38441e+07	4.87112e+07	2.80451e+07	5.03349e+07	4.03158e+07	7.10395e+07	5.15903e+07	8.15944e+07	7.17748e+07	9.04775e+07	6.22723e+07	6.84538e+07	7.06837e+07	7.54505e+07	1.29273e+08
Lauric acid	200.178	1.976	98.8	5.2317e+08	1.20857e+08	2.92649e+08	4.37049e+08	2.8588e+08	2.74335e+08	1.63303e+08	9.42853e+08	2.99322e+08	7.34663e+07	7.04433e+07	1.9621e+08	2.15373e+08	9.10524e+08	3.45075e+08	6.16063e+08	2.3488e+08	6.24819e+08	8.23756e+08	4.03552e+08	1.16215e+09
Lactic acid	90.0316	4.538	99.9	1.3273e+06	7.33697e+07	1.1326e+08	6.03013e+07	5.38886e+07	1.40344e+08	5.4562e+07	8.74078e+07	5.44692e+07	1.08823e+08	9.76239e+07	2.36328e+08	1.82395e+08	1.80981e+08	2.52748e+08	2.72703e+08	1.64567e+08	2.04631e+08	1.72566e+08	1.79373e+08	2.33676e+08
Isobutyric acid	88.0524	3.276	99.7	304471	2.29414e+06	6.08761e+06	2.49282e+06	3.12761e+06	1.09058e+07	6.37493e+06	1.24619e+06	2.42608e+06	1.70278e+07	1.42508e+07	2.40272e+07	1.31484e+07	2.21671e+07	2.1353e+07	2.22908e+07	2.35172e+07	9.198e+06	1.25326e+07	1.60257e+07	3.52588e+06
Hydroxyglutaric acid	148.037	16.583	71.4	5.63349e+06	6.43189e+06	5.816e+06	4.6828e+06	5.33037e+06	3.84552e+06	4.93973e+06	4.70653e+06	5.3949e+06	86998.3	449021	845571	1.30498e+06	1.31062e+06	3.11852e+06	3.63313e+06	3.55624e+06	4.76373e+06	3.76053e+06	3.08182e+06	3.8887e+06
Hydroxybutyric acid	104.047	3.387	84.4	2.81316e+07	4.99034e+07	4.23681e+07	3.17239e+07	3.19843e+07	5.04852e+07	3.81845e+07	4.89465e+07	2.86406e+07	4.75411e+07	4.75317e+07	5.54288e+07	4.08384e+07	6.52911e+07	7.59078e+07	8.68741e+07	6.2624e+07	6.62685e+07	4.42099e+07	6.15057e+07	9.64181e+07
Hydroxybenzaldehyde	122.037	3.33	99.1	1.21755e+09	2.23342e+09	1.37852e+09	1.8798e+09	1.60653e+09	1.80662e+09	1.57547e+09	2.95572e+09	7.91336e+08	1.17865e+09	6.08237e+08	1.24426e+09	1.85128e+09	4.46851e+09	2.09009e+09	3.76508e+09	2.18178e+09	4.13004e+09	3.39181e+09	2.87918e+09	2.83302e+09
Hydroxy-proline	131.058	11.771	86.8	347207	168019	362673	134033	280907	494554	583377	241808	119325	2.79347e+08	3.08288e+08	2.97071e+08	1.93014e+08	2.18645e+08	2.66887e+08	2.91466e+08	3.06108e+08	2.13515e+08	2.62979e+08	3.1407e+08	1.38041e+08
Hexanoic acid	116.084	2.651	95.8	1.10511e+08	6.06379e+07	1.04993e+07	1.11059e+08	1.78363e+08	1.18651e+08	2.77553e+07	1.31822e+08	3.87176e+07	5.89944e+07	1.61287e+07	6.86715e+07	4.19621e+07	1.85372e+08	1.3294e+08	1.39395e+07	963171	1.08254e+08	7.34817e+07	7.82752e+07	1.31079e+08
Heptanoic acid	130.099	2.325	99.9	1.03241e+08	2.64593e+07	3.25113e+07	6.11242e+07	6.55165e+07	3.91074e+07	3.66643e+07	1.32741e+08	3.24813e+07	4.09598e+07	2.71331e+07	3.84554e+07	5.03788e+07	9.41127e+07	5.32945e+07	7.10755e+07	3.79065e+07	9.41621e+07	8.73693e+07	8.66443e+07	1.58897e+08
Glycolic acid	76.016	7.582	97	1.28228e+07	1.73295e+07	2.22411e+07	1.37942e+07	1.21983e+07	6.82739e+06	9.78645e+06	7.87074e+06	8.35892e+06	1.11517e+07	1.04071e+07	1.4093e+07	1.66351e+07	1.61786e+07	2.22016e+07	1.82874e+07	2.03779e+07	2.36238e+07	1.40067e+07	1.29223e+07	2.30267e+07
Glycerylphosphorylcholine	257.103	11.96		1.35224e+07	3.94097e+07	5.73281e+07	2.03314e+07	2.77684e+07	1.01272e+08	5.41823e+07	6.07101e+07	3.65733e+07	1.36874e+08	1.03241e+08	5.93204e+07	1.63128e+08	6.79033e+07	5.78537e+07	2.22132e+08	1.40461e+08	5.54395e+07	9.0951e+07	8.09377e+07	5.80617e+07
Glutathione oxidized	612.152	15.038		52131.2	62703.2	69467.6	60382.4	65066.8	160285	89104.9	59265.5	83181.8	1.7338e+06	1.4963e+06	1.91678e+06	2.47023e+06	1.52248e+06	2.38177e+06	1.46957e+06	3.15012e+06	1.04232e+06	1.45158e+06	2.12924e+06	2.00328e+06
Glutaric acid	132.042	15.364	95	1.03438e+07	9.51801e+06	2.91588e+06	3.75382e+06	3.8343e+06	1.72455e+06	2.03817e+06	1.6323e+07	6.71006e+06	204863	1.45313e+06	101013	937254	5.53885e+06	1.2694e+06	5.30937e+06	1.41686e+06	3.54165e+06	2.5917e+06	1.17639e+06	2.03531e+06
Glutamine	146.069	12.227		1.16947e+06	738633	986922	2.16505e+06	1.17354e+06	2.93332e+06	729408	2.24468e+06	1.82356e+06	1.84578e+08	9.51577e+07	1.17229e+08	1.86728e+08	1.73661e+08	8.03382e+07	5.39846e+07	5.3527e+07	8.96548e+07	1.14197e+08	1.47947e+08	1.33755e+08
Glutamic acid	147.053	12.363	61.1	2.40397e+06	4.7843e+06	5.99263e+06	3.90801e+06	5.11099e+06	1.70335e+07	6.13636e+06	7.33687e+06	5.28077e+06	3.42671e+08	2.33365e+08	4.09655e+08	2.79222e+08	2.49324e+08	3.03163e+08	2.25092e+08	2.76817e+08	2.45021e+08	2.70134e+08	3.0548e+08	2.89401e+08
Gluconic acid δ-lactone	178.048	12.26	66.2	2.16004e+07	1.10061e+07	7.0896e+06	9.12487e+06	7.56693e+06	3.29969e+06	5.26469e+06	7.68449e+06	1.02574e+07	6.69517e+06	5.17008e+06	1.07206e+07	8.66367e+06	7.75041e+06	4.90646e+06	7.5158e+06	7.20146e+06	1.26986e+07	8.16388e+06	8.62824e+06	9.82692e+06
Galacturonic acid or sugar alcohol	92.0473	7.069	96.6	1.68974e+09	1.52427e+09	1.34994e+09	1.38992e+09	1.7542e+09	1.04134e+09	8.10189e+08	7.94118e+08	9.01522e+08	1.49821e+09	8.00588e+08	1.12071e+09	8.9732e+08	8.43339e+08	1.0272e+09	8.77188e+08	1.0247e+09	8.07288e+08	6.62894e+08	9.64572e+08	9.23408e+08
Galacturonic acid or sugar alcohol	166.084	7.245	44.9	6.50373e+07	5.7996e+07	6.74349e+07	5.67096e+07	8.94016e+07	7.45268e+07	6.52422e+07	6.98104e+07	9.71132e+07	6.1405e+07	5.27265e+07	8.80257e+07	5.97505e+07	2.20211e+07	6.53811e+07	3.3505e+07	5.00649e+07	6.45964e+07	3.28733e+07	6.49435e+07	4.04337e+07
Galacturonic acid or sugar alcohol	136.037	7.096	95.1	1.15294e+07	1.17527e+07	9.08031e+06	1.32122e+07	1.02203e+07	7.57884e+06	6.43334e+06	5.7095e+06	2.21037e+06	7.33175e+06	4.51688e+06	6.04687e+06	4.8788e+06	5.42597e+06	6.67906e+06	3.04997e+06	8.63186e+06	5.66882e+06	3.22037e+06	7.17097e+06	5.8809e+06
Fumaric acid	116.011	13.734	47.9	1.69123e+06	2.32103e+06	1.72947e+06	1.00263e+06	1.38791e+06	796478	1.38945e+06	1.40502e+06	1.29178e+06	1.72955e+06	1.77818e+06	2.57781e+06	2.35617e+06	2.28679e+06	2.42732e+06	2.81429e+06	3.18257e+06	3.09992e+06	2.64991e+06	2.7263e+06	2.30166e+06
Ethylmalonic acid	132.042	4.496	98	1.14165e+07	1.50258e+07	8.35035e+06	9.5115e+06	8.37872e+06	4.85946e+06	1.12079e+07	1.74696e+07	1.36912e+07	3.3537e+06	6.6862e+06	9.09724e+06	1.25054e+07	1.69283e+07	1.00788e+07	1.50838e+07	1.34226e+07	1.67256e+07	1.79422e+07	1.19642e+07	1.86922e+07
Ethyl myristate	256.24	1.886	99.4	5.20909e+07	6.10114e+07	1.41934e+08	7.52341e+07	9.13216e+07	1.48818e+08	1.43104e+08	1.34914e+08	5.63215e+07	1.75814e+08	1.11958e+08	3.22222e+08	3.49262e+08	1.61979e+08	3.02152e+08	2.86583e+08	4.68116e+08	2.84002e+08	4.03604e+08	4.36606e+08	2.4168e+08
Dodecyl sulfate	266.155	1.694	99	4.85534e+07	2.15718e+07	2.66172e+07	2.21497e+07	1.19657e+07	1.1135e+07	3.23476e+07	2.16953e+07	2.72635e+07	5.7635e+07	3.92579e+07	9.94953e+06	3.0526e+07	7.78352e+06	1.88316e+07	3.29344e+07	1.53542e+07	3.23829e+07	1.56543e+07	2.40456e+07	1.77352e+07
Dodecanedioic acid	230.152	3.39	99.3	6.97171e+06	9.10645e+06	6.98836e+06	6.26324e+06	8.70535e+06	5.56141e+06	8.77955e+06	5.31343e+06	7.3586e+06	5.67129e+06	7.60439e+06	9.32267e+06	8.36142e+06	6.87778e+06	9.4076e+06	6.83443e+06	7.25389e+06	8.38654e+06	7.43583e+06	8.90155e+06	1.45791e+07
Dimethylbenzoic acid	150.068	2.799	99.2	3.73299e+08	2.41464e+08	2.19539e+08	2.1355e+08	1.03622e+08	1.54374e+08	1.30844e+08	3.65672e+08	2.37808e+08	2.03578e+08	1.33054e+08	1.39192e+08	1.36739e+08	5.01135e+08	2.13134e+08	3.88157e+08	2.28538e+08	4.31535e+08	4.46087e+08	2.85042e+08	3.76075e+08
Deoxyguanosine diphosphate (dGDP)	427.029	13.443	89.1	374385	374699	335273	622819	598532	978961	202411	425698	281682	1.81085e+06	2.34545e+06	5.41751e+06	2.5552e+06	6.09135e+06	4.41156e+06	7.9002e+06	4.02935e+06	4.73343e+06	5.99307e+06	5.45001e+06	3.50097e+06
Decanoic acid	172.146	2.088	94	2.94102e+08	4.17789e+07	1.23389e+08	1.90686e+08	1.7915e+08	1.71379e+08	1.23073e+08	6.13814e+08	1.16093e+08	8.08413e+07	6.50826e+07	1.18301e+08	1.84093e+08	5.11732e+08	1.42975e+08	3.61943e+08	1.75722e+08	4.00805e+08	5.41968e+08	3.64119e+08	7.89139e+08
Creatinine	113.059	7.177		8.26617e+06	4.18742e+06	3.29139e+06	6.26132e+06	1.37137e+07	6.83701e+06	9.53987e+06	3.26e+06	4.9363e+06	2.41448e+07	2.1231e+07	2.34379e+07	2.08717e+07	1.95539e+07	1.67298e+07	2.12015e+07	1.83465e+07	1.88378e+07	2.10165e+07	2.77537e+07	1.88177e+07
Citrulline	175.096	12.95		1.16324e+06	482190	599416	619840	472310	1.35604e+06	1.65705e+06	942636	797644	909227	1.07127e+06	579036	1.63515e+06	1.07796e+06	1.11655e+06	5.02919e+06	1.00148e+07	1.55785e+06	1.44623e+06	1.45509e+06	1.11227e+06
Citric acid	192.027	15.434	73.4	5.83059e+06	9.95114e+06	1.05816e+07	9.11863e+06	5.32252e+06	8.46246e+06	1.38841e+07	6.93156e+06	9.28912e+06	1.97724e+07	1.38467e+07	1.49817e+07	1.81891e+07	2.02244e+07	3.31072e+07	4.72237e+07	3.79952e+07	2.52203e+07	3.04454e+07	3.10003e+07	2.49956e+07
Choline	103.1	15.717		1.83182e+08	1.50878e+08	1.38988e+08	8.33988e+07	9.58929e+07	1.74666e+08	1.13409e+08	1.08888e+08	1.37739e+08	6.13482e+07	5.23695e+07	3.18678e+07	2.9589e+08	1.17346e+08	5.56178e+07	4.24651e+07	2.57984e+07	3.0511e+07	3.35105e+07	3.11361e+07	6.37561e+07
Carnitine	161.105	10.885		2.69265e+06	2.71175e+06	2.0948e+06	2.41955e+06	2.71578e+06	5.36392e+06	4.45747e+06	6.37629e+06	4.01698e+06	1.78599e+08	1.11022e+08	3.4627e+08	1.91842e+08	1.08947e+08	2.65325e+08	8.25793e+07	1.29671e+08	2.06351e+08	1.80524e+08	1.87715e+08	2.22653e+08
Caprylic acid	144.115	2.22	100	2.56297e+08	4.38184e+07	9.86933e+07	1.6511e+08	1.56579e+08	1.13043e+08	8.98533e+07	3.34571e+08	7.36624e+07	9.46085e+07	7.2247e+07	9.2566e+07	1.22109e+08	2.21885e+08	1.14821e+08	1.66519e+08	9.90591e+07	2.09173e+08	2.25025e+08	2.08137e+08	3.91476e+08
Camphanic acid	198.089	2.267	45.9	1.47364e+07	2.32858e+07	1.17191e+07	9.00561e+06	8.62064e+06	9.06444e+06	1.73642e+07	1.66895e+07	1.18027e+07	1.22811e+07	1.09773e+07	1.07082e+07	1.56778e+07	1.65244e+07	1.3767e+07	2.44465e+07	1.8397e+07	2.72692e+07	1.6967e+07	1.86182e+07	2.3566e+07
Bicyclo prostaglandin E2	316.204	2.113	95.2	8.82251e+07	7.99025e+07	8.06276e+07	7.0656e+07	3.8708e+07	3.81838e+07	6.60738e+07	4.41769e+07	4.92833e+07	7.45699e+07	9.75884e+07	5.82275e+07	7.86875e+07	5.32088e+07	6.83608e+07	5.22805e+07	8.38828e+07	5.61234e+07	6.10787e+07	9.42372e+07	6.70658e+07
Betaine	117.079	8.68		2.72529e+07	3.27634e+07	4.27776e+07	1.73966e+07	3.64747e+07	5.98425e+07	5.3147e+07	1.35979e+08	4.22897e+07	6.46238e+08	6.36802e+08	1.06544e+09	9.34781e+08	9.1224e+08	8.23768e+08	4.3992e+08	5.13249e+08	5.84807e+08	5.11764e+08	8.38819e+08	6.68139e+08
Azelaic acid	188.105	2.22	75.6	9.7938e+07	1.29408e+08	7.19246e+07	6.51646e+07	5.46296e+07	7.40454e+07	1.01621e+08	1.01676e+08	7.49316e+07	7.20457e+07	7.19107e+07	6.75209e+07	8.60879e+07	6.62999e+07	6.34683e+07	1.13486e+08	1.04551e+08	1.23578e+08	9.04471e+07	1.11966e+08	1.08585e+08
Aspartic acid	133.038	12.783	65.1	548799	708886	713049	718116	745167	1.657e+06	953852	881974	639056	6.00707e+06	7.02117e+06	1.63251e+07	5.99906e+06	1.04646e+07	1.27489e+07	6.01911e+06	9.28054e+06	7.75474e+06	6.7796e+06	1.01265e+07	8.3588e+06
Asparagine	132.053	12.333	54.4	144616	194082	180593	287330	177063	243749	209822	188291	175657	3.76226e+07	3.34027e+07	3.54891e+07	1.57542e+07	2.13443e+07	2.49244e+07	3.00895e+07	3.23622e+07	2.27667e+07	2.24763e+07	3.12783e+07	1.54222e+07
Arachidonic acid	304.24	2.17	82.7	8.47269e+07	7.42435e+07	5.58182e+07	8.74463e+07	2.39401e+07	2.8735e+07	6.33785e+07	9.58677e+07	5.96296e+07	7.34972e+07	8.22768e+07	8.25668e+07	5.20204e+07	1.00837e+08	6.4653e+07	3.47875e+07	7.50342e+07	9.17427e+07	8.19581e+07	1.44295e+08	1.39626e+08
alpha ketoglutaric acid	146.022	13.245		187084	255662	301443	214658	215231	254649	212650	210105	311326	927496	987671	3.09792e+06	1.25791e+06	1.34453e+06	1.64258e+06	1.49389e+06	2.27819e+06	1.11574e+06	1.63968e+06	1.76446e+06	1.97152e+06
Alanine	89.0476	11.928	97.6	83409.2	54761.5	134521	96644.4	89200.1	373596	239606	106016	119597	5.78239e+06	5.81588e+06	5.34559e+06	1.72758e+06	2.68064e+06	4.1747e+06	5.5372e+06	3.95215e+06	3.31577e+06	3.43392e+06	4.50197e+06	1.67646e+06
Adenosine triphosphate (ATP)	506.996	14.455	97.9	245429	369127	381650	244611	254070	494852	279709	314326	270630	1.02162e+06	1.20264e+06	2.27306e+06	1.82109e+06	2.19616e+06	4.10848e+06	3.07722e+06	6.83718e+06	5.22196e+06	6.83915e+06	8.31198e+06	6.01116e+06
Acrylic acid	72.0211	7.092	90.8	1.74893e+08	1.55384e+08	1.58142e+08	1.62154e+08	1.83103e+08	1.28177e+08	8.59736e+07	8.40067e+07	9.56121e+07	1.88008e+08	9.50433e+07	1.4334e+08	1.01695e+08	1.08445e+08	1.11966e+08	9.29861e+07	1.13637e+08	9.09138e+07	7.30016e+07	1.09318e+08	1.00428e+08
Aconitic acid	174.016	15.368		4.09838e+06	3.5167e+06	1.60634e+06	2.42705e+06	1.75238e+06	484985	326469	2.24155e+06	2.18708e+06	4.25606e+06	790112	1.75063e+06	392703	615979	534814	1.0265e+06	661085	986812	905476	996974	548001
Acetylcholine	145.11	12.824		114603	1.99526e+06	3.25661e+06	138942	436237	8.56709e+06	9.60009e+06	1.95874e+06	709520	5.8374e+07	1.1613e+07	4.31709e+07	1.99971e+07	1.326e+07	1.5359e+08	4.62529e+07	7.63737e+06	7.1803e+06	1.97424e+07	1.21936e+06	1.06974e+07
Acetyl-L-carnitine	203.116	8.857		1.39387e+07	3.36142e+07	5.28089e+07	2.06255e+07	3.05493e+07	7.14672e+07	2.47482e+07	4.64474e+07	3.39451e+07	1.05131e+08	1.00066e+08	7.42183e+07	5.52589e+07	4.04462e+07	3.31919e+07	9.96616e+07	4.05436e+07	4.67309e+07	3.05892e+07	5.12211e+07	2.87807e+07
9-HpODE	312.23	1.88	88.3	1.42527e+07	1.03321e+07	9.00245e+06	2.76583e+06	3.46049e+06	4.17545e+06	7.47732e+06	6.76639e+06	8.63576e+06	8.99697e+06	9.53305e+06	4.95461e+06	1.24798e+07	3.72346e+06	4.56526e+06	1.11721e+07	1.19107e+07	5.89099e+06	7.98099e+06	6.74963e+06	7.63436e+06
8-HEPE	200.068	3.732	41.2	2.89475e+06	2.88524e+06	1.30433e+06	1.5638e+06	1.67475e+06	1.32555e+06	1.60573e+06	2.34699e+06	2.42715e+06	459737	946017	2.211e+06	1.30194e+06	2.22903e+06	1.73466e+06	2.42255e+06	1.8988e+06	3.78798e+06	1.46912e+06	1.44353e+06	1.62782e+06
6-Hydroxycaproic acid	132.079	5.907	88	1.73543e+07	1.64806e+07	8.59687e+06	1.46071e+07	2.05493e+07	1.28011e+07	7.29712e+06	1.84368e+07	1.33644e+07	9.77021e+06	138827	1.16319e+07	426735	1.06001e+07	7.73662e+06	1.46823e+07	5.37626e+06	8.66054e+06	6.52275e+06	1.14135e+07	5.19934e+06
5-[5-hydroxy-3-(hydroxymethyl)pentyl]-8a-(hydroxymethyl)-5,6-dimethyl-3,4,4a,5,6,7,8,8a-octahydronaphthalene-1-carboxylic acid	306.219	2.049	74.6	5.86616e+07	3.05355e+07	3.20374e+07	3.27423e+07	2.4509e+07	3.21719e+07	2.97717e+07	4.76699e+07	4.98994e+07	3.80139e+07	3.44427e+07	3.31191e+07	2.96943e+07	4.1029e+07	3.75114e+07	4.55096e+07	6.50908e+07	2.70574e+07	5.75622e+07	6.14516e+07	3.15216e+07
5(6)-DiHET	338.246	1.901	84.8	8.45399e+07	5.57455e+07	6.97003e+07	3.50686e+07	2.44474e+07	3.33074e+07	5.7674e+07	6.79937e+07	6.68134e+07	7.97921e+07	6.44637e+07	2.98154e+07	4.95612e+07	3.22423e+07	2.48428e+07	5.8481e+07	8.02162e+07	5.15792e+07	6.69547e+07	7.68714e+07	5.14709e+07
4-Propylbenzoic acid	164.084	2.264	76.9	2.22369e+08	2.09375e+08	1.01834e+08	1.38244e+08	8.60075e+07	6.72981e+07	1.2708e+08	2.08906e+08	1.22609e+08	8.92434e+07	6.3297e+07	5.94828e+07	1.28368e+08	1.9963e+08	8.50833e+07	1.75115e+08	1.03334e+08	1.94404e+08	1.95578e+08	1.63251e+08	2.03703e+08
4-Dodecylbenzenesulfonic acid	326.191	1.743	95.7	5.61307e+07	5.54642e+07	7.77291e+07	7.153e+09	1.08443e+10	6.163e+09	3.99504e+07	2.70345e+07	2.42363e+07	3.89569e+07	6.2802e+07	8.10182e+09	2.72283e+07	8.6828e+09	9.49061e+09	2.67205e+07	4.8671e+07	2.02159e+07	2.62243e+07	2.34596e+07	3.68801e+07
3-tert-Butyladipic acid	202.121	8.601	90.2	7.58345e+06	7.14613e+06	4.65078e+06	5.38641e+06	4.98323e+06	2.88163e+06	4.58971e+06	4.22602e+06	4.90647e+06	2.68239e+06	2.31261e+06	4.68006e+06	3.91225e+06	2.93187e+06	3.65377e+06	7.10079e+06	3.18964e+06	3.85192e+06	5.04813e+06	4.00258e+06	3.17658e+06
3-Methyladipic acid	160.074	11.423	74	5.66314e+06	1.10163e+07	4.0738e+06	9.23137e+06	7.25144e+06	3.18995e+06	5.54133e+06	7.16167e+06	5.65127e+06	4.85237e+06	8.66179e+06	9.82094e+06	1.19891e+07	1.15739e+07	8.70522e+06	1.55062e+07	1.03076e+07	1.607e+07	1.08377e+07	7.27581e+06	9.88213e+06
3-Hydroxyphenylacetic acid	152.047	3.203	87.3	6.18264e+06	1.08768e+07	7.33243e+06	7.15636e+06	7.37623e+06	5.51439e+06	8.64215e+06	8.72999e+06	6.3906e+06	1.10787e+07	8.36509e+06	5.20524e+06	9.03308e+06	1.28597e+07	5.76123e+06	9.82197e+06	8.15803e+06	1.0801e+07	1.1896e+07	1.15717e+07	6.63288e+06
3-Hydroxy-3-methylglutaric acid	162.053	12.096	81.9	1.32951e+07	1.47357e+07	9.45201e+06	9.8221e+06	1.03485e+07	7.90512e+06	8.02088e+06	1.27923e+07	1.33677e+07	4.5735e+06	9.59459e+06	1.22335e+07	1.16857e+07	1.09278e+07	1.07457e+07	1.10351e+07	1.05025e+07	1.316e+07	9.12365e+06	6.83252e+06	1.27705e+07
3-Allyl-2-hydroxybenzoic acid	178.063	2.43	97.9	8.37194e+07	1.11904e+08	7.57058e+07	6.93259e+07	5.10721e+07	4.9624e+07	8.07034e+07	7.64583e+07	8.44314e+07	8.75996e+07	7.80661e+07	6.7601e+07	1.00955e+08	9.32181e+07	7.66595e+07	1.08778e+08	6.78214e+07	7.31902e+07	9.53758e+07	8.21238e+07	1.05631e+08
3-[2-(2,3-Dihydroxy-5,6,8a-trimethyloctahydro-2H-spiro[naphthalene-1,2'-oxiran]-5-yl)ethyl]-5-hydroxy-2(5H)-furanone	366.204	1.818	78.6	4.18322e+07	3.35228e+07	2.65124e+07	1.33361e+07	1.86657e+07	1.09385e+07	2.62766e+07	2.35377e+07	2.9404e+07	2.21527e+07	2.95479e+07	1.41513e+07	3.91866e+07	7.94224e+06	2.39977e+07	3.95848e+07	4.77388e+07	2.73427e+07	4.95429e+07	3.02352e+07	5.19846e+07
2-Octyl-2-pentenedioic acid	242.152	2.244	97.6	1.69799e+08	2.60281e+08	1.06642e+08	2.5767e+08	1.05893e+08	1.19306e+08	1.89367e+08	3.81172e+08	1.28913e+08	1.05125e+08	1.04246e+08	9.2397e+07	1.70045e+08	1.89278e+08	1.35642e+08	2.11935e+08	1.85793e+08	2.89004e+08	2.99375e+08	2.63202e+08	2.19123e+08
2-Hydroxymyristic acid	244.204	2.11	83.4	1.59437e+07	1.69038e+07	1.30745e+07	1.55239e+07	2.7151e+07	1.69286e+07	1.66843e+07	1.08655e+07	1.21624e+07	1.63859e+07	1.79109e+07	2.71391e+07	1.6895e+07	1.7173e+07	2.16473e+07	2.2095e+07	2.12669e+07	1.54839e+07	1.89065e+07	2.2716e+07	1.85331e+07
2-Hydroxycinnamic acid	164.047	3.131	99.7	5.72102e+07	7.09026e+07	1.057e+08	5.77608e+07	5.12829e+07	5.82047e+07	9.43658e+07	6.99741e+07	6.35917e+07	8.16831e+07	8.63574e+07	7.32191e+07	1.01976e+08	1.10179e+08	1.06916e+08	1.10417e+08	1.24527e+08	9.40502e+07	9.14967e+07	1.10632e+08	1.02069e+08
2-Hydroxycaproic acid	132.079	3.159	57.8	5.22102e+07	7.17763e+07	6.39733e+06	7.21206e+07	1.0296e+08	8.02869e+07	5.78334e+07	1.23275e+08	5.32764e+07	4.93318e+07	2.94995e+07	7.40142e+07	4.1358e+07	1.06091e+08	6.55965e+07	9.15635e+07	5.33801e+07	6.68972e+07	6.46054e+07	7.46785e+07	3.52876e+07
15-keto Prostaglandin E1	334.214	1.822	86.8	8.8948e+07	6.68024e+07	5.56758e+07	4.16729e+07	4.80555e+07	4.50537e+07	8.76815e+07	4.06041e+07	5.56773e+07	4.58333e+07	6.1705e+07	6.69347e+07	9.02508e+07	5.33975e+07	6.73104e+07	7.337e+07	1.03524e+08	6.84353e+07	6.07459e+07	5.96214e+07	4.5365e+07
15-keto Prostaglandin A1	334.214	2.19	93.3	4.34155e+07	3.85972e+07	3.80365e+07	4.91741e+07	5.31368e+07	5.31213e+07	3.35988e+07	3.68458e+07	3.67154e+07	8.10702e+07	5.27724e+07	5.71974e+07	7.49978e+07	6.55714e+07	5.94581e+07	5.95422e+07	7.12917e+07	3.93802e+07	6.07991e+07	4.76363e+07	8.39415e+07
13,14-dihydro-15-keto-tetranor Prostaglandin D2	280.167	1.953	75.3	1.53521e+08	1.35628e+08	7.47142e+07	7.87843e+07	5.81981e+07	5.38155e+07	7.62239e+07	9.23027e+07	9.39366e+07	6.30683e+07	7.03736e+07	5.24042e+07	6.09291e+07	4.77804e+07	4.34058e+07	7.68139e+07	8.10105e+07	6.87144e+07	8.18331e+07	8.4832e+07	6.41012e+07
13,14-Dihydro-15-keto Prostaglandin J2	316.15	2.354	72	5.71261e+06	5.6125e+06	4.07669e+06	5.89288e+06	4.07615e+06	2.42836e+06	3.34492e+06	2.51408e+06	4.01642e+06	3.69068e+06	3.28225e+06	2.65893e+06	3.11957e+06	4.04879e+06	3.74924e+06	2.14784e+06	2.30053e+06	2.73762e+06	3.1642e+06	4.6087e+06	2.01829e+06
13,14-Dihydro prostaglandin E1	381.187	1.748	54.8	5.13664e+06	3.97871e+06	1.31412e+06	2.47383e+06	1.38206e+06	1.51671e+06	1.52724e+06	1.45606e+06	1.96504e+06	1.7628e+06	1.35803e+06	1.49111e+06	1.16575e+06	1.68588e+06	1.71807e+06	905642	1.64735e+06	1.80919e+06	2.13905e+06	2.93136e+06	1.57023e+06
13(S)-HOTrE	294.219	1.942	76.1	7.55301e+06	7.96963e+06	7.15125e+06	3.73196e+06	3.77261e+06	3.71637e+06	8.92166e+06	7.92803e+06	7.81757e+06	9.92839e+06	9.40959e+06	3.89433e+06	9.62452e+06	2.96615e+06	4.32016e+06	9.57764e+06	8.6386e+06	8.06473e+06	7.57166e+06	1.07801e+07	8.89909e+06
12-Hydroxydodecanoic acid	216.173	2.234	87.3	6.11332e+07	7.47017e+07	4.23147e+07	5.31907e+07	6.44383e+07	2.69343e+07	5.34022e+07	3.83733e+07	3.43485e+07	3.41869e+07	4.48587e+07	5.9964e+07	5.71235e+07	4.85959e+07	4.1996e+07	6.67367e+07	4.81686e+07	6.02731e+07	5.61442e+07	5.70317e+07	6.10485e+07
11β-13,14-dihydro-15-keto Prostaglandin F2α	336.23	1.95	89.3	2.63748e+08	1.97142e+08	1.66656e+08	1.74288e+08	1.09497e+08	1.07638e+08	1.58579e+08	1.19289e+08	1.63619e+08	1.4522e+08	1.34776e+08	1.39827e+08	1.7392e+08	1.18238e+08	1.60963e+08	1.52816e+08	2.27014e+08	7.62328e+07	1.97293e+08	1.39325e+08	1.5951e+08
11-HETE	320.235	2.025	96.8	1.55097e+08	1.26807e+08	1.424e+08	1.16811e+08	1.04858e+08	9.04319e+07	1.0759e+08	1.0323e+08	8.02172e+07	1.79295e+08	2.02116e+08	1.55523e+08	1.69872e+08	1.60964e+08	1.93443e+08	1.15177e+08	2.67441e+08	1.42181e+08	1.96326e+08	2.27342e+08	1.66319e+08
11-Deoxy prostaglandin F2β	308.22	2.288	75.1	3.60068e+08	3.87609e+08	4.93637e+08	3.33794e+08	1.73174e+08	3.89102e+08	4.19834e+08	2.39194e+08	3.76537e+08	4.21385e+08	2.80474e+08	2.91278e+08	2.37042e+08	1.93166e+08	1.82654e+08	2.77823e+08	2.79454e+08	2.83571e+08	2.55054e+08	3.91266e+08	3.3882e+08
10-HDA	186.126	2.248	82.2	1.70246e+08	1.93467e+08	7.2962e+07	1.13351e+08	9.78002e+07	6.88445e+07	1.0648e+08	1.58722e+08	9.58623e+07	6.75072e+07	5.72106e+07	7.68677e+07	1.02194e+08	1.51693e+08	9.63337e+07	1.75025e+08	1.00913e+08	1.65596e+08	1.56347e+08	1.35968e+08	1.58526e+08
1-Cyclohexyl-3-[(1R,9S)-6-oxo-11-(phenoxyacetyl)-7,11-diazatricyclo[7.3.1.02,7]trideca-2,4-dien-5-yl]urea	178.027	3.147	98	8.48519e+06	1.05349e+07	1.55919e+07	8.76743e+06	7.4904e+06	1.22636e+07	1.48276e+07	1.03812e+07	8.40075e+06	2.35846e+07	2.18307e+07	6.03252e+06	2.11517e+07	1.96475e+07	9.28948e+06	2.19824e+07	2.39646e+07	1.66349e+07	1.75431e+07	1.85792e+07	1.70259e+07
1-(Carboxymethyl)cyclohexanecarboxylic acid	186.089	3.198	89.6	4.16857e+07	4.75382e+07	2.61142e+07	3.14061e+07	4.39735e+07	7.3235e+06	3.42223e+07	5.31475e+07	3.35373e+07	1.25618e+07	2.06868e+07	5.1779e+07	4.38457e+07	5.35976e+07	3.93332e+07	5.26168e+07	5.13021e+07	4.59613e+07	3.54618e+07	5.23561e+07	3.33018e+07
1,2,4-Benzenetricarboxylic acid	210.016	17.226	99.7	4.37481e+07	6.22253e+07	3.54158e+07	2.83235e+07	3.68316e+07	1.81853e+07	2.58488e+07	4.47399e+07	3.46322e+07	9.29374e+06	1.59377e+07	1.33537e+07	4.53649e+07	4.55545e+07	3.5763e+07	5.27188e+07	3.97008e+07	6.2508e+07	5.53163e+07	3.30731e+07	5.54612e+07
Unknown_MW:168.05505	168.055	2.928		2.97639e+10	2.94551e+10	2.28347e+10	2.59293e+10	2.38592e+10	1.40881e+10	2.40732e+10	1.87255e+10	2.08321e+10	2.46984e+10	1.93442e+08	1.31296e+10	2.10957e+10	1.78373e+10	1.48814e+10	2.02746e+10	2.04828e+10	2.18569e+10	2.22172e+10	2.80231e+10	2.06096e+10
Unknown_MW:210.10196	210.102	2.055		8.78897e+09	8.10035e+09	6.32814e+09	6.73413e+09	4.20157e+09	3.0713e+09	6.44939e+09	4.92079e+09	5.42727e+09	6.92252e+09	6.4968e+09	3.12273e+09	5.72955e+09	3.54414e+09	3.55866e+09	5.72514e+09	5.99836e+09	5.93553e+09	6.08058e+09	7.95402e+09	6.43571e+09
Unknown_MW:126.00811	126.008	6.165		5.1524e+09	4.09639e+09	2.25237e+09	4.13022e+09	3.66299e+09	4.42577e+09	5.4172e+09	4.15755e+09	4.43879e+09	7.61044e+09	4.97729e+09	2.82544e+09	3.37641e+09	2.74787e+09	2.9354e+09	3.58664e+09	2.8362e+09	3.00052e+09	3.12664e+09	3.73067e+09	2.63497e+09
Unknown_MW:148.0524	148.052	2.178		4.94047e+09	4.13525e+09	3.69016e+09	5.50672e+09	1.28386e+09	2.88707e+09	4.46521e+09	3.96066e+09	3.23809e+09	5.12336e+09	3.25471e+09	4.74521e+09	4.74359e+09	4.90689e+09	4.481e+09	1.84969e+09	3.96778e+09	4.986e+09	3.74377e+09	5.94203e+09	5.95094e+09
Unknown_MW:162.06808	162.068	2.127		4.21966e+09	3.19524e+09	3.55745e+09	4.3485e+09	7.27322e+08	2.46119e+09	3.73978e+09	3.31007e+09	1.9308e+09	3.96611e+09	2.08864e+09	4.72348e+09	4.39142e+09	3.84459e+09	3.66238e+09	8.98182e+08	3.39035e+09	4.9048e+09	2.88911e+09	5.53772e+09	5.22464e+09
Unknown_MW:126.00809	126.008	4.002		1.81568e+10	1.71829e+10	1.2427e+10	1.30985e+10	1.2476e+10	4.74795e+09	1.27535e+10	9.03795e+09	1.21777e+10	1.54019e+10	1.0198e+10	5.92476e+09	1.29363e+10	8.25922e+09	7.99189e+09	7.33418e+09	1.30275e+10	1.40154e+10	1.42506e+10	1.81522e+10	1.40217e+10
Unknown_MW:154.03938	154.039	8.326		7.28707e+09	7.58309e+09	7.42229e+09	6.98516e+09	6.22934e+09	4.63021e+09	6.83089e+09	5.06252e+09	6.77841e+09	7.39347e+09	4.22973e+09	2.51114e+09	4.05294e+09	2.96084e+09	2.80042e+09	4.6724e+09	3.49674e+09	4.25311e+09	4.57221e+09	5.22538e+09	3.38977e+09
Unknown_MW:298.16013	298.16	1.873	100	2.44333e+07	3.13544e+07	3.29212e+07	5.19451e+09	6.21724e+09	4.67836e+09	1.9772e+07	1.20644e+07	1.06383e+07	2.51431e+07	3.1015e+07	5.55494e+09	1.32875e+07	5.80086e+09	6.19665e+09	1.49503e+07	1.95348e+07	1.01936e+07	2.54791e+07	8.83772e+06	2.46921e+07
Unknown_MW:126.00808	126.008	3.525		1.81568e+10	1.67574e+10	1.24036e+10	1.29513e+10	1.23238e+10	5.65319e+09	1.27803e+10	8.97878e+09	1.20457e+10	1.54019e+10	1.36932e+10	5.92476e+09	1.3064e+10	8.21394e+09	8.02623e+09	1.05324e+10	1.3023e+10	1.39597e+10	1.41326e+10	1.81368e+10	1.40472e+10
Unknown_MW:154.03938	154.039	6.347	44.4	7.5635e+09	6.17693e+09	4.54546e+09	3.24907e+09	4.43686e+09	1.60579e+09	4.08171e+09	3.26921e+09	4.30592e+09	7.95693e+09	6.38672e+09	4.3463e+09	7.28933e+09	4.24427e+09	4.77344e+09	4.73809e+09	6.59659e+09	5.68597e+09	6.15319e+09	7.6794e+09	7.5103e+09
Unknown_MW:154.02989	154.03	2.194	43.9	1.73173e+07	1.73779e+07	1.59096e+07	1.63538e+09	2.91447e+09	2.47548e+09	1.96793e+07	1.07728e+07	1.56409e+07	1.84926e+07	1.4732e+07	2.68685e+09	1.43569e+07	2.66578e+09	2.46889e+09	6.11163e+06	1.13589e+07	1.2932e+07	1.22386e+07	1.9855e+07	1.31426e+07
Unknown_MW:342.14661	342.147	2.127		1.70908e+09	1.35058e+09	1.50723e+09	1.73764e+09	2.79736e+08	9.88491e+08	1.54916e+09	1.36312e+09	8.24408e+08	1.68485e+09	8.48008e+08	1.94077e+09	1.68168e+09	1.50017e+09	1.50028e+09	3.49087e+08	1.31998e+09	2.0217e+09	1.18411e+09	2.49756e+09	2.31948e+09
Unknown_MW:111.99253	111.993	2.862		6.03057e+09	1.56343e+09	5.08595e+09	5.61115e+09	4.64448e+09	3.93254e+09	6.17244e+09	2.62001e+09	5.91462e+09	6.41067e+09	5.22446e+09	3.12991e+09	5.52707e+09	4.45475e+09	3.51855e+09	5.51287e+09	5.04553e+09	5.59586e+09	5.67066e+09	5.97953e+09	4.49173e+09
Unknown_MW:154.03937	154.039	7.754	59.1	8.65944e+09	8.56269e+09	7.61589e+09	6.57053e+08	6.74847e+09	4.68834e+09	7.01828e+09	5.67641e+09	7.37061e+09	9.56414e+09	6.4526e+09	3.72118e+09	5.31127e+09	3.91756e+09	3.43652e+09	5.40532e+09	5.99021e+09	4.79058e+09	5.54337e+09	7.3973e+09	4.39416e+09
Unknown_MW:336.11013	336.11	2.858		4.27841e+09	4.3819e+09	4.2113e+09	3.83051e+09	3.55803e+09	2.85264e+09	4.88496e+09	3.7894e+09	4.19757e+09	4.78916e+09	4.05429e+09	2.31674e+09	4.02975e+09	3.06839e+09	2.45807e+09	4.20286e+09	3.83891e+09	4.17694e+09	4.09155e+09	4.94195e+09	3.52837e+09
Unknown_MW:189.11128	189.111	2.861		1.11462e+09	1.10766e+09	8.64516e+08	9.96343e+08	1.07055e+09	1.05183e+09	8.98793e+08	7.00171e+08	8.3413e+08	9.99107e+08	8.51572e+08	9.42025e+08	7.88884e+08	1.04813e+09	9.1323e+08	6.95313e+08	7.25599e+08	7.69633e+08	8.07483e+08	1.02613e+09	8.68919e+08
Unknown_MW:149.10516	149.105	6.662		7.43846e+08	7.50618e+08	3.56631e+08	5.25367e+08	6.58347e+08	6.54868e+08	8.19991e+08	6.04492e+08	5.7781e+08	5.36884e+08	4.10629e+08	4.65389e+08	3.32063e+08	3.31008e+08	4.60837e+08	4.3522e+08	4.01264e+08	6.3349e+08	6.78369e+08	1.34092e+09	4.88271e+08
Unknown_MW:314.11536	314.115	2.18		1.50188e+09	1.29367e+09	1.17489e+09	1.61726e+09	3.64408e+08	8.75581e+08	1.32783e+09	1.18591e+09	9.92325e+08	1.64564e+09	9.75171e+08	1.42523e+09	1.35852e+09	1.42675e+09	1.37956e+09	5.50225e+08	1.17089e+09	1.50574e+09	1.10532e+09	1.9367e+09	2.02202e+09
Unknown_MW:243.08541	243.085	9.343	42.4	1.61682e+09	1.53563e+09	1.75207e+07	1.66797e+09	4.53948e+07	3.40973e+07	2.27327e+08	9.10907e+06	6.12531e+06	599052	293817	450533	430082	470266	272819	364854	423509	347822	360198	417443	251514
Unknown_MW:420.20408	420.204	2.045		1.15533e+09	1.03874e+09	9.129e+08	7.87639e+08	5.02928e+08	3.94649e+08	1.08954e+09	8.30759e+08	9.5758e+08	1.0985e+09	1.02157e+09	2.98862e+08	9.67537e+08	3.96161e+08	2.95336e+08	1.02773e+09	9.27762e+08	9.8895e+08	8.96556e+08	1.11176e+09	1.00337e+09
Unknown_MW:97.97685	97.9768	2.029		9.33138e+08	9.30872e+08	8.18328e+08	6.02852e+08	6.58695e+08	5.512e+08	9.88889e+08	8.11793e+08	7.89721e+08	1.16259e+09	1.07778e+09	4.54602e+08	1.00198e+09	4.95323e+08	4.24471e+08	1.15075e+09	9.89464e+08	9.53804e+08	9.33844e+08	1.09831e+09	1.13058e+09
Unknown_MW:111.04323	111.043	9.34		1.31856e+09	1.18984e+09	1.35516e+07	1.41351e+09	3.8814e+07	3.01791e+07	1.93063e+08	7.20891e+06	4.95432e+06	700555	764164	604510	1.00264e+06	512703	942950	397778	461726	379210	412552	545545	673243
Unknown_MW:331.14187	331.142	2.181		9.30723e+08	8.31451e+08	7.46329e+08	9.6509e+08	2.14054e+08	5.39677e+08	8.65157e+08	7.67328e+08	6.19116e+08	1.09003e+09	6.06677e+08	9.09737e+08	8.24396e+08	8.88037e+08	8.73272e+08	3.46059e+08	7.18572e+08	9.65871e+08	6.91299e+08	1.33328e+09	1.333e+09
Unknown_MW:79.9663	79.9663	8.4		2.03685e+09	2.12572e+09	1.99087e+09	1.95125e+09	1.71826e+09	1.06792e+09	1.83359e+09	1.34698e+09	1.8994e+09	1.50798e+09	6.82876e+08	3.92687e+08	5.72975e+08	4.98038e+08	9.36335e+08	9.61502e+08	5.46062e+08	8.40642e+08	1.03939e+07	2.15557e+09	5.20357e+08
Unknown_MW:104.0262	104.026	3.73		3.36808e+07	1.84029e+07	2.67629e+07	2.35718e+07	2.60405e+06	5.10869e+06	2.38439e+07	1.31041e+07	1.30001e+07	1.17447e+07	1.29586e+07	2.29815e+07	2.45769e+07	8.55112e+06	3.19409e+07	1.58579e+06	6.05619e+06	2.28144e+07	1.45359e+07	1.79503e+07	2.16366e+07
Unknown_MW:359.17317	359.173	2.129		6.88746e+08	5.43332e+08	6.09158e+08	6.7728e+08	9.85451e+07	3.92626e+08	6.45932e+08	5.49349e+08	3.14949e+08	7.31235e+08	3.42529e+08	8.10898e+08	6.82773e+08	5.80284e+08	6.05973e+08	1.36447e+08	5.43187e+08	8.59017e+08	4.59837e+08	1.09749e+09	1.02651e+09
Unknown_MW:97.96733	97.9673	15.037		1.10594e+09	7.39526e+08	9.06317e+08	1.00918e+09	7.83575e+08	8.91212e+08	6.50041e+08	7.40154e+08	7.68054e+08	7.90305e+08	5.72301e+08	5.51365e+08	4.64736e+08	3.22617e+08	4.35039e+08	6.57173e+08	5.2019e+08	6.01047e+08	5.9993e+08	4.31718e+08	3.86337e+08
Unknown_MW:79.9663	79.9663	6.284		1.81681e+09	1.89774e+09	1.03426e+09	1.3759e+09	1.11063e+09	2.4878e+08	5.85407e+08	5.54747e+08	9.71902e+08	2.47194e+09	1.63317e+09	1.1918e+09	1.90784e+09	8.01561e+08	1.18832e+09	1.31088e+09	1.88877e+09	1.64495e+09	1.77828e+09	2.24462e+09	1.9616e+09
Unknown_MW:127.9462	127.946	22.375		4.5057e+09	3.30748e+09	3.4224e+09	5.86208e+09	4.6673e+09	4.3179e+09	2.78035e+09	3.44905e+09	3.91768e+09	2.87319e+09	2.07984e+09	2.27415e+09	1.6915e+09	2.2387e+09	2.13488e+09	2.71599e+09	1.61425e+09	1.83896e+09	1.82375e+09	1.62669e+09	1.76034e+09
Unknown_MW:79.96627	79.9663	12.425		1.2277e+09	1.18501e+09	1.05337e+09	1.07286e+09	1.17048e+09	6.93374e+08	1.15804e+09	8.84947e+08	1.10523e+09	1.4854e+09	1.16199e+09	5.66663e+08	9.37754e+08	5.86071e+08	6.81855e+08	9.65538e+08	8.84175e+08	9.32019e+08	9.39943e+08	9.84366e+08	8.18952e+08
Unknown_MW:97.97685	97.9768	13.853		1.80646e+09	1.33088e+09	9.22315e+08	2.63173e+09	2.09097e+09	1.92867e+09	1.10791e+09	1.35619e+09	1.47866e+09	8.00409e+08	6.12204e+08	5.27889e+08	4.402e+08	5.86756e+08	6.20794e+08	8.87975e+08	4.03135e+08	4.6331e+08	4.2589e+08	4.48603e+08	4.15599e+08
Unknown_MW:111.9925	111.993	12.468		1.0168e+09	1.002e+09	8.94444e+08	8.86506e+08	9.43062e+08	5.38815e+08	7.68991e+08	7.05398e+08	9.16429e+08	1.17005e+09	6.2776e+08	2.98473e+08	4.74073e+08	3.17032e+08	3.62833e+08	5.36633e+08	4.54431e+08	5.28332e+08	5.2871e+08	5.66391e+08	4.20713e+08
Unknown_MW:308.07886	308.079	8.11		5.91966e+08	6.22634e+08	5.56715e+08	5.59297e+08	4.63382e+08	2.79532e+08	5.29313e+08	4.7733e+08	5.91128e+08	5.53405e+08	3.99606e+08	1.21361e+08	3.6309e+08	1.86266e+08	1.40416e+08	4.15304e+08	3.29029e+08	3.96819e+08	4.26444e+08	5.31014e+08	2.25402e+08
Unknown_MW:127.94345	127.943	31.889		80848.7	5.07937e+06	4.60458e+08	82276.4	533488	9.99612e+06	3.35867e+08	2.64206e+07	2.12436e+07	174543	139384	155344	68801.8	111828	109490	104219	114265	102234	113515	124240	143189
Unknown_MW:172.10994	172.11	2.329		5.74321e+08	5.61585e+08	2.48923e+08	3.60065e+08	2.97995e+08	2.38855e+08	3.20522e+08	4.64399e+08	3.34675e+08	2.787e+08	1.69989e+08	2.187e+08	2.72479e+08	3.28051e+08	2.03698e+08	4.22699e+08	2.60387e+08	3.80082e+08	3.84261e+08	3.91462e+08	3.30834e+08
Unknown_MW:169.05845	169.058	3.032		1.6497e+09	1.62263e+09	1.27496e+09	1.41731e+09	1.27642e+09	7.50736e+08	1.30945e+09	1.001e+09	1.13211e+09	1.37018e+09	1.18619e+09	7.05975e+08	1.18585e+09	9.37106e+08	7.91527e+08	1.117e+09	1.10956e+09	1.19193e+09	1.21878e+09	1.5601e+09	1.12918e+09
Unknown_MW:79.9663	79.9663	7.778		2.44058e+09	2.12572e+09	1.99087e+09	2.14128e+09	1.85735e+09	1.26771e+09	1.95092e+09	1.52096e+09	2.04338e+09	2.71789e+09	1.81859e+09	1.0479e+09	1.55975e+09	1.15057e+09	9.36335e+08	1.49238e+09	1.66283e+09	1.36509e+09	1.54561e+09	2.15557e+09	1.21912e+09
Unknown_MW:185.14153	185.142	2.569		3.4682e+08	3.33292e+08	2.23587e+08	2.61041e+08	2.58215e+08	7.52826e+07	3.82621e+08	1.24765e+08	3.28688e+08	3.41329e+08	2.82454e+08	4.69251e+07	2.22854e+08	9.09833e+07	1.06548e+08	6.67054e+07	1.91302e+08	1.69294e+08	1.74067e+08	3.55227e+08	2.75378e+08
Unknown_MW:261.14361	261.144	3.308		2.66223e+08	2.7281e+08	2.43887e+08	2.58865e+08	2.53466e+08	2.26907e+08	2.29556e+08	2.1411e+08	2.13952e+08	2.73874e+08	2.42578e+08	2.1122e+08	2.40165e+08	2.48015e+08	2.11817e+08	2.3791e+08	2.40755e+08	2.22603e+08	2.43191e+08	2.88115e+08	4.36495e+08
Unknown_MW:121.07708	121.077	10.186		6.08054e+08	7.97642e+08	7.22007e+08	5.57048e+08	6.40825e+08	8.30758e+08	7.18333e+08	8.88358e+08	9.36065e+08	8.59313e+08	7.73036e+08	7.9e+08	6.61836e+08	6.40284e+08	7.05195e+08	6.83419e+08	7.29222e+08	6.33957e+08	6.31381e+08	6.37288e+08	5.69553e+08
Unknown_MW:79.96629	79.9663	13.853		1.03824e+09	7.88288e+08	8.9771e+08	1.52222e+09	1.31612e+09	1.22094e+09	7.06681e+08	8.5522e+08	9.22478e+08	4.62677e+08	3.88465e+08	3.10419e+08	2.75304e+08	3.61327e+08	3.69482e+08	5.36881e+08	2.38145e+08	2.77092e+08	2.62951e+08	2.72001e+08	2.38616e+08
Unknown_MW:250.17797	250.178	2.35		3.05617e+08	3.19615e+08	3.24981e+08	3.17692e+08	2.05653e+08	2.76029e+08	3.78941e+08	1.90146e+08	2.74346e+08	3.95426e+08	2.67321e+08	1.81224e+08	2.40814e+08	1.7074e+08	1.59019e+08	2.72396e+08	2.05941e+08	2.29967e+08	2.09415e+08	3.73354e+08	4.2502e+08
Unknown_MW:318.21944	318.219	2.006		4.84015e+08	3.57602e+08	4.64629e+08	3.07933e+08	2.15131e+08	3.22009e+08	3.36387e+08	3.43883e+08	4.19148e+08	4.97729e+08	3.96505e+08	3.28105e+08	3.39969e+08	3.08462e+08	2.96005e+08	3.96348e+08	4.9388e+08	2.5713e+08	4.24938e+08	4.14769e+08	3.34364e+08
Unknown_MW:486.17075	486.171	9.33		4.83876e+08	3.96657e+08	195587	4.64387e+08	446238	422484	1.64396e+07	217773	271395	514781	252485	291428	322921	404112	234441	313529	363932	298893	309528	358720	215325
Unknown_MW:97.97685	97.9768	8.027		1.0711e+09	1.09932e+09	1.31652e+09	1.14958e+09	1.08256e+09	1.29186e+09	1.38311e+09	1.20355e+09	1.32113e+09	2.10456e+09	1.59526e+09	8.65143e+08	1.17881e+09	1.07473e+09	8.96817e+08	1.36964e+09	1.2241e+09	1.29271e+09	1.43687e+09	1.57181e+09	9.70231e+08
Unknown_MW:288.12942	288.129	8.798		5.19712e+08	6.4904e+08	5.38292e+08	7.11608e+08	7.22713e+08	5.65453e+08	5.40707e+08	4.56516e+08	5.71135e+08	9.96137e+08	6.87126e+08	5.64828e+08	6.26704e+08	4.83859e+08	5.09328e+08	5.81501e+08	6.04297e+08	6.04985e+08	6.47289e+08	7.41679e+08	4.77342e+08
Unknown_MW:185.14154	185.142	7.209		5.20413e+08	5.78034e+08	3.57566e+08	3.21624e+08	3.52222e+08	1.6643e+08	4.36209e+08	2.55764e+08	4.84739e+08	4.62661e+08	3.66698e+08	1.14439e+08	2.54178e+08	1.87185e+08	1.60505e+08	1.93413e+08	2.18783e+08	2.83303e+08	2.62434e+08	3.78286e+08	2.43499e+08
Unknown_MW:308.07893	308.079	6.276		3.52454e+08	2.76145e+08	2.36109e+08	1.90888e+08	1.82116e+08	9.03054e+06	2.20195e+08	1.28813e+08	2.35521e+08	4.64584e+08	3.66233e+08	1.83396e+08	4.03538e+08	1.72024e+08	1.94765e+08	2.81319e+08	4.25401e+08	3.13341e+08	3.48238e+08	4.37091e+08	3.75986e+08
Unknown_MW:133.11028	133.11	10.093		1.6803e+06	2.06957e+06	1.79458e+06	5.47653e+08	1.17868e+09	6.71468e+08	4.30629e+06	806497	3.76246e+06	2.69098e+06	1.75123e+06	5.18996e+08	1.59541e+06	6.55982e+08	7.51524e+08	3.39764e+06	1.5226e+06	2.6896e+06	834838	6.12329e+06	3.06921e+06
Unknown_MW:383.28823	383.288	2.237		2.20718e+08	2.44462e+08	3.14253e+08	1.90417e+08	8.65935e+07	2.98289e+08	2.46808e+08	1.56931e+08	2.37106e+08	2.6486e+08	1.88039e+08	2.21904e+08	1.44059e+08	9.99771e+07	1.2013e+08	1.48456e+08	1.68513e+08	1.3732e+08	1.40654e+08	2.20727e+08	1.37597e+08
Unknown_MW:126.00814	126.008	11.681		8.9573e+08	5.20953e+08	5.45114e+08	5.82625e+08	3.03128e+08	1.08399e+08	1.69882e+08	1.37962e+08	2.19204e+08	2.29556e+07	1.30001e+07	4.94889e+06	1.43497e+07	3.7017e+07	1.24768e+07	6.95681e+07	1.01343e+07	2.30919e+07	2.1644e+07	1.38349e+07	1.1243e+07
Unknown_MW:157.11024	157.11	9.88		4.36743e+06	308717	335181	2.97516e+08	6.11734e+08	3.97737e+08	331948	2.42367e+06	362138	519826	491157	3.12756e+08	358159	2.80804e+08	3.54077e+08	365547	339269	2.19747e+06	2.12456e+06	355549	342867
Unknown_MW:97.97684	97.9768	6.234		1.16705e+09	9.37542e+08	6.16996e+08	4.71924e+08	5.25603e+08	1.34701e+08	4.57774e+08	2.82146e+08	6.15444e+08	9.64111e+08	7.8359e+08	6.18809e+08	9.11486e+08	4.48875e+08	6.44178e+08	5.91179e+08	8.93976e+08	7.8894e+08	7.82647e+08	9.6666e+08	9.19535e+08
Unknown_MW:111.99253	111.993	11.635		1.14123e+09	8.29951e+08	8.74021e+08	8.49769e+08	4.61254e+08	2.02233e+08	2.36007e+08	2.21455e+08	2.78684e+08	3.85645e+07	9.9856e+07	6.33834e+07	1.00162e+08	1.11485e+08	7.02671e+06	1.54263e+08	8.14724e+07	1.10338e+08	1.10146e+08	1.31963e+08	7.82032e+07
Unknown_MW:233.91046	233.91	22.389		1.60803e+09	1.17685e+09	1.19177e+09	2.08491e+09	1.64056e+09	1.50725e+09	5.08285e+08	1.22784e+09	1.38701e+09	8.85087e+08	6.33362e+08	7.08108e+08	5.28974e+08	7.30392e+08	6.81146e+08	9.19587e+08	4.93737e+08	5.98589e+08	5.9263e+08	5.321e+08	5.45475e+08
Unknown_MW:231.12191	231.122	2.523		1.80198e+08	1.73049e+08	1.39731e+08	1.74007e+08	1.61698e+08	1.13372e+08	1.43289e+08	1.17212e+08	1.4477e+08	1.5183e+08	1.45227e+08	1.1691e+08	1.18722e+08	1.59169e+08	1.23947e+08	8.42561e+07	9.21288e+07	1.15512e+08	1.31323e+08	1.48499e+08	1.01072e+08
Unknown_MW:227.18853	227.189	2.331	43.3	3.09123e+07	6.63588e+07	1.77488e+08	1.76512e+08	1.8812e+08	3.77185e+08	2.19756e+08	2.11354e+08	1.38714e+08	2.39525e+08	3.68484e+08	2.1419e+08	2.56072e+08	1.14697e+08	5.58464e+08	2.82709e+08	4.80883e+08	2.28401e+08	7.96769e+07	3.10862e+08	3.39453e+08
Unknown_MW:375.16817	375.168	2.15		2.29344e+08	2.38807e+08	1.88986e+08	2.46629e+08	3.3218e+07	1.45519e+08	2.5412e+08	1.79958e+08	1.7342e+08	2.76681e+08	1.89246e+08	2.66991e+08	2.29517e+08	2.01496e+08	2.08929e+08	8.45401e+07	1.77518e+08	2.35969e+08	1.76417e+08	3.52294e+08	2.85158e+08
Unknown_MW:104.02617	104.026	2.143		2.96294e+08	2.31139e+08	2.2432e+08	2.95873e+08	5.84078e+07	1.50805e+08	2.51134e+08	2.1121e+08	1.367e+08	2.76704e+08	1.53993e+08	2.80479e+08	2.97665e+08	2.6466e+08	2.38208e+08	7.32756e+07	2.34874e+08	3.20625e+08	2.0225e+08	3.69849e+08	3.64157e+08
Unknown_MW:343.22049	343.22	2.655		1.62819e+08	1.50646e+08	1.2419e+08	1.23917e+08	1.60484e+08	1.13905e+08	1.28018e+08	1.0987e+08	1.46474e+08	9.4065e+07	9.85453e+07	1.04512e+08	8.20294e+07	1.24206e+08	1.39838e+08	1.06682e+08	8.28797e+07	7.87938e+07	1.17332e+08	9.23487e+07	6.25087e+07
Unknown_MW:252.01633	252.016	6.091		5.8662e+08	3.8867e+08	2.65485e+08	4.53895e+08	4.07846e+08	2.99501e+08	5.77103e+08	4.35805e+08	1.56279e+08	7.5148e+08	5.27474e+08	1.75695e+08	3.15222e+08	2.11975e+08	1.95741e+08	3.47772e+08	2.83487e+08	2.81345e+08	3.06364e+08	4.371e+08	2.38378e+08
Unknown_MW:195.93466	195.935	15.033		2.99317e+08	1.93939e+08	2.52818e+08	2.77371e+08	2.06872e+08	2.47351e+08	1.77724e+08	2.01513e+08	2.19507e+08	1.82652e+08	1.19329e+08	1.18116e+08	1.19463e+08	6.31002e+07	9.86493e+07	1.52258e+08	1.28103e+08	1.42904e+08	1.48436e+08	1.06114e+08	9.16019e+07
Unknown_MW:441.33003	441.33	2.2		1.64981e+08	1.91877e+08	2.12164e+08	1.58697e+08	6.05201e+07	1.95548e+08	2.00546e+08	1.21008e+08	1.5819e+08	1.93076e+08	1.64145e+08	1.77606e+08	1.16047e+08	6.8543e+07	8.83303e+07	9.85095e+07	1.19666e+08	9.56442e+07	1.15927e+08	1.70721e+08	9.86495e+07
Unknown_MW:238.14162	238.142	2.798		1.46302e+08	1.32498e+08	1.22497e+08	1.21462e+08	1.99326e+08	1.89596e+08	1.18224e+08	1.0117e+08	1.1807e+08	8.68877e+07	1.02417e+08	1.64833e+08	9.35215e+07	1.54426e+08	1.59767e+08	1.12734e+08	9.52747e+07	8.23425e+07	1.05954e+08	9.85158e+07	6.86422e+07
Unknown_MW:175.10623	175.106	7.979		3.05872e+08	3.67475e+08	3.49417e+08	2.4673e+08	2.61003e+08	4.31706e+08	2.64381e+08	3.27049e+08	3.95922e+08	2.91476e+08	3.28486e+08	3.30637e+08	2.39768e+08	2.48886e+08	3.09557e+08	2.03937e+08	2.66768e+08	2.31844e+08	2.54145e+08	2.6053e+08	2.35483e+08
Unknown_MW:150.98323	150.983	31.825		98010.2	319390	1.60894e+08	97437.7	205239	8.16907e+06	1.3876e+08	1.44613e+07	1.0073e+07	211592	168970	188318	83406	118502	144926	126342	138520	193140	137610	141342	155703
Unknown_MW:211.92852	211.929	22.132		1.60803e+09	1.17685e+09	1.19177e+09	2.08491e+09	1.64056e+09	1.50725e+09	9.7017e+08	1.22784e+09	1.38701e+09	8.85087e+08	6.33362e+08	7.08108e+08	5.28974e+08	7.30392e+08	6.81146e+08	9.19587e+08	4.93737e+08	5.98589e+08	5.9263e+08	5.321e+08	5.45475e+08
Unknown_MW:105.07893	105.079	12.806		7.61403e+07	2.71516e+08	2.29887e+08	3.68476e+07	2.1548e+08	1.83311e+08	3.52518e+08	2.23967e+08	2.52114e+08	3.32525e+08	3.14764e+08	1.2962e+08	2.65357e+08	1.56064e+08	1.55229e+08	2.02748e+08	2.09897e+08	2.0083e+08	2.56592e+08	2.6855e+08	1.89253e+08
Unknown_MW:223.98502	223.985	12.428		3.02231e+08	2.87822e+08	2.35307e+08	2.54029e+08	2.50972e+08	1.28616e+08	2.50873e+08	1.84338e+08	2.59014e+08	2.38314e+08	2.08444e+08	6.93207e+07	1.79683e+08	8.37114e+07	1.02416e+08	1.75767e+08	1.58337e+08	1.72825e+08	1.82247e+08	1.90545e+08	1.46457e+08
Unknown_MW:280.0477	280.048	6.22		5.30482e+08	4.60162e+08	3.67235e+08	3.17413e+08	3.28943e+08	5.05205e+07	2.9451e+08	2.95947e+08	4.06301e+08	1.98042e+08	2.04221e+08	1.62905e+08	3.1143e+08	2.17078e+08	2.27157e+08	3.6961e+08	2.61571e+08	1.25055e+06	3.6741e+08	4.00946e+08	3.4046e+08
Unknown_MW:148.05241	148.052	3.871		7.47222e+08	4.49312e+08	1.91945e+08	1.30493e+09	6.52769e+07	4.96425e+08	4.04553e+08	9.12012e+08	5.61589e+08	2.82145e+08	1.49082e+08	1.90433e+08	7.62307e+08	7.48723e+08	3.51195e+08	4.26354e+07	1.85694e+08	5.11323e+08	3.78711e+08	9.30258e+08	1.22705e+09
Unknown_MW:168.05513	168.055	6.384		2.29339e+07	1.62919e+07	1.82469e+07	1.637e+07	7.70651e+07	9.55279e+06	6.55975e+06	7.12159e+06	1.41142e+07	3.62705e+07	1.51834e+07	7.2126e+06	1.94618e+07	8.20643e+06	6.67629e+06	4.83258e+07	1.12604e+07	2.24434e+07	1.23573e+07	1.86204e+07	9.46144e+06
Unknown_MW:111.99251	111.993	6.816		1.4507e+07	1.08605e+07	8.63851e+06	1.26835e+08	6.92861e+06	1.51162e+07	4.18326e+06	4.80693e+06	3.07868e+07	9.35924e+07	1.01379e+07	3.92661e+06	1.20287e+07	4.77795e+06	7.76863e+06	5.80768e+07	9.09879e+06	6.08042e+06	1.55515e+07	2.63794e+07	5.13535e+06
Unknown_MW:185.14154	185.142	11.199		2.55048e+08	2.27786e+08	1.91775e+08	1.93073e+08	2.10988e+08	9.37063e+07	1.93346e+08	1.19162e+08	2.24994e+08	2.8165e+08	2.33385e+08	8.02535e+07	7.64231e+07	1.13453e+08	9.94236e+07	1.17442e+08	8.93076e+06	1.66517e+08	4.6266e+07	1.93862e+08	1.35554e+08
Unknown_MW:168.05511	168.055	5.51		1.24979e+07	4.1124e+07	4.81005e+07	1.65484e+07	8.15176e+06	5.90429e+07	6.20753e+06	5.68902e+06	6.17512e+06	1.03592e+08	1.51552e+07	1.10779e+07	2.58289e+07	4.86721e+06	6.70295e+06	8.14783e+06	2.67793e+07	1.00549e+07	1.70464e+08	2.82974e+07	1.45565e+07
Unknown_MW:140.01433	140.014	2.881		1.21812e+06	1.24881e+06	1.22311e+06	9.5123e+07	3.16377e+08	5.70136e+08	1.04992e+06	1.09704e+06	926827	1.63548e+06	1.25971e+06	5.26568e+08	1.1066e+06	4.86948e+08	4.68399e+08	1.38842e+06	1.38053e+06	1.19967e+06	1.24197e+06	1.62086e+06	1.50169e+06
Unknown_MW:160.07351	160.074	5.806	94.9	1.27503e+08	2.05321e+08	8.26409e+07	8.86067e+07	7.6107e+07	6.97178e+07	1.01008e+08	1.95413e+08	9.83374e+07	4.54403e+07	7.354e+07	1.0283e+08	1.49133e+08	1.33744e+08	1.59416e+08	2.68498e+08	1.47154e+08	2.12013e+08	1.72465e+08	1.15153e+08	1.93434e+08
Unknown_MW:273.90303	273.903	22.243		6.29071e+08	8.31811e+08	8.36657e+08	1.48946e+09	1.17662e+09	1.06929e+09	6.75099e+08	8.72572e+08	1.00315e+09	5.753e+08	4.14263e+08	4.59457e+08	3.49858e+08	4.90528e+08	4.43878e+08	6.26439e+08	3.12327e+08	4.02866e+08	3.87071e+08	3.39076e+08	3.3579e+08
Unknown_MW:252.01631	252.016	4.002		8.59846e+08	8.04559e+08	6.3251e+08	5.34316e+08	5.18048e+08	2.19842e+08	7.97833e+08	4.36761e+08	7.40035e+08	1.15607e+09	1.01243e+09	2.781e+08	7.6507e+08	3.49836e+08	3.34886e+08	6.14174e+08	7.39402e+08	7.20094e+08	7.77065e+08	1.10065e+09	8.10413e+08
Unknown_MW:318.19029	318.19	2.303		1.63767e+08	1.6854e+08	1.42132e+08	1.68152e+08	1.24771e+08	1.36434e+08	1.47824e+08	1.13995e+08	1.37068e+08	1.84732e+08	1.69714e+08	1.41662e+08	1.41433e+08	1.71162e+08	1.4385e+08	1.06393e+08	1.16582e+08	1.37926e+08	1.45503e+08	1.88209e+08	1.23007e+08
Unknown_MW:333.17599	333.176	3.383		1.50246e+08	1.42168e+08	1.30284e+08	1.39849e+08	1.25147e+08	1.0655e+08	1.18679e+08	1.13099e+08	1.13533e+08	1.43539e+08	1.28445e+08	1.02453e+08	1.29177e+08	1.26672e+08	1.12099e+08	1.24455e+08	1.27322e+08	1.18773e+08	1.30044e+08	1.42982e+08	1.85824e+08
Unknown_MW:138.1118	138.112	8.597		6.85724e+07	2.39638e+08	2.83126e+08	1.27949e+08	1.75797e+08	2.74504e+08	2.24991e+08	2.35962e+08	2.46306e+08	3.30731e+08	3.56749e+08	3.22837e+08	2.35521e+08	9.05203e+07	2.69217e+08	2.71125e+08	3.73863e+08	2.31478e+08	2.47978e+08	2.8619e+08	2.33483e+08
Unknown_MW:157.11025	157.11	9.287		496341	417298	204245	1.7064e+08	3.70761e+08	2.54995e+08	347980	438770	283409	833205	368129	1.86536e+08	408507	2.70057e+08	2.53626e+08	720115	380043	312124	323230	376148	305626
Unknown_MW:299.1944	299.194	2.712		1.37394e+08	1.24174e+08	1.02807e+08	1.08273e+08	1.53916e+08	1.06682e+08	1.04351e+08	9.03873e+07	1.26409e+08	7.87094e+07	8.42664e+07	9.83177e+07	7.50107e+07	1.05235e+08	1.16165e+08	9.45631e+07	7.16064e+07	6.2785e+07	9.28353e+07	8.4743e+07	5.49463e+07
Unknown_MW:200.14121	200.141	1.833		8.18936e+07	1.68767e+08	7.81359e+07	6.28988e+07	3.65177e+07	1.17239e+07	7.05745e+07	8.31005e+07	3.89556e+07	1.82438e+07	3.48926e+07	1.93839e+07	6.83298e+07	3.36802e+07	3.03363e+07	9.1919e+07	7.29957e+07	1.41123e+08	9.93061e+07	8.46994e+07	9.51572e+07
Unknown_MW:194.11537	194.115	2.941		8.33988e+07	8.73035e+07	8.92889e+07	7.09844e+07	9.87348e+07	3.16122e+08	7.85796e+07	6.71418e+07	8.22386e+07	8.0411e+07	7.68013e+07	2.22564e+08	6.44931e+07	1.60618e+08	1.87765e+08	9.35409e+07	9.80889e+07	5.67283e+07	6.48117e+07	7.91509e+07	8.3957e+07
Unknown_MW:146.0732	146.073	2.729		1.2967e+08	5.09789e+08	2.3235e+08	1.57959e+08	1.60029e+08	4.40956e+08	7.44033e+08	2.62467e+08	1.77417e+08	6.93305e+08	6.0674e+08	3.42853e+08	6.27888e+08	4.77772e+08	3.64524e+08	6.31402e+08	5.78561e+08	2.9748e+08	6.26853e+08	7.30254e+08	4.96821e+08
Unknown_MW:630.30593	630.306	2.048		1.60426e+08	1.42815e+08	1.18837e+08	1.05889e+08	5.31103e+07	3.99038e+07	1.41397e+08	9.39755e+07	1.23931e+08	1.43407e+08	1.22347e+08	3.14464e+07	1.11274e+08	3.97299e+07	2.75725e+07	1.13504e+08	1.08649e+08	1.23402e+08	9.96026e+07	1.55669e+08	1.2475e+08
Unknown_MW:89.99526	89.9953	14.953		7.61186e+07	1.06944e+08	1.10045e+08	7.22732e+07	6.98529e+07	5.38875e+07	5.86747e+07	8.66425e+07	6.24175e+07	1.06451e+07	1.61016e+07	2.86765e+07	5.80727e+07	9.45076e+07	8.59521e+07	9.2591e+07	8.38914e+07	1.1607e+08	9.99285e+07	6.40367e+07	1.00793e+08
Unknown_MW:129.11534	129.115	9.171		1.77962e+08	1.91072e+08	1.10205e+08	1.05182e+08	8.6715e+07	3.23739e+07	1.33011e+08	1.15019e+08	1.68084e+08	1.74741e+08	1.49663e+08	2.35113e+07	1.14529e+08	5.07754e+07	4.54014e+07	7.86887e+07	9.09751e+07	1.17885e+08	9.92692e+07	1.47076e+08	1.0863e+08
Unknown_MW:321.2667	321.267	2.199		1.03749e+08	1.17639e+08	9.24764e+07	1.25694e+08	2.06806e+07	3.68872e+07	1.20931e+08	1.27278e+08	1.16607e+08	1.32402e+08	1.21868e+08	1.15957e+08	9.86331e+07	1.39462e+08	1.07763e+08	4.0226e+07	1.07077e+08	1.45048e+08	1.30169e+08	2.34397e+08	2.58105e+08
Unknown_MW:117.07894	117.079	2.861		1.17164e+08	1.1605e+08	9.34707e+07	1.10898e+08	1.22323e+08	1.20098e+08	1.02223e+08	7.69249e+07	8.85993e+07	1.05705e+08	9.24973e+07	1.07422e+08	8.8089e+07	1.18031e+08	9.91936e+07	7.38766e+07	8.1719e+07	8.66161e+07	8.95296e+07	1.0739e+08	8.43783e+07
Unknown_MW:178.09937	178.099	2.193		9.76673e+07	1.09208e+08	3.77905e+07	6.11672e+07	4.43535e+07	3.14064e+07	4.74934e+07	1.03682e+08	4.25743e+07	3.53068e+07	2.20178e+07	2.59153e+07	4.93071e+07	1.98578e+08	5.4433e+07	1.10234e+08	5.60864e+07	1.38395e+08	1.15071e+08	7.94706e+07	1.30258e+08
Unknown_MW:168.05511	168.055	4.456		3.2991e+08	8.66909e+07	1.48824e+08	6.07686e+07	1.3602e+08	6.88155e+07	1.0007e+08	1.33256e+08	9.2837e+07	5.51865e+07	8.63011e+07	3.0868e+07	9.64191e+07	6.14543e+07	3.34287e+07	9.29689e+07	9.82025e+07	1.16729e+08	1.70464e+08	9.07285e+07	5.3185e+07
Unknown_MW:111.99251	111.993	12.159		2.66173e+08	2.81968e+08	2.88439e+08	5.26534e+07	2.62616e+08	4.68961e+07	1.63587e+08	1.45447e+08	2.44279e+08	3.17098e+08	2.91301e+08	1.41451e+08	2.61561e+08	1.34094e+08	1.61431e+08	2.27076e+08	2.45598e+08	2.12229e+08	2.18015e+08	2.3384e+08	2.52085e+08
Unknown_MW:366.26168	366.262	2.234		1.13413e+08	1.2206e+08	1.4841e+08	1.0069e+08	4.57821e+07	1.56004e+08	1.31624e+08	8.01638e+07	1.23448e+08	1.26384e+08	9.15287e+07	1.1097e+08	7.60945e+07	5.53038e+07	5.76029e+07	7.73736e+07	8.87535e+07	7.64023e+07	7.44603e+07	1.06782e+08	6.43955e+07
Unknown_MW:251.92109	251.921	22.463		3.57154e+07	2.55909e+07	2.75526e+07	4.1892e+07	3.38492e+07	3.29095e+07	2.12377e+07	2.54978e+07	2.82927e+07	1.7503e+07	1.30167e+07	1.5252e+07	1.07155e+07	1.44658e+07	1.418e+07	1.96321e+07	1.04725e+07	1.22098e+07	1.32878e+07	1.23083e+07	1.24764e+07
Unknown_MW:101.08399	101.084	8.827		2.069e+08	2.49935e+08	1.48458e+08	1.7061e+08	1.37052e+08	6.02289e+07	2.0354e+08	1.44689e+08	2.18479e+08	2.81554e+08	2.2577e+08	3.55603e+07	1.71238e+08	7.46533e+07	8.34305e+07	1.19616e+08	1.40074e+08	1.81036e+08	1.53715e+08	2.40602e+08	1.88987e+08
Unknown_MW:310.16031	310.16	1.903	60.1	786391	539027	714859	1.7966e+08	2.2842e+08	1.59289e+08	718589	430606	403441	583309	399667	1.87354e+08	467094	1.93276e+08	2.07614e+08	451514	454348	587987	519644	600285	574133
Unknown_MW:148.05239	148.052	5.45		4.3497e+08	5.23831e+08	3.10452e+08	4.07881e+08	1.07078e+08	8.90816e+07	3.25686e+08	2.77946e+08	3.58335e+08	4.13563e+08	9.95545e+07	2.75338e+08	6.95554e+07	3.21603e+08	1.81494e+08	4.00059e+07	1.41049e+08	2.52769e+08	1.44673e+08	3.1711e+08	2.56626e+08
Unknown_MW:429.19886	429.199	3.243		7.4097e+07	5.65511e+07	2.73182e+07	3.66474e+07	1.61811e+07	701602	8.83595e+06	9.85273e+06	3.84055e+07	7.86272e+06	7.69943e+06	463970	6.48152e+06	905445	555694	2.92605e+06	2.72173e+06	7.36153e+06	8.49684e+06	1.12543e+07	7.36103e+06
Unknown_MW:78.01389	78.0139	3.291		1.66532e+08	1.13761e+08	4.13919e+07	1.87305e+08	1.07326e+08	6.94056e+07	7.11855e+07	7.05544e+07	5.3326e+07	9.31492e+07	4.75869e+07	8.34068e+06	6.83688e+07	6.84215e+07	7.4322e+07	5.92203e+07	5.42765e+07	8.0669e+07	5.51777e+07	7.60512e+07	9.53282e+07
Unknown_MW:204.09708	204.097	9.844		1.93618e+08	2.00938e+08	1.81576e+08	2.44022e+08	3.12415e+08	2.50516e+08	1.89565e+08	1.65211e+08	2.04296e+08	2.66711e+08	2.09409e+08	2.49146e+08	1.78148e+08	2.21007e+08	2.14272e+08	1.80027e+08	1.63361e+08	1.79907e+08	1.80674e+08	2.04233e+08	1.7826e+08
Unknown_MW:132.06472	132.065	8.84		1.79993e+08	2.09381e+08	1.8179e+08	2.69543e+08	3.26022e+08	2.7245e+08	1.83547e+08	1.59883e+08	2.04056e+08	2.93818e+08	2.33598e+08	3.17105e+08	1.96502e+08	2.86447e+08	2.78069e+08	1.93766e+08	1.77413e+08	1.80448e+08	1.9354e+08	2.29377e+08	2.02939e+08
Unknown_MW:444.19404	444.194	7.939		3.58873e+08	2.51207e+08	1.56436e+08	3.60788e+08	3.41426e+08	2.68e+08	1.11502e+08	1.53626e+08	1.88533e+08	3.33709e+08	2.24534e+08	2.76016e+08	2.44993e+08	2.58787e+08	2.50239e+08	1.95213e+08	1.97602e+08	2.15223e+08	2.28173e+08	2.19764e+08	1.74462e+08
Unknown_MW:111.99252	111.993	6.33		3.65245e+07	2.30176e+07	4.20292e+07	1.26835e+08	7.9479e+07	1.51162e+07	1.3707e+07	1.20375e+07	3.07868e+07	9.3344e+07	1.82424e+07	8.23288e+06	1.20287e+07	9.51242e+06	2.51074e+07	2.75567e+07	7.76473e+07	1.56163e+07	1.38899e+07	3.59141e+07	1.27739e+07
Unknown_MW:272.18486	272.185	10.359		1.62269e+08	1.44049e+08	1.03786e+08	1.25453e+08	1.06323e+08	5.30178e+07	1.02422e+08	1.04546e+08	1.39512e+08	1.10178e+08	5.40892e+07	5.13162e+07	5.51898e+07	5.23197e+07	4.16886e+07	7.71339e+07	8.03879e+07	4.12482e+07	3.93043e+07	8.27576e+07	6.87075e+07
Unknown_MW:117.05783	117.058	2.147		1.6423e+08	1.40291e+08	1.17801e+08	1.54023e+08	3.14925e+07	8.05466e+07	1.28835e+08	1.17568e+08	7.58188e+07	1.5732e+08	8.24794e+07	1.63782e+08	1.68296e+08	1.51508e+08	1.3335e+08	4.11449e+07	1.24019e+08	1.74936e+08	1.09567e+08	2.06997e+08	2.12609e+08
Unknown_MW:167.93875	167.939	22.394		8.43173e+08	6.22419e+08	5.80243e+08	9.74441e+08	7.68773e+08	7.13576e+08	4.7288e+08	5.852e+08	6.57647e+08	4.4771e+08	3.24325e+08	3.66305e+08	2.58143e+08	3.73023e+08	3.48513e+08	4.69786e+08	2.58912e+08	3.05479e+08	3.19876e+08	2.93035e+08	3.07161e+08
Unknown_MW:282.16786	282.168	2.714		1.04703e+08	9.29954e+07	7.57708e+07	7.93184e+07	1.1781e+08	8.55725e+07	8.18417e+07	7.18397e+07	9.70397e+07	5.96822e+07	6.29898e+07	7.29236e+07	6.05746e+07	8.75166e+07	9.40294e+07	7.20949e+07	5.60988e+07	5.19162e+07	7.4361e+07	5.91629e+07	4.07154e+07
Unknown_MW:79.96629	79.9663	3.223		4.99761e+08	4.93265e+08	3.4596e+08	3.77998e+08	3.41732e+08	1.9525e+08	1.91704e+08	2.69116e+08	2.95947e+08	4.18428e+08	3.67642e+08	2.02614e+08	3.65799e+08	2.82304e+08	2.13479e+08	3.15656e+08	3.1913e+08	3.35249e+08	3.5044e+08	4.76158e+08	2.34571e+08
Unknown_MW:360.16168	360.162	8.945		2.26631e+08	2.53153e+08	2.18998e+08	2.61248e+08	2.73281e+08	2.51867e+08	2.07781e+08	1.84918e+08	2.16121e+08	3.42266e+08	2.43979e+08	2.38178e+08	2.9474e+08	2.26816e+08	1.70476e+08	2.25026e+08	2.5161e+08	2.01414e+08	2.77059e+08	2.5502e+08	2.1351e+08
Unknown_MW:312.17583	312.176	4.523		1.00946e+06	1.06289e+06	915596	1.27002e+08	1.27287e+08	1.57468e+08	700645	479665	709330	809932	648371	1.08596e+07	638508	1.52074e+08	6.34013e+07	261419	546139	723114	712608	970267	592527
Unknown_MW:174.12558	174.126	2.18		1.51583e+08	1.43439e+08	8.39853e+07	8.40401e+07	8.48183e+07	7.29022e+07	9.94269e+07	9.30429e+07	9.08494e+07	8.549e+07	6.84861e+07	1.14621e+08	8.19099e+07	8.84841e+07	5.17432e+07	1.27244e+08	9.82787e+07	8.60913e+07	7.9525e+07	1.29011e+08	7.68635e+07
Unknown_MW:357.16642	357.166	2.855		9.16465e+07	9.43452e+07	7.40495e+07	8.11115e+07	8.55076e+07	1.93239e+07	8.58572e+07	5.38332e+07	7.4832e+07	6.15221e+07	6.17706e+07	1.7391e+07	4.7216e+07	4.20442e+07	2.46386e+07	3.77754e+07	4.56745e+07	5.22148e+07	5.74269e+07	7.59305e+07	4.07811e+07
Unknown_MW:97.97702	97.977	11.596		9.84759e+08	9.48682e+08	1.47213e+09	9.03069e+08	1.26102e+09	1.67962e+09	1.07336e+09	1.11406e+09	1.05566e+09	1.0572e+09	7.35399e+08	7.30362e+08	6.2497e+08	6.83048e+08	7.76857e+08	9.35554e+08	5.10828e+08	5.41106e+08	5.4169e+08	5.85748e+08	6.20558e+08
Unknown_MW:101.12038	101.12	11.114		5.51433e+07	1.10968e+08	1.5682e+07	3.09885e+07	3.27031e+07	1.84363e+07	3.48825e+07	2.30215e+07	3.11415e+07	4.97221e+06	453315	3.32335e+06	2.7127e+06	2.898e+06	3.15857e+06	4.74682e+06	2.1179e+06	2.76439e+06	2.71796e+06	2.97808e+06	3.27693e+06
Unknown_MW:168.05513	168.055	6.759		1.74844e+08	7.82258e+06	5.33616e+07	2.76752e+07	2.09884e+07	1.90538e+07	2.88203e+07	1.42576e+07	3.17777e+07	6.22035e+07	2.42231e+07	1.19618e+07	1.99851e+07	2.29132e+06	3.12603e+06	6.57229e+07	1.99798e+07	2.24434e+07	1.37231e+07	1.45533e+07	1.55142e+07
Unknown_MW:196.15752	196.158	3.313		5.24452e+07	5.8615e+07	1.84485e+07	4.82621e+07	6.19358e+07	6.32246e+07	2.4093e+07	1.09988e+08	7.58317e+06	7.47549e+07	3.07149e+07	2.84264e+07	3.75224e+07	8.11046e+07	3.09966e+07	5.95628e+07	2.02955e+07	1.27151e+08	5.85798e+07	5.32478e+07	3.87124e+06
Unknown_MW:392.27871	392.279	2.16		2.15572e+06	1.77282e+06	1.60804e+06	1.70605e+06	838985	1.41505e+06	1.50362e+06	1.69112e+06	1.5021e+06	1.95348e+06	1.32797e+06	1.96999e+06	1.63644e+08	1.27883e+08	1.53948e+08	1.01128e+06	1.05867e+08	2.19789e+06	1.78748e+06	2.69786e+06	2.26955e+06
Unknown_MW:143.92017	143.92	23.008		3.92324e+08	2.75078e+08	2.91419e+08	4.68109e+08	3.57711e+08	3.30252e+08	1.90314e+08	2.48375e+08	3.08273e+08	1.24978e+08	8.31767e+07	1.11828e+08	9.30804e+07	1.21173e+08	1.21029e+08	1.7656e+08	7.53301e+07	9.25393e+07	9.80047e+07	9.42604e+07	7.31428e+07
Unknown_MW:168.05511	168.055	11.617		5.61486e+08	4.14409e+08	4.08396e+08	4.21148e+08	2.00731e+08	1.35629e+08	1.25488e+08	9.52134e+07	1.44127e+08	1.32379e+07	3.15186e+07	1.77892e+07	4.32685e+07	4.552e+07	2.05237e+07	7.5044e+07	2.36504e+07	4.70046e+07	4.32812e+07	4.9605e+07	1.10503e+07
Unknown_MW:140.97566	140.976	32.327		45605.5	1.92869e+07	1.8367e+08	55019.3	2.61423e+07	4.88993e+07	2.73282e+08	1.13613e+08	1.44747e+07	436422	465232	297698	55346.7	328283	308760	259693	249002	162345	260633	329754	272411
Unknown_MW:113.08404	113.084	2.593		1.07011e+08	9.85887e+07	6.23521e+07	8.02204e+07	8.03144e+07	2.69608e+07	1.09867e+08	4.05127e+07	9.67259e+07	9.93153e+07	8.42194e+07	1.7927e+07	7.25715e+07	3.32848e+07	3.63145e+07	2.34108e+07	5.79486e+07	5.45714e+07	5.35023e+07	9.54379e+07	7.34072e+07
Unknown_MW:160.10993	160.11	2.285		1.19833e+08	1.17387e+08	6.55532e+07	8.13248e+07	8.11204e+07	5.49448e+07	7.30396e+07	9.53128e+07	7.25688e+07	6.21799e+07	4.6332e+07	6.30519e+07	6.7083e+07	7.11387e+07	4.76913e+07	8.22868e+07	6.93414e+07	8.89586e+07	7.68446e+07	1.01595e+08	7.09546e+07
Unknown_MW:185.14156	185.142	3.028		1.02247e+08	9.82379e+07	6.89812e+07	7.63392e+07	8.04554e+07	6.86325e+07	1.35443e+08	3.05459e+07	1.01399e+08	1.85411e+08	1.79198e+08	3.7065e+07	1.07541e+08	8.37123e+07	8.4342e+07	4.57803e+07	1.08941e+08	7.96823e+07	8.46221e+07	1.46462e+08	1.19663e+08
Unknown_MW:113.08403	113.084	3.268		7.71156e+07	7.75204e+07	6.91672e+07	6.93604e+07	9.85845e+07	6.87324e+07	1.15585e+08	7.72581e+07	4.8951e+07	1.36968e+08	9.83478e+07	2.64552e+07	7.40971e+07	4.66704e+07	3.64904e+07	5.65821e+07	5.83373e+07	9.62516e+07	7.8173e+07	1.42239e+08	1.22335e+08
Unknown_MW:296.14466	296.145	1.899	95.8	523428	1.07942e+06	539419	9.51989e+07	1.37518e+08	8.64144e+07	644924	386463	335010	455340	756609	1.01035e+08	419210	1.11679e+08	1.187e+08	508013	407771	516229	964702	466580	690372
Unknown_MW:462.11838	462.118	8.244		2.31274e+08	2.58193e+08	2.22611e+08	1.99794e+08	1.53604e+08	9.32568e+07	2.12442e+08	1.7899e+08	2.34128e+08	1.57944e+08	1.46925e+08	4.08576e+07	1.12111e+08	6.11497e+07	5.02004e+07	1.3358e+08	1.20955e+08	1.4346e+08	1.41161e+08	1.55849e+08	7.33863e+07
Unknown_MW:269.19911	269.199	2.333		1.54836e+08	1.67358e+08	8.15346e+07	1.05511e+08	1.02765e+08	4.83492e+07	2.17348e+08	8.2629e+07	1.3801e+08	2.39277e+08	2.61668e+08	6.10984e+07	1.45034e+08	1.10673e+08	1.26268e+07	4.25373e+07	1.08134e+08	1.59812e+08	1.28211e+08	2.08925e+08	1.81853e+08
Unknown_MW:387.24681	387.247	2.599		1.00137e+08	9.05142e+07	7.162e+07	7.68173e+07	9.23863e+07	6.16924e+07	7.89595e+07	6.37562e+07	9.22764e+07	5.44841e+07	5.9167e+07	5.52645e+07	4.94664e+07	7.23258e+07	7.79729e+07	5.87775e+07	4.54709e+07	4.49498e+07	7.56113e+07	5.52956e+07	3.16089e+07
Unknown_MW:162.06808	162.068	4.112		4.15578e+08	2.8529e+08	5.75041e+08	7.94575e+08	2.89884e+07	1.0717e+08	1.82932e+08	5.89477e+08	7.62537e+08	1.76708e+08	1.37875e+08	4.76435e+08	5.04144e+08	5.86486e+08	2.78611e+08	2.30426e+07	2.9409e+07	4.41947e+08	3.29684e+08	1.42106e+09	7.8849e+08
Unknown_MW:299.95023	299.95	1.682	69.4	5.00105e+07	4.98899e+07	4.90677e+07	2.37445e+07	1.96239e+07	5.19645e+07	6.17618e+07	8.04364e+07	7.41209e+07	1.74428e+08	5.873e+07	4.08524e+07	4.33186e+07	3.37363e+07	3.30355e+07	5.29731e+07	4.29817e+07	5.1006e+07	4.93568e+07	5.82457e+07	7.40905e+07
Unknown_MW:199.15721	199.157	6.704		1.22944e+08	9.96602e+07	5.61155e+07	7.93907e+07	7.76228e+07	3.39648e+07	9.25799e+07	4.05305e+07	8.95704e+07	3.50625e+07	3.57589e+07	1.21823e+07	2.91244e+07	1.66912e+07	1.86968e+07	1.58988e+07	4.46208e+07	3.49682e+07	3.57285e+07	6.37219e+07	3.93051e+07
Unknown_MW:97.97692	97.9769	15.397		4.71586e+08	4.31973e+08	6.46691e+08	8.58317e+08	5.31365e+08	5.47394e+08	3.1026e+08	3.79319e+08	4.16385e+08	3.86135e+08	1.89455e+08	2.08992e+08	1.63144e+08	1.7098e+08	2.95007e+08	2.37585e+08	1.6425e+08	1.62928e+08	1.31836e+08	1.36987e+08	1.44031e+08
Unknown_MW:155.04277	155.043	8.3		2.94096e+08	3.17993e+08	3.01007e+08	2.8372e+08	2.53543e+08	1.84071e+08	2.78842e+08	2.07672e+08	2.74657e+08	3.76644e+08	2.5683e+08	1.42049e+08	2.36921e+08	1.54727e+08	1.32986e+08	2.18194e+08	2.35006e+08	2.05165e+08	2.32182e+08	2.99767e+08	1.78256e+08
Unknown_MW:317.89278	317.893	22.252		2.01116e+08	1.46473e+08	1.44247e+08	2.32768e+08	1.83263e+08	1.69404e+08	1.11893e+08	1.3857e+08	1.55341e+08	9.22813e+07	6.58094e+07	7.71488e+07	5.52813e+07	7.87156e+07	7.5055e+07	1.05457e+08	5.16826e+07	6.55968e+07	6.89261e+07	6.28354e+07	6.36312e+07
Unknown_MW:189.94653	189.947	22.205		6.45153e+08	2.10607e+08	4.87297e+08	7.52737e+08	6.03471e+08	6.34154e+08	4.18759e+08	4.92389e+08	5.09013e+08	4.27813e+08	3.12826e+08	3.49317e+08	2.58442e+08	3.47195e+08	3.23951e+08	4.17481e+08	2.39311e+08	2.89982e+08	3.03386e+08	2.64202e+08	2.73397e+08
Unknown_MW:337.11357	337.114	2.972		3.55719e+08	3.309e+08	2.4535e+08	2.91796e+08	2.47579e+08	2.97013e+08	2.8431e+08	1.88965e+08	3.15089e+08	3.44337e+08	4.29154e+08	2.41889e+08	4.2303e+08	3.2699e+08	2.5619e+08	4.42663e+08	3.99141e+08	1.70171e+08	4.31149e+08	5.21808e+08	3.7169e+08
Unknown_MW:158.10551	158.106	2.451		1.01069e+08	1.08328e+08	9.11589e+07	1.04546e+08	1.10136e+08	8.65628e+07	9.26419e+07	7.16875e+07	7.64171e+07	7.79472e+07	9.41689e+07	9.85422e+07	7.89235e+07	8.91697e+07	8.14004e+07	5.95914e+07	6.29885e+07	7.94699e+07	7.11967e+07	9.50675e+07	8.09249e+07
Unknown_MW:89.08402	89.084	10.927		1.04016e+08	1.01112e+08	3.85658e+07	7.31823e+07	5.30798e+07	2.68837e+07	7.20231e+07	4.67123e+07	6.21561e+07	1.05913e+08	8.5114e+07	1.06426e+07	6.56425e+07	2.76562e+07	3.57835e+07	3.82975e+07	4.35916e+07	5.67231e+07	5.19807e+07	6.95102e+07	5.2686e+07
Unknown_MW:229.93905	229.939	22.173		5.91705e+08	4.64386e+08	4.76051e+08	7.13642e+08	5.74357e+08	5.99587e+08	3.97384e+08	4.72855e+08	4.94174e+08	3.57693e+08	2.56518e+08	2.79574e+08	2.19073e+08	3.01289e+08	2.73465e+08	3.7416e+08	1.93286e+08	2.5416e+08	2.51329e+08	2.19842e+08	2.19339e+08
Unknown_MW:144.06471	144.065	3.298		6.74913e+07	6.43666e+07	6.06666e+07	7.02332e+07	7.32766e+07	6.88246e+07	6.15466e+07	5.85728e+07	5.64442e+07	6.69347e+07	6.16374e+07	5.91552e+07	6.63796e+07	7.01909e+07	6.19864e+07	6.18817e+07	6.44682e+07	6.0118e+07	6.32206e+07	7.26979e+07	1.04928e+08
Unknown_MW:273.14373	273.144	3.145		1.27263e+08	1.24778e+08	7.83404e+07	1.29381e+08	1.2237e+08	8.44706e+07	7.63037e+07	6.655e+07	7.97824e+07	1.15355e+08	1.03274e+08	8.48099e+07	9.87853e+07	1.01331e+08	9.90202e+07	9.02519e+07	9.21414e+07	9.01513e+07	9.78806e+07	1.19669e+08	5.35814e+07
Unknown_MW:339.87469	339.875	22.245		6.04726e+08	4.44995e+08	4.56363e+08	8.07158e+08	6.3218e+08	5.6911e+08	3.66267e+08	4.68398e+08	2.89888e+08	2.91241e+08	2.07333e+08	2.29679e+08	1.81217e+08	2.51167e+08	2.2569e+08	3.26193e+08	1.57009e+08	2.06599e+08	1.95548e+08	1.71662e+08	1.67773e+08
Unknown_MW:138.98065	138.981	31.889		150820	344804	9.98391e+07	153483	6.35022e+06	5.92432e+06	7.23378e+07	3.83534e+06	5.48175e+06	325602	260015	289787	128347	208610	223015	194417	213157	297207	218186	246921	267113
Unknown_MW:162.06806	162.068	5.422		5.26393e+08	4.18954e+08	1.69665e+08	4.21054e+08	2.09561e+07	1.25624e+08	5.45431e+08	3.14535e+08	7.62537e+08	5.67203e+08	1.24935e+08	2.0994e+08	5.31839e+07	2.38027e+08	3.60721e+08	3.77346e+07	1.90293e+08	3.66626e+08	1.88572e+08	4.6068e+08	4.22993e+08
Unknown_MW:234.05356	234.054	1.031		3.48259e+07	2.94674e+07	5.7191e+07	1.40133e+07	1.47899e+07	6.3464e+07	4.56796e+07	3.80534e+07	3.63486e+07	2.7197e+07	3.58673e+07	4.17479e+07	6.00613e+07	4.17396e+07	7.3463e+07	6.47535e+07	6.55897e+07	7.22535e+07	5.46525e+07	5.67051e+07	6.42319e+07
Unknown_MW:504.16524	504.165	2.883		2.43136e+08	2.73581e+08	2.20124e+08	1.97145e+08	1.3243e+08	1.35596e+08	2.54382e+08	1.99515e+08	1.48344e+08	1.82023e+08	2.03919e+08	1.12054e+08	1.9338e+08	1.38516e+08	1.12691e+08	2.11563e+08	1.95897e+08	2.22848e+08	2.06965e+08	3.25662e+08	2.30621e+08
Unknown_MW:101.99286	101.993	22.338		9.03212e+08	6.96507e+08	8.09752e+08	1.14302e+09	9.23112e+08	9.53696e+08	6.18341e+08	7.24435e+08	7.51408e+08	6.05699e+08	4.78815e+08	5.36562e+08	4.26987e+08	5.1851e+08	5.16108e+08	6.07067e+08	4.05072e+08	4.46935e+08	4.62218e+08	4.04918e+08	4.43795e+08
Unknown_MW:243.18341	243.183	2.483		4.59249e+07	3.49779e+07	9.03874e+07	8.10098e+07	1.29609e+08	1.47336e+08	7.75942e+07	8.8614e+07	6.52006e+07	5.48829e+07	8.20823e+07	9.63107e+07	7.60703e+07	5.60469e+07	1.6938e+08	8.89158e+07	1.40794e+08	7.01646e+07	9.14732e+07	8.17322e+07	7.20787e+07
Unknown_MW:140.02383	140.024	2.417		6.3214e+07	2.70824e+07	5.74384e+06	4.77177e+07	2.48544e+07	9.83244e+06	4.01061e+07	1.97228e+07	1.28055e+07	6.02249e+07	2.14073e+07	2.74571e+06	3.05682e+07	2.12881e+07	1.8225e+07	1.01738e+07	8.86069e+06	3.56233e+07	3.02589e+07	2.60344e+07	8.0624e+07
Unknown_MW:353.25655	353.257	1.943		1.07508e+08	8.00968e+07	1.09934e+08	6.26585e+07	4.55787e+07	6.805e+07	7.0127e+07	7.50915e+07	8.58426e+07	1.07558e+08	6.47249e+07	7.01794e+07	7.79973e+07	6.34347e+07	2.55869e+07	8.17475e+07	1.00493e+08	5.43931e+07	9.4631e+07	8.63642e+07	8.15977e+07
Unknown_MW:150.08916	150.089	3.204		1.58828e+07	1.81771e+07	2.26032e+07	1.63301e+07	2.00533e+07	1.30943e+08	2.44585e+07	2.84685e+07	1.48379e+07	7.69721e+07	5.8176e+07	9.56622e+07	4.7302e+07	8.37643e+07	8.44398e+07	8.53823e+07	9.03904e+07	3.67216e+07	4.75675e+07	7.29534e+07	5.30888e+07
Unknown_MW:261.14369	261.144	3.095		7.35952e+07	7.8592e+07	5.80568e+07	7.94735e+07	7.94107e+07	2.53593e+07	6.07177e+07	4.72449e+07	6.08285e+07	7.41798e+07	5.78949e+07	5.41064e+07	5.40882e+07	7.04997e+07	5.30745e+07	5.23475e+07	5.12761e+07	5.18993e+07	5.79132e+07	7.69192e+07	4.34599e+08
Unknown_MW:499.37178	499.372	2.173		8.30745e+07	9.234e+07	8.05101e+07	8.16346e+07	2.50742e+07	7.02596e+07	1.04154e+08	6.67419e+07	7.0244e+07	9.1197e+07	8.15706e+07	9.43443e+07	5.68583e+07	3.31347e+07	4.72637e+07	4.18857e+07	5.90197e+07	4.52591e+07	5.31587e+07	7.92456e+07	4.72168e+07
Unknown_MW:199.15722	199.157	2.89		1.09559e+08	1.07806e+08	5.27904e+07	8.37738e+07	8.53541e+07	9.14988e+07	9.82946e+07	4.26419e+07	7.14415e+07	1.30163e+08	9.93545e+07	3.20629e+07	7.17855e+07	8.56585e+07	5.94046e+07	3.8757e+07	6.51184e+07	7.1465e+07	5.83477e+07	1.02896e+08	7.8406e+07
Unknown_MW:232.11716	232.117	2.973		6.96192e+07	6.76012e+07	5.06337e+07	7.66388e+07	9.87217e+07	8.695e+07	5.87171e+07	4.24673e+07	5.45424e+07	6.02826e+07	5.073e+07	7.82458e+07	4.56638e+07	9.93438e+07	8.01455e+07	4.26024e+07	4.35927e+07	4.84332e+07	4.70615e+07	6.31013e+07	3.62331e+07
Unknown_MW:148.05242	148.052	6.784		6.23573e+08	2.05188e+08	1.25227e+08	2.51527e+08	1.48689e+07	3.3467e+07	1.39963e+08	1.67623e+08	1.74714e+08	2.22279e+08	1.80759e+08	1.73235e+08	4.4009e+08	3.17023e+08	4.34463e+07	8.04888e+07	1.1854e+08	2.70988e+08	1.36141e+08	8.61105e+07	2.8254e+08
Unknown_MW:129.95911	129.959	31.77		58591.2	432677	9.26354e+07	59802	2.13821e+07	1.26688e+06	4.84492e+07	3.15501e+06	2.46923e+06	120818	89750	119667	47278	72783.4	89013.2	79258.1	85078.3	118626	77934.4	86811.4	94516.2
Unknown_MW:303.15426	303.154	2.877		1.00427e+08	9.34077e+07	7.69504e+07	9.41941e+07	8.78438e+07	6.70395e+07	8.22462e+07	6.18881e+07	7.30072e+07	8.83419e+07	8.15055e+07	6.80854e+07	7.32711e+07	8.52325e+07	7.15216e+07	5.3571e+07	6.19727e+07	6.25284e+07	6.91179e+07	8.79158e+07	6.09735e+07
Unknown_MW:163.96736	163.967	22.243		5.35519e+08	4.11514e+08	4.22177e+08	5.86795e+08	4.92883e+08	5.15318e+08	3.51804e+08	3.93343e+08	4.12809e+08	3.33267e+08	2.52194e+08	2.79803e+08	2.22391e+08	2.90862e+08	2.77665e+08	3.55088e+08	2.04558e+08	2.4849e+08	2.5798e+08	2.28006e+08	2.37049e+08
Unknown_MW:132.06473	132.065	9.842		1.25222e+08	1.26786e+08	1.21116e+08	1.55555e+08	2.04233e+08	1.66283e+08	1.33283e+08	1.12772e+08	1.39658e+08	1.72947e+08	1.40218e+08	1.63889e+08	1.26686e+08	1.49642e+08	1.4411e+08	1.21253e+08	1.07199e+08	1.17922e+08	1.17535e+08	1.22827e+08	1.03654e+08
Unknown_MW:168.05511	168.055	8.157		3.34851e+07	2.34083e+07	7.46694e+06	7.80458e+06	2.05779e+07	6.15942e+06	9.16223e+06	3.394e+06	4.33655e+06	8.03186e+06	4.36839e+06	1.54643e+06	7.60262e+06	4.8404e+06	2.90023e+06	4.21551e+06	1.35874e+07	8.84564e+06	4.54424e+06	1.08524e+07	4.01739e+07
Unknown_MW:144.07863	144.079	3.15		5.65364e+07	6.90713e+07	5.03663e+07	7.11889e+07	7.47926e+07	8.08929e+07	6.12249e+07	1.224e+08	4.36805e+07	6.04704e+07	3.95863e+07	7.50881e+07	6.60097e+07	1.19772e+08	6.97065e+07	1.46995e+08	7.18141e+07	1.03372e+08	1.0051e+08	9.34107e+07	5.898e+07
Unknown_MW:146.09428	146.094	2.298		9.9799e+07	9.92328e+07	5.50665e+07	7.08129e+07	6.76853e+07	5.11784e+07	5.52784e+07	8.50298e+07	6.09501e+07	7.73609e+07	3.99849e+07	5.81933e+07	4.65465e+07	6.42571e+07	5.65552e+07	6.73171e+07	5.29781e+07	6.93205e+07	6.38638e+07	8.20023e+07	4.39465e+07
Unknown_MW:200.14123	200.141	2.148		6.90587e+07	9.0551e+07	3.65637e+07	5.59821e+07	5.60759e+07	3.77751e+07	5.39423e+07	6.57514e+07	4.21679e+07	3.06453e+07	3.46474e+07	5.9897e+07	5.55944e+07	1.02124e+08	6.92839e+07	1.0159e+08	5.71958e+07	1.02805e+08	8.92768e+07	7.43221e+07	1.04457e+08
Unknown_MW:225.17288	225.173	2.49		3.90204e+07	2.76234e+07	7.59055e+07	6.96833e+07	1.12247e+08	1.27024e+08	6.68531e+07	7.42757e+07	5.36592e+07	4.42794e+07	6.91579e+07	7.61335e+07	6.7028e+07	4.74351e+07	1.41797e+08	8.18014e+07	1.22921e+08	6.00255e+07	7.99621e+07	6.67415e+07	5.53497e+07
Unknown_MW:432.19408	432.194	9.193		2.11816e+08	1.88968e+08	1.9846e+08	2.14497e+08	2.4058e+08	1.81065e+08	1.84795e+08	1.71781e+08	2.07466e+08	2.9434e+08	2.04459e+08	1.78772e+08	1.86749e+08	1.74068e+08	1.43726e+08	1.75077e+08	1.70023e+08	1.82273e+08	1.93314e+08	2.04992e+08	1.47616e+08
Unknown_MW:189.1113	189.111	3.331		6.64158e+07	6.53215e+07	6.13372e+07	7.17779e+07	6.43721e+07	6.52296e+07	6.58214e+07	5.85818e+07	5.90143e+07	7.2936e+07	6.90154e+07	5.30502e+07	6.68735e+07	6.71661e+07	5.46849e+07	5.97253e+07	5.78751e+07	6.23539e+07	6.98238e+07	7.96788e+07	4.33578e+07
Unknown_MW:324.17586	324.176	1.89	96.4	1.09162e+06	924394	896627	1.32796e+08	1.98247e+08	1.18427e+08	1.17653e+06	789682	660544	905040	984215	1.45324e+08	939026	1.44757e+08	1.69805e+08	953597	1.07187e+06	962697	940938	982832	1.18558e+06
Unknown_MW:276.12946	276.129	10.409		1.21839e+08	1.13751e+08	7.99044e+07	1.48624e+08	1.70466e+08	9.70788e+07	8.49673e+07	8.18091e+07	9.40196e+07	9.50971e+07	8.39239e+07	9.00179e+07	7.42259e+07	9.17799e+07	8.15054e+07	7.66875e+07	6.77246e+07	7.6559e+07	8.08108e+07	7.8642e+07	6.60417e+07
Unknown_MW:325.24639	325.246	2.29		6.02044e+07	6.93775e+07	8.61699e+07	5.06768e+07	2.58688e+07	6.54399e+07	7.13817e+07	3.83664e+07	6.28122e+07	7.22338e+07	4.72391e+07	4.84164e+07	4.05231e+07	3.32636e+07	3.10875e+07	4.45635e+07	4.59692e+07	4.87208e+07	4.07316e+07	7.38254e+07	6.17677e+07
Unknown_MW:144.06471	144.065	9.841		1.12646e+08	1.08112e+08	1.06099e+08	1.45328e+08	1.81901e+08	1.50078e+08	1.12794e+08	9.88885e+07	1.18678e+08	1.46707e+08	1.24876e+08	1.46212e+08	1.06432e+08	1.31056e+08	1.32421e+08	1.02849e+08	9.37536e+07	1.0307e+08	1.0264e+08	1.07317e+08	9.04744e+07
Unknown_MW:177.94323	177.943	13.827		1.81237e+08	1.30124e+08	1.45274e+08	2.54724e+08	2.10924e+08	1.85177e+08	1.05428e+08	1.31901e+08	1.51095e+08	3.01874e+07	3.02396e+07	1.85831e+07	2.19579e+07	2.94936e+07	2.98272e+07	6.28481e+07	1.28814e+07	2.12046e+07	1.91567e+07	2.13634e+07	1.44724e+07
Unknown_MW:73.08911	73.0891	11.665		6.13204e+07	6.81878e+07	7.99693e+07	6.65202e+07	9.03368e+07	3.09974e+08	5.65155e+07	1.44993e+08	7.28521e+07	4.57897e+08	4.46469e+08	9.47445e+07	3.28028e+08	7.09014e+07	8.35801e+07	7.96016e+07	3.51093e+08	6.80152e+07	6.60381e+07	3.35031e+08	7.7765e+07
Unknown_MW:154.03946	154.039	2.018		7.54902e+07	8.00445e+07	6.40496e+07	4.4172e+07	5.0024e+07	4.44231e+07	7.99515e+07	6.76945e+07	6.19654e+07	9.42385e+07	8.40305e+07	3.24959e+07	7.83002e+07	3.67196e+07	3.00185e+07	9.14382e+07	7.95646e+07	8.0239e+07	7.49998e+07	9.5716e+07	9.89979e+07
Unknown_MW:145.98272	145.983	22.33		5.30584e+08	3.90754e+08	4.33915e+08	6.64688e+08	5.06535e+08	4.76286e+08	3.17103e+08	3.83793e+08	4.11704e+08	2.56657e+08	1.88097e+08	2.15119e+08	1.66762e+08	2.11058e+08	2.03007e+08	2.79205e+08	1.51259e+08	1.85568e+08	1.94349e+08	1.68786e+08	1.70283e+08
Unknown_MW:316.07428	316.074	3.6		3.09386e+07	3.94518e+07	6.251e+07	4.40304e+07	4.58586e+07	9.8621e+07	7.66096e+07	6.72895e+07	4.35475e+07	1.53328e+08	1.31405e+08	1.43409e+08	1.21312e+08	1.39379e+08	1.27399e+08	1.40839e+08	1.27609e+08	1.01783e+08	8.73025e+07	1.15207e+08	1.44676e+08
Unknown_MW:124.1	124.1	3.181		4.54036e+07	4.62019e+07	3.76744e+07	3.11445e+07	3.27306e+07	2.66067e+07	5.57598e+07	3.69612e+07	4.20976e+07	7.05627e+07	6.67033e+07	1.34695e+07	4.86684e+07	4.37343e+07	2.62912e+07	3.47117e+07	4.72458e+07	5.24877e+07	4.15933e+07	7.17581e+07	4.77082e+07
Unknown_MW:159.89409	159.894	23.202		1.67747e+08	1.32303e+08	1.62404e+08	2.28657e+08	1.85911e+08	2.2235e+08	1.06241e+08	1.30184e+08	1.66386e+08	7.4577e+07	4.54579e+07	7.12797e+07	5.57466e+07	6.47357e+07	7.3851e+07	9.24877e+07	4.16467e+07	4.58376e+07	5.38046e+07	6.65748e+07	4.16699e+07
Unknown_MW:131.06945	131.069	11.947		2.78636e+06	6.63276e+06	1.04355e+07	1.84914e+07	6.54956e+06	2.04907e+07	1.60797e+07	1.32161e+07	5.34392e+06	6.5806e+07	4.53359e+07	4.81156e+07	4.16063e+07	2.88402e+07	3.88932e+07	1.0854e+08	4.78088e+07	4.59119e+07	5.0355e+07	4.97644e+07	3.49268e+07
Unknown_MW:174.12554	174.126	3.12		6.99976e+07	4.64809e+07	4.36993e+07	7.13585e+07	8.26558e+07	9.63714e+07	6.01921e+07	7.07374e+07	4.18996e+07	5.49105e+07	5.62468e+07	1.43007e+08	6.80071e+07	1.3794e+08	8.67894e+07	1.26124e+08	7.67002e+07	7.30607e+07	7.21929e+07	8.47597e+07	5.99196e+07
Unknown_MW:191.10106	191.101	10.638		6.49818e+07	9.05665e+07	9.06726e+07	6.63299e+07	8.33553e+07	1.0255e+08	8.25918e+07	9.24611e+07	9.3103e+07	1.09167e+08	9.29567e+07	1.21294e+08	7.17704e+07	8.45809e+07	8.56968e+07	7.66284e+07	1.45855e+08	8.3108e+07	8.48447e+07	9.1604e+07	1.0818e+08
Unknown_MW:444.19404	444.194	6.92		2.46368e+08	2.33034e+08	1.73154e+08	2.40171e+08	2.67751e+08	1.7617e+08	1.79533e+08	1.71113e+08	1.85556e+08	2.39281e+08	1.66988e+08	1.90356e+08	1.66744e+08	2.11208e+08	1.96034e+08	1.35674e+08	1.49399e+08	1.67142e+08	1.84241e+08	1.87375e+08	1.32779e+08
Unknown_MW:192.13614	192.136	2.502		4.96658e+07	4.22308e+07	3.64933e+07	5.01101e+07	4.03191e+07	4.01041e+07	4.2413e+07	3.23712e+07	3.19529e+07	4.82508e+07	3.57329e+07	2.92876e+07	2.92633e+07	2.98078e+07	2.43962e+07	3.57185e+07	2.86335e+07	2.9335e+07	3.60951e+07	4.63396e+07	4.35705e+07
Unknown_MW:462.11842	462.118	6.381		1.32598e+08	1.07923e+08	9.43028e+07	7.55735e+07	7.10541e+07	4.40871e+06	3.96594e+07	3.68192e+07	9.74913e+07	1.6369e+08	1.4279e+08	6.67086e+07	1.45136e+08	1.4193e+07	6.54796e+07	1.09725e+08	1.7216e+08	1.20798e+08	1.30457e+08	1.73965e+08	1.33664e+08
Unknown_MW:186.12559	186.126	1.897		4.09894e+07	6.83976e+07	3.12813e+07	2.9944e+07	1.55688e+07	1.22082e+07	3.57449e+07	3.90493e+07	2.42174e+07	1.22426e+07	1.48197e+07	1.17449e+07	2.49053e+07	1.53534e+07	1.41236e+07	3.77967e+07	3.57004e+07	5.38325e+07	4.96774e+07	4.27016e+07	3.53924e+07
Unknown_MW:155.06481	155.065	9.212		5.06178e+07	1.0947e+08	1.58129e+08	3.88625e+07	7.07038e+07	1.49221e+08	9.78259e+07	1.38153e+08	1.47172e+08	2.09598e+08	1.41836e+08	1.79272e+08	1.3607e+08	1.47518e+08	1.42342e+08	1.82141e+08	1.59119e+08	1.43876e+08	1.46178e+08	1.51904e+08	1.24641e+08
Unknown_MW:129.07898	129.079	2.867		6.5351e+07	6.58877e+07	5.2798e+07	6.37708e+07	7.08639e+07	7.0839e+07	5.7907e+07	4.38618e+07	5.2109e+07	5.3353e+07	5.26799e+07	6.18201e+07	5.33611e+07	6.86686e+07	5.93806e+07	4.41148e+07	4.76323e+07	5.05242e+07	5.0822e+07	6.03398e+07	5.99035e+07
Unknown_MW:273.14372	273.144	2.782		6.62278e+07	6.48758e+07	5.62054e+07	5.64904e+07	8.2926e+07	8.44706e+07	4.94523e+07	4.51929e+07	3.38559e+07	6.62825e+07	4.15217e+07	5.437e+07	3.49255e+07	3.87401e+07	5.88133e+07	3.8746e+07	3.97586e+07	3.54973e+07	4.43842e+07	5.51661e+07	3.61307e+07
Unknown_MW:588.25869	588.259	7.437		2.43961e+08	1.92314e+08	1.40762e+08	2.10112e+08	1.74396e+08	1.22092e+08	1.20293e+08	1.12699e+08	1.66009e+08	1.58398e+08	1.04537e+08	1.29627e+08	9.75245e+07	1.18294e+08	1.10669e+08	7.97567e+07	8.64029e+07	1.01279e+08	1.00984e+08	1.04357e+08	8.50052e+07
Unknown_MW:118.02656	118.027	16.056	70.8	6.29535e+07	8.89693e+07	5.31426e+07	4.78588e+07	6.02702e+07	4.23822e+07	4.38406e+07	9.22279e+07	5.70402e+07	8.4376e+06	1.2013e+07	1.57541e+07	5.00502e+07	7.89779e+07	4.89048e+07	1.08625e+08	6.60726e+07	1.11488e+08	8.58371e+07	6.17556e+07	7.12123e+07
Unknown_MW:147.08953	147.09	7.384		1.53355e+08	1.68747e+08	8.98975e+07	9.07273e+07	9.49055e+07	5.88136e+07	1.10473e+08	8.97292e+07	1.15525e+08	9.02141e+07	7.16105e+07	4.72303e+07	6.68194e+07	4.24564e+07	4.32527e+07	7.46991e+07	5.36957e+07	7.21854e+07	7.36325e+07	3.81329e+07	5.99293e+07
Unknown_MW:126.00815	126.008	9.54		2.10453e+07	1.60949e+07	2.65501e+07	1.03799e+07	1.16889e+07	3.12386e+06	4.73635e+07	2.64069e+07	3.38719e+07	754613	2.45261e+06	2.64095e+06	4.2616e+06	1.90852e+06	4.08229e+06	5.15905e+06	3.43545e+06	4.77889e+06	9.15525e+06	7.03552e+06	8.77572e+06
Unknown_MW:185.14156	185.142	12.021		1.65954e+07	1.67866e+07	1.93577e+07	3.01054e+06	1.46928e+07	1.62414e+07	1.24226e+07	1.43959e+07	2.0154e+07	1.13646e+08	1.9721e+08	8.02535e+07	1.12875e+08	9.29978e+07	1.08445e+08	2.8857e+07	1.49574e+08	1.67722e+08	1.16842e+08	2.05307e+08	1.47019e+08
Unknown_MW:261.14365	261.144	3.146		1.07071e+08	1.08135e+08	5.80568e+07	1.20314e+08	1.07979e+08	5.8215e+07	8.56825e+07	6.46191e+07	8.11612e+07	7.32868e+07	5.78949e+07	5.34869e+07	5.59944e+07	6.94453e+07	5.29451e+07	5.23475e+07	5.03179e+07	5.14747e+07	5.99806e+07	7.76325e+07	4.34599e+08
Unknown_MW:194.05785	194.058	2.389	77.8	6.86973e+07	7.75984e+07	6.77758e+07	5.27312e+07	4.73025e+07	2.375e+07	6.53209e+07	4.4744e+07	5.19068e+07	3.50944e+07	6.36177e+07	6.17315e+07	6.41828e+07	3.99854e+07	5.19732e+07	6.84371e+07	6.83085e+07	5.7096e+07	5.29989e+07	5.6576e+07	7.99349e+07
Unknown_MW:97.97701	97.977	10.571		8.34278e+08	8.15244e+08	1.27381e+09	2.92205e+08	1.08871e+09	1.56011e+09	1.00089e+09	1.02675e+09	7.19736e+08	1.10218e+09	7.47807e+08	7.47516e+08	6.41301e+08	7.05274e+08	8.35327e+08	9.35554e+08	5.0773e+08	5.47917e+08	5.43098e+08	5.97984e+08	6.25197e+08
Unknown_MW:201.11133	201.111	2.497		1.05139e+08	2.45082e+07	8.67233e+07	1.05736e+08	8.28807e+07	6.96733e+07	7.16401e+07	6.79586e+07	7.34317e+07	8.17614e+07	8.9696e+07	7.40221e+07	7.53004e+07	7.06375e+07	6.41297e+07	4.79281e+07	4.77777e+07	8.18456e+07	8.80224e+07	7.85932e+07	7.02353e+07
Unknown_MW:390.22263	390.223	2.47		8.21876e+07	8.04181e+07	7.42998e+07	7.91558e+07	6.4891e+07	6.17481e+07	7.71137e+07	6.03369e+07	6.75005e+07	8.71998e+07	7.46392e+07	6.16661e+07	6.36196e+07	8.19787e+07	6.57213e+07	4.95616e+07	5.49984e+07	6.25912e+07	7.07531e+07	8.19782e+07	5.33119e+07
Unknown_MW:154.03941	154.039	9.494		3.29085e+07	1.70844e+07	2.38934e+07	2.79895e+07	2.22974e+07	6.06382e+06	3.81444e+07	3.40936e+07	3.74551e+07	3.09946e+07	2.36113e+07	1.24093e+07	1.70045e+07	1.07717e+07	1.02165e+07	1.59782e+07	1.57065e+07	1.70354e+07	4.58739e+07	4.81095e+07	2.13682e+07
Unknown_MW:184.11992	184.12	19.147		1.76448e+08	2.36744e+08	2.66296e+08	1.6227e+08	2.40577e+08	4.01885e+08	2.5706e+08	2.21386e+08	3.66645e+08	1.02192e+08	1.27549e+08	2.57396e+08	1.85043e+08	2.25142e+08	2.87815e+08	2.51656e+08	2.55514e+08	2.18256e+08	2.24992e+08	1.97266e+08	1.83305e+08
Unknown_MW:135.0143	135.014	32.623		1.70582e+07	8.71323e+07	2.76496e+07	5.33641e+08	5.25876e+06	1.6389e+07	1.47504e+08	3.78004e+07	1.33268e+07	7.21773e+07	7.25563e+07	1.47967e+08	5.41404e+07	3.76088e+07	1.23791e+08	7.86051e+07	8.33782e+07	6.91991e+07	4.83319e+07	5.97286e+07	1.14519e+08
Unknown_MW:87.06836	87.0684	8.256		8.00108e+07	4.32491e+07	1.59532e+08	9.04774e+07	2.42688e+08	1.15291e+09	1.14744e+08	4.73265e+07	3.75475e+07	9.0915e+08	7.32546e+08	7.37746e+08	2.99418e+08	6.32293e+08	5.95667e+08	2.68613e+08	5.96596e+08	2.3158e+08	5.02215e+08	5.72046e+08	6.99762e+08
Unknown_MW:162.06807	162.068	6.92		3.25784e+08	1.37142e+08	4.59238e+08	1.67257e+08	2.47324e+07	4.65303e+07	2.07779e+08	1.30662e+08	1.07364e+08	1.09433e+08	1.39476e+08	1.13933e+08	7.46695e+07	2.38027e+08	1.03705e+08	2.28476e+07	7.71426e+07	2.19351e+08	1.05739e+08	1.81938e+08	1.62091e+08
Unknown_MW:132.07863	132.079	3.324		6.04793e+07	7.76338e+07	5.55253e+07	7.09342e+07	9.91813e+07	9.68906e+07	5.9766e+07	1.20103e+08	5.67022e+07	8.01605e+07	4.76007e+07	1.08503e+08	6.2576e+07	1.2583e+08	8.93179e+07	1.19157e+08	7.73894e+07	8.83769e+07	8.46751e+07	1.00318e+08	6.27156e+07
Unknown_MW:157.11026	157.11	5.661		728455	496990	753730	1.42204e+08	2.46934e+08	1.48425e+08	959455	650267	766909	837656	1.04781e+06	7.16633e+07	716592	1.72804e+08	1.82523e+08	1.76032e+06	760247	642400	663074	789157	654061
Unknown_MW:168.05514	168.055	9.528		9.20197e+06	1.47064e+07	1.19614e+07	6.65372e+06	5.20287e+06	1.90522e+06	1.67454e+07	2.3165e+07	1.53447e+07	2.55574e+06	4.34576e+06	3.00746e+06	6.60776e+06	3.47131e+06	1.6907e+06	9.47601e+06	3.12133e+06	4.78112e+06	4.18461e+06	7.45607e+06	2.99709e+07
Unknown_MW:185.14155	185.142	9.432		1.39373e+08	1.43072e+08	1.50523e+08	1.00847e+08	1.18034e+08	5.47518e+07	1.04313e+08	1.46484e+08	1.48265e+08	1.02854e+08	7.21302e+07	4.10869e+07	9.36024e+07	4.12482e+07	5.0654e+07	6.56459e+07	8.60401e+07	1.22971e+08	8.45482e+07	1.42475e+08	1.11799e+08
Unknown_MW:462.11838	462.118	6.285		1.30405e+08	1.07923e+08	1.00416e+08	7.12394e+07	7.48851e+07	6.31318e+06	1.02395e+08	5.09419e+07	9.73667e+07	1.54338e+08	1.44374e+08	7.02595e+07	1.45131e+08	6.33988e+07	6.29606e+07	2.30717e+07	1.59647e+08	1.22716e+08	1.31848e+08	1.73965e+08	1.51924e+08
Unknown_MW:145.11027	145.11	11.121		1.61068e+07	4.28202e+07	2.82565e+07	1.4653e+07	1.48233e+07	1.74184e+07	1.70647e+07	9.80584e+06	1.21118e+07	2.73778e+07	2.16104e+07	4.49855e+07	2.48483e+07	1.93608e+07	3.57509e+07	1.76636e+07	1.84438e+07	2.55771e+07	2.0739e+07	2.39428e+07	1.80265e+07
Unknown_MW:192.08048	192.08	7.062		1.04339e+08	9.16452e+07	9.77341e+07	1.03087e+08	1.17519e+08	1.74022e+08	1.33128e+08	1.3175e+08	1.19787e+08	2.00364e+08	1.28793e+08	1.80836e+08	1.28697e+08	1.5153e+08	1.40796e+08	1.51489e+08	1.22082e+08	1.45369e+08	1.09226e+08	1.17136e+08	1.02609e+08
Unknown_MW:142.11063	142.111	6.771		5.45537e+07	4.05328e+07	9.11264e+06	1.96937e+07	2.59579e+07	1.36288e+07	1.42301e+07	2.66231e+07	1.5988e+07	1.26309e+07	1.29008e+07	4.40049e+06	8.21826e+06	8.23263e+06	5.56577e+06	9.11606e+06	7.88445e+06	2.27522e+07	1.11875e+07	1.45018e+07	9.17039e+06
Unknown_MW:158.05788	158.058	3.37		5.39542e+07	3.66671e+07	1.47892e+07	1.85924e+07	1.15468e+07	1.95257e+07	1.86683e+07	6.89867e+07	1.66866e+07	1.44965e+07	2.43522e+07	3.91101e+07	2.40423e+07	2.40519e+07	3.65126e+07	2.09307e+07	3.41631e+07	1.52265e+07	2.23737e+07	2.07809e+07	2.33679e+07
Unknown_MW:135.01429	135.014	32.892		4.98513e+07	1.51303e+07	2.70335e+07	3.77697e+06	6.12297e+06	2.00185e+07	1.47504e+08	3.08736e+08	1.13329e+07	7.08688e+07	7.46225e+07	9.54394e+07	5.25224e+07	1.01824e+08	3.08002e+07	126257	5.31421e+07	3.2398e+07	62455.6	61208.6	5.81836e+07
Unknown_MW:358.14156	358.142	2.158	95.9	5.20616e+07	4.90621e+07	4.37742e+07	5.84047e+07	1.19918e+07	3.44596e+07	5.90525e+07	4.13658e+07	4.12674e+07	6.32442e+07	4.5786e+07	5.42588e+07	5.14442e+07	4.68284e+07	4.9694e+07	2.75773e+07	4.57374e+07	5.69377e+07	4.35292e+07	7.3737e+07	6.42745e+07
Unknown_MW:123.09272	123.093	9.933		6.75252e+07	1.04486e+08	9.2152e+07	5.4691e+07	5.96079e+07	8.01195e+07	7.1771e+07	9.3141e+07	1.02164e+08	9.95893e+07	8.10434e+07	9.07514e+07	6.66455e+07	6.86887e+07	6.78666e+07	7.32918e+07	8.13885e+07	7.39301e+07	6.884e+07	7.47811e+07	6.73097e+07
Unknown_MW:272.17766	272.178	1.903	44.1	6.36004e+07	5.23708e+07	6.00603e+07	4.36708e+07	1.88517e+07	2.21775e+07	4.26761e+07	3.08014e+07	4.22785e+07	5.77572e+07	5.86965e+07	2.73353e+07	6.18621e+07	3.18728e+07	4.54229e+07	3.71718e+07	5.90201e+07	3.23506e+07	5.92414e+07	5.20194e+07	5.0108e+07
Unknown_MW:330.13995	330.14	7.151		1.69993e+08	1.57255e+08	1.24939e+08	1.61179e+08	1.96126e+08	1.25354e+08	1.25684e+08	1.19761e+08	1.2134e+08	1.64724e+08	1.10162e+08	1.22624e+08	1.27953e+08	1.25719e+08	1.22459e+08	1.06291e+08	1.10714e+08	1.139e+08	1.18609e+08	1.2475e+08	9.91965e+07
Unknown_MW:314.11543	314.115	2.707		4.50549e+07	3.25996e+07	3.68576e+07	3.74385e+07	5.59258e+06	3.43976e+07	2.87476e+07	2.92554e+07	2.87953e+07	3.64841e+07	1.91062e+07	3.86125e+07	3.50935e+07	5.62589e+07	3.15481e+07	5.50641e+06	2.62925e+07	5.55141e+07	1.05473e+07	2.32558e+07	5.93204e+07
Unknown_MW:135.01428	135.014	32.073		9.49375e+07	1.99147e+08	4.34934e+07	5.3417e+08	1.80622e+08	3.41456e+08	1.29461e+08	1.03846e+08	2.16763e+08	2.55118e+08	5.19528e+08	5.97203e+08	1.30836e+08	1.86874e+08	4.65691e+08	8.71234e+07	3.37759e+08	3.07531e+08	6.00402e+07	7.0101e+07	1.82278e+08
Unknown_MW:431.27293	431.273	2.558		5.04288e+07	4.05107e+07	3.5616e+07	3.90833e+07	4.1163e+07	2.92988e+07	3.86754e+07	2.90977e+07	4.37488e+07	2.51506e+07	2.65577e+07	2.5549e+07	2.24466e+07	3.09073e+07	3.551e+07	2.75229e+07	2.05947e+07	1.93112e+07	3.47896e+07	2.51926e+07	1.52432e+07
Unknown_MW:295.91084	295.911	22.327		3.03109e+08	3.22232e+08	3.43097e+08	5.36106e+08	4.2017e+08	4.12124e+08	2.72544e+08	3.30035e+08	3.58236e+08	1.96472e+08	1.49945e+08	1.62587e+08	1.31164e+08	1.82346e+08	1.62849e+08	2.40413e+08	1.10887e+08	1.49959e+08	1.48549e+08	1.26587e+08	1.23785e+08
Unknown_MW:231.12191	231.122	2.851		5.27786e+07	4.82447e+07	4.10231e+07	5.11732e+07	4.82411e+07	3.81172e+07	4.34542e+07	3.13209e+07	3.96424e+07	4.84183e+07	4.4011e+07	3.95967e+07	4.11747e+07	4.55226e+07	4.01233e+07	2.89115e+07	3.17269e+07	3.31986e+07	3.84403e+07	4.4394e+07	3.21189e+07
Unknown_MW:114.0429	114.043	2.507		4.21414e+07	4.16352e+07	3.4518e+07	4.33189e+07	4.43082e+07	3.28462e+07	3.98215e+07	3.02738e+07	3.76775e+07	3.66023e+07	3.55582e+07	2.97307e+07	3.10642e+07	4.45171e+07	3.00186e+07	2.13515e+07	2.44723e+07	2.96577e+07	3.53761e+07	3.54996e+07	2.34221e+07
Unknown_MW:126.00814	126.008	8.328		3.82857e+07	5.55763e+06	1.2789e+07	7.16386e+06	1.38576e+07	7.95148e+06	6.86316e+07	4.00826e+06	6.95304e+06	1.37395e+07	1.81884e+07	4.92283e+06	1.35415e+07	4.86917e+06	9.95354e+06	5.17452e+06	2.49291e+07	9.83547e+06	2.63722e+07	1.54408e+07	5.86377e+07
Unknown_MW:130.06296	130.063	3.363		2.25549e+07	2.82357e+07	3.29675e+07	3.24311e+07	4.13761e+07	5.71995e+07	3.26014e+07	3.5256e+07	2.12695e+07	5.70225e+07	3.67855e+07	7.77989e+07	3.94773e+07	5.94872e+07	5.53812e+07	5.75662e+07	5.05653e+07	3.89611e+07	4.15953e+07	5.54149e+07	3.18505e+07
Unknown_MW:335.97755	335.978	12.429		7.94636e+07	7.49534e+07	5.58831e+07	6.72821e+07	5.7174e+07	2.72218e+07	6.00649e+07	4.24314e+07	6.50721e+07	4.4851e+07	4.26538e+07	1.23653e+07	4.17432e+07	1.66405e+07	2.02122e+07	3.89652e+07	3.36289e+07	3.77938e+07	4.05371e+07	4.2855e+07	3.34336e+07
Unknown_MW:156.12624	156.126	3.174		4.74503e+07	3.35523e+07	8.4038e+06	3.17823e+07	2.7183e+07	7.15342e+07	1.65728e+07	6.49912e+07	1.11823e+07	3.33516e+07	2.34385e+07	1.32116e+07	1.58721e+07	2.47045e+07	1.54346e+07	2.50223e+07	1.65873e+07	4.60966e+07	1.63875e+07	2.83306e+07	2.11057e+07
Unknown_MW:557.4136	557.414	2.15		4.48427e+07	4.33019e+07	3.46452e+07	4.37025e+07	7.71813e+06	3.70047e+07	5.99965e+07	4.17733e+07	3.51471e+07	4.66654e+07	4.90457e+07	5.93589e+07	2.84177e+07	1.79614e+07	2.6148e+07	2.34903e+07	3.51948e+07	2.06302e+07	2.55596e+07	4.89618e+07	2.50237e+07
Unknown_MW:168.0551	168.055	6.983		1.08387e+08	3.17711e+07	5.56664e+07	3.05992e+07	2.09884e+07	4.17618e+06	2.88203e+07	1.19104e+07	3.54055e+07	5.15163e+07	2.22861e+07	9.5034e+06	8.17577e+06	1.00281e+07	9.41765e+06	8.84024e+07	5.95357e+07	1.76193e+07	1.02306e+07	5.68077e+06	1.22165e+07
Unknown_MW:292.18859	292.189	2.209		1.78091e+07	2.04887e+07	1.79899e+07	1.52591e+07	7.76878e+06	1.74684e+07	3.23271e+07	1.94764e+07	1.41475e+07	3.18334e+07	1.87373e+07	8.9326e+06	2.56645e+07	1.2112e+07	1.17491e+07	1.81647e+07	1.93e+07	2.57171e+07	1.93252e+07	4.03029e+07	5.98087e+07
Unknown_MW:209.10708	209.107	7.084		1.00206e+08	9.1603e+07	9.61887e+07	9.96584e+07	1.23291e+08	1.57866e+08	1.23379e+08	1.22163e+08	1.12566e+08	1.99592e+08	1.22742e+08	1.73594e+08	1.18916e+08	1.42014e+08	1.3287e+08	1.41538e+08	1.16258e+08	1.36217e+08	1.01781e+08	1.18606e+08	1.04346e+08
Unknown_MW:462.11836	462.118	7.761		1.8153e+08	2.59054e+08	2.22519e+08	1.43051e+08	1.53321e+08	9.3321e+07	2.13227e+08	1.822e+08	2.35991e+08	1.80991e+08	1.47725e+08	5.15481e+07	1.30609e+08	6.9276e+07	5.44493e+07	1.42189e+08	1.06559e+08	1.45851e+08	1.53962e+08	1.9497e+08	8.61245e+07
Unknown_MW:148.05241	148.052	7.944		1.3325e+08	8.94698e+07	9.79455e+07	7.1158e+07	3.64331e+07	3.37537e+07	8.56708e+07	6.19189e+07	1.31684e+08	5.04204e+07	3.60907e+07	5.92285e+07	7.98881e+07	5.03273e+07	1.82132e+08	1.5714e+07	3.41046e+07	7.938e+07	5.28969e+07	4.99962e+08	1.15652e+08
Unknown_MW:97.96737	97.9674	2.152		1.42926e+06	1.59661e+06	1.0632e+06	4.43185e+07	9.46034e+07	7.397e+07	731256	1.80929e+06	1.66231e+06	1.58583e+06	1.41989e+06	8.39323e+07	3.79604e+06	7.80022e+07	7.66205e+07	3.35839e+06	2.38943e+06	2.19006e+06	1.77514e+06	1.74459e+06	1.58294e+06
Unknown_MW:158.09428	158.094	2.469		1.05622e+08	1.09886e+08	4.17238e+07	7.88898e+07	7.92e+07	3.17078e+07	3.80226e+07	1.0257e+08	6.5778e+07	4.11042e+07	1.91345e+07	4.24396e+07	5.47516e+07	8.21258e+07	4.30262e+07	9.20274e+07	3.70511e+07	7.99908e+07	7.55044e+07	7.5505e+07	6.21136e+07
Unknown_MW:174.0753	174.075	6.667		1.05795e+08	1.02872e+08	1.05136e+08	1.14384e+08	1.68848e+08	1.80616e+08	1.21578e+08	9.78343e+07	6.94166e+07	1.51996e+08	1.25268e+08	1.81009e+08	1.20915e+08	1.68414e+08	1.74326e+08	1.2422e+08	1.23944e+08	1.19406e+08	1.23864e+08	1.45603e+08	1.29965e+08
Unknown_MW:168.05511	168.055	7.11		3.24233e+07	1.38112e+07	2.65526e+07	1.87686e+07	2.09884e+07	1.28868e+07	2.88203e+07	8.07343e+06	3.4948e+07	2.11762e+07	1.17772e+07	3.78656e+06	8.17577e+06	8.16783e+06	5.25156e+06	2.75078e+07	3.99547e+07	6.25943e+06	5.59418e+06	1.65385e+07	5.40127e+06
Unknown_MW:234.05358	234.054	33.013		4.19023e+07	12744.1	1.92533e+06	7.92712e+06	1.91162e+06	1.93206e+06	931403	885338	1.75592e+07	8.73681e+06	2.28807e+07	40651.2	1.29139e+07	5.4594e+07	32947.3	20722.1	30708.1	18224.3	18234.6	17518.6	20386
Unknown_MW:146.10552	146.106	2.862		4.07229e+07	3.78723e+07	3.06653e+07	3.52612e+07	3.72981e+07	3.72503e+07	3.48753e+07	2.42062e+07	3.20961e+07	3.60359e+07	3.08588e+07	3.45036e+07	2.72892e+07	3.82654e+07	3.37087e+07	2.31944e+07	2.61154e+07	2.90438e+07	3.1445e+07	3.7358e+07	2.78595e+07
Unknown_MW:158.0399	158.04	12.467		8.18639e+07	3.99655e+07	1.92911e+08	1.65923e+08	1.04317e+08	3.63606e+08	2.73067e+08	2.43879e+08	1.92634e+08	4.47829e+08	4.57885e+08	7.54325e+08	3.21508e+08	2.85857e+08	2.75956e+08	4.7721e+08	1.24566e+08	2.30708e+08	2.45624e+08	2.07887e+08	2.67612e+08
Unknown_MW:216.17251	216.173	1.899		4.24376e+07	5.61371e+07	2.35726e+07	2.51922e+07	1.75171e+07	8.93441e+06	4.09803e+07	3.14931e+07	2.59561e+07	1.81478e+07	2.57592e+07	1.3655e+07	3.57873e+07	1.56659e+07	2.13522e+07	2.59922e+07	2.87582e+07	4.15617e+07	3.72456e+07	3.94369e+07	4.20066e+07
Unknown_MW:552.24858	552.249	2.086		5.21352e+07	3.27194e+07	2.76885e+07	4.06823e+07	6.42611e+06	1.44068e+07	2.67224e+07	3.16255e+07	2.38703e+07	1.89195e+07	1.15064e+07	2.4044e+07	2.06926e+07	3.20361e+07	2.23023e+07	4.80978e+06	1.32268e+07	3.05203e+07	2.15243e+07	3.49816e+07	1.89634e+07
Unknown_MW:314.11541	314.115	4.042		1.98769e+08	1.29849e+08	8.01631e+07	1.34689e+08	1.61146e+07	4.1384e+07	1.11138e+08	1.29904e+08	1.33538e+08	9.35083e+07	7.58255e+07	7.14051e+07	1.13102e+08	2.46011e+07	1.69491e+08	2.82672e+07	1.04877e+08	1.18025e+08	9.50095e+07	1.40692e+08	1.54384e+08
Unknown_MW:126.00819	126.008	8.112		2.10108e+07	1.47951e+07	8.1651e+06	2.12949e+07	1.54455e+07	2.18909e+06	2.42883e+07	4.20413e+06	5.04393e+06	1.44129e+07	7.28581e+06	4.40951e+06	8.83105e+06	3.01307e+06	8.40349e+06	9.50021e+06	1.29698e+07	7.1039e+06	8.78693e+06	1.69094e+07	3.14032e+07
Unknown_MW:165.10011	165.1	8.677		5.34398e+07	4.50289e+07	1.26267e+08	3.8756e+07	2.52261e+07	1.66286e+07	7.56205e+07	5.19207e+07	7.01902e+07	7.27403e+07	1.18916e+08	4.17635e+07	6.55732e+07	3.62477e+07	6.2897e+07	6.14661e+07	6.6703e+07	5.6568e+07	5.82087e+07	9.62904e+07	6.80384e+07
Unknown_MW:183.16231	183.162	6.811		4.83864e+07	5.53386e+07	2.58611e+07	3.33666e+07	3.03068e+07	8.42187e+06	3.08513e+07	4.02723e+07	4.5479e+07	1.95582e+07	1.74313e+07	4.38853e+06	1.57676e+07	7.66281e+06	6.84888e+06	7.86531e+06	1.60555e+07	2.27542e+07	1.86798e+07	3.95761e+07	2.52662e+07
Unknown_MW:126.00813	126.008	8.93		1.56243e+07	1.47885e+07	2.65501e+07	1.80286e+07	1.16889e+07	1.64058e+06	4.51587e+07	8.36613e+06	2.44784e+07	5.92227e+06	5.13903e+06	2.03291e+06	1.37723e+06	1.37563e+06	4.08229e+06	3.94068e+06	2.45999e+06	4.43858e+06	9.15525e+06	2.12141e+07	1.36253e+07
Unknown_MW:335.246	335.246	2.176		4.77575e+07	5.3092e+07	3.50935e+07	4.65393e+07	1.50015e+07	2.70258e+07	4.68045e+07	3.67875e+07	4.0309e+07	6.22291e+07	5.29578e+07	6.26235e+07	4.0358e+07	5.33711e+07	5.02697e+07	2.55313e+07	5.04821e+07	4.92345e+07	5.39629e+07	7.85178e+07	5.65549e+07
Unknown_MW:103.09964	103.1	11.623		2.34545e+07	5.02704e+06	2.16251e+06	1.1974e+07	4.19553e+06	90873.8	529872	2.0147e+06	3.75725e+06	2.67992e+06	1.68437e+06	276155	567600	1.23954e+06	333988	2.88692e+06	1.41722e+06	1.29762e+06	1.60165e+06	1.71785e+06	260727
Unknown_MW:188.14121	188.141	2.121	80.5	4.69495e+07	1.5605e+08	4.18381e+07	4.06467e+07	5.80775e+07	3.25748e+07	1.97295e+07	2.06605e+07	2.67786e+07	2.81162e+07	3.06938e+07	4.70399e+07	6.39728e+07	4.46237e+07	4.23148e+07	1.27413e+08	5.4986e+07	4.63302e+07	4.8583e+07	7.38707e+07	1.02561e+08
Unknown_MW:73.08911	73.0891	15.286		1.97083e+08	3.49951e+08	3.59887e+08	3.97416e+08	2.06312e+08	6.25536e+08	3.09031e+08	2.5261e+08	2.94883e+08	6.20857e+08	4.55546e+08	1.51254e+09	4.29527e+08	8.42524e+08	1.80633e+08	4.76328e+08	6.14803e+08	7.9682e+08	2.2646e+08	2.16948e+08	2.88285e+08
Unknown_MW:167.96468	167.965	22.302		3.8013e+08	2.96072e+08	2.78215e+08	4.31975e+08	3.18103e+08	3.71196e+08	2.30895e+08	2.85965e+08	2.93947e+08	2.51969e+08	1.95128e+08	2.28641e+08	1.65649e+08	2.1693e+08	2.14082e+08	2.53935e+08	1.63813e+08	1.84243e+08	2.00256e+08	1.83631e+08	1.96404e+08
Unknown_MW:524.21718	524.217	2.123		3.82804e+07	2.70768e+07	1.519e+07	4.43315e+07	1.33498e+07	9.34161e+06	1.60128e+07	2.63813e+07	2.30664e+07	1.01571e+07	7.56535e+06	1.2659e+07	9.53546e+06	2.91083e+07	1.53351e+07	6.79682e+06	6.05795e+06	1.42223e+07	1.45451e+07	1.70136e+07	9.88232e+06
Unknown_MW:123.9748	123.975	22.339		3.99313e+08	3.11164e+08	3.16754e+08	4.70912e+08	3.88321e+08	4.01096e+08	2.46656e+08	3.04526e+08	3.24135e+08	2.76793e+08	2.12461e+08	2.4326e+08	1.78035e+08	2.30688e+08	2.20269e+08	2.65155e+08	1.69236e+08	1.89951e+08	1.99683e+08	1.79135e+08	1.90014e+08
Unknown_MW:417.20838	417.208	3.383		6.15317e+07	5.61729e+07	5.19974e+07	5.90171e+07	5.87688e+07	4.82474e+07	4.58731e+07	4.48349e+07	4.33788e+07	5.98344e+07	5.31987e+07	5.14906e+07	5.09341e+07	6.06355e+07	5.68667e+07	4.73676e+07	5.21197e+07	4.70253e+07	5.09773e+07	6.23162e+07	7.67324e+07
Unknown_MW:270.21951	270.22	1.894		4.70864e+07	4.27153e+07	3.34309e+07	2.87749e+07	1.60252e+07	1.57712e+07	4.33705e+07	2.7442e+07	2.95933e+07	3.00824e+07	3.10178e+07	2.27011e+07	3.73883e+07	1.78042e+07	2.75597e+07	3.30628e+07	3.61046e+07	3.8338e+07	3.46088e+07	4.34185e+07	4.52709e+07
Unknown_MW:249.88441	249.884	22.932		1.10017e+08	6.60533e+07	7.01771e+07	1.36182e+08	9.01368e+07	5.23795e+07	3.30312e+07	5.59297e+07	7.22549e+07	1.62437e+07	9.21453e+06	1.44226e+07	1.31256e+07	1.78011e+07	1.66197e+07	2.87616e+07	1.05785e+07	1.49216e+07	1.03778e+07	9.1618e+06	9.73507e+06
Unknown_MW:217.13143	217.131	2.219		2.25183e+07	8.24756e+06	1.61801e+07	2.67157e+07	1.13472e+07	1.29856e+07	2.35675e+07	1.82116e+07	2.02994e+07	2.21677e+07	2.38427e+07	7.19941e+06	2.57078e+07	2.87709e+07	1.16668e+07	1.2941e+07	2.29088e+07	2.16261e+07	2.62398e+07	3.58326e+07	6.89112e+07
Unknown_MW:258.14669	258.147	3.392		1.23621e+07	2.23162e+07	1.35603e+07	1.45668e+07	1.7057e+07	6.93234e+06	1.37861e+07	1.88673e+07	8.18785e+06	3.07802e+06	5.027e+06	8.61495e+06	1.56156e+07	3.14826e+07	2.06048e+07	2.45818e+07	2.13103e+07	3.2181e+07	2.30862e+07	1.49703e+07	4.14972e+07
Unknown_MW:326.19403	326.194	2.655		3.40481e+07	2.85756e+07	2.40455e+07	2.63219e+07	3.61554e+07	2.38267e+07	2.74214e+07	2.26965e+07	2.97617e+07	1.66956e+07	2.10465e+07	2.18224e+07	1.91994e+07	2.74726e+07	3.06359e+07	2.53534e+07	1.95913e+07	1.77052e+07	2.4572e+07	1.9564e+07	1.18501e+07
Unknown_MW:240.17251	240.173	2.137	94.7	4.88604e+07	5.09831e+07	3.06557e+07	3.25729e+07	3.74169e+07	2.50082e+07	3.67454e+07	4.3125e+07	2.80617e+07	2.75979e+07	3.28444e+07	3.20212e+07	3.85994e+07	4.21923e+07	4.5643e+07	4.27123e+07	4.63416e+07	4.99664e+07	4.73727e+07	4.89089e+07	5.02557e+07
Unknown_MW:278.1882	278.188	1.923	67.6	4.76855e+07	4.65911e+07	2.44405e+07	3.87488e+07	2.34462e+07	2.02583e+07	2.91871e+07	2.50649e+07	2.99382e+07	2.89017e+07	4.98074e+07	2.69405e+07	4.23669e+07	2.62484e+07	2.91974e+07	3.39531e+07	4.15488e+07	2.1328e+07	4.66626e+07	3.21342e+07	3.42827e+07
Unknown_MW:381.2726	381.273	2.196		3.15429e+07	4.31258e+07	3.32072e+07	2.75948e+07	1.07774e+07	3.69441e+07	3.85748e+07	2.63473e+07	3.63718e+07	4.36844e+07	2.70896e+07	3.19303e+07	1.89561e+07	1.34544e+07	1.70632e+07	1.58033e+07	2.19491e+07	2.01358e+07	2.3765e+07	3.69928e+07	2.41048e+07
Unknown_MW:126.00815	126.008	9.102		6.01955e+06	6.22175e+06	2.65501e+07	6.6762e+06	1.16889e+07	837608	1.5408e+07	2.38583e+07	2.33956e+06	1.43388e+06	3.66323e+06	1.44978e+06	1.42176e+06	784648	4.08229e+06	1.38521e+06	1.21066e+06	1.16709e+06	9.15525e+06	1.03075e+07	1.91675e+07
Unknown_MW:129.07897	129.079	2.458		4.98949e+07	5.09597e+07	3.09114e+07	5.12165e+07	5.32894e+07	4.07809e+07	4.34016e+07	3.54549e+07	2.35757e+07	3.67978e+07	4.74126e+07	4.39678e+07	3.67535e+07	2.84545e+07	4.0084e+07	3.19143e+07	3.28704e+07	3.87061e+07	4.47834e+07	4.79546e+07	3.70127e+07
Unknown_MW:115.03818	115.038	2.897		3.78323e+07	3.6716e+07	2.75399e+07	3.41533e+07	4.20292e+07	6.02402e+07	2.33523e+07	1.98385e+07	2.38981e+07	1.08848e+07	2.59553e+07	6.62493e+07	2.28057e+07	5.04416e+07	5.22872e+07	2.00601e+07	2.39036e+07	2.27097e+07	2.78493e+07	2.9963e+07	2.22369e+07
Unknown_MW:153.06692	153.067	12.338		3.2495e+07	4.77684e+07	6.58558e+07	4.00851e+07	4.89512e+07	1.18493e+08	5.47716e+07	6.81588e+07	6.56231e+07	7.0766e+07	5.48994e+07	6.3604e+07	4.04417e+07	4.62473e+07	5.03203e+07	4.97522e+07	4.95487e+07	4.36542e+07	4.04402e+07	3.83455e+07	4.38534e+07
Unknown_MW:190.06608	190.066	32.038		1.33339e+09	4.12995e+07	1.0213e+09	2.53832e+08	2.38909e+08	4.02322e+08	1.14565e+08	2.31767e+08	2.31791e+08	3.32653e+07	2.71398e+07	5.34031e+07	2.17907e+07	4.15267e+07	5.06555e+07	3.72124e+07	4.42141e+07	3.54292e+07	4.0577e+07	5.04817e+07	6.25902e+07
Unknown_MW:267.21984	267.22	6.86		8.5843e+07	7.82798e+07	3.89503e+07	5.08353e+07	5.07365e+07	1.64425e+07	7.3824e+07	2.49604e+07	7.02071e+07	7.06831e+07	7.74343e+07	1.98149e+07	3.3643e+07	3.58354e+07	2.38921e+07	1.94851e+07	3.36508e+07	3.68827e+07	3.66798e+07	5.15192e+07	2.84122e+07
Unknown_MW:198.12558	198.126	2.268		5.02595e+07	5.33992e+07	2.35277e+07	3.22588e+07	2.71959e+07	1.94574e+07	2.94135e+07	4.50027e+07	2.8651e+07	2.41351e+07	1.96928e+07	2.05635e+07	2.76365e+07	3.30117e+07	2.57847e+07	4.4434e+07	3.04696e+07	3.57354e+07	3.22388e+07	3.19536e+07	3.28646e+07
Unknown_MW:187.07049	187.07	3.33		1.19576e+07	1.53107e+07	2.86609e+07	2.31643e+07	3.28786e+07	3.01941e+07	2.86381e+07	1.8514e+07	1.45993e+07	4.24957e+07	3.73537e+07	3.32207e+07	3.30673e+07	2.52976e+07	2.9584e+07	2.08623e+07	3.27318e+07	2.18226e+07	2.64422e+07	4.0937e+07	4.67454e+07
Unknown_MW:146.98836	146.988	31.795		60032.3	77691.1	4.29036e+07	59681.7	227607	1.12987e+06	3.23185e+07	2.44311e+06	1.97526e+06	129603	89503.9	115347	46881.6	72583.8	88769.1	77385.7	84845	118300	83930.7	86573.3	94257
Unknown_MW:99.06835	99.0683	5.981		1.28199e+07	6.92199e+06	653218	2.99396e+07	5.41842e+07	6.9744e+07	3.59728e+06	6.69049e+06	2.90658e+06	2.73052e+06	2.80267e+06	5.90907e+07	1.14193e+06	1.47481e+08	1.50548e+08	295726	2.77534e+06	4.34335e+06	2.52112e+06	1.27944e+06	3.50278e+06
Unknown_MW:149.10517	149.105	5.679		1.11558e+08	1.08878e+08	1.44572e+07	4.36776e+07	5.88628e+07	1.71282e+07	1.42288e+07	1.5211e+07	4.33511e+07	1.70492e+07	4.52243e+06	2.6663e+06	5.93716e+06	433648	577612	1.08357e+07	4.27904e+06	1.41563e+07	1.43543e+07	1.85267e+07	462085
Unknown_MW:302.22458	302.225	2.134	54.9	5.27761e+07	4.78507e+07	5.2518e+07	6.46608e+07	2.0343e+07	3.89377e+07	3.75925e+07	3.25554e+07	3.16437e+07	6.83764e+07	3.77886e+07	5.73319e+07	6.33368e+07	4.12755e+07	5.94403e+07	2.62993e+07	5.8026e+07	4.44823e+07	5.86708e+07	7.72326e+07	3.94018e+07
Unknown_MW:102.04286	102.043	4.899		6.00573e+07	7.49525e+07	1.46679e+08	1.91259e+08	2.39692e+08	1.98619e+08	1.81098e+08	1.50721e+08	1.74005e+08	2.38503e+08	1.96971e+08	1.88913e+08	1.80551e+08	2.07315e+08	1.82458e+08	1.85383e+08	1.51326e+08	1.69447e+08	1.78726e+08	1.74778e+08	1.39171e+08
Unknown_MW:401.87513	401.875	22.151		3.18905e+08	2.37909e+08	2.69604e+08	4.17216e+08	3.20084e+08	3.01848e+08	2.02404e+08	2.47264e+08	2.66147e+08	1.38879e+08	9.40875e+07	1.03741e+08	8.5722e+07	1.18581e+08	1.07507e+08	1.6669e+08	6.90542e+07	1.01495e+08	9.74318e+07	8.33811e+07	7.6551e+07
Unknown_MW:210.10208	210.102	3.607		9.67903e+06	7.55918e+06	5.835e+06	1.79794e+07	6.70193e+06	4.68426e+06	3.5294e+06	3.20117e+06	7.87527e+06	3.72673e+06	9.19156e+06	3.24663e+06	3.58431e+06	2.20799e+06	1.92982e+06	1.78832e+06	2.4335e+06	4.21694e+06	8.00707e+06	3.60686e+06	1.31163e+07
Unknown_MW:294.06334	294.063	3.575		5.23809e+07	1.23546e+08	6.87302e+07	1.07884e+08	6.01344e+07	7.82811e+06	5.67745e+07	2.51177e+07	1.01184e+08	5.10576e+07	5.27619e+07	5.74455e+06	3.33761e+07	1.70443e+07	1.11689e+07	3.04735e+07	4.38112e+07	6.12877e+07	4.35702e+07	6.15218e+07	2.39043e+07
Unknown_MW:234.05356	234.054	21.799		3.50581e+08	3.46968e+08	4.22626e+08	3.48729e+08	4.04239e+08	8.82396e+08	5.81019e+08	4.3739e+08	4.90468e+08	1.42387e+08	4.9464e+08	8.03796e+08	7.35814e+08	6.85431e+08	9.04221e+08	7.00277e+08	7.30991e+08	6.23166e+08	6.98091e+08	5.54004e+08	8.09393e+08
Unknown_MW:84.03232	84.0323	2.508		4.6434e+07	4.16548e+07	2.85482e+07	4.90005e+07	4.92069e+07	2.39756e+07	3.05542e+07	2.29069e+07	3.63011e+07	3.07934e+07	3.50356e+07	2.86338e+07	6.51949e+06	3.56646e+07	3.26143e+07	1.86848e+07	1.94917e+07	2.70431e+07	3.83123e+07	52106.9	1.9582e+07
Unknown_MW:401.87514	401.875	22.381		1.1369e+08	8.21352e+07	8.14104e+07	9.85689e+07	1.07093e+08	9.94105e+07	6.43416e+07	8.09515e+07	8.88613e+07	5.1551e+07	3.61477e+07	4.15509e+07	2.99242e+07	4.34526e+07	3.99854e+07	5.89136e+07	2.77474e+07	3.67327e+07	3.63832e+07	3.40484e+07	3.23892e+07
Unknown_MW:230.18816	230.188	2.169		2.81031e+07	3.46575e+07	2.03692e+07	2.85296e+07	4.34198e+07	2.14542e+07	3.08369e+07	2.00662e+07	1.73322e+07	1.9429e+07	2.63056e+07	3.52783e+07	3.23169e+07	3.75484e+07	3.68517e+07	3.64297e+07	3.04985e+07	3.26733e+07	3.14017e+07	3.35839e+07	3.87768e+07
Unknown_MW:113.99286	113.993	2.259		4.28836e+07	3.84258e+07	1.01488e+08	5.26939e+07	6.45819e+07	1.49003e+08	6.56485e+07	8.52687e+07	7.47613e+07	1.04233e+07	5.5195e+07	1.21632e+08	5.61256e+07	4.90189e+07	7.73089e+07	1.07951e+08	4.93517e+07	2.81796e+07	6.2975e+07	3.95767e+07	7.06299e+07
Unknown_MW:268.16747	268.167	1.887	85.5	6.7122e+07	7.3683e+07	3.623e+07	3.41451e+07	2.46338e+07	1.8416e+07	4.60387e+07	5.89007e+07	3.99547e+07	2.81751e+07	3.48972e+07	2.69306e+07	4.25409e+07	3.71351e+07	2.71622e+07	5.32677e+07	5.33029e+07	6.44786e+07	5.54985e+07	5.18276e+07	5.89242e+07
Unknown_MW:372.16181	372.162	8.733		6.2178e+06	9.77261e+06	8.4058e+06	1.56095e+07	3.95989e+07	2.81797e+07	8.1906e+06	6.62315e+06	8.3644e+06	1.47311e+07	1.06729e+07	3.11389e+07	8.81604e+06	3.55698e+07	2.99417e+07	8.17725e+06	8.18794e+06	9.94649e+06	1.06987e+07	1.20563e+07	7.01182e+06
Unknown_MW:184.10991	184.11	2.456		8.53233e+07	1.55524e+07	3.52015e+07	5.89657e+07	5.43323e+07	4.44665e+07	4.43055e+07	7.71414e+07	1.38334e+07	3.39843e+07	2.83741e+07	4.74135e+07	4.03656e+07	8.62563e+07	1.10812e+07	7.944e+07	4.25058e+07	6.21833e+07	6.27864e+07	5.03722e+07	5.22553e+07
Unknown_MW:425.29878	425.299	2.162		3.97969e+07	4.72678e+07	4.17086e+07	3.21139e+07	8.39945e+06	3.52855e+07	4.41071e+07	2.93577e+07	3.49422e+07	5.54553e+07	3.56213e+07	3.69232e+07	3.39684e+07	2.11307e+07	2.81186e+07	2.13234e+07	2.97549e+07	3.77316e+07	3.11679e+07	4.91535e+07	3.92248e+07
Unknown_MW:342.14666	342.147	4.376		1.53992e+08	2.08199e+08	1.50375e+08	2.77649e+08	2.78143e+07	6.04038e+07	1.95205e+08	1.99903e+08	1.10908e+08	1.50452e+08	1.11546e+08	3.98823e+07	1.26119e+08	2.36782e+08	5.42102e+07	2.09944e+07	1.56731e+07	2.1142e+08	1.04104e+08	4.57924e+08	3.63094e+08
Unknown_MW:133.11025	133.11	6.769		4.66473e+07	9.6556e+06	8.48479e+06	4.07663e+07	4.85358e+07	2.12549e+07	9.03916e+06	1.10982e+07	8.8468e+06	8.04345e+06	5.48284e+06	8.99735e+06	6.48157e+06	8.8142e+06	1.07517e+07	4.98663e+06	7.91975e+06	7.40109e+06	6.46994e+06	8.88533e+06	1.04125e+07
Unknown_MW:238.1205	238.12	2.272	47.1	3.97677e+07	2.93748e+07	2.42946e+07	4.02562e+07	2.35826e+07	2.01784e+07	3.18241e+07	3.1226e+07	2.94547e+07	3.32711e+07	3.02454e+07	8.05939e+06	3.16084e+07	3.83175e+07	2.08546e+07	3.14407e+07	3.4204e+07	3.04682e+07	3.87962e+07	4.56928e+07	5.38351e+07
Unknown_MW:189.96983	189.97	12.485		4.4442e+07	7.8748e+07	5.16733e+07	5.00088e+07	3.82956e+07	8.44603e+07	1.24363e+08	1.08136e+08	1.16025e+08	1.07253e+08	7.98263e+07	3.50607e+07	6.26354e+07	3.81076e+07	3.77414e+07	6.61849e+07	5.62588e+07	6.29781e+07	6.45282e+07	6.00654e+07	5.39791e+07
Unknown_MW:197.1528	197.153	11.629		1.8911e+07	1.41038e+07	9.30675e+06	9.32072e+06	1.0011e+07	145257	87680.4	4.47518e+06	1.0449e+07	158691	94485.7	91160.4	83000	77110.9	87671	83894.4	73969.9	82169.7	74656.5	69428.9	75401
Unknown_MW:148.0524	148.052	5.662		2.26947e+08	5.23831e+08	1.61955e+08	2.01829e+08	2.96327e+07	7.3273e+07	1.76477e+08	1.34025e+08	1.48812e+08	1.86392e+08	6.75824e+07	2.75338e+08	1.33484e+08	3.21603e+08	1.86952e+08	2.56922e+07	8.49986e+07	1.57642e+08	8.51794e+07	2.07756e+08	1.95679e+08
Unknown_MW:148.0524	148.052	8.601		1.6119e+08	3.98631e+07	1.35202e+08	2.37882e+08	4.29499e+07	2.33441e+07	2.06798e+08	1.51995e+08	1.15708e+08	9.77811e+07	4.51682e+07	6.28384e+07	9.74149e+07	5.40372e+07	5.83405e+07	3.79787e+07	5.38153e+07	1.3752e+08	6.93577e+07	1.20265e+08	2.12367e+07
Unknown_MW:345.176	345.176	3.365		4.80467e+07	4.53144e+07	4.22576e+07	5.22096e+07	5.14319e+07	4.29238e+07	4.10178e+07	3.62675e+07	3.64534e+07	5.54922e+07	3.99664e+07	5.29785e+07	4.31271e+07	4.59223e+07	4.52378e+07	3.45533e+07	3.77851e+07	3.94728e+07	4.9957e+07	4.97483e+07	3.74992e+07
Unknown_MW:148.05241	148.052	13.769		2.29544e+07	9.33347e+06	9.7787e+06	1.00077e+07	3.62123e+06	5.9497e+06	1.73086e+08	1.05544e+07	2.13504e+07	4.6917e+06	2.39406e+06	3.44698e+06	3.19959e+06	3.44605e+06	3.48472e+06	2.05298e+06	3.027e+06	6.45122e+06	4.08159e+06	1.2069e+07	7.8475e+06
Unknown_MW:148.05242	148.052	9.325		6.1185e+07	7.27826e+07	5.46215e+07	5.75666e+07	4.27032e+07	4.08005e+07	2.2168e+07	3.31182e+07	4.45311e+07	3.77821e+07	1.65863e+07	2.45502e+07	3.85748e+07	2.02032e+07	2.11832e+07	7.77413e+06	2.12251e+07	3.94132e+07	2.79656e+07	4.7109e+07	8.39958e+07
Unknown_MW:146.09427	146.094	3.326		2.1759e+07	2.22107e+07	2.17803e+07	2.38052e+07	3.69253e+07	2.18849e+07	2.25848e+07	2.85779e+07	1.89157e+07	2.71605e+07	2.35405e+07	4.41651e+07	1.77312e+07	3.59596e+07	2.22216e+07	3.69699e+07	3.29799e+07	2.73958e+07	3.1863e+07	3.57191e+07	3.20016e+07
Unknown_MW:158.10551	158.106	3.318		3.10488e+07	2.72422e+07	2.95629e+07	2.84342e+07	3.37676e+07	3.11806e+07	3.07779e+07	2.5681e+07	2.50421e+07	4.23748e+07	4.64453e+07	2.70318e+07	3.01877e+07	3.35076e+07	5.48042e+07	4.54031e+07	2.89388e+07	2.73047e+07	3.18652e+07	3.94406e+07	2.40615e+07
Unknown_MW:227.15217	227.152	2.533		1.12864e+06	1.3962e+06	1.41452e+06	2.54389e+07	5.86456e+07	1.77631e+07	1.70873e+06	1.3665e+06	1.57624e+06	1.72173e+06	1.42242e+06	4.83594e+07	2.24318e+06	8.07708e+07	9.86172e+07	1.98239e+06	1.16983e+06	2.06695e+06	1.67768e+06	1.14665e+06	1.77434e+06
Unknown_MW:126.00815	126.008	9.232		6.15025e+06	1.22703e+07	2.65501e+07	8.01862e+06	1.16889e+07	1.70166e+06	1.73116e+07	1.1821e+07	4.13336e+06	2.45838e+06	2.79322e+06	1.62237e+06	2.29373e+06	1.26808e+06	4.08229e+06	2.41414e+06	3.43545e+06	2.25385e+06	9.15525e+06	8.31245e+06	3.13243e+07
Unknown_MW:126.00814	126.008	8.438		3.82857e+07	3.54098e+06	3.30041e+06	7.16386e+06	3.3491e+06	3.9075e+06	2.87955e+07	3.68959e+06	2.55627e+06	3.28863e+06	1.81884e+07	1.61131e+06	1.37723e+06	1.70249e+06	2.81289e+06	4.80945e+06	3.77148e+06	3.11058e+06	2.2962e+07	1.06418e+07	5.86377e+07
Unknown_MW:264.15728	264.157	2.37		3.82773e+07	3.53637e+07	3.70346e+07	3.05985e+07	2.48963e+07	3.99101e+07	3.9186e+07	3.49371e+07	3.52845e+07	2.1003e+07	3.52401e+07	4.03166e+07	2.56475e+07	2.06036e+07	2.22583e+07	4.77507e+07	3.59722e+07	3.05924e+07	2.80172e+07	3.24567e+07	3.67197e+07
Unknown_MW:330.18307	330.183	2.3	85.3	3.61665e+07	3.46276e+07	4.06648e+07	3.13558e+07	2.49001e+07	1.43581e+07	3.31786e+07	1.57904e+07	2.35768e+07	2.98484e+07	4.06692e+07	2.63464e+07	4.35586e+07	2.1805e+07	3.38265e+07	2.73387e+07	3.21438e+07	2.13542e+07	3.43201e+07	3.03748e+07	3.3678e+07
Unknown_MW:701.31946	701.319	2.123		2.18559e+07	1.42628e+07	1.9297e+07	2.02028e+07	996500	1.06946e+07	1.73963e+07	1.56734e+07	7.4951e+06	2.0948e+07	6.29824e+06	2.53597e+07	1.98288e+07	1.4663e+07	1.50824e+07	1.09694e+06	1.43315e+07	2.76439e+07	1.09381e+07	4.00424e+07	3.82396e+07
Unknown_MW:246.10763	246.108	7.728		6.56402e+07	6.1732e+07	5.05229e+07	6.77228e+07	7.50875e+07	6.76168e+07	4.64405e+07	4.90008e+07	6.0231e+07	5.67251e+07	4.37171e+07	6.30382e+07	3.88425e+07	5.35893e+07	5.21051e+07	3.64257e+07	3.96956e+07	3.17558e+07	3.47786e+07	4.14158e+07	3.58699e+07
Unknown_MW:213.17289	213.173	2.678		3.49129e+07	3.6987e+07	2.24125e+07	3.08477e+07	3.22038e+07	1.37042e+07	4.80488e+07	1.03665e+07	3.30013e+07	5.16259e+07	6.13877e+07	1.22104e+07	2.83597e+07	2.24438e+07	1.73722e+07	1.16054e+07	2.63165e+07	1.80012e+07	2.33813e+07	3.38514e+07	2.37316e+07
Unknown_MW:126.00815	126.008	8.53		1.02385e+07	1.93331e+07	6.7869e+06	1.83942e+07	5.65913e+06	7.03054e+06	1.44637e+07	3.44099e+06	5.69841e+06	5.1284e+06	1.81884e+07	2.43086e+06	1.37723e+06	1.70249e+06	2.67262e+06	8.41139e+06	6.28079e+06	3.48843e+06	1.122e+07	1.23389e+07	6.90501e+06
Unknown_MW:202.1569	202.157	1.925		3.83059e+07	5.52901e+07	1.90982e+07	2.65194e+07	2.40958e+07	1.37622e+07	3.58479e+07	2.98012e+07	2.28265e+07	1.60061e+07	2.54593e+07	2.14797e+07	3.20866e+07	1.51381e+07	2.37151e+07	2.92534e+07	2.96556e+07	4.85038e+07	3.42354e+07	3.52935e+07	4.56548e+07
Unknown_MW:160.10994	160.11	3.295		3.49317e+07	3.55309e+07	3.99067e+07	4.35947e+07	6.75405e+07	6.33446e+07	3.94279e+07	5.29e+07	3.38038e+07	4.44888e+07	4.01269e+07	8.87508e+07	4.70572e+07	7.65557e+07	5.37522e+07	7.5716e+07	4.77201e+07	4.27089e+07	5.02874e+07	6.17483e+07	3.04771e+07
Unknown_MW:335.90331	335.903	22.337		2.30007e+08	1.72137e+08	1.89105e+08	1.39405e+08	2.2986e+08	2.25527e+08	1.48456e+08	1.78357e+08	1.93705e+08	1.14202e+08	8.07236e+07	8.91181e+07	7.11483e+07	9.92647e+07	8.87629e+07	1.30269e+08	5.99326e+07	8.11868e+07	7.89883e+07	6.80978e+07	6.59084e+07
Unknown_MW:83.03707	83.0371	12.347		408643	762267	1.19502e+06	333126	830247	3.36367e+06	1.10484e+06	1.65917e+06	649739	8.2595e+07	5.19811e+07	8.45039e+07	7.77715e+07	7.14811e+07	6.08387e+07	4.52197e+07	5.38037e+07	5.45616e+07	6.41883e+07	7.09349e+07	6.43946e+07
Unknown_MW:516.22629	516.226	8.194		9.96412e+07	7.28968e+07	3.10801e+07	1.20861e+08	1.12594e+08	8.64381e+07	5.40282e+07	3.41492e+07	4.3547e+07	1.66993e+08	1.10437e+08	1.21228e+08	1.32749e+08	1.14944e+08	1.1231e+08	7.2515e+07	9.19283e+07	8.97368e+07	9.68873e+07	1.08549e+08	7.60686e+07
Unknown_MW:148.05241	148.052	9.819		2.96159e+07	4.03407e+07	1.745e+08	3.01229e+07	4.27032e+07	9.96386e+06	9.82211e+06	2.95616e+07	2.3194e+07	9.32133e+07	1.62723e+07	9.33744e+06	1.38777e+07	9.15033e+06	8.3859e+06	3.84163e+06	8.86332e+06	1.84994e+07	1.16059e+07	2.00273e+07	5.22583e+07
Unknown_MW:190.06609	190.066	12.397		6.70902e+07	9.36938e+07	1.30367e+08	1.6051e+08	9.0844e+07	3.34164e+08	2.47924e+08	2.25098e+08	1.74964e+08	4.38189e+08	4.53245e+08	1.89634e+09	2.84325e+08	1.42645e+09	1.1636e+08	4.7833e+08	2.66724e+08	2.33858e+08	2.1507e+08	2.02216e+08	2.21535e+08
Unknown_MW:127.01149	127.011	5.99		1.4579e+08	1.33825e+08	1.07343e+08	1.28804e+08	1.13031e+08	1.19979e+08	1.81564e+08	8.03265e+07	1.75043e+08	2.46823e+08	1.64107e+08	8.66259e+07	1.31923e+08	9.5258e+07	9.67756e+07	1.28637e+08	1.16012e+08	1.19835e+08	1.39324e+08	1.91658e+08	1.20982e+08
Unknown_MW:329.20241	329.202	1.818		1.14998e+06	956167	1.14538e+06	7.21912e+07	9.94543e+07	6.9165e+07	3.40134e+06	1.10917e+06	1.11321e+06	1.2216e+06	1.09273e+06	8.32467e+07	1.29738e+06	9.45355e+07	9.44954e+07	1.26155e+06	1.19551e+06	1.02552e+06	1.18242e+06	1.1644e+06	1.2118e+06
Unknown_MW:367.25695	367.257	2.177		2.72796e+07	3.69938e+07	2.87348e+07	2.02566e+07	8.64954e+06	1.94692e+07	3.65829e+07	2.84748e+07	2.33542e+07	3.81197e+07	2.40576e+07	1.87644e+07	2.63535e+07	2.11698e+07	2.07988e+07	1.77377e+07	2.48063e+07	3.90264e+07	2.47193e+07	5.31952e+07	5.34872e+07
Unknown_MW:240.13616	240.136	1.867	96.5	4.22012e+07	3.59698e+07	2.81614e+07	1.94821e+07	3.29807e+07	2.65273e+07	3.2067e+07	3.28821e+07	4.41101e+07	3.04812e+07	4.23536e+07	2.09642e+07	4.87356e+07	1.65919e+07	3.47964e+07	3.08059e+07	3.05177e+07	3.32444e+07	6.17972e+07	6.83637e+07	7.1701e+07
Unknown_MW:174.0892	174.089	2.254		5.26801e+07	7.24547e+07	3.31252e+07	6.08604e+07	4.43535e+07	3.14064e+07	5.37949e+07	1.03682e+08	3.7511e+07	2.89714e+07	2.20178e+07	2.56641e+07	4.94938e+07	5.06245e+07	3.83138e+07	1.10234e+08	5.61078e+07	7.27526e+07	5.58351e+07	4.64889e+07	1.30258e+08
Unknown_MW:231.21983	231.22	3.298		5.79082e+06	2.37246e+06	6.26843e+06	3.67541e+06	2.50173e+06	263739	1.89789e+06	1.00737e+06	791741	6.74073e+07	6.58701e+07	2.27777e+06	5.19295e+06	1.04358e+07	817865	2.50197e+06	4.5398e+06	1.95841e+06	1.4171e+06	4.69798e+07	4.49245e+07
Unknown_MW:184.14631	184.146	2.186		3.03657e+07	7.72766e+06	1.63454e+07	1.79677e+07	1.64803e+07	1.38371e+07	1.52675e+07	2.9888e+07	1.3085e+07	1.4306e+07	8.0225e+06	1.12451e+07	1.88369e+07	2.14341e+07	1.26013e+07	2.1549e+07	1.70761e+07	2.1607e+07	2.61549e+07	2.62384e+07	3.42907e+07
Unknown_MW:154.03943	154.039	9.242		6.70254e+07	5.66164e+07	4.7423e+07	5.89939e+07	4.98273e+07	6.06382e+06	5.67728e+07	4.12986e+07	4.92271e+07	6.33091e+07	3.9977e+07	2.48343e+07	3.43992e+07	2.21783e+07	1.7726e+07	3.20535e+07	3.19313e+07	3.16486e+07	4.58739e+07	4.69711e+07	5.84794e+07
Unknown_MW:283.95186	283.952	12.487		4.54268e+07	6.85502e+07	4.41664e+07	4.81659e+07	4.27768e+07	3.50095e+07	6.87919e+07	6.33053e+07	7.60177e+07	3.35446e+07	3.39419e+07	9.36631e+06	3.05166e+07	1.41206e+07	1.58821e+07	3.58303e+07	2.79548e+07	3.62255e+07	3.6845e+07	3.64121e+07	2.42833e+07
Unknown_MW:129.11536	129.115	7.406		4.87291e+07	5.44846e+07	2.85081e+07	3.08382e+07	2.28519e+07	9.20511e+06	3.48646e+07	2.51726e+07	4.1378e+07	4.29199e+07	2.95532e+07	6.1036e+06	2.18008e+07	1.1079e+07	9.97351e+06	1.41934e+07	1.86643e+07	2.587e+07	2.06355e+07	3.42388e+07	2.33325e+07
Unknown_MW:168.05516	168.055	9.084		5.48025e+06	9.98884e+06	1.19614e+07	6.23503e+06	3.83601e+06	1.57198e+06	1.22009e+07	1.82847e+07	2.19934e+06	1.88175e+06	4.22395e+06	2.17375e+06	3.36781e+06	4.8404e+06	2.33454e+06	1.93142e+06	6.24083e+06	2.24462e+06	1.61623e+06	1.24278e+07	8.9033e+06
Unknown_MW:216.09709	216.097	8.988		2.65497e+07	3.41681e+07	2.47354e+07	3.63178e+07	5.264e+07	3.08422e+07	2.43078e+07	1.96965e+07	2.66948e+07	4.31672e+07	3.01355e+07	2.83049e+07	3.1337e+07	8.04597e+06	2.24978e+07	2.51021e+07	2.6294e+07	2.57391e+07	2.96303e+07	3.62038e+07	2.17967e+07
Unknown_MW:102.04286	102.043	6.66		5.8852e+07	5.73181e+07	6.46346e+07	6.98806e+07	9.13441e+07	1.21703e+08	7.89803e+07	6.39355e+07	4.48557e+07	9.00079e+07	7.89204e+07	1.18493e+08	8.10314e+07	1.14354e+08	1.1672e+08	7.97086e+07	8.19451e+07	7.7804e+07	8.42976e+07	8.65308e+07	8.03286e+07
Unknown_MW:199.09567	199.096	2.125		1.88625e+07	2.28369e+07	2.12422e+07	1.82639e+07	1.36993e+07	1.14403e+07	2.39221e+07	1.2911e+07	1.80526e+07	1.9872e+07	1.76057e+07	1.20748e+07	1.73813e+07	1.29639e+07	1.0789e+07	1.53924e+07	1.65057e+07	1.91567e+07	1.79864e+07	2.46318e+07	1.95255e+07
Unknown_MW:113.08403	113.084	2.991		3.67268e+07	3.4094e+07	2.71212e+07	3.57603e+07	3.5379e+07	4.09686e+07	4.60946e+07	2.43915e+07	3.7268e+07	5.52269e+07	5.16755e+07	2.34053e+07	3.39931e+07	4.46257e+07	4.20232e+07	2.89073e+07	4.08533e+07	2.79638e+07	2.74081e+07	3.84756e+07	3.39357e+07
Unknown_MW:323.2307	323.231	2.229		2.05462e+07	2.64242e+07	1.84358e+07	1.49457e+07	5.04997e+06	2.22341e+07	2.64166e+07	1.57275e+07	2.39276e+07	2.79099e+07	1.7344e+07	1.47479e+07	1.11672e+07	1.02744e+07	9.90349e+06	1.17644e+07	1.22525e+07	1.73913e+07	1.6039e+07	3.03778e+07	2.35211e+07
Unknown_MW:516.22632	516.226	7.385		1.17439e+08	2.09119e+08	8.54187e+07	1.01164e+08	9.29648e+07	7.54064e+07	8.11156e+07	7.08278e+07	9.87062e+07	1.04639e+08	6.23032e+07	6.43814e+07	5.52325e+07	6.62159e+07	6.05157e+07	5.63447e+07	5.18332e+07	6.65511e+07	6.45671e+07	6.47845e+07	5.20991e+07
Unknown_MW:132.07861	132.079	3.378		5.9622e+07	5.40227e+07	5.55253e+07	4.37158e+07	5.25921e+07	3.5646e+07	2.32965e+07	3.15835e+07	5.67022e+07	2.96066e+07	1.77634e+07	4.63044e+07	2.09396e+07	4.70235e+07	3.45358e+07	2.99287e+07	2.88535e+07	2.00147e+07	2.23627e+07	3.09791e+07	2.89352e+07
Unknown_MW:330.08991	330.09	7.978		7.2431e+07	7.56036e+07	1.08954e+08	7.07701e+07	6.81615e+07	1.44627e+08	1.15473e+08	9.74695e+07	7.9947e+07	2.92109e+08	2.14357e+08	1.76004e+08	1.97787e+08	1.4939e+08	1.48964e+08	1.84935e+08	1.73627e+08	1.42937e+08	1.4695e+08	1.76163e+08	1.86461e+08
Unknown_MW:111.99255	111.993	13.947		3.05426e+08	5.14778e+08	3.22261e+08	6.23071e+08	2.81899e+08	1.14562e+08	8.44587e+07	1.10926e+08	1.52335e+07	1.58496e+07	3.927e+07	2.18201e+07	1.06045e+07	5.91551e+07	3.6193e+07	3.7576e+07	4.19022e+07	6.04205e+07	6.39381e+07	2.52575e+07	5.7612e+07
Unknown_MW:160.08479	160.085	2.973		2.49034e+07	2.44378e+07	1.90837e+07	2.80747e+07	3.66121e+07	3.5692e+07	2.18261e+07	1.57673e+07	2.1593e+07	2.21675e+07	1.87755e+07	3.28112e+07	1.83205e+07	3.84542e+07	3.15761e+07	1.6897e+07	1.75318e+07	1.90639e+07	1.88874e+07	2.22709e+07	1.29173e+07
Unknown_MW:457.34017	457.34	2.146		1.77396e+07	2.20229e+07	2.85976e+07	3.17256e+07	5.8781e+06	3.21962e+07	3.62355e+07	2.21928e+07	2.54971e+07	3.74046e+07	3.87869e+07	3.97413e+07	3.34423e+07	2.78136e+07	2.45419e+07	1.42647e+07	3.433e+07	2.46963e+07	3.23282e+07	4.52222e+07	2.22632e+07
Unknown_MW:111.9925	111.993	7.792		2.06538e+07	9.65725e+06	2.41614e+07	3.49594e+07	3.24841e+07	1.51162e+07	1.02869e+07	7.37359e+06	3.07868e+07	9.35924e+07	6.74322e+06	5.8583e+06	1.20287e+07	5.3765e+06	9.99373e+06	5.62332e+06	7.31552e+06	8.42659e+06	9.91717e+06	3.59141e+07	8.50201e+06
Unknown_MW:69.05781	69.0578	10.212		5.07444e+06	4.34728e+06	1.62186e+07	4.41472e+06	1.04855e+07	2.93435e+07	7.11896e+06	1.95635e+07	6.94559e+06	4.53193e+07	4.01565e+07	5.79114e+07	5.55051e+07	5.21957e+07	4.22961e+07	5.27444e+07	7.13459e+07	4.7578e+07	5.71308e+07	8.37795e+07	6.10762e+07
Unknown_MW:322.21438	322.214	1.905	77.4	5.73374e+07	7.28252e+07	4.08066e+07	4.79111e+07	3.89325e+07	2.94144e+07	3.77684e+07	4.26299e+07	3.48879e+07	2.60337e+07	7.23608e+07	4.19645e+07	6.84181e+07	4.65151e+07	5.71989e+07	5.02083e+07	7.37269e+07	3.81316e+07	7.72803e+07	7.58709e+07	4.75671e+07
Unknown_MW:348.16175	348.162	10.099		5.2106e+07	4.97014e+07	3.49543e+07	6.70801e+07	7.93163e+07	4.20348e+07	4.19052e+07	3.23948e+07	4.45208e+07	4.68412e+07	3.98464e+07	3.75471e+07	2.88824e+07	4.05237e+07	3.44339e+07	3.17759e+07	2.77759e+07	3.37333e+07	3.58897e+07	3.85823e+07	2.60841e+07
Unknown_MW:600.25868	600.259	6.818		4.18622e+07	4.12135e+07	3.69242e+07	5.41887e+07	4.11966e+07	3.50521e+07	3.93446e+07	2.88445e+07	3.69167e+07	5.42371e+07	3.74251e+07	4.84216e+07	3.26335e+07	4.29817e+07	4.61945e+07	1.35944e+07	3.02197e+07	3.37054e+07	3.89634e+07	4.16135e+07	1.57246e+07
Unknown_MW:318.1831	318.183	1.838		3.64232e+07	3.40261e+07	3.03158e+07	1.59776e+07	9.0674e+06	9.1646e+06	2.63687e+07	2.36895e+07	2.37081e+07	2.37639e+07	2.9384e+07	1.47327e+07	2.87176e+07	3.07026e+07	5.03603e+07	1.92601e+07	2.90744e+07	2.81218e+07	3.37755e+07	3.04267e+07	3.06714e+07
Unknown_MW:92.04732	92.0473	9.095		1.99575e+08	1.94913e+08	2.01951e+08	2.17556e+08	2.25607e+08	1.83601e+08	1.39193e+08	1.33583e+08	1.54141e+08	1.73409e+08	1.01007e+08	8.18325e+07	9.49869e+07	1.397e+08	1.01027e+08	1.22555e+08	1.44699e+08	1.46934e+08	1.24387e+08	1.46752e+08	1.21809e+08
Unknown_MW:201.11133	201.111	3.315		2.95017e+07	2.76693e+07	2.66736e+07	3.47347e+07	3.2429e+07	3.0745e+07	2.91818e+07	2.56e+07	2.42671e+07	4.19671e+07	3.32055e+07	3.10207e+07	3.10779e+07	2.43374e+07	2.33667e+07	2.75021e+07	3.06267e+07	2.56954e+07	2.97548e+07	3.353e+07	4.34063e+07
Unknown_MW:105.07892	105.079	11.806		5.37698e+06	3.32173e+07	1.7473e+07	9.98538e+06	1.41684e+07	155209	2.58742e+06	9.05764e+06	1.66019e+07	240488	146506	151662	117035	165948	124127	160676	115903	107354	116751	110790	107586
Unknown_MW:115.00345	115.003	13.802		5.43381e+07	3.80373e+07	3.30328e+07	7.39118e+07	5.31752e+07	3.70667e+07	2.03081e+07	2.87852e+07	3.48086e+07	206447	1.40575e+06	462455	1.05517e+06	1.53277e+06	1.23985e+06	7.20561e+06	289716	981215	748038	1.27539e+06	398122
Unknown_MW:314.1154	314.115	4.914		1.75362e+08	1.54801e+08	5.86174e+07	1.93466e+08	2.91648e+07	6.45554e+07	1.9195e+08	2.28313e+08	1.4889e+08	1.87881e+08	5.52577e+07	9.09327e+07	1.67561e+07	1.38787e+08	1.01194e+08	2.82672e+07	1.04877e+08	1.79565e+08	9.50095e+07	1.72343e+08	1.54384e+08
Unknown_MW:357.88536	357.885	22.383		3.13697e+07	2.30639e+07	2.69575e+07	2.77946e+07	3.27887e+07	3.30368e+07	2.07819e+07	2.50322e+07	2.76847e+07	1.43526e+07	9.81106e+06	1.19244e+07	8.81616e+06	1.206e+07	1.15045e+07	1.72465e+07	7.88946e+06	1.09818e+07	1.08132e+07	9.40025e+06	9.41445e+06
Unknown_MW:379.8673	379.867	22.146		1.96068e+08	1.41776e+08	1.4947e+08	2.69473e+08	2.12878e+08	1.87465e+08	1.19758e+08	1.55583e+08	1.78978e+08	8.67867e+07	6.17837e+07	6.52051e+07	5.45846e+07	7.64531e+07	6.74506e+07	1.00376e+08	4.48428e+07	6.2327e+07	5.77488e+07	5.06968e+07	4.87738e+07
Unknown_MW:255.16816	255.168	2.802		2.29362e+07	2.16116e+07	1.84872e+07	1.72515e+07	2.78558e+07	2.55627e+07	1.59318e+07	1.46487e+07	1.74387e+07	1.6289e+07	1.53689e+07	2.53762e+07	1.19909e+07	2.14461e+07	2.40607e+07	1.72885e+07	1.37992e+07	1.14482e+07	1.54165e+07	1.43731e+07	1.04373e+07
Unknown_MW:132.07862	132.079	3.429		4.68445e+07	5.81742e+07	5.55253e+07	4.84411e+07	5.92637e+07	3.02312e+07	2.63386e+07	3.61094e+07	4.17761e+07	3.08593e+07	1.95182e+07	4.51602e+07	2.32992e+07	3.47657e+07	3.11771e+07	2.96651e+07	2.85238e+07	1.98935e+07	2.40047e+07	3.35268e+07	2.9555e+07
Unknown_MW:191.95883	191.959	12.445		4.56266e+07	4.09825e+07	2.887e+07	3.7196e+07	3.6621e+07	1.63625e+07	3.31507e+07	2.27441e+07	3.48978e+07	3.54096e+07	2.98781e+07	6.00028e+06	2.39389e+07	8.10306e+06	9.13416e+06	1.74308e+07	2.02783e+07	1.69018e+07	1.83555e+07	2.59315e+07	1.10251e+07
Unknown_MW:276.12947	276.129	9.566		4.32337e+07	4.31298e+07	4.83245e+07	5.18471e+07	7.71663e+07	5.99371e+07	4.65785e+07	4.01885e+07	4.9427e+07	6.73657e+07	5.01757e+07	5.76694e+07	4.57136e+07	5.36546e+07	4.90787e+07	4.56024e+07	3.55375e+07	4.31144e+07	4.46252e+07	4.82844e+07	4.07644e+07
Unknown_MW:226.097	226.097	2.327	64.3	3.22208e+07	3.10871e+07	3.05717e+07	2.0638e+07	1.62271e+07	8.24031e+06	3.13822e+07	1.45142e+07	2.53618e+07	2.98002e+07	2.90823e+07	9.2928e+06	2.67139e+07	1.21161e+07	1.25284e+07	2.24471e+07	2.51197e+07	2.16374e+07	2.23628e+07	2.52426e+07	2.10873e+07
Unknown_MW:405.20836	405.208	3.471		1.02487e+08	9.27443e+07	7.88614e+07	6.62046e+07	6.71651e+07	4.57512e+07	6.44128e+07	6.5718e+07	7.22811e+07	7.74564e+07	6.45053e+07	4.42298e+07	6.66191e+07	5.96936e+07	4.97801e+07	6.44943e+07	6.46313e+07	6.8966e+07	6.33706e+07	8.08354e+07	7.8218e+07
Unknown_MW:168.05512	168.055	8.705		2.60558e+07	1.96461e+07	1.19614e+07	2.85327e+07	5.516e+06	2.46986e+06	2.06746e+07	9.35872e+06	2.06594e+07	8.22094e+06	5.97118e+06	4.11906e+06	7.57211e+06	2.34059e+06	4.33382e+06	9.47601e+06	6.24083e+06	5.07362e+06	1.26569e+07	1.20235e+07	1.20492e+07
Unknown_MW:162.06805	162.068	9.124		2.77442e+07	2.09478e+07	2.61967e+07	2.46565e+07	4.91304e+06	1.29859e+07	4.82769e+07	2.71709e+07	1.46795e+07	1.72898e+07	8.09021e+06	1.60897e+07	1.8685e+08	1.20548e+07	1.40395e+07	3.71212e+06	1.2003e+07	1.42668e+07	1.17536e+07	2.36452e+07	2.6639e+07
Unknown_MW:197.98334	197.983	17.903		2.49529e+07	3.35697e+07	2.53499e+07	2.0056e+07	1.57262e+07	8.46278e+06	9.38785e+06	2.77806e+07	1.75011e+07	506373	1.00371e+06	1.38073e+06	6.95334e+06	3.04774e+07	1.22084e+07	5.45766e+07	1.76265e+07	4.48305e+07	2.40018e+07	1.3382e+07	2.276e+07
Unknown_MW:483.34055	483.341	2.131		2.59083e+07	2.97589e+07	2.67067e+07	2.2966e+07	4.8765e+06	2.01395e+07	2.88753e+07	1.94089e+07	2.06319e+07	3.29943e+07	2.42424e+07	2.94229e+07	2.08212e+07	1.00137e+07	1.57273e+07	1.10286e+07	1.77838e+07	1.97464e+07	1.12797e+07	3.01645e+07	2.06266e+07
Unknown_MW:249.13834	249.138	6.799		2.99987e+07	3.13732e+07	5.24098e+06	2.47462e+07	3.54806e+07	1.51698e+06	4.57248e+06	6.92769e+06	2.39027e+07	441073	380105	329282	391345	189130	222371	530791	302800	645817	687465	2.05731e+06	873257
Unknown_MW:442.16889	442.169	8.718		4.08596e+07	1.70511e+07	8.76146e+06	3.25804e+07	1.18773e+07	3.36007e+06	7.7658e+06	9.22234e+06	1.70017e+07	2.54138e+06	4.09192e+06	1.7962e+06	3.45949e+06	2.48129e+06	1.6816e+06	1.82091e+06	2.89626e+06	3.69778e+06	4.44477e+06	4.91856e+06	2.83362e+06
Unknown_MW:624.35195	624.352	1.812	99.4	951905	836479	873194	5.93324e+07	9.86402e+07	6.88877e+07	1.30789e+06	783736	679389	563048	727424	6.64046e+07	850145	7.01848e+07	6.96959e+07	821788	785908	1.0469e+06	945791	946210	890268
Unknown_MW:170.13068	170.131	2.251		2.34911e+07	7.38476e+06	2.02977e+06	1.29679e+07	1.02734e+07	1.02373e+07	9.48906e+06	2.41729e+07	8.46924e+06	1.03263e+07	8.66581e+06	8.36315e+06	1.20441e+07	1.61688e+07	9.61033e+06	1.53322e+07	9.66267e+06	1.42056e+07	1.73029e+07	1.81984e+07	2.07335e+07
Unknown_MW:840.4073	840.407	2.047		2.44716e+07	2.62247e+07	1.80311e+07	1.78692e+07	8.11045e+06	4.83431e+06	2.12879e+07	1.35656e+07	2.07971e+07	2.14548e+07	1.87389e+07	4.26621e+06	1.43679e+07	5.89373e+06	3.18692e+06	1.54112e+07	1.49591e+07	1.74556e+07	1.40639e+07	2.74942e+07	2.0279e+07
Unknown_MW:242.18818	242.188	1.943	47.2	3.65297e+07	3.54541e+07	2.27644e+07	2.37048e+07	1.86745e+07	1.20737e+07	2.78727e+07	2.54267e+07	1.93154e+07	1.88618e+07	2.16681e+07	1.80848e+07	2.72282e+07	2.32002e+07	2.36492e+07	2.92498e+07	2.56999e+07	3.43979e+07	3.22587e+07	3.29525e+07	4.01499e+07
Unknown_MW:423.85705	423.857	22.321		1.80993e+08	1.31835e+08	1.33787e+08	2.42882e+08	1.84876e+08	1.68206e+08	1.06482e+08	1.36863e+08	1.58405e+08	7.97734e+07	5.53274e+07	6.30111e+07	4.84581e+07	6.85812e+07	6.14572e+07	9.35189e+07	4.22627e+07	5.5984e+07	5.36493e+07	4.82256e+07	4.6052e+07
Unknown_MW:141.95961	141.96	32.964		149667	9.49351e+06	8.19487e+07	40843.7	7.99562e+06	3.74066e+07	1.74018e+08	5.45633e+07	3.90517e+06	221548	165458	78901.7	52097.9	163831	63948.9	40220.4	59602.6	49910.8	35392.3	34766.8	60434.3
Unknown_MW:375.18663	375.187	3.282		3.11861e+07	2.96334e+07	2.7098e+07	2.72098e+07	2.64634e+07	2.59913e+07	2.57691e+07	2.34677e+07	2.33144e+07	2.92394e+07	2.80966e+07	2.75383e+07	2.73464e+07	3.28211e+07	2.63315e+07	2.24368e+07	2.67871e+07	2.48845e+07	2.4093e+07	3.36399e+07	3.01619e+07
Unknown_MW:141.11538	141.115	2.9		2.89482e+07	2.9193e+07	1.14284e+07	2.25891e+07	2.26544e+07	1.54488e+07	2.34062e+07	1.31389e+07	1.9641e+07	2.89899e+07	2.13711e+07	6.28024e+06	1.81448e+07	1.33715e+07	8.37336e+06	8.25347e+06	1.10507e+07	1.773e+07	1.45463e+07	2.46776e+07	1.26318e+07
Unknown_MW:126.00816	126.008	8.695		2.23933e+07	2.59606e+07	2.65501e+07	5.92048e+07	1.16889e+07	2.61661e+06	2.70294e+07	6.82918e+06	2.94382e+07	9.91235e+06	7.32796e+06	3.25624e+06	5.61056e+06	684119	6.18085e+06	9.73727e+06	1.93506e+06	6.67395e+06	4.75432e+06	2.50015e+07	1.55506e+07
Unknown_MW:234.05357	234.054	18.667		1.98208e+08	2.54132e+08	3.08738e+08	2.13479e+08	2.92135e+08	7.90764e+08	4.28065e+08	3.34442e+08	3.3711e+08	2.44661e+08	5.05103e+08	8.58442e+08	7.48848e+08	7.74418e+08	8.6907e+08	7.34704e+08	7.99464e+08	6.68402e+08	6.74963e+08	5.58648e+08	7.8234e+08
Unknown_MW:183.16233	183.162	2.395		2.52045e+07	1.81262e+07	5.87076e+06	1.47006e+07	1.31877e+07	4.76273e+06	1.85196e+07	5.55039e+06	1.41913e+07	2.50318e+07	2.06684e+07	1.70701e+06	1.0412e+07	1.28634e+07	2.5133e+06	6.48489e+06	8.35338e+06	9.00754e+06	1.19442e+07	1.77903e+07	1.18992e+07
Unknown_MW:86.08434	86.0843	0.92		182353	503331	709662	2.79118e+07	3.33821e+07	192348	1.26045e+06	330521	11833.6	1.11415e+06	171959	1.48893e+06	376874	826492	591025	1.35991e+06	787334	427314	301907	64607.2	149858
Unknown_MW:267.89503	267.895	22.926		2.9774e+06	1.35801e+06	1.9309e+06	3.21302e+06	1.81323e+06	1.70027e+06	1.02497e+06	1.09705e+06	1.756e+06	209579	150387	143730	136078	257771	214294	529394	140318	252274	237535	214284	145741
Unknown_MW:168.0551	168.055	7.356		1.82568e+07	5.50317e+06	2.692e+07	1.89937e+07	5.29425e+06	2.32008e+06	2.88203e+07	7.16849e+06	1.18358e+07	2.30412e+07	2.30211e+07	1.6074e+06	1.00445e+07	8.16783e+06	6.55023e+06	1.17596e+07	1.77022e+07	8.38629e+06	3.86383e+06	6.92091e+06	3.29461e+06
Unknown_MW:413.31403	413.314	2.152		1.49248e+07	2.09497e+07	2.55104e+07	3.33922e+07	6.86145e+06	3.05023e+07	2.81919e+07	2.23418e+07	2.08712e+07	3.48305e+07	3.22081e+07	3.7298e+07	2.76676e+07	2.58996e+07	2.27028e+07	1.40933e+07	2.66488e+07	2.07427e+07	2.88295e+07	4.26618e+07	1.90291e+07
Unknown_MW:259.10284	259.103	3.392		8.03019e+06	1.02456e+06	1.91019e+07	1.70314e+07	1.898e+07	1.4989e+07	1.88963e+07	1.02909e+07	1.16244e+07	2.22861e+07	2.03196e+07	1.53195e+07	1.84619e+07	1.54228e+07	1.60264e+07	1.27758e+07	1.72853e+07	1.25664e+07	1.49708e+07	2.17261e+07	2.98861e+07
Unknown_MW:124.06865	124.069	11.529		9.24452e+06	1.53857e+07	2.1651e+07	7.94099e+06	1.16134e+07	4.31219e+07	3.48388e+07	2.58245e+07	1.72393e+07	5.92662e+07	5.50485e+07	6.26643e+07	709935	6.40745e+07	6.64399e+07	6.50079e+07	6.40421e+07	5.84161e+07	6.15746e+07	5.66161e+07	4.93599e+07
Unknown_MW:331.14193	331.142	3.803		1.11689e+08	6.9681e+07	1.1969e+08	7.4554e+07	9.9405e+06	1.77003e+07	2.91796e+07	1.19673e+08	5.774e+07	4.52597e+07	2.33407e+07	2.28913e+07	8.32966e+07	3.04827e+07	3.90332e+07	5.04452e+06	2.62058e+07	2.55359e+07	2.61975e+07	8.95369e+07	1.62759e+08
Unknown_MW:246.14668	246.147	1.795		1.21546e+07	3.30195e+07	7.25368e+06	6.16857e+06	3.3381e+06	5.71624e+06	1.88556e+07	1.27048e+07	6.90854e+06	5.08914e+06	7.38124e+06	6.17221e+06	1.32982e+07	7.42605e+06	8.77171e+06	1.43157e+07	1.62746e+07	2.8638e+07	2.37195e+07	1.1676e+07	2.34436e+07
Unknown_MW:157.11026	157.11	6.437		1.29916e+06	1.08861e+06	810300	8.37664e+06	2.9233e+06	9.02592e+06	938069	322088	655664	1.02012e+06	783336	3.10249e+07	200808	3.27049e+07	7.62858e+07	349367	305200	1.01788e+06	711163	1.05833e+06	232707
Unknown_MW:475.29905	475.299	2.516		2.33285e+07	1.55721e+07	1.61458e+07	1.629e+07	1.41942e+07	1.36464e+07	1.48919e+07	1.29413e+07	1.8816e+07	1.07458e+07	9.87372e+06	9.9119e+06	9.56499e+06	1.14361e+07	1.44783e+07	9.78929e+06	7.16514e+06	8.4054e+06	1.38058e+07	8.79647e+06	5.11342e+06
Unknown_MW:128.09493	128.095	0.898		68390.8	24789.1	22771.7	2.8404e+07	3.17201e+07	96653.7	110594	146643	64966.5	53106.6	18536.3	79865.3	89477	58706.7	233776	64717.1	72980.1	146627	54419.1	141985	106372
Unknown_MW:213.17288	213.173	2.389		2.20247e+07	2.12303e+07	2.17022e+07	1.95129e+07	2.90543e+07	3.1885e+07	2.87114e+07	1.73312e+07	2.2669e+07	2.3555e+07	2.21172e+07	1.78214e+07	2.11791e+07	1.62232e+07	2.55128e+07	2.47352e+07	3.75258e+07	2.04498e+07	1.93604e+07	3.04651e+07	2.33941e+07
Unknown_MW:299.13689	299.137	1.743	71.1	1.26408e+07	2.30351e+07	9.41329e+06	2.6831e+06	1.03832e+06	1.25851e+06	7.79248e+06	1.135e+07	8.36287e+06	4.96843e+06	8.18843e+06	1.23727e+06	1.60849e+07	3.54114e+06	3.05211e+06	1.32871e+07	1.67594e+07	2.95807e+07	3.70342e+07	1.43654e+07	2.49227e+07
Unknown_MW:316.16748	316.167	1.775		3.43621e+07	3.42855e+07	3.42341e+07	1.48222e+07	9.05555e+06	7.31906e+06	3.30516e+07	1.99844e+07	2.5545e+07	3.17991e+07	3.10533e+07	1.1084e+07	2.8635e+07	6.75221e+06	1.50251e+07	1.52492e+07	3.04086e+07	2.04896e+07	3.22041e+07	3.11829e+07	2.84421e+07
Unknown_MW:272.23515	272.235	1.988	41.3	3.92421e+07	3.39507e+07	3.12614e+07	2.92656e+07	2.48327e+07	2.06148e+07	4.1338e+07	2.21241e+07	2.64287e+07	3.51968e+07	3.93766e+07	3.30883e+07	3.31513e+07	1.51699e+07	2.4427e+07	3.99573e+07	3.67264e+07	2.60708e+07	2.95339e+07	3.91514e+07	3.12981e+07
Unknown_MW:360.16174	360.162	9.519		4.60806e+07	4.20575e+07	6.50972e+07	5.32181e+07	1.49497e+08	8.90206e+07	3.73457e+07	5.50819e+07	7.74238e+07	5.48543e+07	4.33722e+07	4.55914e+07	5.35411e+07	5.01064e+07	3.57112e+07	3.27262e+07	4.86295e+07	5.97709e+07	5.61093e+07	4.58611e+07	4.45704e+07
Unknown_MW:322.21436	322.214	3.197	70.4	5.99779e+06	8.93957e+06	1.46887e+07	8.70141e+06	1.48549e+07	8.6145e+06	1.35605e+07	1.49903e+07	4.71945e+06	1.36214e+07	2.2843e+07	1.56253e+07	2.0986e+07	5.83259e+07	3.45033e+07	1.43044e+07	2.20608e+07	1.72212e+07	2.6593e+07	1.77396e+07	1.62829e+07
Unknown_MW:524.28998	524.29	1.987		2.05721e+07	1.80333e+07	2.6779e+07	1.08043e+07	6.55364e+06	1.02133e+07	2.63699e+07	1.67955e+07	1.69907e+07	2.78402e+07	3.15562e+07	1.07698e+07	3.33892e+07	1.11562e+07	1.11795e+07	2.08425e+07	2.17195e+07	1.78706e+07	2.38208e+07	2.27991e+07	2.785e+07
Unknown_MW:126.00815	126.008	8.81		2.77031e+07	1.2764e+07	2.65501e+07	2.28991e+07	1.16889e+07	1.37605e+06	4.64061e+07	1.24687e+07	2.51703e+07	7.11351e+06	5.32092e+06	2.39175e+06	3.2554e+06	714202	2.37899e+06	4.3502e+06	1.93506e+06	4.43858e+06	2.43777e+06	1.01667e+07	1.14433e+07
Unknown_MW:132.06472	132.065	10.412		4.78479e+07	3.94209e+07	2.93295e+07	6.33495e+07	7.33239e+07	4.17848e+07	4.00266e+07	3.38155e+07	4.50165e+07	4.07043e+07	3.65883e+07	4.09975e+07	3.3107e+07	4.00339e+07	3.95711e+07	3.10894e+07	3.2513e+07	3.34042e+07	3.09255e+07	3.42823e+07	2.67165e+07
Unknown_MW:456.19398	456.194	7.788		4.88833e+07	4.38043e+07	2.74239e+07	1.02228e+08	1.47178e+08	1.24527e+08	2.58437e+07	3.49831e+07	3.30667e+07	3.79254e+07	2.98009e+07	1.14894e+08	3.1737e+07	1.13658e+08	1.09824e+08	2.1565e+07	2.49417e+07	2.52034e+07	3.20599e+07	2.66022e+07	2.58792e+07
Unknown_MW:309.14023	309.14	7.015		3.69872e+07	4.30903e+07	4.41853e+07	3.63723e+07	3.97523e+07	7.03312e+07	5.60115e+07	5.35393e+07	4.34856e+07	1.06823e+08	7.20836e+07	9.67267e+07	6.806e+07	8.32415e+07	7.20129e+07	7.71633e+07	6.53245e+07	7.05553e+07	6.00544e+07	6.56149e+07	6.1828e+07
Unknown_MW:132.06472	132.065	3.342		2.67516e+07	2.50246e+07	2.3326e+07	2.59087e+07	2.4691e+07	2.33568e+07	2.33902e+07	2.09413e+07	2.15525e+07	2.57107e+07	2.24731e+07	2.16606e+07	2.46846e+07	2.75744e+07	2.19729e+07	2.46938e+07	2.28035e+07	2.3473e+07	2.34808e+07	2.52824e+07	1.25938e+07
Unknown_MW:314.1154	314.115	3.218		4.50549e+07	3.79079e+07	1.0136e+08	9.55522e+07	1.61146e+07	3.34311e+07	1.11138e+08	3.70092e+07	1.11486e+08	6.23994e+07	3.52912e+07	6.25432e+07	7.82707e+07	5.62589e+07	6.93043e+07	1.34274e+07	3.59846e+07	7.7956e+07	3.95988e+07	9.24438e+07	1.36019e+08
Unknown_MW:429.19886	429.199	3.059		2.41573e+07	2.05766e+07	1.17548e+07	1.90329e+07	1.89398e+07	701602	1.73593e+07	9.85273e+06	1.66534e+07	6.56559e+06	6.79146e+06	231442	6.29143e+06	878809	226122	2.92605e+06	2.72173e+06	6.4982e+06	8.49684e+06	1.09095e+07	7.36103e+06
Unknown_MW:258.1467	258.147	1.8		3.02076e+07	4.54589e+07	1.42663e+07	9.7489e+06	8.05978e+06	8.78924e+06	2.01188e+07	1.96693e+07	1.55362e+07	9.32086e+06	2.36536e+07	1.60611e+07	3.36141e+07	1.55853e+07	1.84577e+07	3.40168e+07	3.64581e+07	3.25547e+07	4.41535e+07	2.03973e+07	4.70485e+07
Unknown_MW:375.25217	375.252	2.17		2.03404e+06	1.67275e+06	1.51727e+06	1.59032e+06	791626	1.33517e+06	1.37899e+06	1.59566e+06	1.41731e+06	1.84322e+06	1.25301e+06	1.85879e+06	3.38118e+07	2.67451e+07	3.39725e+07	954194	2.04231e+07	2.07383e+06	1.68658e+06	2.54558e+06	2.14144e+06
Unknown_MW:216.09709	216.097	7.493		5.69694e+07	6.84293e+07	4.31206e+07	5.73599e+07	5.02971e+07	3.34917e+07	2.29853e+07	1.48198e+07	3.74106e+07	3.8662e+07	2.08973e+07	3.19225e+07	3.36953e+07	1.99206e+07	4.5136e+07	1.41017e+07	1.29125e+07	2.15725e+07	4.62147e+07	4.22534e+07	4.2022e+07
Unknown_MW:168.05511	168.055	8.849		1.45655e+07	4.44423e+06	1.19614e+07	9.12739e+06	2.57051e+06	1.25035e+06	2.41353e+07	8.33599e+06	1.46069e+07	8.22094e+06	4.39486e+06	3.07811e+06	6.60776e+06	1.41426e+06	2.17353e+06	2.59501e+06	6.24083e+06	4.78112e+06	1.78832e+06	5.18456e+06	4.51546e+06
Unknown_MW:208.09471	208.095	5.708		2.11168e+07	1.26773e+07	1.52637e+07	1.1999e+07	8.96147e+06	1.16235e+07	8.55165e+06	1.2188e+07	3.22597e+07	2.75707e+06	9.26176e+06	6.76035e+06	9.38254e+06	7.63306e+06	7.8494e+06	7.2858e+06	9.43563e+06	7.61619e+06	8.8633e+06	9.37766e+06	4.61847e+06
Unknown_MW:214.12051	214.121	1.932	68	3.18085e+07	5.74183e+07	2.06777e+07	2.0884e+07	2.01577e+07	1.7175e+07	2.94445e+07	3.57645e+07	2.42606e+07	1.94517e+07	2.30945e+07	1.89319e+07	3.39213e+07	2.07739e+07	4.32133e+07	8.65843e+07	3.80569e+07	9.2033e+07	3.88077e+07	2.71771e+07	4.70833e+07
Unknown_MW:119.0946	119.095	8.741		1.14197e+07	3.06122e+07	1.60865e+07	1.40127e+07	1.92727e+07	9.74564e+06	2.33341e+07	1.68526e+07	2.06578e+07	2.89476e+07	2.52855e+07	5.62201e+06	1.67038e+07	7.55737e+06	1.00005e+07	1.58769e+07	1.59474e+07	2.06852e+07	1.69803e+07	3.04233e+07	1.99637e+07
Unknown_MW:292.09066	292.091	12.288		2.3896e+07	1.08237e+07	4.59447e+07	3.80128e+07	2.7266e+07	1.00211e+08	4.24709e+07	2.45772e+07	5.50664e+07	339214	250477	241415	297926	183865	194134	224011	204407	205786	190139	202323	205206
Unknown_MW:528.22633	528.226	6.395		7.38545e+07	2.20559e+08	6.39096e+07	2.16323e+08	1.81683e+08	1.55779e+08	8.17062e+07	8.53266e+07	2.01028e+08	2.49003e+08	9.90296e+07	3.02279e+08	1.08478e+08	1.02084e+08	2.15231e+08	7.9717e+07	1.50842e+08	1.03757e+08	1.1485e+08	2.14653e+08	7.20335e+07
Unknown_MW:139.97793	139.978	14.967		4.98726e+06	6.93976e+06	5.82827e+06	5.65179e+06	4.51674e+06	1.18364e+07	7.64534e+06	1.89334e+07	8.03066e+06	1.20564e+07	1.07676e+07	1.12692e+07	1.19598e+07	3.32565e+07	7.20137e+06	2.1259e+07	8.96842e+06	1.28476e+07	7.07228e+06	7.09041e+06	1.04241e+07
Unknown_MW:342.14666	342.147	5.482		1.96282e+08	1.58859e+08	7.37959e+07	1.68721e+08	7.15284e+06	9.57626e+07	1.95205e+08	1.22303e+08	1.03039e+08	2.64367e+08	3.26814e+07	1.07535e+08	5.22663e+07	8.96477e+07	1.07071e+08	1.47915e+07	8.7605e+07	1.50762e+08	7.52038e+07	7.97073e+07	1.7702e+08
Unknown_MW:79.9663	79.9663	15.368		1.8656e+08	1.33197e+08	1.71182e+08	2.25182e+08	1.91979e+08	2.42919e+08	1.45044e+08	1.56752e+08	1.72555e+08	7.37219e+07	9.01394e+07	8.40182e+07	6.79458e+07	7.03767e+07	7.9038e+07	9.61323e+07	5.37131e+07	6.19504e+07	5.78465e+07	6.59099e+07	6.42069e+07
Unknown_MW:355.27217	355.272	1.95		3.62468e+07	1.75559e+07	3.31043e+07	2.56391e+07	1.42092e+07	2.44545e+07	1.43313e+07	1.80757e+07	2.89479e+07	2.29652e+07	1.7635e+07	2.52441e+07	2.72635e+07	1.95286e+07	1.87315e+07	1.44532e+07	3.6982e+07	2.29361e+07	1.66956e+07	2.28161e+07	1.54298e+07
Unknown_MW:246.1579	246.158	2.237		2.90948e+07	2.68293e+07	2.0657e+07	4.07727e+07	2.21318e+07	1.73492e+07	2.36433e+07	2.77965e+07	2.90744e+07	2.36735e+07	3.10393e+07	1.2709e+07	1.92431e+07	3.63812e+07	1.72954e+07	1.94467e+07	2.35305e+07	2.65369e+07	2.60646e+07	3.24924e+07	3.87902e+07
Unknown_MW:501.23115	501.231	3.314		1.85565e+07	1.1721e+07	1.29392e+06	5.88693e+06	1.2604e+06	86168.2	535068	116310	6.18419e+06	149184	107573	80346.3	108475	137907	107849	120797	130853	167060	582522	358608	67200.2
Unknown_MW:158.09429	158.094	3.049		2.29774e+07	3.5372e+07	1.7829e+07	2.77095e+07	3.1111e+07	6.30712e+07	2.64137e+07	3.5815e+07	1.41063e+07	2.57976e+07	3.01705e+07	3.8544e+07	2.34869e+07	4.69244e+07	3.48188e+07	4.45391e+07	2.72791e+07	4.32781e+07	3.52465e+07	2.70316e+07	3.3744e+07
Unknown_MW:308.07896	308.079	7.222		1.12648e+08	7.67536e+07	4.87249e+07	2.25889e+07	1.84305e+07	6.31874e+06	3.50547e+07	3.7033e+07	3.93934e+07	7.63137e+07	1.09227e+08	4.98437e+07	6.98071e+07	4.95681e+07	3.92601e+07	5.48842e+07	1.23748e+08	6.54094e+07	7.47132e+07	1.5493e+08	7.60992e+07
Unknown_MW:230.15178	230.152	1.942		4.69563e+07	5.87203e+07	3.14044e+07	3.28831e+07	3.05776e+07	2.31548e+07	2.44621e+07	3.59263e+07	2.65298e+07	2.12133e+07	1.04269e+07	1.63391e+07	3.6422e+07	2.84312e+07	2.83976e+07	4.32147e+07	3.45264e+07	4.70735e+07	2.33831e+07	3.88155e+07	5.00764e+07
Unknown_MW:288.12946	288.129	9.986		4.12729e+07	2.27884e+07	2.95342e+07	7.78674e+07	1.18317e+08	6.64297e+07	2.13892e+07	1.55496e+07	2.56499e+07	2.49688e+07	3.34074e+07	7.12431e+07	2.5553e+07	7.05786e+07	5.75699e+07	2.39208e+07	1.4635e+07	1.69013e+07	2.67055e+07	1.87855e+07	1.25554e+07
Unknown_MW:184.15755	184.158	11.404		3.78104e+07	2.91119e+07	2.24458e+07	2.51302e+07	2.56482e+07	1.51592e+07	2.31776e+07	1.91409e+07	2.90305e+07	347599	372099	1.09742e+06	863063	259812	252313	289057	2.03426e+06	174354	170642	166058	370071
Unknown_MW:191.1521	191.152	2.934		1.95059e+07	2.69192e+07	1.35894e+07	2.64605e+06	5.85833e+06	1.4962e+07	8.55119e+06	6.33552e+06	8.84668e+06	1.12793e+07	1.5014e+07	1.94324e+07	4.19559e+06	1.11677e+07	1.48022e+07	2.13595e+07	2.6281e+07	1.04137e+07	1.00662e+07	4.47218e+07	7.07714e+06
Unknown_MW:182.13068	182.131	2.287		2.2547e+07	8.11755e+06	1.11123e+07	1.4248e+07	1.33017e+07	6.71857e+06	1.30464e+07	1.40798e+07	8.98937e+06	9.86601e+06	8.34302e+06	8.75842e+06	1.43747e+07	1.16274e+07	8.47298e+06	1.34755e+07	9.95035e+06	1.1575e+07	1.25441e+07	1.51259e+07	1.86055e+07
Unknown_MW:154.03942	154.039	9.823		1.69484e+07	6.50974e+06	1.52452e+07	4.84296e+06	1.36375e+07	1.2512e+07	1.81363e+07	4.54696e+07	7.17608e+07	1.6337e+07	1.28199e+07	6.36619e+06	1.03941e+07	7.73442e+06	5.32706e+06	1.05926e+07	1.02901e+07	1.11699e+08	4.58739e+07	1.23621e+07	1.06461e+07
Unknown_MW:211.08782	211.088	12.465		1.3586e+08	1.22295e+08	9.61403e+07	1.55544e+08	1.56422e+08	3.07774e+08	2.11891e+08	2.07935e+08	1.70601e+08	6.09685e+08	2.79864e+08	4.60632e+08	6.18302e+08	4.34024e+07	3.41662e+08	3.46874e+08	4.9876e+08	2.12936e+08	4.46026e+08	2.90357e+08	8.9108e+07
Unknown_MW:258.18306	258.183	1.901		3.03421e+07	2.85074e+07	2.65605e+07	2.12959e+07	1.1474e+07	1.12056e+07	1.80624e+07	1.97195e+07	1.659e+07	1.66139e+07	1.59008e+07	1.56543e+07	1.64232e+07	1.05233e+07	1.52573e+07	1.84942e+07	2.38657e+07	1.91264e+07	1.87658e+07	1.887e+07	1.97824e+07
Unknown_MW:71.95332	71.9533	11.589		7.93036e+07	6.8513e+07	7.86068e+07	9.82621e+07	9.58413e+07	8.37175e+07	6.00867e+07	6.53291e+07	6.37895e+07	1.25817e+07	6.53703e+06	4.2516e+06	5.46601e+06	7.46854e+06	6.04062e+06	2.13719e+07	2.39811e+06	5.2188e+06	5.29411e+06	5.74448e+06	3.68647e+06
Unknown_MW:154.0394	154.039	10.425		1.79581e+07	1.00912e+07	3.30745e+07	4.84296e+06	6.10349e+06	1.31039e+07	2.92907e+06	6.73311e+06	7.35715e+06	1.05696e+07	2.30848e+07	4.27489e+06	5.23812e+06	3.75327e+06	4.345e+06	9.51594e+06	7.12475e+06	5.71126e+06	6.65557e+06	9.21817e+06	7.39542e+06
Unknown_MW:322.19907	322.199	2.213		1.97054e+07	1.94741e+07	1.71597e+07	1.5876e+07	1.3225e+07	1.70451e+07	2.6368e+07	2.03889e+07	1.66229e+07	1.67423e+07	2.00662e+07	2.16485e+07	1.70554e+07	9.96623e+06	1.28187e+07	2.11626e+07	2.2164e+07	1.90542e+07	1.74756e+07	2.09435e+07	2.25726e+07
Unknown_MW:183.91267	183.913	22.969		7.02916e+07	4.56975e+07	5.0414e+07	7.98105e+07	5.81911e+07	4.85089e+07	3.01926e+07	3.85848e+07	4.80803e+07	1.46375e+07	9.90341e+06	1.27895e+07	8.30165e+06	1.54159e+07	1.49707e+07	2.46249e+07	9.40282e+06	1.23189e+07	1.22516e+07	1.23694e+07	7.16393e+06
Unknown_MW:180.04225	180.042	2.126		1.98763e+07	2.32446e+07	2.11311e+07	1.2192e+07	6.53643e+06	7.96906e+06	2.58026e+07	1.4374e+07	2.28715e+07	2.12339e+07	1.93898e+07	9.21994e+06	1.94152e+07	1.21052e+07	1.09654e+07	2.03159e+07	1.81314e+07	2.35036e+07	1.81281e+07	2.7712e+07	2.67042e+07
Unknown_MW:143.13101	143.131	9.137		3.24169e+07	3.32787e+07	1.86427e+07	1.93215e+07	1.39293e+07	6.11492e+06	2.44274e+07	1.81334e+07	2.6205e+07	3.00221e+07	2.74243e+07	3.40262e+06	2.05297e+07	8.83682e+06	7.30738e+06	1.2866e+07	1.66302e+07	1.9687e+07	1.74328e+07	3.09263e+07	2.42584e+07
Unknown_MW:504.22636	504.226	9.575		5.72755e+07	9.68275e+07	4.26364e+07	1.1577e+08	1.33424e+08	4.22938e+07	8.44384e+07	3.94569e+07	4.51065e+07	1.27949e+08	9.70151e+07	4.0681e+07	3.47875e+07	7.77183e+07	2.40732e+07	9.96265e+07	3.73979e+07	3.63817e+07	4.27994e+07	8.98029e+07	3.81673e+07
Unknown_MW:312.10602	312.106	10.403	48.7	3.16708e+07	3.14315e+07	2.56071e+07	3.95382e+07	4.68312e+07	2.75201e+07	2.46552e+07	2.21014e+07	2.56753e+07	2.81252e+07	2.37335e+07	2.09307e+07	1.89017e+07	2.46049e+07	2.34507e+07	2.05371e+07	7.8834e+06	1.92023e+07	2.17049e+07	2.33942e+07	8.28369e+06
Unknown_MW:342.14663	342.147	3.235		3.76586e+07	3.48443e+07	4.95364e+07	5.73283e+07	7.78723e+06	2.84652e+07	4.26724e+07	3.939e+07	1.15314e+07	6.98026e+07	2.811e+07	7.62787e+07	4.31543e+07	4.66971e+07	5.76734e+07	9.7348e+06	4.07357e+07	8.48677e+07	8.45592e+06	7.80137e+07	9.72629e+07
Unknown_MW:90.03166	90.0317	8.954		4.89744e+07	9.49752e+07	6.99461e+07	5.8648e+07	7.12785e+07	4.02417e+07	4.18233e+07	7.25019e+07	4.69569e+07	3.83366e+07	2.95999e+07	3.1429e+07	4.2178e+07	6.2359e+07	4.88026e+07	7.04808e+07	4.87524e+07	7.22765e+07	5.54224e+07	5.41294e+07	3.36804e+07
Unknown_MW:174.0753	174.075	7.68		4.42619e+07	4.14211e+07	3.1683e+07	4.51264e+07	4.91861e+07	3.96209e+07	2.85301e+07	3.06612e+07	3.83299e+07	3.63868e+07	2.74248e+07	3.58751e+07	2.43692e+07	3.05266e+07	2.99016e+07	2.39728e+07	2.40292e+07	2.07653e+07	2.17626e+07	2.56977e+07	2.26994e+07
Unknown_MW:204.0971	204.097	10.41		3.64726e+07	3.31873e+07	2.5179e+07	4.84305e+07	5.75456e+07	3.3621e+07	2.9668e+07	2.57159e+07	3.45841e+07	3.5655e+07	2.5949e+07	3.12546e+07	2.37097e+07	2.92073e+07	3.40895e+07	2.4272e+07	2.40209e+07	2.46831e+07	2.63032e+07	2.52771e+07	2.00745e+07
Unknown_MW:200.10485	200.105	2.252		5.54824e+07	6.83257e+07	3.14449e+07	3.17177e+07	3.11338e+07	2.4499e+07	4.47432e+07	5.37781e+07	3.73121e+07	2.04785e+07	3.3946e+07	3.05323e+07	4.07815e+07	4.3533e+07	3.56681e+07	1.66484e+07	4.7169e+07	6.32791e+07	5.26209e+07	4.98151e+07	5.40139e+07
Unknown_MW:131.09463	131.095	6.675		1.6788e+07	1.71315e+07	7.11443e+06	1.10041e+07	1.32804e+07	1.35391e+07	1.68117e+07	1.34189e+07	1.18718e+07	8.91337e+06	7.29155e+06	9.56445e+06	7.71018e+06	6.01925e+06	8.83173e+06	7.45863e+06	8.1435e+06	1.29032e+07	1.33038e+07	2.91173e+07	1.17853e+07
Unknown_MW:268.02186	268.022	18.667	87.4	1.3842e+07	2.5057e+07	8.22415e+06	8.32789e+06	9.56567e+06	3.24668e+06	4.63304e+06	1.51617e+07	6.41218e+06	201138	611099	695360	5.08951e+06	8.3188e+06	5.21612e+06	1.68699e+07	8.11534e+06	2.33882e+07	1.60701e+07	7.18224e+06	1.40158e+07
Unknown_MW:489.24066	489.241	3.411		4.81034e+07	4.04974e+07	3.62221e+07	4.21435e+07	4.10699e+07	3.11256e+07	3.33317e+07	3.11193e+07	3.14097e+07	4.09047e+07	3.15181e+07	3.26378e+07	3.74016e+07	4.23553e+07	3.78442e+07	3.08591e+07	3.28069e+07	3.20582e+07	3.84269e+07	4.12414e+07	4.44363e+07
Unknown_MW:187.08578	187.086	3.277		5.84759e+06	7.60733e+06	1.05649e+07	8.45001e+06	1.20739e+07	2.21269e+07	1.49321e+07	1.35256e+07	7.48985e+06	1.91179e+07	1.63845e+07	1.54621e+07	1.56429e+07	1.82156e+07	1.42853e+07	1.64524e+07	1.62652e+07	1.72954e+07	1.66849e+07	2.23497e+07	2.86378e+07
Unknown_MW:148.05242	148.052	8.292		1.01888e+08	7.05253e+07	7.51299e+07	9.27665e+07	1.65537e+07	7.25349e+06	8.18619e+07	6.63646e+07	6.81343e+07	1.70727e+07	2.97628e+07	4.69313e+07	7.47264e+07	4.2562e+07	1.82132e+08	1.49296e+07	3.99467e+07	4.99296e+07	6.41609e+07	9.01111e+07	1.16623e+08
Unknown_MW:212.14123	212.141	2.228	66.3	2.61218e+07	2.70276e+07	1.34699e+07	1.60092e+07	1.42913e+07	1.22497e+07	1.58245e+07	2.26847e+07	1.28082e+07	1.26965e+07	1.26639e+07	1.44057e+07	1.54752e+07	1.80367e+07	1.52615e+07	1.96423e+07	1.6729e+07	2.1854e+07	2.17538e+07	2.00362e+07	2.13441e+07
Unknown_MW:274.1933	274.193	1.878	57	2.61916e+07	2.2731e+07	3.09957e+07	1.66888e+07	2.53023e+06	6.49614e+06	1.70488e+07	1.45269e+07	1.71076e+07	2.36137e+07	2.5198e+07	1.05551e+07	3.01599e+07	1.23873e+07	1.67417e+07	1.66853e+07	2.60809e+07	1.6322e+07	2.48625e+07	2.38017e+07	2.22516e+07
Unknown_MW:167.13103	167.131	7.214		3.73368e+07	4.08733e+07	2.45914e+07	2.00629e+07	2.51559e+07	1.14161e+07	3.03148e+07	1.87193e+07	3.56605e+07	3.12295e+07	2.53438e+07	8.93056e+06	1.9311e+07	1.14866e+07	1.07646e+07	1.34564e+07	1.73011e+07	1.98997e+07	1.73921e+07	2.7564e+07	1.62059e+07
Unknown_MW:615.45545	615.455	2.144		2.28727e+07	2.5744e+07	2.2781e+07	2.51173e+07	4.36378e+06	2.36119e+07	3.65818e+07	2.77042e+07	2.12859e+07	2.73818e+07	3.1485e+07	3.54038e+07	1.59234e+07	8.59479e+06	1.87298e+07	1.39798e+07	1.97402e+07	1.18902e+07	1.6058e+07	2.30271e+07	1.43982e+07
Unknown_MW:98.08431	98.0843	0.868		63991.6	73824.2	99640.4	2.42408e+07	2.73289e+07	80546.6	391493	329795	62465.7	126253	306556	240945	107136	262153	145235	235563	185234	148555	102211	164733	387598
Unknown_MW:195.91303	195.913	0.995		1.63893e+06	6.40829e+06	1.4232e+07	1.70122e+06	2.84935e+06	1.09154e+07	7.288e+06	2.57018e+06	5.81459e+06	3.3797e+06	1.23517e+07	1.85134e+07	1.12682e+07	9.16878e+06	9.96673e+06	1.07786e+07	3.94452e+06	1.05784e+07	1.23104e+07	1.53983e+07	1.35914e+07
Unknown_MW:378.22266	378.223	2.855		1.47105e+07	1.3495e+07	8.55794e+06	1.23279e+07	1.24311e+07	1.58876e+07	8.12934e+06	5.51105e+06	9.20096e+06	7.69085e+06	6.95658e+06	1.26849e+07	5.69762e+06	9.65169e+06	9.47811e+06	3.56922e+06	5.3608e+06	5.43821e+06	6.02122e+06	8.23122e+06	5.2107e+06
Unknown_MW:205.92053	205.921	23.006		7.44378e+07	4.89705e+07	6.51816e+07	8.93402e+07	6.71268e+07	6.31895e+07	3.78606e+07	4.62309e+07	5.49656e+07	2.53993e+07	1.79257e+07	2.20483e+07	1.92006e+07	2.38012e+07	2.23807e+07	3.17635e+07	1.37698e+07	1.76272e+07	1.91992e+07	1.78896e+07	1.41443e+07
Unknown_MW:117.05379	117.054	12.835		161467	290939	352537	277074	181051	609617	510173	509247	438731	9.95913e+06	6.05942e+06	4.81072e+07	4.13339e+06	2.87464e+06	3.29094e+07	3.54386e+06	4.44304e+06	2.3837e+07	4.84674e+06	3.6871e+06	1.13938e+07
Unknown_MW:288.12946	288.129	9.54		1.99265e+07	5.55771e+06	1.84409e+07	3.22291e+07	6.50347e+07	5.15975e+07	1.23772e+07	1.10495e+07	1.14455e+07	2.49688e+07	3.34074e+07	5.53301e+07	1.76051e+07	4.63774e+07	4.28291e+07	1.3265e+07	1.64259e+07	2.85705e+07	1.85123e+07	2.71072e+07	1.58139e+07
Unknown_MW:109.05273	109.053	3.123		1.14198e+07	1.18119e+07	5.18418e+06	1.12059e+07	1.29785e+07	3.35365e+07	1.17225e+07	8.69869e+06	8.60486e+06	2.5484e+07	1.46713e+07	7.58846e+06	1.18822e+07	2.76294e+07	2.1236e+07	1.34507e+07	1.64347e+07	1.08555e+07	1.04997e+07	1.73136e+07	1.49633e+07
Unknown_MW:348.19364	348.194	1.893		5.82146e+07	5.50859e+07	2.43888e+07	1.65262e+07	2.02285e+07	2.10256e+07	4.33663e+07	1.94664e+07	4.81619e+07	3.80423e+07	2.64589e+07	2.92329e+07	6.62632e+07	2.38618e+07	5.51141e+07	3.2509e+07	2.48683e+07	2.13369e+07	2.2809e+07	7.74574e+07	2.35202e+07
Unknown_MW:318.18308	318.183	2.288		2.28326e+07	1.97532e+07	3.22149e+07	1.46154e+07	1.28537e+07	1.0853e+07	3.15154e+07	1.66671e+07	1.57807e+07	2.69199e+07	3.95831e+07	1.43279e+07	3.82434e+07	3.07026e+07	4.2242e+07	2.40809e+07	3.3634e+07	2.40313e+07	3.12212e+07	2.49192e+07	3.71769e+07
Unknown_MW:297.23035	297.23	2.221		2.28014e+07	2.701e+07	1.00688e+07	1.41138e+07	8.65892e+06	5.89763e+06	3.49044e+07	1.42721e+07	2.04472e+07	4.05708e+07	4.98258e+07	1.25971e+07	2.37778e+07	2.31902e+07	1.30911e+07	7.83187e+06	1.94487e+07	1.90841e+07	2.22992e+07	3.42473e+07	3.01156e+07
Unknown_MW:226.16812	226.168	2.547		3.40254e+07	1.95812e+07	2.1034e+06	1.72135e+07	1.79956e+07	6.934e+06	1.86959e+06	3.33592e+07	959949	2.52144e+06	2.40588e+06	4.11217e+06	6.43596e+06	2.07928e+06	3.22776e+06	9.14145e+06	2.3089e+06	1.84443e+07	2.985e+06	2.56295e+06	1.19363e+06
Unknown_MW:343.21802	343.218	1.741		879288	901925	932418	4.51977e+07	6.40196e+07	4.37155e+07	2.11487e+06	775302	918509	951249	842675	5.49011e+07	875852	6.19292e+07	6.38729e+07	1.22827e+06	1.01165e+06	972834	985139	951430	915683
Unknown_MW:95.03706	95.0371	3.313		8.45477e+06	8.40216e+06	6.54517e+06	9.71431e+06	9.11712e+06	1.90496e+07	1.15994e+07	1.09227e+07	6.6414e+06	2.26087e+07	1.25416e+07	4.10499e+06	1.43984e+07	1.2778e+07	1.13295e+07	1.25866e+07	1.33927e+07	1.79328e+07	1.22951e+07	2.2569e+07	5.35655e+07
Unknown_MW:290.09933	290.099	7.021		1.60839e+07	5.28265e+07	5.5653e+07	4.16919e+07	4.21774e+07	6.83572e+07	7.37801e+07	5.70154e+07	5.13837e+07	1.31448e+08	4.75702e+07	1.15332e+08	8.37953e+07	8.52257e+07	9.043e+07	9.27855e+07	7.94971e+07	7.62924e+07	6.92206e+07	7.30747e+07	7.20481e+07
Unknown_MW:545.39251	545.393	2.141		1.23355e+07	1.78844e+07	1.88107e+07	2.10847e+07	4.3243e+06	2.09105e+07	2.86774e+07	1.39885e+07	2.17283e+07	2.90037e+07	2.96485e+07	2.92117e+07	2.04221e+07	1.87829e+07	1.70579e+07	1.02277e+07	2.21164e+07	1.7707e+07	2.12806e+07	3.36743e+07	9.43395e+06
Unknown_MW:175.86805	175.868	23.238		3.89329e+07	3.18348e+07	4.57771e+07	5.78437e+07	5.13392e+07	7.13456e+07	3.11241e+07	3.47713e+07	4.78001e+07	2.21191e+07	1.28158e+07	2.2697e+07	1.56286e+07	1.76668e+07	2.31901e+07	2.45967e+07	1.21516e+07	1.17036e+07	1.43241e+07	2.33941e+07	1.17413e+07
Unknown_MW:213.17289	213.173	7.973		3.99292e+07	3.02053e+07	2.64158e+07	3.32353e+07	2.67022e+07	1.22388e+07	1.8416e+07	2.69784e+07	2.88104e+07	1.98559e+07	1.67717e+07	1.34421e+07	2.52177e+07	1.1912e+07	1.50531e+07	1.0001e+07	2.19526e+07	1.80397e+07	1.95332e+07	3.66775e+07	2.89451e+07
Unknown_MW:309.08243	309.082	8.023		4.92603e+07	5.1653e+07	4.53137e+07	4.58679e+07	3.75697e+07	2.2919e+07	4.36908e+07	1.89197e+07	2.29639e+07	4.42847e+07	3.56424e+07	5.10102e+06	7.5398e+06	1.68595e+07	1.12587e+07	3.45778e+07	2.72666e+07	3.23113e+07	3.51723e+07	3.36669e+06	5.16147e+06
Unknown_MW:117.96683	117.967	23.232		7.29572e+07	6.01998e+07	8.47624e+07	9.1352e+07	8.00157e+07	1.10017e+08	5.97971e+07	6.27222e+07	7.10881e+07	7.75174e+07	5.30318e+07	7.48723e+07	5.25606e+07	5.93032e+07	6.95093e+07	6.45374e+07	4.56297e+07	4.36417e+07	5.04198e+07	5.9659e+07	4.75348e+07
Unknown_MW:115.09969	115.1	9.623		595170	2.9664e+06	1.2313e+07	1.90862e+07	5.21004e+07	4.22893e+07	3.58381e+06	1.99713e+06	2.0703e+06	2.06839e+07	1.9057e+07	2.26358e+07	1.31657e+07	2.25558e+07	2.43211e+07	2.90834e+06	1.07275e+07	1.32027e+07	1.28681e+07	2.21322e+07	2.08531e+07
Unknown_MW:141.98313	141.983	11.604		5.59566e+07	5.19681e+07	6.25332e+07	7.62026e+07	7.68705e+07	5.95424e+07	3.82438e+07	5.25591e+07	5.28716e+07	3.54395e+06	1.54082e+06	868705	1.67542e+06	2.07381e+06	1.73009e+06	8.29431e+06	334712	1.29728e+06	1.41108e+06	1.13012e+06	723884
Unknown_MW:262.06633	262.066	1.993	95.3	539536	506437	393620	1.68232e+07	2.64857e+07	1.94885e+07	395668	405230	334667	541446	538427	2.14475e+07	464116	1.9985e+07	1.97465e+07	543262	539761	514750	673138	639364	600255
Unknown_MW:206.15183	206.152	2.332		6.69078e+06	9.63085e+06	5.19506e+06	3.90247e+06	6.12093e+06	2.53729e+07	1.3488e+07	283836	7.68788e+06	1.39093e+07	1.33773e+07	1.64939e+07	1.20284e+07	1.41273e+07	1.10932e+07	1.38463e+07	1.20586e+07	1.15168e+07	1.1114e+07	1.22115e+07	2.60213e+07
Unknown_MW:305.16993	305.17	2.807		2.24107e+07	2.09923e+07	1.49642e+07	1.98574e+07	2.43954e+07	1.37538e+07	1.24634e+07	9.4611e+06	1.07077e+07	1.75881e+07	1.37291e+07	1.84523e+07	1.14359e+07	1.26382e+07	1.26214e+07	8.77175e+06	9.14964e+06	1.27035e+07	1.48939e+07	1.60005e+07	1.41746e+07
Unknown_MW:489.88445	489.884	13.821		3.41042e+07	2.02768e+07	2.16472e+07	5.40148e+07	3.63627e+07	1.91484e+07	1.21139e+07	1.7257e+07	2.29853e+07	121212	610824	202026	476077	535203	474000	3.00972e+06	76851.6	285129	217751	289650	93881.2
Unknown_MW:441.19879	441.199	3.128		1.78612e+07	1.61073e+07	1.00227e+07	1.44754e+07	1.32379e+07	342908	1.06826e+07	5.51179e+06	1.31467e+07	3.17177e+06	4.60389e+06	128663	3.04083e+06	313503	216874	1.19965e+06	1.01757e+06	3.05966e+06	4.24726e+06	6.25422e+06	1.40168e+06
Unknown_MW:377.93384	377.934	12.457		2.71879e+07	3.12648e+07	2.08996e+07	2.70832e+07	2.06377e+07	9.66134e+06	2.91898e+07	2.25778e+07	3.47804e+07	9.54731e+06	1.12872e+07	1.9266e+06	1.00379e+07	3.35857e+06	3.77954e+06	1.12622e+07	7.99837e+06	1.15084e+07	1.15054e+07	1.17528e+07	6.39004e+06
Unknown_MW:351.24089	351.241	2.212		3.69578e+07	3.21171e+07	2.94882e+07	1.71413e+07	1.32495e+07	3.06259e+07	2.7042e+07	2.6924e+07	2.62115e+07	4.22971e+07	4.65471e+07	3.95662e+07	3.14376e+07	4.92214e+07	4.73557e+07	3.70619e+07	5.86556e+07	3.26294e+07	4.63544e+07	4.35611e+07	4.67478e+07
Unknown_MW:424.30346	424.303	2.197		1.3933e+07	1.44315e+07	1.47934e+07	1.35551e+07	3.98675e+06	1.24877e+07	1.28515e+07	9.56312e+06	1.16942e+07	1.43926e+07	1.29982e+07	1.42227e+07	7.52417e+06	5.16218e+06	6.13389e+06	6.92565e+06	1.04269e+07	8.92666e+06	8.6907e+06	1.28614e+07	4.79285e+06
Unknown_MW:154.04662	154.047	8.809		1.39799e+07	2.57841e+07	2.94268e+07	2.54238e+07	4.2194e+07	7.32862e+07	2.97966e+07	3.84012e+07	2.54336e+07	6.31375e+07	4.74736e+07	7.60978e+07	4.33438e+07	6.1301e+07	6.41191e+07	5.34327e+07	4.58406e+07	4.56191e+07	4.58774e+07	4.59653e+07	6.10446e+07
Unknown_MW:158.10553	158.106	3.089		1.6947e+07	2.70854e+07	9.48194e+06	1.79112e+07	1.62004e+07	2.75634e+07	1.31963e+07	1.19003e+07	1.91511e+07	1.63271e+07	2.26147e+07	2.61278e+07	1.36865e+07	2.22388e+07	1.81976e+07	1.75383e+07	1.78052e+07	1.99673e+07	1.35555e+07	1.50729e+07	5.80813e+07
Unknown_MW:444.19405	444.194	9.018		7.20192e+06	6.88292e+06	9.79803e+06	1.71481e+07	3.74061e+07	1.38973e+07	1.1992e+07	3.29184e+06	8.8381e+06	1.44639e+07	9.89471e+06	1.38667e+07	9.03602e+06	3.17409e+07	2.70105e+07	8.12181e+06	8.09532e+06	9.54192e+06	4.25206e+06	1.13961e+07	6.04575e+06
Unknown_MW:415.23576	415.236	2.174		3.55484e+06	4.6939e+06	8.41956e+06	3.58486e+06	599352	9.78055e+06	1.57431e+07	1.06223e+07	3.11183e+06	1.93919e+07	1.07695e+07	2.64252e+07	1.63235e+07	9.34281e+06	1.2045e+07	7.06159e+06	1.82169e+07	2.74239e+07	1.29046e+07	2.42298e+07	3.88584e+07
Unknown_MW:154.11969	154.12	18.639		3.17102e+07	4.21813e+07	4.45223e+07	2.7194e+07	3.40944e+07	4.52923e+07	4.20965e+07	3.81887e+07	6.19392e+07	1.80584e+07	1.97212e+07	2.73952e+07	2.39513e+07	3.01269e+07	3.90779e+07	3.64772e+07	3.66736e+07	3.45733e+07	3.5724e+07	3.25024e+07	2.81733e+07
Unknown_MW:378.15723	378.157	2.616		3.01634e+07	3.40573e+07	4.85038e+07	3.72666e+07	3.95141e+07	1.008e+07	2.74687e+07	3.60587e+07	5.02474e+07	3.27683e+07	2.25245e+07	1.25767e+07	2.18909e+07	2.59345e+07	1.44373e+07	3.65073e+07	2.3502e+07	2.85425e+07	3.2529e+07	2.83208e+07	1.9748e+07
Unknown_MW:224.17762	224.178	2.155	45.5	1.90877e+07	9.49427e+06	1.54153e+07	1.68326e+07	1.19348e+07	1.06674e+07	1.46103e+07	2.14204e+07	1.46227e+07	9.70755e+06	7.40542e+06	7.80458e+06	1.75816e+07	1.794e+07	1.13291e+07	1.42993e+07	1.44601e+07	1.63887e+07	2.06694e+07	2.13929e+07	2.64507e+07
Unknown_MW:138.05282	138.053	7.108		5.56872e+07	5.62199e+07	2.77228e+07	5.869e+07	5.63282e+07	7.91881e+06	2.65265e+07	4.20812e+07	3.36924e+07	9.19005e+06	3.4768e+06	4.16854e+06	1.87118e+07	3.61183e+07	1.40751e+07	3.95183e+07	3.01087e+07	3.54412e+07	2.74003e+07	3.86929e+07	1.74716e+07
Unknown_MW:288.04304	288.043	12.484		2.66325e+07	4.10609e+07	2.75732e+07	2.43723e+07	3.02367e+07	3.07281e+07	5.12343e+07	3.63809e+07	4.27129e+07	5.34136e+07	5.33874e+07	1.98602e+07	4.29794e+07	2.37708e+07	2.42369e+07	4.30402e+07	3.58638e+07	3.81085e+07	3.80945e+07	3.6655e+07	2.96726e+07
Unknown_MW:118.02658	118.027	18.09		1.83518e+07	2.88703e+07	1.53491e+07	1.41775e+07	1.54281e+07	4.80394e+06	8.81663e+06	1.16112e+07	1.04602e+07	79540.4	1.84968e+06	784388	1.12395e+06	2.1042e+06	2.74438e+06	1.06554e+07	8.1039e+06	2.28101e+07	1.59512e+07	9.76297e+06	1.3298e+07
Unknown_MW:273.92897	273.929	22.322		1.35565e+08	5.97177e+07	9.65611e+07	1.42435e+08	1.14733e+08	1.24999e+08	3.70724e+07	9.96708e+07	1.00598e+08	7.11175e+07	5.21933e+07	5.88245e+07	4.29329e+07	6.11557e+07	5.75394e+07	7.94755e+07	4.14952e+07	5.39674e+07	5.71395e+07	5.21488e+07	5.21639e+07
Unknown_MW:210.08923	210.089	2.355		1.73021e+07	1.17906e+07	1.17839e+07	2.26427e+07	1.78821e+07	1.73667e+07	1.93117e+07	1.91747e+07	1.30528e+07	2.16147e+07	1.77408e+07	6.12971e+06	1.72152e+07	1.66347e+07	1.36912e+07	1.30222e+07	1.24527e+07	1.37631e+07	1.48204e+07	1.36584e+07	1.5621e+07
Unknown_MW:126.00818	126.008	7.825		2.55657e+07	1.73764e+07	3.2636e+07	4.85411e+07	6.62874e+07	2.18909e+06	2.9361e+07	9.43853e+06	1.3561e+07	2.82741e+07	1.5225e+07	2.95776e+06	2.98603e+07	6.46866e+06	9.48113e+06	1.73589e+07	4.41934e+06	1.12697e+07	4.84279e+06	5.81561e+06	5.14921e+07
Unknown_MW:616.1577	616.158	8.173		4.02303e+07	4.33083e+07	3.28187e+07	3.36469e+07	2.57382e+07	9.15912e+06	2.89988e+07	2.56369e+07	3.5497e+07	2.33747e+07	1.6701e+07	2.14698e+06	1.67157e+07	5.88254e+06	3.56207e+06	1.85404e+07	1.25268e+07	1.92463e+07	1.99031e+07	2.49102e+07	7.41051e+06
Unknown_MW:158.05789	158.058	3.219		7.77907e+06	1.02906e+07	1.32207e+07	1.07419e+07	1.25072e+07	1.81536e+07	1.76915e+07	1.73526e+07	1.07089e+07	1.36115e+07	2.43317e+07	3.50816e+07	2.24701e+07	2.54058e+07	3.61584e+07	2.73412e+07	3.19053e+07	2.05049e+07	2.10467e+07	2.04714e+07	2.51336e+07
Unknown_MW:162.01641	162.016	16.055		1.72506e+07	2.60409e+07	1.46959e+07	1.22554e+07	1.63256e+07	1.08633e+07	1.18195e+07	2.61245e+07	1.53667e+07	2.37652e+06	3.28193e+06	4.48384e+06	1.43785e+07	2.29453e+07	1.33629e+07	3.20357e+07	1.86269e+07	3.40277e+07	2.48475e+07	1.72902e+07	2.00438e+07
Unknown_MW:131.09463	131.095	3.251		5.44943e+06	7.77313e+06	3.51706e+06	6.31994e+06	5.66411e+06	1.86587e+07	8.29798e+06	7.97272e+06	3.46823e+06	2.83276e+07	1.7506e+07	2.97819e+06	1.76406e+07	1.17531e+07	1.12141e+07	1.36437e+07	1.26624e+07	1.19643e+07	1.08009e+07	2.13915e+07	2.04859e+07
Unknown_MW:99.97407	99.9741	14.414		5.38986e+07	3.53526e+07	5.09562e+07	3.62372e+08	7.39301e+06	2.5338e+07	3.671e+07	1.86301e+07	2.20007e+07	5.05506e+07	2.34627e+07	5.47711e+06	4.36023e+06	7.83132e+06	6.31764e+07	1.50888e+07	5.76354e+06	5.66251e+06	4.62008e+06	4.75744e+06	3.43182e+06
Unknown_MW:360.16178	360.162	10.145		2.69886e+07	2.44099e+07	2.13004e+07	5.96532e+07	9.36735e+07	4.94055e+07	2.18891e+07	1.69188e+07	2.22921e+07	2.72994e+07	1.54528e+07	5.80007e+07	1.65919e+07	5.46452e+07	4.8014e+07	1.60501e+07	1.79291e+07	1.82354e+07	1.47393e+07	1.85414e+07	1.78016e+07
Unknown_MW:270.2559	270.256	1.883		5.14702e+06	4.42673e+06	1.48427e+07	7.00868e+06	6.82845e+06	1.2533e+07	9.8089e+06	9.03506e+06	4.1839e+06	9.58663e+06	4.52761e+06	2.3375e+07	2.49279e+07	9.69808e+06	1.77052e+07	1.19448e+07	2.51713e+07	1.7618e+07	2.27504e+07	2.44817e+07	1.1892e+07
Unknown_MW:289.87697	289.877	22.91		6.43136e+07	3.35495e+07	1.35598e+06	7.69429e+07	4.57174e+07	2.60247e+07	1.71012e+07	2.90989e+07	4.18392e+07	6.17444e+06	3.79763e+06	4.15235e+06	3.78529e+06	7.81119e+06	4.84476e+06	1.25945e+07	2.69655e+06	5.85895e+06	282113	3.56901e+06	2.79632e+06
Unknown_MW:312.17586	312.176	3.782		142996	156782	166957	3.24531e+07	3.70519e+07	7.97375e+06	161943	148053	136647	245553	200163	4.07227e+07	206878	1.92829e+07	2.64156e+07	260734	193595	174131	195655	221679	497883
Unknown_MW:271.25111	271.251	2.93		5.89188e+06	1.25617e+07	4.78982e+06	1.68004e+07	7.20854e+06	1.34461e+07	5.04381e+06	3.37415e+06	3.15587e+06	2.12228e+06	7.6254e+06	5.67999e+06	3.29787e+07	4.79421e+06	1.02868e+07	2.20853e+06	2.1677e+06	2.48539e+06	3.01459e+06	4.53576e+06	1.90187e+06
Unknown_MW:426.1533	426.153	1.067		6.95227e+06	6.93809e+06	1.1912e+07	3.10844e+06	3.02345e+06	1.40064e+07	9.57227e+06	7.05211e+06	6.62233e+06	1.32889e+07	1.21434e+07	1.41952e+07	1.72554e+07	1.00685e+07	1.67263e+07	1.53109e+07	1.41005e+07	1.47486e+07	1.11634e+07	1.39992e+07	1.7302e+07
Unknown_MW:147.08954	147.09	3.535		5.03996e+07	5.6507e+07	2.36552e+07	5.29283e+07	6.86647e+07	6.49265e+07	6.78489e+07	4.07458e+07	3.61459e+07	3.34742e+07	2.71791e+07	9.3197e+06	1.12459e+07	3.27542e+07	6.48325e+06	1.04635e+07	1.71811e+07	2.49118e+07	1.98412e+07	7.4935e+07	2.61514e+07
Unknown_MW:265.85839	265.858	23.078		4.95672e+07	3.48067e+07	4.13726e+07	6.50172e+07	4.80874e+07	4.40166e+07	2.49264e+07	3.18904e+07	4.08849e+07	9.3071e+06	6.40931e+06	9.85376e+06	8.9508e+06	1.16473e+07	1.16586e+07	1.80523e+07	7.27575e+06	9.51691e+06	9.99531e+06	9.19648e+06	6.87585e+06
Unknown_MW:302.0587	302.059	3.965		1.03371e+08	1.11397e+08	9.31445e+07	8.66217e+07	8.17603e+07	3.68581e+07	1.07371e+08	6.20777e+07	9.14249e+07	1.78575e+08	1.72462e+08	7.4404e+07	1.62126e+08	7.6604e+07	7.441e+07	1.57432e+08	1.45754e+08	1.11007e+08	1.03317e+08	1.69932e+08	1.59092e+08
Unknown_MW:130.06296	130.063	3.082		2.79611e+06	3.75408e+06	4.15777e+06	3.12483e+06	3.7119e+06	1.17745e+07	5.30492e+06	8.87661e+06	2.79797e+06	4.53509e+06	7.63841e+06	1.09295e+07	6.58473e+06	7.89962e+06	6.72618e+06	1.22055e+07	9.52617e+06	6.85466e+06	6.53977e+06	7.45317e+06	5.68404e+06
Unknown_MW:244.16743	244.167	3.379		6.72052e+06	1.41468e+07	6.07713e+06	6.86485e+06	8.1697e+06	8.54993e+06	9.33945e+06	6.27904e+06	8.20656e+06	6.84935e+06	9.23894e+06	1.07601e+07	8.26534e+06	8.21955e+06	1.0818e+07	7.11605e+06	7.2575e+06	6.98637e+06	6.94504e+06	9.43434e+06	1.3367e+07
Unknown_MW:196.10991	196.11	2.673		5.19665e+07	5.56977e+07	1.58972e+07	3.06094e+07	647993	1.69657e+07	1.73391e+07	4.3844e+07	2.87868e+07	1.22963e+07	1.08595e+07	2.15734e+07	2.29387e+07	5.31622e+07	3.71756e+07	4.04298e+07	2.51663e+07	3.37581e+07	3.97831e+07	2.47037e+07	3.24197e+07
Unknown_MW:115.03815	115.038	3.349		1.68269e+07	1.59211e+07	1.6347e+07	1.82202e+07	1.86806e+07	1.81572e+07	1.58957e+07	1.54105e+07	1.38884e+07	1.80913e+07	1.62075e+07	1.4919e+07	1.75877e+07	1.85307e+07	1.59837e+07	1.55795e+07	1.62279e+07	1.56399e+07	1.65869e+07	2.10855e+07	1.56667e+07
Unknown_MW:197.04528	197.045	3.153		702719	1.42335e+06	1.19555e+06	313321	847168	9.6432e+06	1.35677e+06	1.18754e+06	631557	5.3965e+06	2.47968e+06	9.49366e+06	1.85028e+06	5.69376e+06	6.37791e+06	2.00406e+07	6.79084e+06	1.64356e+06	2.54206e+06	3.00938e+06	2.04571e+06
Unknown_MW:300.12947	300.129	8.894		4.72108e+07	5.00881e+07	4.70082e+07	7.22534e+07	1.10347e+08	9.50425e+07	5.63682e+07	4.41801e+07	6.13845e+07	7.00169e+07	6.40129e+07	1.19018e+08	4.72117e+07	9.54967e+07	8.79316e+07	4.53146e+07	4.36452e+07	4.40572e+07	5.82664e+07	5.94423e+07	4.27507e+07
Unknown_MW:172.07351	172.074	3.166		1.75845e+07	2.42427e+07	1.90624e+07	2.07393e+07	2.34203e+07	2.43187e+07	2.48338e+07	2.85159e+07	1.48003e+07	1.58074e+07	2.66763e+07	4.96748e+07	3.105e+07	4.03953e+07	3.16027e+07	4.04547e+07	4.71786e+07	3.47089e+07	3.15392e+07	2.83335e+07	3.10744e+07
Unknown_MW:322.1602	322.16	1.93	77.4	422635	422802	381534	1.44699e+07	2.25008e+07	1.48653e+07	386248	337759	316451	397955	405140	1.93494e+07	449865	1.4014e+07	1.88657e+07	456845	356381	461205	407598	470851	450338
Unknown_MW:312.17253	312.173	2.172		5.90669e+06	5.26989e+06	2.30903e+07	1.67051e+07	1.43324e+07	1.62857e+07	2.10122e+07	7.14212e+06	1.65151e+07	2.28941e+07	3.50267e+07	2.45064e+07	3.56212e+07	2.52277e+07	3.16617e+07	2.21008e+07	2.67397e+07	1.73177e+07	2.40555e+07	1.49102e+07	3.35878e+07
Unknown_MW:244.13103	244.131	3.371		1.26332e+07	1.81692e+07	1.03733e+07	9.77282e+06	1.67313e+07	4.38906e+06	1.61561e+07	1.54231e+07	8.55828e+06	4.30485e+06	9.53159e+06	2.15454e+06	8.98474e+06	1.71512e+07	8.062e+06	1.49588e+07	2.1154e+07	1.74855e+07	1.52997e+07	9.14187e+06	1.47938e+07
Unknown_MW:117.11533	117.115	6.63		1.02593e+07	2.72324e+07	2.59827e+07	1.94862e+07	2.76528e+07	2.91337e+07	3.26712e+07	2.86508e+07	3.08531e+07	2.21388e+07	2.47499e+07	2.71199e+07	2.58723e+07	4.1131e+07	3.30444e+07	3.9914e+07	2.77118e+07	3.31042e+07	3.0528e+07	3.13954e+07	2.98294e+07
Unknown_MW:190.12049	190.12	2.22	72.2	2.24952e+07	2.18636e+07	1.2328e+07	1.41562e+07	1.09845e+07	1.00071e+07	1.68882e+07	1.57789e+07	1.30318e+07	1.11037e+07	1.18007e+07	1.09377e+07	1.36325e+07	8.86989e+06	9.4587e+06	1.34667e+07	1.36225e+07	1.69962e+07	1.62359e+07	2.06855e+07	1.56333e+07
Unknown_MW:171.05977	171.06	10.933		1.24031e+07	1.30962e+07	1.32351e+07	1.31009e+07	1.48683e+07	1.80457e+07	2.09337e+07	2.20109e+07	1.56555e+07	1.2866e+07	3.55656e+07	4.45862e+07	3.07844e+07	2.19625e+07	4.48646e+07	8.77268e+06	3.67385e+07	3.30693e+07	2.98843e+07	3.03367e+07	2.8306e+07
Unknown_MW:439.31437	439.314	2.162		2.14413e+07	3.23072e+07	2.11158e+07	2.39947e+07	6.31022e+06	2.59891e+07	2.98973e+07	1.63897e+07	2.48715e+07	3.13108e+07	2.0495e+07	2.59111e+07	1.46273e+07	8.06727e+06	1.00085e+07	1.1128e+07	1.43239e+07	1.45765e+07	1.47457e+07	2.53819e+07	1.28732e+07
Unknown_MW:134.00353	134.004	31.675		4.54751e+08	1.27931e+07	1.28877e+08	4.01305e+08	1.4614e+08	6.24441e+08	1.33509e+08	1.81555e+08	1.85288e+08	3.82719e+08	3.49854e+08	5.16857e+08	1.38804e+08	3.1559e+08	1.5845e+07	1.34247e+07	7.48188e+08	6.88923e+08	1.29924e+07	1.39214e+07	7.54922e+08
Unknown_MW:197.14156	197.142	3.123		2.39343e+06	1.54031e+07	8.94305e+06	2.70969e+06	1.10649e+07	3.26435e+07	1.28863e+07	1.38137e+07	2.66357e+06	1.38268e+07	1.66266e+07	2.45196e+07	1.77889e+07	2.0023e+07	2.1656e+07	1.91055e+07	2.03126e+07	1.69887e+07	1.3986e+07	2.05816e+07	1.04569e+07
Unknown_MW:115.03815	115.038	9.856		3.16242e+07	3.14148e+07	3.04568e+07	4.18336e+07	5.30426e+07	4.24439e+07	3.3511e+07	2.93576e+07	3.69076e+07	4.91126e+07	4.04983e+07	4.26751e+07	3.4903e+07	3.79878e+07	4.44028e+07	3.02191e+07	2.66932e+07	3.37366e+07	2.97125e+07	2.96916e+07	2.81851e+07
Unknown_MW:126.00818	126.008	15.033		2.94422e+07	1.69807e+07	1.67114e+07	3.25043e+07	8.34756e+06	1.47099e+07	5.85011e+07	3.25542e+06	5.27312e+07	1.3907e+06	999998	8.2318e+06	332575	878448	2.27829e+07	1.66555e+07	1.50061e+06	2.91887e+07	2.87075e+07	877206	3.22058e+07
Unknown_MW:296.19878	296.199	1.857	40.1	1.23313e+07	4.08354e+07	2.8778e+07	9.9201e+06	1.85342e+07	1.01931e+07	3.04266e+07	2.93944e+07	1.98116e+07	2.23203e+07	3.04643e+07	1.89164e+07	3.11409e+07	2.18939e+07	1.99066e+07	2.13613e+07	2.05988e+07	2.66723e+07	2.28095e+07	2.18874e+07	2.63036e+07
Unknown_MW:673.28805	673.288	2.172		1.49839e+07	1.01673e+07	1.07323e+07	1.20322e+07	1.07749e+06	5.92367e+06	1.22543e+07	1.2449e+07	5.16666e+06	1.41412e+07	5.51842e+06	1.47414e+07	1.26822e+07	9.58457e+06	8.63865e+06	1.60784e+06	9.61739e+06	1.55099e+07	6.84935e+06	2.08803e+07	2.1588e+07
Unknown_MW:115.0997	115.1	9.034		1.99421e+07	2.36389e+07	1.21661e+07	1.7398e+07	1.03955e+07	4.24744e+06	1.86949e+07	1.00484e+07	1.68517e+07	2.10117e+07	1.67703e+07	1.75237e+06	1.29721e+07	4.1365e+06	6.1723e+06	8.90334e+06	1.07295e+07	1.30788e+07	1.27151e+07	2.16423e+07	1.78271e+07
Unknown_MW:97.96737	97.9674	2.81		898193	841857	928762	8.02018e+06	2.80875e+07	1.52567e+07	833304	848585	716923	1.26509e+06	974413	5.53723e+07	817198	3.55341e+07	2.97755e+07	1.21589e+06	1.06788e+06	1.04023e+06	959741	1.25377e+06	1.1616e+06
Unknown_MW:546.33206	546.332	1.998	72.2	2.5617e+07	1.77632e+07	2.27306e+07	8.32732e+06	1.34953e+07	1.18979e+07	1.65424e+07	1.53977e+07	2.10876e+07	2.29907e+07	1.7508e+07	8.02235e+06	1.50448e+07	1.13196e+07	7.93673e+06	1.69184e+07	2.06999e+07	1.42207e+07	1.87169e+07	1.92284e+07	1.61424e+07
Unknown_MW:168.05513	168.055	15.4		7.62713e+07	7.37243e+07	1.17659e+08	1.48994e+08	4.35558e+07	1.10322e+07	4.39163e+07	4.4094e+07	6.36184e+07	5.09575e+06	2.42705e+07	1.28018e+07	2.28416e+07	1.97092e+07	2.24105e+07	1.97238e+06	4.08768e+07	4.23857e+07	2.34397e+07	4.45785e+07	4.32118e+07
Unknown_MW:280.24025	280.24	1.869	65.3	1.47917e+07	1.37666e+07	2.13368e+07	1.35548e+07	3.15403e+06	7.00296e+06	1.19451e+07	1.54526e+07	1.02481e+07	1.4248e+07	5.48797e+06	9.50099e+06	2.11125e+07	8.88585e+06	1.70431e+07	8.05645e+06	1.71072e+07	1.57318e+07	1.86073e+07	2.47298e+07	1.11413e+07
Unknown_MW:337.26164	337.262	2.278		2.80724e+07	2.45799e+07	3.08138e+07	2.9066e+07	1.98185e+07	2.5998e+07	3.00767e+07	2.50475e+07	2.60471e+07	4.03961e+07	3.56907e+07	3.87245e+07	2.54266e+07	3.48315e+07	3.59864e+07	2.94336e+07	3.54837e+07	2.60954e+07	3.03042e+07	4.03812e+07	3.78452e+07
Unknown_MW:328.1708	328.171	1.923		471949	472135	426051	1.73815e+07	1.85739e+07	1.69198e+07	431316	377169	353375	444389	452412	2.92655e+07	502356	1.44308e+07	2.25981e+07	510151	397964	515019	455157	525791	502884
Unknown_MW:173.96518	173.965	21.209		2.78097e+08	3.14551e+08	5.39347e+08	3.26415e+08	5.14325e+08	1.08183e+09	6.19914e+08	5.68477e+08	5.73884e+08	3.35556e+08	4.50127e+08	6.59731e+08	5.96655e+08	5.60372e+08	6.86825e+08	6.25825e+08	6.36071e+08	5.69678e+08	6.08342e+08	5.99572e+08	7.91832e+08
Unknown_MW:214.07187	214.072	7.497		1.85688e+07	1.61769e+07	1.10522e+07	1.08195e+07	9.75412e+06	1.33802e+07	1.78052e+07	7.34131e+06	1.15766e+07	3.52457e+07	2.88789e+07	2.88281e+07	2.63878e+07	2.91202e+07	2.93953e+07	1.93376e+07	2.55029e+07	1.96396e+07	2.35717e+07	3.37517e+07	1.91548e+07
Unknown_MW:589.41867	589.419	2.156		9.45424e+06	1.34112e+07	1.46409e+07	1.73887e+07	1.40305e+06	1.48934e+07	2.38928e+07	1.22999e+07	1.6293e+07	2.59834e+07	2.57663e+07	2.32209e+07	1.87811e+07	1.61026e+07	1.36654e+07	7.7094e+06	1.52585e+07	1.36588e+07	1.85115e+07	2.44338e+07	6.75061e+06
Unknown_MW:169.99664	169.997	1.757		8.67617e+06	1.01191e+07	9.93434e+06	3.91013e+06	3.75438e+06	2.94748e+06	6.16992e+06	1.10288e+07	7.36694e+06	9.20337e+06	7.55121e+06	3.35904e+06	6.68064e+06	2.17118e+06	2.24285e+06	2.26235e+07	5.93595e+06	8.24728e+06	6.79494e+06	6.32901e+06	1.00445e+07
Unknown_MW:240.18377	240.184	2.334		1.55279e+07	8.07494e+06	1.67578e+06	9.3078e+06	3.64356e+06	4.02951e+06	809871	9.44658e+06	1.04334e+06	1.57626e+06	1.34788e+06	1.50175e+06	1.73332e+06	1.00803e+06	1.25457e+06	1.51427e+06	1.35135e+06	8.54281e+06	1.26433e+06	2.14669e+06	2.05175e+06
Unknown_MW:172.01934	172.019	2.812		5.7955e+06	8.21076e+06	5.22785e+06	4.05359e+06	3.75646e+06	7.76837e+07	3.30705e+06	6.49246e+06	8.88941e+06	8.34782e+06	7.13988e+06	1.48982e+07	1.38704e+07	5.90238e+06	1.3547e+07	2.16017e+07	6.39956e+06	9.84163e+06	1.21142e+07	1.55094e+07	1.0691e+07
Unknown_MW:102.07924	102.079	0.909		158283	105832	53358.7	1.87372e+07	2.11786e+07	283847	527340	556800	280477	342221	151104	144250	166658	222556	254070	160380	173800	208683	90786	152243	248292
Unknown_MW:230.18817	230.188	1.835		3.10272e+07	3.88602e+07	1.73243e+07	1.40782e+07	5.77384e+06	2.14542e+07	2.7081e+07	2.08682e+07	1.88798e+07	1.19239e+07	2.18553e+07	5.25287e+06	2.54578e+07	7.69391e+06	6.24003e+06	2.35859e+07	1.98536e+07	2.88867e+07	2.76373e+07	2.73163e+07	3.32684e+07
Unknown_MW:143.97497	143.975	31.864		143778	151195	9.24434e+06	146317	480331	2.16609e+06	7.71872e+06	1.13345e+06	816104	310398	247874	276256	122354	198870	212602	185339	203204	283330	207999	235392	254640
Unknown_MW:330.19018	330.19	2.269		2.25957e+07	2.15577e+07	1.73281e+07	2.17848e+07	1.20798e+07	1.56092e+07	2.06693e+07	1.59811e+07	1.92336e+07	2.53573e+07	2.44455e+07	1.84561e+07	1.78107e+07	2.30094e+07	1.62789e+07	1.20173e+07	1.42639e+07	1.67289e+07	2.0492e+07	2.5677e+07	1.49192e+07
Unknown_MW:158.05789	158.058	3.018		7.77907e+06	1.73515e+06	3.50133e+06	1.07419e+07	1.11714e+06	1.90467e+07	8.11645e+06	1.25577e+07	3.14201e+06	8.64867e+06	1.54005e+07	3.39178e+07	1.79745e+07	2.56938e+07	2.31476e+06	1.80217e+07	2.90772e+07	1.2999e+07	1.28375e+07	1.46019e+07	2.3047e+07
Unknown_MW:379.89322	379.893	22.227		1.1369e+08	8.21352e+07	8.14104e+07	1.36468e+08	1.07093e+08	9.94105e+07	6.43416e+07	8.09515e+07	8.88613e+07	5.1551e+07	3.61477e+07	4.16015e+07	2.99242e+07	4.34526e+07	3.99854e+07	5.89136e+07	2.77474e+07	3.67327e+07	3.63832e+07	3.40484e+07	3.23892e+07
Unknown_MW:144.06472	144.065	6.452		2.62813e+07	1.24884e+08	2.33e+07	3.79278e+07	7.14942e+07	1.04587e+08	2.56066e+07	1.98585e+07	1.74949e+07	1.15787e+08	3.06546e+07	8.49651e+07	1.81301e+07	3.6454e+07	4.86966e+07	2.09528e+07	1.61014e+07	2.59704e+07	3.05674e+07	2.60394e+07	4.56012e+07
Unknown_MW:222.08918	222.089	2.143		1.79673e+07	1.44847e+07	1.05724e+07	1.26087e+07	9.97592e+06	8.47532e+06	1.01661e+07	9.22561e+06	1.11491e+07	1.11551e+07	1.26201e+07	1.32016e+07	1.22316e+07	6.43075e+06	7.90003e+06	1.24744e+07	1.14154e+07	8.49765e+06	1.08666e+07	1.34457e+07	1.29669e+07
Unknown_MW:72.03232	72.0323	9.761		1.82453e+06	2.59715e+07	2.94917e+07	1.51019e+06	4.51842e+07	3.6414e+07	3.18641e+07	2.77872e+07	3.14464e+07	3.57935e+07	3.3023e+07	4.87643e+06	3.03859e+07	3.38582e+07	3.51822e+07	2.90038e+07	2.38872e+07	2.68525e+07	2.71569e+07	2.61423e+07	2.38e+07
Unknown_MW:123.06837	123.068	2.955		1.66582e+07	1.98636e+07	9.26762e+06	1.33222e+07	1.33651e+07	1.65422e+07	1.46308e+07	9.02278e+06	1.25313e+07	1.8212e+07	1.31637e+07	6.19842e+06	1.25092e+07	1.71827e+07	1.16557e+07	8.54359e+06	1.08709e+07	1.2546e+07	1.04514e+07	1.41311e+07	1.33818e+07
Unknown_MW:126.06536	126.065	8.26		1.32141e+07	9.26452e+06	5.53168e+06	1.20528e+07	6.87418e+06	1.33106e+07	9.87999e+06	5.97915e+06	1.14998e+07	2.67892e+07	2.29583e+07	1.49647e+07	2.46906e+07	1.50917e+07	1.81314e+07	3.08579e+07	1.92885e+07	3.23558e+07	2.70677e+07	2.35238e+07	2.205e+07
Unknown_MW:213.17287	213.173	5.715		9.26443e+07	9.42675e+07	5.33751e+07	6.17518e+07	5.57253e+07	2.70008e+07	6.40926e+07	5.17702e+07	8.53598e+07	8.43983e+07	7.07855e+07	2.31761e+07	4.31859e+07	3.2418e+07	2.70583e+07	2.88306e+07	3.29211e+07	4.35274e+07	3.72344e+07	6.37953e+07	2.99129e+07
Unknown_MW:308.07897	308.079	6.978		1.17142e+08	7.67536e+07	5.05451e+07	2.99007e+07	3.61209e+07	8.49045e+06	4.86191e+07	3.564e+07	6.37039e+07	1.32737e+08	4.01643e+07	3.68399e+06	6.98071e+07	9.16634e+07	2.37731e+07	6.29982e+07	7.25062e+07	7.10228e+07	9.13493e+07	2.75499e+07	3.97062e+07
Unknown_MW:210.10207	210.102	2.9		9.24371e+06	1.81795e+07	1.52256e+07	1.82656e+07	1.60038e+07	1.73144e+07	1.01684e+07	1.11508e+07	1.65981e+07	1.03123e+07	8.05353e+06	7.8155e+06	8.55405e+06	8.74113e+06	6.30327e+06	9.25801e+06	8.76827e+06	7.89213e+06	1.09006e+07	2.14428e+07	6.78701e+06
Unknown_MW:276.0837	276.084	7.139		1.84433e+07	2.69941e+07	3.83045e+07	6.05824e+06	2.117e+07	4.70637e+07	3.99894e+07	3.50329e+07	6.56389e+06	1.02166e+08	1.0041e+08	1.19909e+08	6.64747e+07	7.07579e+07	6.43633e+07	6.90092e+07	2.61038e+07	6.79311e+07	5.86278e+07	7.74741e+07	6.40936e+07
Unknown_MW:176.03207	176.032	15.711		1.08958e+07	1.80039e+07	9.80936e+06	8.14636e+06	1.01435e+07	8.66925e+06	8.28602e+06	1.63319e+07	1.25471e+07	3.88769e+06	7.73821e+06	9.64629e+06	2.10068e+07	2.28287e+07	1.46184e+07	1.72631e+07	1.57183e+07	2.3334e+07	1.66232e+07	1.1261e+07	1.89765e+07
Unknown_MW:186.08919	186.089	2.294	71.8	2.49621e+07	3.29768e+07	1.90089e+07	1.69502e+07	1.66026e+07	1.69663e+07	2.26482e+07	2.22916e+07	2.07319e+07	1.59514e+07	1.53879e+07	1.76519e+07	2.39411e+07	2.20262e+07	2.16249e+07	2.52182e+07	2.2243e+07	3.38798e+07	2.6021e+07	2.64425e+07	3.23637e+07
Unknown_MW:146.98566	146.986	31.555		275164	291934	6.67297e+06	288094	3.54574e+06	400707	8.37461e+06	261887	850909	623655	417989	597618	253020	569882	410502	393523	386035	547066	424630	444256	468477
Unknown_MW:210.10207	210.102	4.437		6.18578e+07	3.3126e+07	3.1222e+07	3.96304e+07	1.448e+07	1.66006e+07	2.34221e+07	2.11836e+07	2.35377e+07	1.94698e+07	1.03531e+07	1.00005e+07	1.73909e+07	2.04231e+07	1.96664e+07	1.70322e+07	1.91419e+07	2.62225e+07	6.28394e+06	1.76261e+07	1.25943e+07
Unknown_MW:121.07387	121.074	10.997		1.39649e+06	2.25541e+06	2.0729e+06	1.65911e+06	2.63328e+06	2.22064e+06	2.2682e+06	1.9332e+06	1.57375e+06	1.07447e+07	1.68459e+07	1.83332e+07	2.33138e+07	3.58302e+07	2.87644e+07	1.65706e+06	1.43853e+07	1.18871e+07	1.56508e+07	1.18343e+07	1.084e+07
Unknown_MW:258.16198	258.162	2.323		1.73961e+07	1.95977e+07	1.69353e+07	1.82457e+07	9.59054e+06	1.35295e+07	1.61983e+07	1.49165e+07	1.94469e+07	2.23645e+07	2.1159e+07	2.16521e+07	1.49773e+07	2.0465e+07	2.02466e+07	1.34671e+07	2.32203e+07	1.59071e+07	2.18146e+07	2.14698e+07	1.2879e+07
Unknown_MW:528.32127	528.321	2.043		2.46502e+07	1.57795e+07	1.94705e+07	1.38023e+07	1.22299e+07	1.08662e+07	1.30243e+07	1.47375e+07	1.89801e+07	2.16377e+07	8.76922e+06	5.02698e+06	1.18234e+07	1.01479e+07	7.6181e+06	1.35113e+07	1.20431e+07	5.84992e+06	9.30027e+06	9.37922e+06	8.35265e+06
Unknown_MW:189.96984	189.97	12.153		3.10347e+07	4.4753e+07	2.99182e+07	2.62915e+07	5.2232e+07	1.42108e+07	7.38237e+07	4.16891e+07	6.28773e+07	3.04042e+07	2.90789e+07	1.2606e+07	2.80326e+07	1.08652e+07	1.58313e+07	2.3454e+07	2.678e+07	2.46043e+07	2.42199e+07	2.39676e+07	2.43189e+07
Unknown_MW:126.04288	126.043	9.789		279944	228588	311482	297497	259924	198699	353958	275028	536492	1.71313e+07	1.60518e+07	1.05934e+07	1.08858e+07	9.16685e+06	1.05525e+07	2.43229e+07	1.8157e+07	1.43105e+07	1.54638e+07	2.41846e+07	1.90535e+07
Unknown_MW:334.17802	334.178	1.815	79.2	1.87666e+07	2.54499e+07	1.83836e+07	1.28103e+07	1.94452e+07	1.11984e+07	2.0773e+07	1.16876e+07	1.54036e+07	1.47441e+07	2.17307e+07	1.42331e+07	2.11393e+07	5.70717e+06	1.2922e+07	2.13057e+07	3.95982e+07	1.87211e+07	1.62594e+07	2.12245e+07	2.26895e+07
Unknown_MW:445.83896	445.839	22.356		1.2864e+08	9.401e+07	1.04146e+08	1.96937e+08	1.47519e+08	1.3007e+08	7.89024e+07	1.06797e+08	1.25574e+08	5.63644e+07	3.98626e+07	4.24995e+07	3.57292e+07	4.87449e+07	4.24051e+07	6.70708e+07	2.84029e+07	4.03187e+07	3.61521e+07	3.03807e+07	2.84149e+07
Unknown_MW:168.05514	168.055	7.192		3.25369e+07	1.0233e+07	2.75736e+07	9.22274e+06	6.82975e+06	1.08439e+07	2.88203e+07	7.16849e+06	2.12004e+07	2.11762e+07	2.30211e+07	3.94752e+06	8.17577e+06	8.16783e+06	4.59802e+06	2.37924e+07	1.77022e+07	5.11479e+06	7.94306e+06	1.35905e+07	5.55435e+06
Unknown_MW:354.20424	354.204	1.796	53.3	2.18855e+07	2.02338e+07	2.18135e+07	7.00029e+06	5.69196e+06	2.23217e+06	2.56457e+07	2.01896e+07	2.61979e+07	1.68957e+07	2.49487e+07	8.39367e+06	1.47777e+07	1.32397e+07	9.17432e+06	2.24438e+07	2.67794e+07	1.87118e+07	2.95232e+07	2.56653e+07	1.98809e+07
Unknown_MW:137.04128	137.041	9.212		1.37736e+07	2.63235e+07	3.98551e+07	1.15594e+07	1.91961e+07	4.19981e+07	2.59891e+07	3.65666e+07	4.07915e+07	5.51244e+07	4.05629e+07	4.61065e+07	3.72991e+07	3.94727e+07	3.53423e+07	4.80714e+07	4.16795e+07	3.80652e+07	3.82634e+07	3.57163e+07	3.02338e+07
Unknown_MW:331.14194	331.142	4.984		1.00036e+08	8.62254e+07	2.93572e+07	6.12882e+07	1.09186e+07	1.53493e+07	1.17537e+08	5.46772e+07	8.36852e+07	9.99805e+07	9.00416e+06	9.71697e+06	1.81638e+07	3.81626e+07	1.8659e+07	1.67085e+07	4.82329e+07	8.86759e+07	2.95314e+07	3.63255e+07	6.4145e+07
Unknown_MW:272.18485	272.185	10.312		1.53923e+08	1.40439e+08	1.01981e+08	1.20953e+08	1.03202e+08	5.28429e+07	9.97667e+07	1.02675e+08	1.34829e+08	1.10098e+08	6.00833e+07	3.97339e+06	5.51898e+07	5.23197e+07	1.53879e+07	7.70174e+07	474647	4.12482e+07	3.93043e+07	1.7364e+07	352532
Unknown_MW:216.01504	216.015	12.472		201590	200540	257008	247301	251984	349551	298604	267963	249983	1.19574e+08	2.65217e+07	1.55593e+07	1.00236e+07	5.77242e+06	2.39118e+06	1.52646e+06	646462	477695	303086	369492	304469
Unknown_MW:286.19328	286.193	2.276	83.8	1.78039e+07	2.30966e+07	8.29916e+06	2.23811e+07	1.36516e+07	1.97275e+07	2.40231e+07	2.04665e+07	2.08064e+07	2.66709e+07	2.7037e+07	3.20529e+07	2.28305e+07	3.0563e+07	3.21659e+07	1.6925e+07	2.58289e+07	1.92139e+07	2.53887e+07	2.72162e+07	2.45724e+07
Unknown_MW:250.08717	250.087	12.351		2.66325e+07	4.10609e+07	1.62794e+07	2.43723e+07	3.02367e+07	3.07281e+07	5.12343e+07	3.63809e+07	4.27129e+07	7.40196e+07	7.76446e+07	2.66374e+07	2.31158e+07	2.37708e+07	3.41547e+07	6.1472e+07	5.67123e+07	3.81085e+07	5.51848e+07	3.6655e+07	4.68327e+07
Unknown_MW:338.1146	338.115	2.691		4.83491e+07	4.38911e+07	3.41745e+07	3.84975e+07	3.67001e+07	4.06283e+07	3.3387e+07	3.20477e+07	4.16889e+07	7.25853e+07	6.02164e+07	3.31064e+07	4.08044e+07	4.43352e+07	3.45834e+07	6.44295e+07	5.51356e+07	5.85662e+07	4.06056e+07	7.07366e+07	5.00348e+07
Unknown_MW:420.19411	420.194	10.554		2.70671e+07	2.51419e+07	1.57555e+07	3.2432e+07	3.84016e+07	1.82065e+07	1.9818e+07	1.52677e+07	2.26919e+07	2.15689e+07	1.88775e+07	1.75875e+07	1.36114e+07	1.86621e+07	1.87656e+07	1.41033e+07	1.54609e+07	1.93487e+07	1.66329e+07	2.1083e+07	1.22015e+07
Unknown_MW:333.17601	333.176	5.029		5.76404e+07	5.48812e+07	4.16818e+07	5.12949e+07	3.87655e+07	2.44882e+07	3.90338e+07	3.75462e+07	4.20401e+07	5.7515e+07	4.826e+07	3.0695e+07	4.26657e+07	3.30194e+07	3.00065e+07	3.3954e+07	3.45343e+07	4.10858e+07	3.90836e+07	4.6123e+07	3.95022e+07
Unknown_MW:284.21401	284.214	2.297		2.24074e+07	1.44508e+07	1.54548e+07	2.19518e+07	1.55966e+07	1.69089e+07	1.59047e+07	1.83241e+07	1.69399e+07	2.17023e+07	2.29454e+07	2.32926e+07	1.31312e+07	2.22248e+07	2.04072e+07	1.85138e+07	2.14611e+07	1.32116e+07	1.80423e+07	2.11378e+07	1.67387e+07
Unknown_MW:164.07972	164.08	8.387		9.61396e+06	1.35836e+06	272831	7.9396e+06	5.08971e+06	4.70607e+06	1.29766e+07	306935	520242	3.88999e+07	4.57386e+07	2.68658e+06	7.95913e+06	4.75525e+06	9.66398e+06	2.50418e+06	2.42775e+06	1.46468e+06	2.61655e+06	2.80762e+06	303383
Unknown_MW:471.20939	471.209	2.859		1.61454e+07	1.60209e+07	1.4179e+07	1.51188e+07	1.44551e+07	4.25653e+06	1.36089e+07	9.33973e+06	1.28128e+07	1.27921e+07	1.24179e+07	7.0947e+06	1.05973e+07	8.83242e+06	5.52898e+06	7.70712e+06	9.68929e+06	8.6816e+06	1.11476e+07	1.72163e+07	6.5625e+06
Unknown_MW:169.11027	169.11	3.402		4.35398e+06	3.68648e+06	6.87154e+06	9.47572e+06	1.58555e+07	2.39955e+07	8.55151e+06	8.29174e+06	4.87464e+06	7.09981e+06	7.4388e+06	2.75393e+07	1.16389e+07	1.48116e+07	2.05261e+07	9.25055e+06	1.16659e+07	7.35205e+06	7.38161e+06	1.11517e+07	1.10453e+07
Unknown_MW:244.13104	244.131	1.784		2.02786e+07	2.40733e+07	1.54821e+07	2.06772e+07	3.47547e+06	7.87208e+06	1.89536e+07	1.8739e+07	1.53111e+07	1.26581e+07	1.289e+07	2.08589e+07	1.33219e+07	5.8603e+06	2.81321e+06	1.935e+07	1.44172e+07	2.36102e+07	1.60714e+07	2.01214e+07	1.85886e+07
Unknown_MW:198.16196	198.162	2.151		2.54527e+07	1.96592e+07	1.17486e+07	2.38799e+07	1.67135e+07	1.50705e+07	1.26271e+07	3.35017e+07	1.12445e+07	8.78107e+06	7.08627e+06	8.27552e+06	1.44607e+07	2.87101e+07	1.44456e+07	2.00721e+07	1.44645e+07	3.04238e+07	2.87828e+07	2.38784e+07	2.94481e+07
Unknown_MW:101.08401	101.084	11.104		1.81637e+07	1.64229e+07	1.12782e+07	1.52203e+07	1.45211e+07	4.21052e+07	1.33906e+07	1.13822e+07	1.46574e+07	5.27125e+07	6.02445e+07	1.39993e+07	4.89033e+07	2.02578e+07	2.22043e+07	8.39708e+06	3.20084e+07	4.76131e+07	4.12311e+07	5.23266e+07	3.59928e+07
Unknown_MW:339.22555	339.226	2.228		1.00399e+07	1.20966e+07	9.755e+06	6.66298e+06	6.70365e+06	1.10929e+07	1.20481e+07	9.45928e+06	9.43664e+06	7.76185e+06	9.69957e+06	8.91823e+06	7.73099e+06	7.09314e+06	5.27904e+06	1.08167e+07	1.00332e+07	8.5336e+06	1.09951e+07	8.01119e+06	1.22546e+07
Unknown_MW:135.90192	135.902	10.503		7.80631e+06	9.54238e+06	1.56688e+07	1.21681e+07	1.43184e+08	3.86564e+07	1.83996e+07	2.61489e+07	3.59432e+07	2.4991e+07	2.02361e+07	2.35669e+07	2.25132e+07	1.59004e+07	2.25572e+07	2.69975e+06	1.60305e+07	1.18152e+07	1.50165e+07	1.73921e+07	1.86342e+07
Unknown_MW:292.20726	292.207	1.721		1.16718e+07	2.16847e+06	1.49663e+06	1.53556e+06	910502	1.74548e+07	455713	1.59445e+06	1.06667e+06	4.89933e+06	2.44616e+06	964643	3.06229e+06	1.20931e+06	2.96542e+06	2.94744e+06	5.12122e+06	4.19562e+06	2.05282e+06	1.95931e+07	2.62514e+06
Unknown_MW:222.12558	222.126	2.357		1.6174e+07	1.44351e+07	9.40454e+06	1.24799e+07	8.87851e+06	5.63176e+06	1.01127e+07	8.6502e+06	9.78847e+06	1.04982e+07	1.01471e+07	6.35373e+06	1.48551e+07	5.91228e+06	6.75279e+06	1.39562e+07	8.23448e+06	8.05306e+06	1.05205e+07	1.10738e+07	8.67146e+06
Unknown_MW:86.03673	86.0367	3.811	53.1	1.63232e+07	1.37025e+07	7.37857e+06	8.11104e+06	6.22948e+06	1.28583e+07	7.60058e+06	2.56078e+07	8.2591e+06	6.86934e+06	4.54672e+06	9.16925e+06	5.40341e+06	2.45225e+07	8.63167e+06	2.53036e+07	6.75552e+06	1.26506e+07	9.42976e+06	8.17461e+06	5.73141e+06
Unknown_MW:349.22521	349.225	2.193		3.69578e+07	1.23553e+07	3.6205e+07	2.73373e+07	1.32495e+07	3.06259e+07	1.34716e+07	6.39216e+06	1.60901e+07	3.64041e+07	1.55119e+07	3.79631e+07	2.02959e+07	4.91932e+07	8.85096e+06	3.04498e+07	5.41929e+07	3.26294e+07	1.16752e+07	1.8351e+07	1.88641e+07
Unknown_MW:144.06473	144.065	8.99		9.36582e+06	1.13626e+07	9.06307e+06	1.36669e+07	1.92984e+07	8.37487e+06	9.51611e+06	7.20123e+06	9.71281e+06	1.67037e+07	1.18024e+07	1.3863e+07	1.04837e+07	1.48437e+07	1.11224e+07	8.86157e+06	8.72209e+06	9.83831e+06	1.14201e+07	1.19165e+07	7.0241e+06
Unknown_MW:176.11242	176.112	3.189		1.59642e+07	1.19727e+07	1.4484e+07	1.50716e+07	1.86984e+07	7.4689e+06	1.19063e+07	8.58948e+06	9.42363e+06	1.73477e+07	2.24192e+07	2.0144e+07	2.48921e+07	2.81855e+07	2.86326e+07	1.54623e+07	2.16584e+07	1.46682e+07	2.38039e+07	1.94594e+07	1.47951e+07
Unknown_MW:184.01909	184.019	1.795		534796	493648	606324	2.79142e+07	4.14572e+07	2.622e+07	908162	517113	362625	390966	400116	3.26077e+07	402269	3.76093e+07	4.07267e+07	470996	457779	451644	598578	469044	472627
Unknown_MW:369.28787	369.288	2.163		9.86651e+06	9.88317e+06	1.78342e+07	1.80592e+07	6.45089e+06	2.28944e+07	1.42733e+07	1.24218e+07	1.45794e+07	2.54141e+07	1.65276e+07	2.23408e+07	1.67947e+06	1.58119e+07	1.63765e+07	6.73341e+06	1.83645e+07	1.34024e+07	1.54419e+07	2.18885e+07	1.28689e+07
Unknown_MW:309.08238	309.082	6.445		5.0328e+07	4.37271e+07	1.02529e+07	3.07903e+07	2.12438e+07	2.36567e+06	1.40865e+07	1.43933e+07	3.68705e+07	6.26045e+07	5.64124e+07	1.59925e+07	5.51416e+07	6.90326e+06	1.65006e+07	1.23333e+07	6.09026e+07	4.58844e+07	3.24361e+07	6.86245e+07	5.41301e+06
Unknown_MW:462.25483	462.255	2.691		3.12204e+07	3.02773e+07	2.5246e+07	2.8711e+07	2.66777e+07	2.12045e+07	2.65001e+07	1.83513e+07	2.53947e+07	2.73545e+07	2.28395e+07	2.02723e+07	1.55564e+07	2.67641e+07	2.10939e+07	1.5255e+07	1.7928e+07	2.05699e+07	2.21129e+07	2.81792e+07	1.5667e+07
Unknown_MW:322.178	322.178	1.825	77.4	2.27215e+07	3.21171e+07	1.80706e+07	9.85203e+06	1.27095e+07	9.82992e+06	1.60024e+07	1.91179e+07	1.85213e+07	2.49982e+07	1.93537e+07	1.31381e+07	2.02741e+07	1.27294e+07	1.23461e+07	3.4493e+07	2.29263e+07	2.74154e+07	2.50495e+07	3.9245e+07	4.52337e+07
Unknown_MW:281.13921	281.139	3.24		1.02875e+07	9.90046e+06	1.20649e+06	5.54798e+06	2.8683e+06	167541	2.9785e+06	978932	6.68248e+06	501051	289002	151980	217718	253329	145044	168181	168658	482365	177390	399899	148532
Unknown_MW:298.17805	298.178	1.789	90.9	2.70949e+07	3.03489e+07	2.39216e+07	9.78677e+06	2.59066e+06	5.37356e+06	2.52483e+07	2.54134e+07	2.33906e+07	1.20571e+07	2.28325e+07	7.4032e+06	2.26824e+07	3.13309e+06	3.03633e+06	2.32972e+07	2.80056e+07	2.85906e+07	2.44054e+07	2.76856e+07	1.97489e+07
Unknown_MW:350.13964	350.14	32.728		1.30972e+07	1.45443e+07	2.86853e+06	667770	1.25657e+07	8.66127e+08	3.07453e+06	490960	1.97317e+06	1.73102e+07	1.33075e+07	2.6258e+07	1.08064e+07	2.28758e+07	1.90504e+07	1.37446e+07	2.32622e+07	1.90605e+07	1.27382e+07	1.49145e+07	2.86578e+07
Unknown_MW:252.12091	252.121	3.379		6.90439e+06	5.27545e+06	9.36348e+06	5.8001e+06	4.69779e+06	7.79335e+06	9.35723e+06	1.11775e+07	1.28272e+07	4.24335e+06	7.96557e+06	6.83384e+06	1.0691e+07	1.15227e+07	8.87886e+06	7.73255e+06	1.28942e+07	1.12736e+07	1.26762e+07	1.06361e+07	9.69786e+06
Unknown_MW:364.18864	364.189	1.823		2.43388e+07	1.60903e+07	2.6797e+07	7.81006e+06	4.00763e+06	1.02016e+07	2.52985e+07	1.81189e+07	1.81703e+07	2.09116e+07	2.914e+07	1.50031e+07	2.48156e+07	1.44286e+07	1.68242e+07	1.34961e+07	2.83378e+07	2.24733e+07	2.96709e+07	1.5698e+07	2.89077e+07
Unknown_MW:199.15722	199.157	2.411		1.12691e+06	3.25412e+06	6.95232e+06	7.45306e+06	7.4783e+06	3.21163e+07	1.34006e+07	8.29261e+06	3.22174e+06	1.1156e+07	1.44825e+07	1.23687e+07	1.07271e+07	5.95479e+06	1.5912e+07	1.49316e+07	1.94236e+07	1.50983e+07	4.04761e+06	2.42761e+07	9.66417e+06
Unknown_MW:276.08205	276.082	1.952	49.2	509608	431540	371785	1.25271e+07	1.76127e+07	1.2516e+07	376379	368652	308365	422505	394788	1.16575e+07	438371	1.21249e+07	1.60257e+07	445173	500387	449421	439263	458821	553472
Unknown_MW:238.15688	238.157	2.25	47.1	1.5411e+07	1.57207e+07	1.02293e+07	1.25937e+07	9.44648e+06	5.8947e+06	1.029e+07	1.10846e+07	8.87996e+06	9.12921e+06	9.71859e+06	8.28264e+06	1.20181e+07	1.36851e+07	1.17842e+07	1.04525e+07	1.23407e+07	1.26005e+07	1.2404e+07	1.16539e+07	1.40771e+07
Unknown_MW:85.05272	85.0527	16.881		2.08231e+06	8.30224e+06	1.40971e+07	2.35984e+06	6.06384e+06	1.65441e+07	3.23099e+06	2.62662e+06	6.86839e+06	2.89935e+07	1.15754e+07	1.1581e+07	2.71872e+07	1.71943e+07	1.62929e+07	3.30573e+07	2.69211e+07	1.39795e+07	3.89674e+07	3.61891e+07	2.05016e+07
Unknown_MW:213.17288	213.173	3.199		1.4157e+07	1.07249e+07	1.05345e+07	1.28267e+07	1.36043e+07	1.04719e+07	2.08329e+07	7.44839e+06	1.37951e+07	2.56728e+07	2.96831e+07	9.49282e+06	1.5548e+07	1.43448e+07	1.57459e+07	8.74566e+06	1.57154e+07	1.04494e+07	1.18727e+07	2.24465e+07	1.48838e+07
Unknown_MW:473.22509	473.225	2.792		1.33632e+07	1.57831e+07	1.18035e+07	1.54597e+07	1.74987e+07	7.20656e+06	1.31118e+07	6.73523e+06	9.3107e+06	1.15663e+07	1.0339e+07	7.0947e+06	9.06476e+06	6.65784e+06	7.4433e+06	5.77751e+06	6.53923e+06	8.454e+06	1.10413e+07	1.0857e+07	8.55203e+06
Unknown_MW:350.23035	350.23	2.157		3.02536e+07	3.21171e+07	2.94882e+07	1.71413e+07	1.32495e+07	3.08848e+07	3.30136e+07	2.63219e+07	2.62115e+07	3.64041e+07	4.65471e+07	3.79631e+07	1.3681e+07	4.91932e+07	4.73635e+07	3.04498e+07	5.41929e+07	1.43236e+07	4.58474e+07	4.35611e+07	4.67478e+07
Unknown_MW:302.05869	302.059	5.941		2.22649e+07	9.577e+06	3.05496e+07	2.64092e+07	2.06955e+07	8.671e+07	2.30045e+07	1.37175e+07	1.75472e+07	2.1235e+08	1.00911e+08	6.45211e+07	4.90606e+07	4.5633e+07	3.26087e+07	4.12233e+07	4.15092e+07	1.59546e+07	3.09696e+07	5.37857e+07	3.69292e+07
Unknown_MW:230.13793	230.138	2.866		1.18496e+07	1.44794e+07	1.05298e+07	1.34115e+07	1.71323e+07	1.25322e+07	1.16923e+07	9.24703e+06	9.40441e+06	8.32136e+06	8.24733e+06	1.29138e+07	9.15961e+06	1.27795e+07	1.07753e+07	6.20459e+06	6.4432e+06	8.10016e+06	9.73813e+06	1.16414e+07	1.06314e+07
Unknown_MW:176.10485	176.105	2.297		2.81917e+07	2.45661e+07	1.48037e+07	1.5045e+07	1.02144e+07	1.66352e+07	1.75772e+07	1.75022e+07	1.94996e+07	1.99875e+07	1.17076e+07	1.42131e+07	1.31817e+07	1.58634e+07	3.7606e+06	1.58055e+07	1.3581e+07	1.77754e+07	1.65496e+07	2.33665e+07	1.27523e+07
Unknown_MW:354.00411	354.004	12.883		5.15344e+06	2.99638e+06	3.21628e+06	8.18217e+06	1.02383e+07	5.97026e+06	2.86748e+06	2.46984e+06	3.43019e+06	99068.8	29963.3	35796.9	24243.1	25887.5	34498.1	37091.5	26283.7	27550.8	22928.5	23499.6	20777.1
Unknown_MW:541.38233	541.382	2.107		1.35771e+07	1.25998e+07	1.13451e+07	1.17223e+07	713286	9.40059e+06	1.39821e+07	9.64003e+06	1.04139e+07	1.62212e+07	1.40728e+07	1.70781e+07	9.93627e+06	5.27147e+06	8.67253e+06	5.41881e+06	7.62452e+06	8.1116e+06	8.60018e+06	1.51311e+07	6.08693e+06
Unknown_MW:354.22285	354.223	1.681	53.3	565770	458043	462849	1.70965e+07	2.84653e+07	1.65147e+07	722557	384700	406273	264862	358783	2.2316e+07	432103	2.44105e+07	2.60317e+07	455961	416494	504656	1.29042e+06	431337	423650
Unknown_MW:111.98302	111.983	3.404		1.45221e+06	2.81104e+06	3.32144e+06	4.81508e+06	2.1033e+07	1.92398e+07	1.44883e+06	1.05072e+06	894307	2.21637e+06	1.55786e+06	1.75368e+07	4.59505e+06	1.14757e+07	1.58562e+07	1.03821e+06	1.86406e+06	797031	823139	1.40632e+06	1.49937e+07
Unknown_MW:176.08369	176.084	2.389		1.89997e+07	1.48624e+07	8.90505e+06	7.97328e+06	1.01129e+07	6.47301e+06	1.34202e+07	1.05096e+07	1.52176e+07	8.61037e+06	1.14441e+07	1.07624e+07	1.25456e+07	9.08457e+06	9.11149e+06	9.4e+06	1.51549e+07	1.36955e+07	1.47326e+07	1.32859e+07	1.34519e+07
Unknown_MW:334.13486	334.135	8.761		1.61394e+07	1.52917e+07	435447	9.40221e+06	4.99003e+06	165418	320195	5.38682e+06	4.8273e+06	177055	59542.5	63939.1	98000.1	153618	46558.8	465543	57079.5	522300	334027	142165	58585.8
Unknown_MW:663.41284	663.413	2.209		2.77121e+06	3.24989e+06	4.28349e+06	1.25394e+06	491302	1.2424e+06	7.25956e+06	6.8475e+06	3.14378e+06	6.9124e+06	3.82623e+06	6.89436e+06	3.74898e+06	4.47737e+06	2.24267e+06	718540	5.44553e+06	8.00655e+06	2.78894e+06	1.50294e+07	1.63479e+07
Unknown_MW:96.06871	96.0687	4.539		2.94864e+07	2.91731e+06	9.10683e+06	775862	2.01081e+07	2.52454e+07	2.21906e+07	1.17971e+07	4.54025e+07	5.20208e+07	4.97561e+07	1.26573e+07	4.34855e+07	2.8828e+07	2.2029e+07	3.11486e+07	3.4568e+07	3.44484e+07	2.89595e+07	4.40576e+07	5.38687e+07
Unknown_MW:434.08715	434.087	6.27		3.34263e+07	3.04887e+07	2.18227e+07	1.72195e+07	1.73919e+07	608565	2.25232e+07	1.34637e+07	2.31877e+07	8.12866e+06	9.4089e+06	7.55546e+06	1.87049e+07	1.10887e+07	1.21018e+07	2.14449e+07	1.55728e+07	2.34827e+07	2.41865e+07	2.98959e+07	2.57715e+07
Unknown_MW:367.23588	367.236	1.817		3.73344e+07	1.79819e+07	1.50572e+07	6.59127e+06	8.90453e+06	2.16837e+07	3.51903e+07	1.66014e+07	3.36388e+07	1.4839e+07	1.70133e+07	8.36749e+06	1.78818e+07	1.50203e+07	5.42045e+06	1.61415e+07	2.20761e+07	2.03443e+07	2.04492e+07	1.92924e+07	2.74101e+07
Unknown_MW:175.09972	175.1	2.896		2.28404e+06	1.5029e+06	3.02934e+06	2.75935e+06	732629	946469	1.36101e+06	811423	1.88141e+06	1.3427e+06	2.3455e+06	996695	1.12834e+06	1.0474e+06	1.2576e+06	1.00644e+06	1.03409e+06	928117	2.0575e+06	1.13691e+06	1.89464e+06
Unknown_MW:314.11542	314.115	8.631		4.52894e+07	5.57504e+07	4.09261e+07	6.41636e+07	8.26766e+06	1.18543e+07	5.45545e+07	4.14305e+07	3.25358e+07	2.79091e+07	1.22469e+07	1.72722e+07	2.46074e+07	1.4705e+07	1.59414e+07	9.123e+06	1.51546e+07	9.61408e+06	4.25711e+07	3.50151e+07	5.04111e+07
Unknown_MW:210.1021	210.102	11.453		7.68967e+07	8.26961e+07	7.22168e+07	6.44986e+07	3.05412e+07	9.84067e+06	1.86154e+07	1.61254e+07	2.1038e+07	3.02293e+06	1.01594e+07	5e+06	1.13821e+07	1.19328e+07	6.53788e+06	1.45763e+07	7.59761e+06	1.33213e+07	1.33486e+07	1.21512e+07	7.68387e+06
Unknown_MW:159.06841	159.068	3.236		7.33581e+06	7.60509e+06	8.84067e+06	8.59392e+06	1.08522e+07	1.68453e+07	9.71531e+06	9.40008e+06	9.72216e+06	1.72157e+07	1.51996e+07	1.45552e+07	1.8094e+07	2.36012e+07	1.70575e+07	1.45203e+07	1.57714e+07	1.50745e+07	1.71331e+07	1.54978e+07	1.47641e+07
Unknown_MW:315.18683	315.187	1.855		1.52946e+06	798929	957024	2.62615e+07	3.45502e+07	2.63075e+07	2.842e+06	926771	930147	1.04794e+06	913038	3.036e+07	1.08403e+06	3.42061e+07	3.37575e+07	1.05409e+06	998917	856882	987975	972916	1.01252e+06
Unknown_MW:278.08606	278.086	2.368		7.75645e+06	1.32986e+07	6.40516e+06	6.38313e+06	6.22405e+06	7.61787e+06	1.21393e+07	5.43515e+06	7.0425e+06	1.26589e+07	1.22501e+07	1.87091e+07	1.01033e+07	1.46622e+07	1.10806e+07	9.60307e+06	8.09257e+06	7.81415e+06	1.30349e+07	1.20266e+07	7.95168e+06
Unknown_MW:429.20831	429.208	3.354		1.77057e+07	1.65705e+07	1.25245e+07	1.87087e+07	1.97212e+07	1.42033e+07	1.19146e+07	1.24479e+07	1.25184e+07	1.57713e+07	1.29949e+07	1.74797e+07	1.38704e+07	1.96959e+07	1.80937e+07	1.23067e+07	1.39292e+07	1.16378e+07	1.26093e+07	1.44147e+07	1.83697e+07
Unknown_MW:276.17257	276.173	1.929		1.52923e+07	1.22774e+07	7.66804e+06	9.86693e+06	9.81674e+06	4.58626e+06	8.60764e+06	7.46985e+06	8.57876e+06	9.11804e+06	1.06596e+07	4.96139e+06	9.64957e+06	3.56801e+06	4.90092e+06	8.14351e+06	7.2313e+06	1.34355e+07	9.08827e+06	9.60527e+06	1.44327e+07
Unknown_MW:198.16197	198.162	1.781		9.60589e+06	1.45994e+07	5.905e+06	2.95305e+06	1.33399e+06	1.50705e+07	1.12143e+07	7.97857e+06	7.09881e+06	4.69454e+06	8.14036e+06	8.27552e+06	1.2335e+07	2.17346e+06	1.44456e+07	8.89515e+06	1.53904e+07	1.49244e+07	2.2412e+07	1.31206e+07	1.89857e+07
Unknown_MW:199.07051	199.071	3.185		1.27144e+07	1.28502e+07	9.87179e+06	1.32604e+07	1.35825e+07	8.61069e+06	9.35876e+06	7.89824e+06	9.79845e+06	1.1311e+07	9.56185e+06	1.05423e+07	1.04957e+07	1.06119e+07	9.35273e+06	8.9926e+06	8.40581e+06	8.92296e+06	9.88639e+06	1.24703e+07	8.25587e+06
Unknown_MW:333.86673	333.867	22.893		3.11017e+07	1.55715e+07	1.64557e+07	3.92843e+07	2.44306e+07	1.18475e+07	8.25037e+06	1.21971e+07	1.79317e+07	2.34262e+06	1.56393e+06	1.73015e+06	1.9851e+06	2.32312e+06	2.03055e+06	5.38613e+06	961393	1.94927e+06	1.74141e+06	2.12396e+06	1.27826e+06
Unknown_MW:264.17255	264.173	2.218		1.73155e+07	1.90701e+07	1.39888e+07	1.38921e+07	1.24584e+07	9.04254e+06	1.34439e+07	1.13497e+07	1.05441e+07	1.39636e+07	1.49562e+07	1.1997e+07	1.36723e+07	1.50589e+07	1.50947e+07	1.07928e+07	1.80387e+07	1.42659e+07	1.6529e+07	1.58676e+07	1.5924e+07
Unknown_MW:168.05517	168.055	14.989		1.55955e+07	1.20174e+07	1.17021e+07	1.27482e+08	6.04824e+06	4.50888e+07	4.40998e+07	2.47206e+06	2.08606e+07	2.25516e+06	2.43987e+07	2.86519e+06	2.20877e+07	2.46888e+07	2.15211e+07	2.39076e+06	4.08768e+07	3.27982e+07	1.81351e+07	4.75908e+07	3.50644e+07
Unknown_MW:139.0997	139.1	9.311		433111	418113	204644	1.88703e+07	4.06732e+07	2.79594e+07	317319	236785	283963	538619	264177	2.07881e+07	409305	2.98518e+07	2.83328e+07	319563	380785	312734	323862	375891	225297
Unknown_MW:349.00818	349.008	13.002		1.27383e+07	5.96798e+06	1.07607e+07	2.42818e+07	9.1462e+06	1.24462e+07	8.57944e+06	5.3364e+06	1.8535e+07	221547	165033	130201	97652.3	99069.4	119470	93797.3	99944.9	88942.9	86951.2	82244.4	99951
Unknown_MW:507.83934	507.839	22.308		7.31384e+07	5.3516e+07	6.05245e+07	9.30793e+07	7.1599e+07	6.66812e+07	4.46499e+07	5.52025e+07	6.04008e+07	3.00051e+07	2.05843e+07	2.24404e+07	1.85538e+07	2.58103e+07	2.30765e+07	3.74396e+07	1.45984e+07	2.2254e+07	2.15324e+07	1.84189e+07	1.64409e+07
Unknown_MW:196.1463	196.146	2.234		1.3317e+07	5.03753e+06	1.00178e+07	7.02531e+06	6.83072e+06	4.53885e+06	7.89247e+06	1.10742e+07	6.34293e+06	5.78898e+06	4.813e+06	4.76387e+06	1.10039e+07	6.40217e+06	135676	8.55256e+06	6.89984e+06	8.18019e+06	9.40872e+06	9.8002e+06	1.16306e+07
Unknown_MW:561.27289	561.273	3.499		4.47653e+07	3.02654e+07	2.61738e+07	4.01993e+07	2.65645e+07	2.21074e+07	2.44555e+07	2.18729e+07	2.36544e+07	2.99486e+07	2.45737e+07	2.42125e+07	2.85733e+07	2.65582e+07	2.77044e+07	2.20375e+07	2.47807e+07	2.28727e+07	2.73053e+07	3.02872e+07	3.4228e+07
Unknown_MW:218.11539	218.115	2.197		2.11472e+07	2.39187e+07	1.09711e+07	1.22519e+07	7.98014e+06	8.70388e+06	1.54743e+07	2.37148e+07	1.66172e+07	1.24244e+07	1.10711e+07	9.88394e+06	1.39984e+07	1.12038e+07	7.59835e+06	1.81495e+07	1.45026e+07	1.86835e+07	1.56862e+07	1.78836e+07	1.55656e+07
Unknown_MW:348.10046	348.1	7.97		2.3332e+07	1.42702e+07	2.85944e+07	2.57196e+07	2.51057e+07	4.68667e+07	2.89461e+07	3.58475e+07	2.90255e+07	1.12432e+08	7.62934e+07	5.75905e+07	5.7673e+07	4.90502e+07	5.01512e+07	6.71492e+07	7.03948e+07	4.91736e+07	5.34889e+07	7.71038e+07	7.23159e+07
Unknown_MW:189.11131	189.111	5.895		1.84214e+06	6.72966e+06	1.65999e+06	2.10254e+06	5.73428e+06	1.36164e+06	1.81278e+06	1.20739e+06	967671	1.97245e+06	741259	347355	595524	448511	3.21722e+06	1.19485e+06	1.13478e+06	1.3336e+06	1.34721e+06	2.32057e+06	1.40064e+06
Unknown_MW:242.1154	242.115	2.148	97.6	3.49826e+07	3.10531e+07	1.60355e+07	2.1347e+07	1.77307e+07	1.48264e+07	3.11329e+07	3.43405e+07	3.03561e+07	1.87599e+07	2.55352e+07	2.11728e+07	2.88054e+07	2.50852e+07	1.90702e+07	2.31087e+07	3.43613e+07	1.09046e+07	3.21393e+07	3.23087e+07	2.47408e+07
Unknown_MW:299.2249	299.225	2.36		1.59805e+07	1.94707e+07	1.23426e+07	1.0861e+07	7.53972e+06	6.09179e+06	2.19474e+07	1.26446e+07	2.14438e+07	1.65334e+07	2.06367e+07	1.22241e+07	1.26024e+07	1.85975e+07	1.48522e+07	6.16371e+06	1.54777e+07	1.22354e+07	1.7163e+07	1.96635e+07	1.77827e+07
Unknown_MW:100.03312	100.033	7.053		2.63609e+07	2.18757e+07	2.36065e+07	2.57499e+07	2.87604e+07	4.40243e+07	3.31896e+07	3.31584e+07	2.98806e+07	5.0481e+07	3.18446e+07	4.59737e+07	3.36533e+07	3.76737e+07	3.62579e+07	3.75962e+07	3.17886e+07	3.7463e+07	2.68659e+07	2.78657e+07	2.60369e+07
Unknown_MW:530.33724	530.337	2.054		1.3562e+07	1.00275e+07	9.40946e+06	1.00562e+07	8.68805e+06	5.61279e+06	9.30769e+06	8.46949e+06	9.88708e+06	9.94708e+06	1.13357e+07	6.41514e+06	9.37709e+06	7.72858e+06	6.98854e+06	6.91399e+06	1.41576e+07	7.7443e+06	9.92795e+06	1.41864e+07	9.16989e+06
Unknown_MW:358.12117	358.121	2.845		8.54071e+06	5.81492e+06	7.44885e+06	5.69136e+06	1.52291e+07	9.25877e+06	3.12771e+06	5.04852e+06	8.50102e+06	2.82952e+07	2.14631e+07	2.70725e+07	2.24164e+07	1.84235e+07	1.42763e+07	2.04957e+07	2.70617e+07	2.09154e+07	3.9537e+06	3.14566e+07	2.7654e+07
Unknown_MW:358.12123	358.121	3.27		1.26267e+07	8.0982e+06	2.50707e+06	1.74818e+06	916374	629246	1.16626e+07	1.5344e+07	1.12273e+06	9.33989e+06	1.39313e+07	814779	1.26065e+07	1.94244e+06	1.32049e+06	1.23499e+07	1.05816e+07	1.32176e+07	7.99829e+06	7.27584e+06	1.89307e+06
Unknown_MW:522.28713	522.287	3.291		5.50321e+06	4.97792e+06	5.08e+06	5.27685e+06	5.75467e+06	3.80458e+06	4.74527e+06	4.42991e+06	3.7891e+06	5.20146e+06	4.82199e+06	2.60931e+06	4.1828e+06	3.75681e+06	3.68272e+06	4.71745e+06	4.73489e+06	4.47913e+06	4.72988e+06	6.16894e+06	8.40425e+06
Unknown_MW:174.1117	174.112	19.236		1.94964e+06	1.59743e+06	1.51355e+06	1.04751e+06	2.68039e+06	3.03114e+06	1.77849e+06	1.26834e+06	1.5443e+06	2.42301e+07	3.9564e+07	7.48997e+07	5.36901e+07	5.55338e+07	7.73773e+07	6.72312e+07	6.55343e+07	5.48689e+07	5.39733e+07	7.0078e+07	4.36532e+07
Unknown_MW:162.06807	162.068	8.296		1.46079e+07	1.41603e+08	3.9124e+07	4.42535e+07	2.12147e+07	2.39654e+07	1.6972e+08	3.24953e+07	1.54253e+07	9.98053e+06	5.62269e+07	1.11266e+08	1.8685e+08	8.25798e+07	9.53192e+07	2.35168e+07	8.66619e+07	5.73085e+07	1.00724e+08	1.71657e+08	2.36451e+07
Unknown_MW:278.15184	278.152	6.469		3.26113e+07	5.00139e+07	3.51322e+07	1.47573e+07	2.51765e+07	1.48843e+07	1.11596e+07	3.99282e+07	4.01512e+07	2.91659e+07	4.40314e+07	2.18342e+07	7.97632e+07	1.91798e+07	2.47801e+07	1.03006e+08	3.9072e+07	2.14468e+07	7.48552e+07	3.48807e+07	2.27502e+07
Unknown_MW:304.20386	304.204	1.952		1.71513e+07	1.46898e+07	2.34009e+07	9.84803e+06	6.61111e+06	5.74748e+06	1.39423e+07	1.18558e+07	5.24492e+06	7.88872e+06	1.60464e+07	7.68312e+06	1.77963e+07	1.22936e+07	1.33771e+07	9.85991e+06	2.42158e+07	1.14478e+07	1.45189e+07	1.96672e+07	1.78229e+07
Unknown_MW:576.25873	576.259	8.82		5.95779e+06	9.86832e+06	6.71198e+06	7.05571e+06	1.04898e+07	3.79539e+06	6.39933e+06	5.29809e+06	8.34716e+06	8.62368e+06	5.81966e+06	3.74412e+06	5.39487e+06	4.94154e+06	3.83333e+06	5.36968e+06	4.68305e+06	6.64878e+06	7.2885e+06	8.03061e+06	3.36443e+06
Unknown_MW:101.04763	101.048	12.367		201141	155682	323933	324539	196910	1.38087e+06	453297	456763	291941	2.33993e+07	1.55846e+07	2.73127e+07	2.08954e+07	1.75206e+07	2.05705e+07	1.57064e+07	1.96529e+07	1.70593e+07	1.92005e+07	1.9923e+07	1.88339e+07
Unknown_MW:183.93857	183.939	23.111		4.97454e+07	3.64661e+07	4.90186e+07	5.69913e+07	4.54955e+07	5.28779e+07	3.06437e+07	3.42916e+07	3.92093e+07	2.74793e+07	1.87909e+07	2.52176e+07	1.848e+07	2.28137e+07	2.43794e+07	2.95022e+07	1.53952e+07	1.76333e+07	2.07442e+07	2.16866e+07	1.65191e+07
Unknown_MW:288.11267	288.113	1.841	52	1.38996e+07	1.42438e+07	1.2387e+07	6.74198e+06	3.31351e+06	2.45228e+06	9.98823e+06	6.64831e+06	9.57714e+06	9.69716e+06	1.10894e+07	1.96273e+06	1.07997e+07	3.19401e+06	4.95628e+06	8.96878e+06	9.95788e+06	9.29338e+06	1.06046e+07	1.19926e+07	1.24277e+07
Unknown_MW:191.08413	191.084	7.09		2.51272e+07	2.18056e+07	2.23052e+07	2.40324e+07	2.68399e+07	3.89442e+07	3.06036e+07	3.0696e+07	2.77866e+07	4.48461e+07	2.9159e+07	4.23972e+07	2.90967e+07	3.45358e+07	3.16359e+07	3.56607e+07	2.80554e+07	3.29011e+07	2.53408e+07	2.66706e+07	2.39544e+07
Unknown_MW:85.05271	85.0527	11.775		851237	818319	2.36622e+06	1.44459e+06	2.489e+06	5.86291e+06	4.1572e+06	1.0476e+07	1.34837e+06	2.96397e+07	3.21418e+07	2.72251e+07	1.86383e+07	2.1501e+07	2.62181e+07	2.89335e+07	2.9079e+07	1.98738e+07	2.41295e+07	2.74713e+07	1.37261e+07
Unknown_MW:304.14951	304.15	3.36		1.02547e+07	1.03247e+07	8.5854e+06	1.23114e+07	1.73579e+07	1.51131e+07	9.0673e+06	7.86178e+06	8.55318e+06	9.43075e+06	9.33048e+06	1.37804e+07	8.76126e+06	1.44663e+07	1.4843e+07	8.86677e+06	7.74775e+06	8.18404e+06	8.68318e+06	1.06472e+07	1.69557e+07
Unknown_MW:288.04304	288.043	12.163		1.51166e+07	4.10609e+07	1.62794e+07	3.26295e+06	3.02367e+07	1.51612e+06	1.15707e+07	7.46257e+06	4.27129e+07	2.0606e+07	2.42572e+07	6.77717e+06	2.31158e+07	6.31461e+06	9.91784e+06	1.84319e+07	2.08485e+07	1.80685e+07	1.70903e+07	1.6903e+07	1.71601e+07
Unknown_MW:128.04729	128.047	3.384		2.98377e+06	3.59792e+06	1.21617e+07	1.03536e+07	6.63612e+06	1.20318e+07	5.93583e+06	1.8765e+07	1.16061e+07	3.2445e+06	4.40877e+06	4.54081e+06	4.2856e+06	3.7288e+06	3.93632e+06	8.17838e+06	4.80323e+06	4.17006e+06	4.40707e+06	5.43677e+06	6.4575e+06
Unknown_MW:309.21512	309.215	2.217		3.89257e+06	5.97397e+06	4.65839e+06	3.61905e+06	1.95518e+06	3.95909e+06	8.28316e+06	3.65021e+06	2.26334e+06	9.48204e+06	5.9247e+06	1.60615e+06	7.07391e+06	6.50489e+06	2.87836e+06	5.3535e+06	5.61847e+06	6.40355e+06	3.75271e+06	1.16096e+07	1.92782e+07
Unknown_MW:331.14239	331.142	7.136		1.02003e+08	1.0193e+08	3.36803e+07	6.95373e+07	1.979e+07	2.8156e+07	4.79507e+07	3.09351e+07	2.18646e+07	4.16748e+07	3.87895e+07	4.93819e+07	6.45748e+07	3.78723e+07	6.43995e+07	1.80744e+07	2.29402e+07	5.91112e+07	2.89132e+07	1.17871e+08	3.30892e+07
Unknown_MW:144.06473	144.065	7.527		4.00822e+07	4.49926e+07	2.8979e+07	4.86428e+07	6.15236e+07	4.47364e+07	1.79739e+07	2.19646e+07	3.1646e+07	4.00006e+07	1.83383e+07	3.86366e+07	1.2767e+07	1.59637e+07	4.01854e+07	1.17965e+07	1.92399e+07	1.50161e+07	1.73144e+07	1.5648e+07	2.56562e+07
Unknown_MW:176.06843	176.068	11.424		7.09763e+06	1.05223e+07	5.84996e+06	5.61638e+06	6.0867e+06	5.47158e+06	8.37395e+06	1.24993e+07	8.27963e+06	3.79842e+06	8.44737e+06	1.08508e+07	1.7276e+07	1.67828e+07	1.36005e+07	2.0136e+07	1.19763e+07	1.98273e+07	1.38298e+07	7.12414e+06	1.33628e+07
Unknown_MW:88.97988	88.9799	11.534		3.92646e+07	3.57359e+07	3.97829e+07	4.70876e+07	4.93518e+07	4.31752e+07	3.14703e+07	3.49978e+07	3.20752e+07	4.07118e+06	1.81174e+06	1.03001e+06	1.56774e+06	2.33273e+06	1.70698e+06	7.98995e+06	521795	1.54654e+06	1.6155e+06	1.66704e+06	981997
Unknown_MW:77.97727	77.9773	32.707		1.5453e+07	1.66808e+07	4.48965e+07	187906	1.89117e+07	2.07995e+06	8.24414e+06	1.37558e+06	2.8983e+06	9.61626e+06	8.38306e+06	1.50412e+07	6.43147e+06	1.42211e+07	1.61512e+07	1.5432e+07	1.5924e+07	1.1847e+07	1.59247e+07	2.14653e+07	3.26834e+07
Unknown_MW:469.93946	469.939	12.546		113721	105256	101362	135696	108069	92052.2	98513.1	92646.8	102579	8.4593e+06	5.1273e+06	1.02505e+06	1.15271e+06	386582	230212	96478	66471.3	74998.5	73774.8	75452.7	83314
Unknown_MW:138.04795	138.048	12.797		1.07607e+07	1.38543e+07	1.51408e+07	1.05213e+07	1.3434e+07	1.98202e+07	1.40161e+07	1.56094e+07	1.75783e+07	1.14413e+07	1.08807e+07	1.62394e+07	8.57644e+06	1.3383e+07	1.3876e+07	1.28118e+07	1.09819e+07	8.96257e+06	9.04922e+06	9.33034e+06	7.94023e+06
Unknown_MW:250.02748	250.027	23.288		5.92079e+07	5.19164e+07	5.38007e+07	6.56539e+07	6.20677e+07	8.64993e+07	5.11439e+07	5.46103e+07	6.27572e+07	1.02321e+08	8.90447e+07	1.13498e+08	8.99637e+07	9.41856e+07	9.82292e+07	8.35412e+07	7.54946e+07	7.02735e+07	6.32077e+07	7.09187e+07	6.25413e+07
Unknown_MW:143.13101	143.131	7.489		1.5489e+07	1.83377e+07	7.12816e+06	9.25757e+06	7.75052e+06	3.13944e+06	9.95021e+06	7.3963e+06	1.22895e+07	1.09462e+07	6.4318e+06	1.00225e+06	4.83546e+06	2.59939e+06	2.15999e+06	3.10881e+06	4.31354e+06	6.713e+06	5.35189e+06	8.54567e+06	6.24037e+06
Unknown_MW:477.2406	477.241	3.667		5.44925e+07	4.93185e+07	4.42296e+07	5.04203e+07	3.76385e+07	2.14747e+07	3.72327e+07	3.14343e+07	3.80854e+07	4.2176e+07	3.4304e+07	2.39659e+07	3.66494e+07	3.14209e+07	2.70276e+07	2.96993e+07	3.3083e+07	2.83408e+07	3.44558e+07	4.57694e+07	3.60079e+07
Unknown_MW:248.14199	248.142	6.728		7.95425e+06	7.36324e+06	1.23134e+06	5.73525e+06	8.65402e+06	382801	1.39534e+06	1.65664e+06	5.41582e+06	137571	117613	174728	96269.5	104286	112062	267264	106311	224182	96928.7	502009	345751
Unknown_MW:330.11031	330.11	2.249	89.7	5.01045e+06	8.90555e+06	1.18472e+07	6.24709e+06	1.27179e+06	8.23041e+06	1.50078e+07	6.20015e+06	6.59388e+06	1.91641e+07	1.79011e+07	1.00176e+07	1.49899e+07	8.61674e+06	1.01676e+07	6.92173e+06	1.14579e+07	1.13233e+07	1.15505e+07	1.64854e+07	1.51745e+07
Unknown_MW:337.04293	337.043	11.582		6.39817e+07	5.90843e+07	8.78449e+07	1.01635e+08	1.05365e+08	1.20064e+08	7.20538e+07	8.46751e+07	6.53465e+07	2.30695e+07	1.26026e+07	6.9501e+06	9.91759e+06	1.40048e+07	9.28316e+06	3.34302e+07	3.4257e+06	9.16796e+06	8.90675e+06	6.64206e+06	4.23761e+06
Unknown_MW:290.09774	290.098	1.916		394433	394588	356074	1.33291e+07	1.72266e+07	1.13396e+07	360474	315221	295334	371400	292572	1.16403e+07	341931	1.45197e+07	1.48856e+07	330525	332600	430429	380399	380568	420288
Unknown_MW:652.38333	652.383	1.767	98.3	903354	745999	828658	2.13808e+07	3.43807e+07	2.26623e+07	1.24118e+06	706735	495596	534330	546835	2.25114e+07	549777	2.45581e+07	2.66606e+07	643706	625642	685498	897551	641039	645936
Unknown_MW:276.13958	276.14	1.754		1.08471e+06	999792	315960	944374	908457	1.10111e+06	460535	1.19617e+07	354941	240755	211792	1.08253e+06	462135	3.41161e+06	1.2473e+06	1.96036e+07	247844	3.84037e+06	467025	336512	312812
Unknown_MW:283.19124	283.191	2.01		1.18581e+07	1.3773e+07	1.12877e+07	4.22759e+06	2.71256e+06	7.54037e+06	1.86839e+07	1.32125e+07	1.55534e+07	2.15228e+07	1.87521e+07	5.61919e+06	1.79517e+07	6.12501e+06	4.55222e+06	1.77905e+07	1.64145e+07	1.92273e+07	1.56527e+07	1.74777e+07	2.06311e+07
Unknown_MW:248.04819	248.048	10.132		5.43369e+07	6.30542e+07	1.29142e+08	7.73255e+07	7.59041e+07	1.94494e+08	1.15988e+08	1.04817e+08	7.87818e+07	1.6732e+08	1.6959e+08	1.77648e+08	1.50037e+08	1.25122e+08	1.65395e+08	1.66916e+08	1.18909e+08	9.86411e+07	1.06145e+08	1.21631e+08	1.55353e+08
Unknown_MW:588.25864	588.259	8.66		1.7609e+07	5.08782e+07	5.22835e+07	6.51289e+07	3.47604e+07	3.87172e+07	5.38575e+07	4.2578e+07	4.97846e+07	9.86083e+07	7.36193e+07	7.5046e+07	5.92029e+07	4.73152e+07	6.99178e+07	5.39866e+07	5.62733e+07	6.4887e+07	7.17228e+07	5.43147e+07	4.91456e+07
Unknown_MW:368.23856	368.239	1.658	71.2	458307	466747	336705	1.59237e+07	2.79694e+07	1.59661e+07	736288	303685	348832	269895	365601	2.19887e+07	283915	2.17322e+07	2.48766e+07	321913	365675	342211	441357	356939	357323
Unknown_MW:174.07531	174.075	2.846		2.07698e+07	1.92683e+07	1.77185e+07	1.96501e+07	1.90083e+07	1.4487e+07	1.81278e+07	1.28394e+07	1.74921e+07	1.9739e+07	1.74708e+07	1.47222e+07	1.58756e+07	1.77535e+07	1.60266e+07	1.25642e+07	1.36448e+07	1.40448e+07	1.59415e+07	1.72224e+07	1.32251e+07
Unknown_MW:348.16176	348.162	10.82		2.02118e+07	1.72036e+07	1.21344e+07	1.87182e+07	2.11866e+07	1.07028e+07	1.27465e+07	1.14756e+07	1.39827e+07	1.60321e+07	1.51106e+07	1.44523e+07	1.40595e+07	1.38918e+07	1.26556e+07	1.05036e+07	1.57853e+07	1.59989e+07	1.44696e+07	1.50095e+07	1.17304e+07
Unknown_MW:129.07898	129.079	3.389		1.32746e+07	5.717e+07	3.0192e+07	5.94374e+07	7.12375e+07	2.07047e+07	6.95879e+07	3.43907e+07	4.09415e+07	5.30117e+07	3.47718e+07	2.04966e+07	2.34125e+07	2.14379e+07	1.78756e+07	2.28936e+07	2.14612e+07	3.80151e+07	2.98871e+07	5.39298e+07	1.24435e+07
Unknown_MW:131.09463	131.095	8.617		2.92788e+07	4.25425e+07	3.56933e+07	2.9844e+07	2.75987e+07	2.2396e+07	4.50619e+07	2.93975e+07	4.7439e+07	8.83173e+07	8.37293e+07	4.37587e+07	7.65428e+07	3.74689e+07	2.76222e+07	6.41435e+07	3.47647e+07	2.96587e+07	6.48478e+07	8.85507e+07	7.43977e+07
Unknown_MW:118.06297	118.063	4.048		2.8997e+07	1.39866e+07	9.00749e+06	8.7965e+06	1.46053e+07	6.96539e+06	6.6222e+06	1.39013e+07	1.04034e+07	1.13119e+06	2.0346e+06	6.95946e+06	808389	9.42493e+06	6.19573e+06	7.85359e+06	4.34891e+06	3.41919e+06	2.21128e+06	1.39184e+06	8.4793e+06
Unknown_MW:292.16746	292.167	3.506		1.97123e+07	1.80095e+07	7.51851e+06	1.01567e+07	1.12872e+07	8.36119e+06	1.73688e+07	1.55422e+07	3.35537e+07	1.25696e+07	1.57393e+07	7.19341e+07	1.25118e+07	1.606e+07	1.40515e+07	1.73607e+07	1.67657e+07	2.05876e+07	2.78899e+07	1.00253e+07	2.25146e+07
Unknown_MW:315.21982	315.22	2.111		2.61644e+07	2.20513e+07	1.99163e+07	1.08428e+07	1.3465e+07	1.31541e+07	2.08248e+07	1.47389e+07	2.36924e+07	2.23296e+07	2.31153e+07	1.79138e+07	1.09794e+07	3.20296e+07	9.48376e+06	8.54486e+06	2.42313e+07	1.92957e+07	2.79809e+07	2.61056e+07	1.90213e+07
Unknown_MW:203.98552	203.986	3.797		1.49946e+07	7.35462e+07	7.00493e+07	6.46042e+07	6.4689e+07	3.19984e+07	9.3446e+07	5.69292e+07	8.04214e+07	7.7277e+07	6.85072e+07	2.49322e+07	6.55469e+07	3.38107e+07	3.54916e+07	6.11617e+07	8.78461e+07	1.07317e+08	1.13283e+08	1.11566e+08	8.43677e+07
Unknown_MW:162.08924	162.089	3.345		1.45037e+07	1.5982e+07	1.19874e+07	1.63803e+07	1.19086e+07	6.48335e+06	8.66062e+06	9.75733e+06	1.33381e+07	3.97636e+06	3.61391e+06	5.37824e+06	3.8367e+06	4.31158e+06	4.38034e+06	3.50596e+06	4.10628e+06	3.4329e+06	4.62146e+06	6.1165e+06	3.68942e+06
Unknown_MW:170.03439	170.034	10.971		1.33863e+07	1.52079e+07	1.37466e+07	1.00344e+07	1.29055e+07	6.30788e+06	1.56162e+07	9.14582e+06	1.3506e+07	2.07036e+07	1.92833e+07	4.31622e+06	1.18765e+07	1.04368e+07	6.27803e+06	1.59562e+07	2.1271e+07	2.09977e+07	1.86571e+07	1.7678e+07	1.03368e+07
Unknown_MW:222.08919	222.089	6.497	66.7	7.78531e+06	1.09244e+07	3.32804e+06	2.77641e+06	3.16506e+06	531574	2.98617e+06	8.86871e+06	3.71114e+06	2.32716e+06	1.72598e+06	3.90086e+06	3.69231e+06	9.75388e+06	1.98535e+06	8.96276e+06	5.44965e+06	1.22001e+07	9.02904e+06	6.14975e+06	4.12826e+06
Unknown_MW:208.0947	208.095	3.404		4.25855e+06	4.30062e+06	7.92604e+06	4.43173e+06	4.1588e+06	9.71013e+06	6.31042e+06	7.85301e+06	1.14167e+07	4.07982e+06	6.93356e+06	6.6905e+06	7.7082e+06	8.63549e+06	7.37011e+06	7.54456e+06	1.1776e+07	7.86491e+06	9.09429e+06	8.1947e+06	9.90699e+06
Unknown_MW:344.10556	344.106	7.84		2.87004e+07	3.89578e+07	1.44764e+07	2.51303e+07	3.89418e+07	2.65335e+06	2.08439e+07	5.1981e+07	3.5779e+07	1.05455e+08	8.86871e+07	6.89478e+07	8.72537e+07	5.90031e+07	5.52807e+07	8.34384e+07	8.41887e+07	6.05451e+07	6.27927e+07	3.39921e+07	6.70544e+07
Unknown_MW:330.08993	330.09	6.264		3.03707e+07	1.36929e+07	3.43838e+07	3.96224e+07	2.40724e+07	4.5824e+07	3.86955e+07	5.4427e+07	2.31489e+07	1.44939e+08	7.67596e+07	1.07562e+08	9.33993e+07	1.04268e+08	1.0179e+08	1.2727e+08	8.94741e+07	1.05514e+08	6.76098e+07	8.66226e+07	1.18076e+08
Unknown_MW:209.94187	209.942	11.695		5.10587e+06	4.86864e+06	1.10033e+07	8.48534e+06	9.2709e+06	3.15584e+07	1.1919e+07	1.41948e+07	1.1373e+07	2.13627e+06	1.58338e+06	1.20415e+06	1.27466e+06	1.08213e+06	1.50735e+06	1.09563e+07	496944	567919	210354	682224	644210
Unknown_MW:401.1927	401.193	2.5		5.57191e+06	9.42471e+06	8.18487e+06	5.8333e+06	4.78593e+06	8.32301e+06	1.19024e+07	5.22871e+06	6.09744e+06	1.00352e+07	9.94719e+06	9.91289e+06	8.29011e+06	5.93634e+06	8.0643e+06	4.68525e+06	6.53486e+06	8.06006e+06	9.86671e+06	1.25699e+07	1.01521e+07
Unknown_MW:192.15139	192.151	2.351		2.49228e+06	1.0496e+06	6.85772e+06	7.67763e+06	8.93233e+06	1.43484e+07	9.00937e+06	7.13844e+06	4.98784e+06	7.22884e+06	1.45984e+07	7.91848e+06	1.18153e+07	4.36325e+06	2.90275e+07	1.67937e+07	2.20302e+07	7.65317e+06	4.04543e+06	1.17148e+07	1.2521e+07
Unknown_MW:270.03249	270.032	12.47		1.52737e+07	2.30773e+07	1.6032e+07	1.44285e+07	1.83322e+07	1.87306e+07	2.3882e+07	2.14141e+07	2.66486e+07	3.20384e+07	3.14717e+07	1.23406e+07	2.54012e+07	1.42969e+07	1.41833e+07	2.48656e+07	2.12896e+07	2.37221e+07	2.1887e+07	2.04358e+07	1.68052e+07
Unknown_MW:355.84863	355.849	22.887		3.11017e+07	1.55715e+07	1.64557e+07	3.92843e+07	2.44306e+07	1.18475e+07	8.25037e+06	1.21971e+07	1.79317e+07	2.34262e+06	1.56393e+06	1.73015e+06	1.9851e+06	2.32312e+06	2.03055e+06	5.38613e+06	961393	870713	1.74141e+06	2.12396e+06	1.27826e+06
Unknown_MW:161.95665	161.957	23.222		4.16979e+07	3.15895e+07	4.9785e+07	5.37154e+07	4.58582e+07	5.76847e+07	3.2263e+07	3.43721e+07	3.95065e+07	3.84351e+07	2.72516e+07	3.69788e+07	2.68271e+07	2.95175e+07	3.50272e+07	3.30436e+07	2.37046e+07	2.27322e+07	2.58233e+07	3.03422e+07	2.42897e+07
Unknown_MW:161.10718	161.107	3.203		1.56177e+07	1.24432e+06	2.35513e+07	1.56528e+07	2.50183e+07	8.81868e+06	1.61558e+07	1.86054e+07	5.1495e+06	2.55826e+07	4.95154e+07	3.13442e+07	5.21998e+07	1.3655e+08	400823	2.77668e+07	4.84411e+07	3.71779e+07	6.00822e+07	3.79298e+07	913676
Unknown_MW:99.96309	99.9631	15.07		5.37006e+07	3.59833e+07	4.27399e+07	4.69594e+07	3.70148e+07	3.94826e+07	3.17833e+07	3.70626e+07	3.69554e+07	3.64364e+07	2.919e+07	2.76607e+07	2.38125e+07	1.55179e+07	2.14397e+07	3.39396e+07	2.56247e+07	3.11069e+07	3.1011e+07	2.18714e+07	1.88633e+07
Unknown_MW:144.06472	144.065	5.669		1.14917e+08	1.24884e+08	4.76113e+07	6.55934e+07	9.69904e+07	6.03191e+07	5.34326e+07	2.67652e+07	6.9763e+07	1.15787e+08	7.93942e+07	6.32014e+07	5.05173e+07	3.889e+07	4.8119e+07	3.59183e+07	3.16068e+07	5.47953e+07	6.50533e+07	6.0825e+07	3.78993e+07
Unknown_MW:455.30937	455.309	2.131		1.23156e+07	1.63104e+07	5.78046e+06	5.29148e+06	2.79011e+06	7.26575e+06	1.49133e+06	5.24828e+06	8.53011e+06	7.32719e+06	8.52893e+06	1.07381e+07	1.07072e+07	3.98081e+06	6.82131e+06	7.53485e+06	7.10041e+06	9.23047e+06	6.5009e+06	9.56942e+06	7.74895e+06
Unknown_MW:445.19752	445.198	7.595		4.41593e+07	2.97341e+07	2.01428e+07	4.43403e+07	3.3982e+07	1.00296e+07	2.23709e+07	1.94062e+07	3.1006e+07	3.12278e+07	3.23241e+07	3.4552e+07	2.63487e+07	3.16583e+07	2.73278e+07	1.95323e+07	2.84504e+07	2.22402e+07	2.85821e+07	2.35157e+07	2.49874e+07
Unknown_MW:306.22293	306.223	1.712		7.93229e+06	901614	717632	812442	792766	9.76329e+06	366943	721748	589141	2.12705e+06	1.19813e+06	648908	1.65518e+06	1.05294e+06	908511	1.23767e+06	2.49518e+06	1.84274e+06	897241	1.26565e+07	786487
Unknown_MW:258.07306	258.073	7.117		1.42483e+07	1.89726e+07	2.32975e+07	3.49065e+06	1.59529e+07	3.55753e+07	2.93704e+07	2.6272e+07	1.99379e+07	9.37433e+07	6.37156e+07	8.44001e+07	6.28819e+07	5.34302e+07	6.59363e+07	5.99153e+07	5.82313e+07	4.93546e+07	4.39351e+07	4.29448e+07	4.8917e+07
Unknown_MW:308.19876	308.199	3.287	81.3	9.07509e+06	1.12699e+07	1.40782e+07	1.08495e+07	1.71127e+07	1.68644e+07	1.85584e+07	9.39074e+06	1.02082e+07	1.52272e+07	2.14222e+07	2.4496e+07	2.13591e+07	2.44291e+07	2.79652e+07	1.78874e+07	1.22886e+07	1.23097e+07	1.86146e+07	1.61785e+07	1.45619e+07
Unknown_MW:248.06919	248.069	22.022		9.07416e+07	9.42979e+07	1.09911e+08	8.89163e+07	9.88673e+07	1.99221e+08	1.6581e+08	1.04736e+08	1.41854e+07	1.07713e+08	1.51019e+08	2.19734e+08	2.07911e+08	2.10969e+08	4.07781e+07	2.18299e+08	2.22771e+08	1.57766e+08	1.91552e+08	1.80431e+08	2.2827e+08
Unknown_MW:204.09978	204.1	2.301		6.09002e+06	1.08657e+07	5.03235e+06	9.08577e+06	5.04424e+06	1.15239e+06	8.99867e+06	8.42399e+06	4.96715e+06	4.57693e+06	4.62721e+06	4.92677e+06	1.40693e+07	5.89102e+06	4.60127e+06	1.1176e+07	6.29667e+06	6.66846e+06	6.55629e+06	8.43986e+06	7.14141e+06
Unknown_MW:225.18412	225.184	11.378		1.34898e+07	9.71632e+06	8.43898e+06	8.44594e+06	8.73103e+06	3.74947e+06	7.57239e+06	6.40959e+06	9.36727e+06	190485	167747	158949	138505	130653	144212	381457	118970	120701	117617	106460	124264
Unknown_MW:230.13861	230.139	3.393		4.92297e+06	3.92685e+06	3.76558e+06	4.84706e+06	5.28413e+06	4.13643e+06	3.61875e+06	3.97131e+06	2.50311e+06	4.18921e+06	4.30995e+06	4.64105e+06	4.10502e+06	4.77956e+06	4.00967e+06	3.29504e+06	3.51156e+06	4.07706e+06	4.09013e+06	4.47167e+06	2.6202e+06
Unknown_MW:459.21885	459.219	3.11		2.03307e+07	1.73637e+07	1.43765e+07	1.99115e+07	1.62966e+07	1.35837e+07	1.2908e+07	1.36899e+07	1.33648e+07	1.57328e+07	1.59624e+07	1.49625e+07	1.36279e+07	1.85396e+07	1.42381e+07	1.12819e+07	1.28364e+07	1.30638e+07	1.37636e+07	1.76793e+07	1.01737e+07
Unknown_MW:290.09193	290.092	2.717		4.51714e+06	6.66638e+06	2.91646e+06	3.04437e+06	3.71107e+06	3.5852e+06	7.6135e+06	3.19147e+06	5.20454e+06	3.87636e+06	2.38155e+06	1.1136e+06	2.7737e+06	2.07595e+06	1.74847e+06	1.35691e+06	2.88026e+06	3.58682e+06	3.49173e+06	4.16126e+06	4.29139e+06
Unknown_MW:318.13998	318.14	8.497		1.66739e+07	1.98662e+07	2.33807e+07	2.21862e+07	3.36116e+07	3.05498e+07	2.508e+07	1.78731e+07	1.85975e+07	3.99105e+07	2.70469e+07	3.15806e+07	2.86341e+07	2.82588e+07	3.05977e+07	2.90574e+07	2.30028e+07	2.81095e+07	2.50475e+07	3.13212e+07	2.31488e+07
Unknown_MW:185.93674	185.937	22.605		325807	335433	431927	449476	469967	753744	360249	420578	427165	6.65362e+07	3.02142e+07	2.2902e+07	7.11928e+06	6.33477e+06	2.4826e+06	1.08835e+06	436767	341473	428519	339506	369427
Unknown_MW:162.08923	162.089	3.168		1.55065e+07	1.71016e+07	1.30726e+07	1.64344e+07	1.96539e+07	1.69062e+07	1.5468e+07	2.00073e+07	1.3922e+07	1.24532e+07	9.08363e+06	1.44217e+07	7.42282e+06	1.8215e+07	1.1325e+07	1.34946e+07	1.04402e+07	1.63525e+07	1.25929e+07	1.63062e+07	8.63125e+06
Unknown_MW:346.17802	346.178	1.808		1.16326e+07	9.52907e+06	9.05519e+06	3.15255e+06	9.69604e+06	3.02302e+06	1.56943e+07	6.36565e+06	2.35677e+07	2.29513e+07	1.94088e+07	1.94787e+07	9.05391e+06	1.49705e+07	1.36665e+07	2.48658e+07	1.36574e+07	6.0833e+06	1.18607e+07	1.22133e+07	1.18529e+07
Unknown_MW:420.19416	420.194	8.83		8.16549e+06	1.47059e+07	8.38374e+06	1.19947e+07	2.01068e+07	7.23996e+06	8.32789e+06	6.8046e+06	1.04889e+07	1.18728e+07	7.32286e+06	7.1288e+06	7.20184e+06	9.6515e+06	7.27711e+06	7.02014e+06	5.91744e+06	8.2889e+06	9.87058e+06	1.10384e+07	4.13528e+06
Unknown_MW:402.22265	402.223	2.386		1.56483e+07	1.53984e+07	1.12073e+07	1.75727e+07	9.90446e+06	1.07113e+07	1.23723e+07	1.15754e+07	1.00042e+07	1.51179e+07	1.40895e+07	1.26448e+07	1.20409e+07	1.39753e+07	1.17309e+07	8.87014e+06	8.70028e+06	1.10936e+07	1.27922e+07	1.48215e+07	9.14563e+06
Unknown_MW:272.18486	272.185	10.902		756146	543286	458917	522199	411437	371477	611938	525075	551737	4.77729e+06	5.35733e+07	5.13162e+07	3.85758e+07	1.20312e+07	4.16634e+07	712962	7.72172e+07	4.24139e+07	5.51368e+07	7.70561e+07	6.56128e+07
Unknown_MW:672.22005	672.22	2.895		2.51519e+07	3.12574e+07	2.26759e+07	1.99228e+07	1.10254e+07	1.23825e+07	2.46944e+07	1.8825e+07	1.44781e+07	2.72234e+07	2.06023e+07	1.08626e+07	1.88607e+07	1.23411e+07	1.05745e+07	1.88163e+07	1.87778e+07	2.22424e+07	1.98527e+07	3.68073e+07	2.48949e+07
Unknown_MW:300.26645	300.266	1.926		1.24608e+07	1.11457e+07	1.15136e+07	1.08255e+07	7.3856e+06	6.61254e+06	1.21136e+07	7.58471e+06	9.09504e+06	1.16149e+07	1.13585e+07	8.23909e+06	1.19957e+07	4.52505e+06	7.58308e+06	1.03822e+07	1.02968e+07	1.00774e+07	1.07118e+07	1.41924e+07	9.03163e+06
Unknown_MW:516.22637	516.226	9.353		1.60261e+07	2.37507e+07	2.64226e+07	2.90555e+07	9.39782e+07	6.66359e+07	1.8634e+07	2.51927e+07	3.0034e+07	3.33977e+07	2.74093e+07	6.58713e+07	2.42896e+07	6.46597e+07	5.63582e+07	1.92407e+07	2.11815e+07	2.15823e+07	2.20984e+07	2.58326e+07	1.71395e+07
Unknown_MW:528.29246	528.292	2.218		5.69435e+06	2.71468e+06	857238	6.4481e+06	3.52339e+06	179884	845023	712200	2.22995e+06	255769	228794	264228	214921	329792	301102	220171	293379	329650	342417	551491	365514
Unknown_MW:272.1624	272.162	1.868		1.36899e+07	1.61497e+07	6.72695e+06	1.26402e+07	1.13475e+07	8.67607e+06	1.77364e+07	2.22279e+07	9.07204e+06	4.43446e+06	1.55807e+07	1.25612e+07	1.79233e+07	1.5505e+07	1.46829e+07	1.28771e+07	9.74192e+06	2.43966e+07	1.15221e+07	1.79763e+07	2.44603e+07
Unknown_MW:74.03668	74.0367	7.15		1.08307e+07	8.52874e+06	1.02449e+07	9.6152e+06	1.35634e+07	1.55514e+07	1.26347e+07	1.26147e+07	1.50259e+07	1.33351e+07	1.02972e+07	1.58033e+07	1.21463e+07	9.02149e+06	1.19927e+07	1.03902e+07	1.02e+07	1.27041e+07	7.80682e+06	1.04646e+07	8.40238e+06
Unknown_MW:71.07346	71.0735	10.994		1.36127e+07	478722	5.87316e+06	1.04277e+07	8.16715e+06	4.26982e+06	1.1003e+07	7.10607e+06	8.62364e+06	1.61134e+07	1.19321e+07	2.95106e+06	1.13992e+07	1.07675e+07	8.64377e+06	6.98636e+06	8.45606e+06	1.1223e+07	6.7986e+06	1.11111e+07	7.23057e+06
Unknown_MW:92.04732	92.0473	13.128		6.75224e+07	7.51828e+07	6.58573e+07	7.46554e+07	8.51252e+07	8.86996e+07	6.42349e+07	6.37542e+07	5.94841e+07	4.47614e+07	3.8161e+07	4.97295e+07	2.94051e+07	4.76925e+07	4.37492e+07	5.19161e+07	5.18237e+07	4.88292e+07	3.88482e+07	4.98428e+07	8.10742e+07
Unknown_MW:426.1532	426.153	12.351		2.64396e+06	2.22207e+06	5.89177e+06	7.14795e+06	3.11984e+06	3.12894e+07	5.80403e+06	8.4919e+06	3.334e+06	1.69264e+07	1.32939e+07	9.17481e+07	1.28536e+07	2.026e+07	2.12623e+07	1.20112e+07	1.8001e+07	1.14115e+07	1.09711e+07	1.29683e+07	3.4047e+07
Unknown_MW:134.05789	134.058	3.196		5.66938e+06	1.00515e+07	1.17915e+07	6.91543e+06	8.29767e+06	9.71747e+06	1.42917e+07	1.46618e+07	7.21976e+06	1.05776e+07	1.56125e+07	2.03489e+07	2.04828e+07	9.99117e+06	2.03447e+07	2.31286e+07	2.20204e+07	2.24734e+07	1.55701e+07	2.09012e+07	1.15912e+07
Unknown_MW:197.08164	197.082	2.978		398320	408354	399952	352351	826044	127480	678997	301042	294189	465485	660279	930840	1.21227e+06	285658	247624	633902	403345	377879	406117	887176	1.44111e+06
Unknown_MW:196.98335	196.983	11.563		2.7947e+07	2.64615e+07	3.25358e+07	4.25594e+07	4.21177e+07	2.78727e+07	1.69493e+07	2.66613e+07	2.93025e+07	1.34083e+06	603201	222350	727865	801739	625450	3.53385e+06	57923	506178	558813	379048	171733
Unknown_MW:208.08645	208.086	2.298		2.87964e+07	2.52237e+07	1.4011e+07	1.11932e+07	7.90807e+06	2.90474e+06	1.86175e+07	1.03446e+07	1.67166e+07	9.4263e+06	1.89333e+07	9.22016e+06	2.0113e+07	5.06649e+06	5.28816e+06	1.8072e+07	1.69378e+07	1.65201e+07	1.68574e+07	2.1718e+07	9.9351e+06
Unknown_MW:97.08909	97.0891	10.116		334115	457470	301960	1.77607e+07	3.99322e+07	4.57864e+07	340133	358850	319454	510242	405989	1.90128e+07	355198	2.3297e+07	5.20345e+07	357555	306658	334242	340320	324226	336766
Unknown_MW:213.1729	213.173	6.691		1.77255e+07	1.80871e+07	1.50468e+07	1.46672e+07	1.68731e+07	6.72568e+06	1.61586e+07	1.45838e+07	1.87609e+07	5.23472e+06	5.61212e+06	7.62958e+06	1.19658e+07	7.46677e+06	8.85878e+06	7.61583e+06	1.4109e+07	1.1621e+07	1.24086e+07	2.09762e+07	1.72438e+07
Unknown_MW:633.44478	633.445	2.145		6.19149e+06	9.48097e+06	1.22072e+07	1.18176e+07	1.37376e+06	1.00696e+07	1.64536e+07	9.20421e+06	1.09979e+07	1.41555e+07	1.7675e+07	1.33231e+07	1.30971e+07	5.17574e+06	9.81827e+06	5.77477e+06	8.99766e+06	8.44923e+06	1.42049e+07	1.59005e+07	4.51541e+06
Unknown_MW:217.03511	217.035	5.655		2.94665e+06	9.89576e+06	8.62398e+06	657408	7.19972e+06	1.03799e+07	6.24443e+06	1.3763e+07	6.55718e+06	1.94535e+06	634661	3.02966e+06	5.74893e+06	1.57981e+07	1.11314e+07	3.66778e+07	4.05034e+06	3.07028e+07	1.26958e+07	1.39073e+06	2.8448e+07
Unknown_MW:313.17366	313.174	4.256		1.29328e+07	5.00845e+06	8.06303e+06	7.66742e+06	4.57546e+06	4.35866e+06	4.13219e+06	7.11384e+06	1.44173e+07	3.46009e+06	1.5423e+06	836366	708900	3.69077e+06	2.26119e+06	3.4055e+06	1.48795e+06	2.4625e+06	1.4844e+06	600713	261132
Unknown_MW:208.11072	208.111	7.079		2.45553e+07	2.3374e+07	2.55133e+07	2.30798e+07	2.5803e+07	3.8248e+07	2.9616e+07	2.96873e+07	2.95273e+07	4.67658e+07	3.02771e+07	4.1073e+07	3.03079e+07	3.40368e+07	3.23347e+07	3.42936e+07	2.94279e+07	3.37004e+07	2.53215e+07	3.0199e+07	2.63403e+07
Unknown_MW:198.04644	198.046	6.311		2.2073e+07	2.00901e+07	1.11858e+07	1.57107e+07	1.68267e+07	2.62991e+06	1.08383e+07	1.32363e+07	1.89604e+07	4.19824e+07	3.65206e+07	2.43859e+07	3.45282e+07	1.38672e+07	2.32774e+07	1.48349e+07	4.06549e+07	2.62013e+07	2.95619e+07	4.31859e+07	4.08882e+07
Unknown_MW:279.06219	279.062	9.377		1.72493e+07	1.69577e+07	309192	3.00767e+07	540909	627893	3.99907e+06	44737.4	40464.7	60376.5	48024.7	52296.8	41127.8	45196.2	39233.4	48704.4	69760.3	62697.1	43681.2	71391.2	55443.8
Unknown_MW:245.913	245.913	22.951		3.29848e+07	1.92489e+07	2.52705e+07	4.00813e+07	2.73877e+07	2.10438e+07	1.31268e+07	1.74949e+07	2.2127e+07	6.46453e+06	4.44252e+06	5.42537e+06	5.15464e+06	6.63707e+06	6.24088e+06	9.92322e+06	3.77075e+06	5.18265e+06	5.09318e+06	4.60022e+06	3.53439e+06
Unknown_MW:359.14268	359.143	12.279		3.76696e+06	1.1697e+06	1.12312e+06	1.38663e+06	2.07781e+07	686604	2.481e+06	839828	697299	1.36333e+06	225994	237054	268805	952564	2.23539e+06	538425	174250	747313	326454	182547	532507
Unknown_MW:156.11501	156.115	2.367		1.59224e+07	1.01957e+07	6.83629e+06	9.91952e+06	8.39465e+06	6.59979e+06	7.07511e+06	1.37282e+07	6.85856e+06	8.89175e+06	8.52891e+06	3.24225e+06	1.04899e+07	1.42428e+07	7.77515e+06	1.10641e+07	8.13364e+06	1.46023e+07	1.3609e+07	1.19006e+07	1.61417e+07
Unknown_MW:316.07434	316.074	6.024		5.62534e+07	4.55184e+07	3.88324e+07	5.03755e+07	3.0944e+07	5.71859e+07	2.55869e+07	2.62226e+07	1.02761e+07	1.08805e+08	6.5887e+07	4.04498e+07	3.87779e+07	4.1274e+07	1.30089e+07	5.1e+07	2.85497e+07	3.90279e+07	1.31072e+07	3.69224e+07	1.96274e+07
Unknown_MW:397.26753	397.268	2.18		1.07138e+07	1.15086e+07	1.32681e+07	8.21042e+06	5.09606e+06	1.31311e+07	8.52558e+06	1.13746e+07	9.54144e+06	8.84179e+06	1.37887e+07	1.27501e+07	1.24478e+07	7.39449e+06	8.68783e+06	1.12582e+07	1.17973e+07	1.04581e+07	1.11149e+07	1.64402e+07	8.94535e+06
Unknown_MW:84.03232	84.0323	6.673		2.05855e+07	2.15871e+07	2.09988e+07	2.6531e+07	3.8439e+07	4.33936e+07	2.6849e+07	2.20969e+07	1.50991e+07	3.18278e+07	2.63924e+07	4.05009e+07	2.65711e+07	4.00652e+07	4.13647e+07	2.63245e+07	2.69013e+07	2.71532e+07	2.89618e+07	2.93462e+07	2.62217e+07
Unknown_MW:156.05938	156.059	7.026		1.95109e+07	1.5946e+07	1.79168e+07	1.96584e+07	2.17868e+07	3.19988e+07	2.52096e+07	2.39656e+07	2.24066e+07	3.5101e+07	2.42138e+07	3.45633e+07	2.40483e+07	2.85149e+07	2.62236e+07	2.80819e+07	2.25407e+07	2.75964e+07	2.04114e+07	2.02593e+07	1.88833e+07
Unknown_MW:174.08922	174.089	9.043		1.07842e+07	1.72727e+07	4.20112e+06	8.65377e+06	7.24856e+06	339960	3.63392e+06	1.4104e+07	6.77114e+06	1.10692e+06	4.76152e+06	6.15762e+06	1.14822e+07	1.39935e+07	2.54708e+06	1.55373e+07	8.22194e+06	1.4451e+07	1.06663e+07	5.64766e+06	2.9091e+06
Unknown_MW:300.17252	300.173	2.188		8.22343e+06	9.67521e+06	6.43126e+06	9.69828e+06	3.56975e+06	4.94319e+06	6.14464e+06	4.42905e+06	6.60844e+06	1.40372e+07	1.13741e+07	9.84294e+06	8.61572e+06	7.40238e+06	1.01269e+07	4.63273e+06	8.55479e+06	7.89328e+06	8.82794e+06	1.20423e+07	7.83638e+06
Unknown_MW:673.49693	673.497	2.109		1.16484e+07	9.17105e+06	8.35693e+06	1.01881e+07	826014	8.36946e+06	1.85023e+07	1.40276e+07	1.00631e+07	1.36011e+07	1.47694e+07	2.05824e+07	7.48042e+06	2.34003e+06	5.66382e+06	6.75924e+06	1.21248e+07	3.21802e+06	5.38175e+06	1.14344e+07	5.98926e+06
Unknown_MW:146.05788	146.058	3.35		6.06518e+06	9.57527e+06	1.06992e+07	8.41879e+06	1.09514e+07	1.08585e+07	1.14979e+07	9.81109e+06	7.23451e+06	1.16039e+07	1.31471e+07	1.26647e+07	1.36843e+07	7.29117e+06	8.82821e+06	1.59379e+07	1.708e+07	1.52587e+07	8.64588e+06	1.90095e+07	6.88997e+06
Unknown_MW:292.16745	292.167	6.818		1.54393e+07	2.64347e+07	1.87216e+07	7.3158e+06	6.56813e+06	8.80853e+06	2.06514e+07	2.27298e+07	1.87779e+07	5.13118e+07	3.58217e+07	2.16619e+07	2.87111e+07	9.77615e+06	1.39579e+07	1.01123e+07	1.90277e+07	1.09927e+07	1.32976e+07	1.95854e+07	1.19337e+07
Unknown_MW:286.22967	286.23	2.178		1.06724e+07	1.52887e+07	1.3727e+07	5.20548e+06	9.25795e+06	9.33484e+06	1.37211e+07	1.2255e+07	1.13132e+07	1.57145e+07	1.33671e+07	1.82442e+07	1.12263e+07	2.09481e+07	1.80643e+07	1.08147e+07	1.43298e+07	1.32004e+07	1.47e+07	1.98359e+07	1.97008e+07
Unknown_MW:204.12629	204.126	11.597		8.59226e+06	9.01257e+06	8.76643e+06	6.17967e+06	7.49007e+06	9.18058e+06	1.4286e+07	8.42932e+06	9.53984e+06	227008	145078	136583	120503	118532	128207	120011	109291	117544	107267	102884	107862
Unknown_MW:387.20459	387.205	2.284		2.94345e+06	7.27051e+06	7.39964e+06	2.60598e+06	911511	1.88697e+07	8.90155e+06	1.17827e+07	7.97192e+06	2.69649e+07	1.34312e+07	1.36187e+07	1.43726e+07	1.55137e+07	7.48411e+06	1.07739e+07	1.50583e+07	2.25444e+07	1.01938e+07	2.02678e+07	2.85521e+07
Unknown_MW:485.85738	485.857	22.348		6.04374e+07	4.61525e+07	4.71353e+07	6.96691e+07	5.34672e+07	5.38688e+07	3.65588e+07	4.35487e+07	4.63711e+07	2.36126e+07	1.71591e+07	1.90071e+07	1.52298e+07	2.09442e+07	2.01011e+07	3.12618e+07	1.30652e+07	1.91307e+07	1.97281e+07	1.73448e+07	1.56379e+07
Unknown_MW:127.9462	127.946	23.713		1.5955e+08	1.47704e+08	1.5363e+08	2.18557e+08	1.79135e+08	1.20099e+07	1.33106e+08	1.80096e+08	1.84028e+08	3.05994e+07	4.03114e+07	7.77279e+07	7.10946e+07	1.21293e+08	1.27186e+08	1.37814e+08	1.06537e+08	1.13222e+08	1.00458e+08	9.69692e+07	9.44513e+07
Unknown_MW:216.09709	216.097	3.377		1.35475e+07	1.266e+07	1.29199e+07	1.46673e+07	1.45001e+07	1.31366e+07	1.0809e+07	1.10301e+07	1.04501e+07	1.23442e+07	1.02776e+07	1.23153e+07	1.28557e+07	1.28203e+07	1.22379e+07	1.14128e+07	1.32246e+07	9.79321e+06	1.1099e+07	1.35629e+07	1.64102e+07
Unknown_MW:292.16747	292.167	6.317		8.74412e+06	7.77457e+06	1.42119e+07	3.46576e+06	1.05698e+07	1.05689e+07	1.18787e+07	1.32164e+07	1.60293e+07	5.13118e+07	4.67829e+06	1.09735e+07	4.26002e+06	3.72044e+06	3.80253e+06	1.01123e+07	1.14386e+07	3.04906e+06	3.37263e+06	1.77436e+07	3.76218e+06
Unknown_MW:259.85039	259.85	23.244		8.15995e+06	5.82201e+06	9.9816e+06	1.3105e+07	1.07567e+07	1.4058e+07	6.1111e+06	6.95884e+06	1.00378e+07	2.3847e+06	1.24351e+06	2.74622e+06	2.09189e+06	2.56191e+06	3.39313e+06	3.73094e+06	1.7778e+06	1.63858e+06	2.13263e+06	3.26979e+06	1.48356e+06
Unknown_MW:282.12905	282.129	1.913	85	358246	305568	323406	1.26753e+07	2.0374e+07	1.2761e+07	327402	286300	248182	337325	265730	1.40962e+07	310560	1.24801e+07	1.55884e+07	300201	302085	382433	345499	345653	381728
Unknown_MW:286.10425	286.104	8.764		2.33879e+07	1.00232e+07	4.4034e+06	2.2401e+07	9.20662e+06	3.5387e+06	4.14125e+06	4.04418e+06	7.29226e+06	3.96833e+06	2.63708e+06	2.72116e+06	2.04211e+06	2.46288e+06	2.79838e+06	3.62575e+06	1.88015e+06	2.16099e+06	2.28625e+06	3.72175e+06	4.10571e+06
Unknown_MW:441.86767	441.868	22.228		6.92556e+07	5.22671e+07	6.02092e+07	9.09565e+07	7.10628e+07	6.8435e+07	4.54408e+07	5.49486e+07	5.88343e+07	3.23052e+07	2.21966e+07	2.48509e+07	2.05741e+07	2.77034e+07	2.53482e+07	3.87966e+07	1.61383e+07	2.36666e+07	2.2635e+07	1.9081e+07	1.77944e+07
Unknown_MW:132.02048	132.02	15.071		1.32391e+07	8.96695e+06	8.18346e+06	8.23197e+06	6.41477e+06	4.05523e+06	5.19148e+06	8.04894e+06	7.27624e+06	1.75439e+06	3.06705e+06	3.42376e+06	4.10311e+06	1.41075e+06	2.66578e+06	6.4097e+06	4.19578e+06	6.46553e+06	7.45284e+06	4.06727e+06	2.72413e+06
Unknown_MW:89.05887	89.0589	8.84		2.06454e+07	2.47633e+07	2.15101e+07	3.21616e+07	3.81339e+07	3.4968e+07	2.23039e+07	2.02649e+07	2.56867e+07	3.57178e+07	2.95691e+07	3.97389e+07	2.49103e+07	3.60348e+07	3.59713e+07	2.49651e+07	2.19655e+07	2.17303e+07	2.39656e+07	2.7359e+07	2.53818e+07
Unknown_MW:145.14667	145.147	10.432		9.69418e+06	8.8516e+06	6.84524e+06	6.79368e+06	6.23373e+06	2.78814e+06	6.3104e+06	5.45658e+06	8.12596e+06	5.95105e+06	2.31475e+06	2.86374e+06	2.20122e+06	944853	222046	4.02165e+06	167285	1.6648e+06	3.65009e+06	148848	128889
Unknown_MW:311.98312	311.983	4.09		6.45314e+07	5.88631e+07	5.27286e+07	5.07054e+07	4.86388e+07	2.17313e+07	7.04169e+07	4.21747e+07	6.50129e+07	6.8318e+07	5.90748e+07	1.77934e+07	5.80711e+07	2.45498e+07	2.3237e+07	4.56843e+07	6.01128e+07	5.66938e+07	6.67913e+07	8.38745e+07	6.81957e+07
Unknown_MW:173.9652	173.965	32.528		5.12869e+06	1.28056e+07	28855.5	1.93762e+06	1.46576e+06	6.13576e+06	7.10182e+06	2.16117e+06	2.51364e+06	3.1789e+06	3.89438e+06	9.02173e+06	4.84607e+06	3.67898e+07	1.07898e+07	1.22737e+07	1.60618e+07	1.02219e+07	1.61761e+07	1.68999e+07	2.82404e+07
Unknown_MW:712.05916	712.059	11.545		5.32916e+07	5.16964e+07	6.86189e+07	7.4192e+07	7.4368e+07	8.73364e+07	5.05683e+07	6.09596e+07	4.88113e+07	2.01847e+07	1.07121e+07	5.74463e+06	8.15806e+06	1.17089e+07	8.12288e+06	2.76444e+07	3.1259e+06	7.47736e+06	7.63111e+06	6.20973e+06	3.97848e+06
Unknown_MW:222.1467	222.147	2.529		8.36401e+06	9.43629e+06	7.51406e+06	6.49062e+06	6.99096e+06	6.34234e+06	8.12696e+06	5.83731e+06	7.38838e+06	8.7756e+06	7.11285e+06	3.61212e+06	4.31865e+06	7.91811e+06	4.88427e+06	6.99768e+06	8.59128e+06	5.7471e+06	7.10925e+06	7.66232e+06	6.96226e+06
Unknown_MW:258.1579	258.158	2.301		1.21188e+07	1.564e+07	1.11157e+07	1.2205e+07	9.92304e+06	1.41367e+07	1.28872e+07	1.17396e+07	1.5175e+07	1.88323e+07	1.29723e+07	8.49909e+06	9.76542e+06	1.58959e+07	1.05618e+07	8.64954e+06	1.23019e+07	1.03631e+07	1.30958e+07	2.05504e+07	1.49696e+07
Unknown_MW:138.94782	138.948	1.044		5.71177e+06	895254	6.34319e+06	2.35637e+07	1.60784e+07	1.42865e+07	1.31498e+07	1.22691e+07	1.31641e+07	1.35163e+07	9.66243e+06	5.81191e+06	8.3299e+06	2.12885e+06	4.94562e+06	9.47172e+06	2.69206e+06	9.68591e+06	8.79355e+06	7.92923e+06	1.78169e+07
Unknown_MW:411.23857	411.239	2.523		5.98453e+06	4.7558e+06	1.05966e+07	1.04867e+07	1.44397e+07	1.69197e+07	1.27625e+07	1.07337e+07	9.17633e+06	6.62538e+06	9.68278e+06	1.09612e+07	8.95903e+06	3.08611e+06	1.77241e+07	7.98048e+06	1.43742e+07	7.53885e+06	1.04048e+07	1.21325e+07	9.14639e+06
Unknown_MW:230.11541	230.115	2.268	99.3	2.41521e+07	2.69946e+07	1.67306e+07	1.25759e+07	9.91168e+06	2.10398e+07	2.63173e+07	2.37034e+07	1.51929e+07	1.0417e+07	2.14312e+07	1.29193e+07	1.97979e+07	3.82788e+07	1.31456e+07	3.25995e+07	2.88191e+07	1.35771e+07	2.82168e+07	2.57547e+07	3.44725e+07
Unknown_MW:357.91124	357.911	22.172		4.62868e+07	5.31707e+07	4.8233e+07	7.17918e+07	6.0104e+07	6.18727e+07	4.09451e+07	4.91517e+07	5.19353e+07	3.04426e+07	2.17238e+07	2.51069e+07	1.85232e+07	2.63503e+07	2.5464e+07	3.76836e+07	1.77147e+07	2.40375e+07	2.61789e+07	2.32908e+07	2.30444e+07
Unknown_MW:587.86131	587.861	13.82		2.69451e+06	1.60542e+06	1.67028e+06	3.93049e+06	2.52636e+06	1.2041e+06	665141	1.20626e+06	1.57234e+06	177293	189019	128474	149623	102273	103225	127213	105776	135682	89256.3	83514.6	126218
Unknown_MW:346.17793	346.178	2.198		1.35479e+07	1.76519e+07	2.06245e+07	1.71394e+07	2.01027e+07	9.39119e+06	1.8649e+07	1.0715e+07	1.65462e+07	1.21601e+07	2.36497e+07	1.78995e+07	1.68067e+07	1.62467e+07	1.92393e+07	1.10113e+07	2.26685e+07	1.42475e+07	2.37274e+07	2.14232e+07	1.61391e+07
Unknown_MW:173.96519	173.965	32.984		1.34606e+07	2.31475e+06	5.4293e+06	3.95209e+06	2.01526e+06	2.92374e+06	7.10182e+06	1.10796e+06	4.44547e+06	3.1789e+06	3.89438e+06	5.12554e+06	4.20756e+06	1.15294e+07	2.60562e+06	440232	5.74133e+06	4.00774e+06	37252.1	23691.7	1.21645e+07
Unknown_MW:287.18451	287.185	2.267		6.27612e+06	9.78707e+06	9.14708e+06	6.74383e+06	1.97112e+06	5.90493e+06	9.95176e+06	3.96545e+06	6.20129e+06	1.3219e+07	1.20198e+07	8.28659e+06	9.97907e+06	6.61246e+06	8.71522e+06	4.53811e+06	8.06322e+06	7.75762e+06	8.46275e+06	1.21404e+07	7.83373e+06
Unknown_MW:248.03804	248.038	13.257		1.49943e+07	1.93593e+07	1.83301e+07	1.42582e+07	1.43016e+07	2.24412e+07	1.96936e+07	1.62646e+07	2.36514e+07	1.33081e+07	1.19114e+07	9.84761e+06	9.05288e+06	1.05296e+07	1.51627e+07	1.44058e+07	1.44984e+07	1.28996e+07	1.32392e+07	1.04929e+07	1.31999e+07
Unknown_MW:224.14123	224.141	2.295	45.5	1.45093e+07	1.42984e+07	8.21793e+06	9.99879e+06	8.429e+06	5.95295e+06	1.02494e+07	1.152e+07	9.14186e+06	6.91207e+06	8.76273e+06	6.08213e+06	9.36832e+06	1.20252e+07	8.24001e+06	1.23188e+07	1.27232e+07	1.22118e+07	1.1325e+07	1.2569e+07	1.09719e+07
Unknown_MW:156.07862	156.079	3.1		3.02966e+06	2.6174e+06	4.68528e+06	2.63809e+06	5.21522e+06	9.31187e+06	6.0094e+06	1.38462e+07	1.58124e+06	5.30277e+06	4.18948e+06	1.70439e+07	8.40948e+06	1.74357e+07	1.58439e+07	2.10258e+07	1.37687e+07	1.29657e+07	1.29168e+07	1.30233e+07	1.18936e+07
Unknown_MW:528.22638	528.226	7.838		9.92339e+06	7.70112e+06	5.16286e+06	1.74066e+07	1.5699e+07	1.72286e+07	2.34189e+06	4.46448e+06	6.77984e+06	9.70239e+06	7.30809e+06	1.69509e+07	5.80522e+06	1.39318e+07	1.72064e+07	2.86943e+06	5.39137e+06	1.78535e+06	3.97515e+06	7.36314e+06	5.5381e+06
Unknown_MW:163.08447	163.084	10.141		3.35011e+07	2.77516e+07	2.05866e+07	2.52851e+07	2.3946e+07	1.21474e+07	2.56378e+07	2.53534e+07	2.5933e+07	3.5692e+06	1.7388e+07	1.39341e+07	2.99309e+07	7.81934e+06	1.5416e+07	2.3383e+07	2.0935e+07	2.76929e+07	2.07242e+07	2.97224e+07	2.10907e+07
Unknown_MW:144.06473	144.065	10.391		2.33065e+07	1.84146e+07	1.54847e+07	3.0194e+07	3.54657e+07	1.94141e+07	2.15855e+07	1.65339e+07	2.30297e+07	2.23977e+07	2.09798e+07	2.0764e+07	1.7445e+07	1.4921e+07	1.98235e+07	1.51504e+07	1.17615e+07	1.65474e+07	1.25658e+07	1.60961e+07	1.10817e+07
Unknown_MW:204.09709	204.097	8.607		1.21615e+07	1.45899e+07	1.24989e+07	1.81899e+07	2.68738e+07	1.94673e+07	1.22142e+07	1.10111e+07	1.3914e+07	2.0452e+07	1.49406e+07	2.00978e+07	1.30526e+07	1.76902e+07	1.77992e+07	1.21339e+07	1.17446e+07	1.13062e+07	1.35088e+07	1.61671e+07	1.32794e+07
Unknown_MW:77.99526	77.9953	32.801		426379	2.0696e+06	119768	16196.4	5.00421e+06	23809.8	1.37439e+06	25293.6	314971	899871	1.25312e+06	6.07483e+06	113909	8.6108e+06	7.15366e+06	5.04615e+06	6.71343e+06	21992	13347.2	12838	1.91133e+06
Unknown_MW:185.93675	185.937	22.124		242163	225050	308883	317875	315208	407930	412318	272397	262281	4.41066e+07	1.93119e+07	1.66111e+07	6.04816e+06	3.48236e+06	2.04355e+06	938662	385502	220746	217383	198938	212403
Unknown_MW:198.13683	198.137	11.679		5.08206e+06	501220	421262	3.10683e+06	5.33483e+06	599183	175311	200148	9.37199e+06	465786	360657	420621	295951	296192	125513	504004	172743	102996	148707	407625	392324
Unknown_MW:313.98011	313.98	1.675		6.46317e+06	6.74898e+06	4.47843e+06	2.67592e+06	1.85993e+06	1.50121e+06	8.1445e+06	5.41703e+06	6.06433e+06	3.6367e+06	3.94953e+06	2.21378e+06	4.5675e+06	1.22355e+06	1.76675e+06	4.704e+06	5.58898e+06	4.72604e+06	5.83103e+06	5.54338e+06	5.39162e+06
Unknown_MW:344.21715	344.217	10.531		1.4062e+07	1.14065e+07	8.98684e+06	1.06391e+07	9.18611e+06	4.60361e+06	9.09055e+06	8.52429e+06	1.22435e+07	8.7483e+06	1.01716e+06	227382	714870	739799	193323	3.84624e+06	188345	718022	660460	206309	172683
Unknown_MW:324.10603	324.106	8.894	73.8	310387	614540	2.20028e+07	1.23809e+07	1.19736e+07	2.88396e+07	2.18373e+07	4.70965e+06	9.87543e+06	4.36677e+07	3.5619e+07	3.05971e+07	2.71005e+07	1.43607e+07	2.67481e+07	1.34112e+07	2.86163e+07	3.96084e+06	1.09831e+07	2.51997e+07	3.08921e+07
Unknown_MW:147.08953	147.09	4.374		1.72224e+06	2.06792e+07	1.20112e+07	2.25251e+07	2.85513e+07	4.14035e+07	6.78489e+07	2.48389e+07	847220	4.43976e+07	2.69038e+07	9.3197e+06	2.12558e+07	3.27542e+07	2.79426e+07	3.17656e+07	2.2916e+07	4.32255e+07	4.46361e+07	3.92103e+07	3.22766e+07
Unknown_MW:569.83958	569.84	22.324		6.13244e+07	4.54383e+07	4.55203e+07	7.96293e+07	6.11827e+07	5.43593e+07	3.35937e+07	4.47647e+07	5.16705e+07	2.39686e+07	1.78249e+07	1.88276e+07	1.50767e+07	2.24514e+07	1.89895e+07	2.99223e+07	1.26863e+07	1.71015e+07	1.80577e+07	1.53686e+07	1.44915e+07
Unknown_MW:266.17294	266.173	2.497		1.17206e+07	1.16434e+07	1.07675e+07	8.19095e+06	1.17809e+07	1.27677e+07	9.33883e+06	5.47521e+06	1.55611e+07	3.81002e+06	7.65067e+06	1.17411e+07	5.50582e+06	9.72569e+06	8.28668e+06	1.19319e+07	3.99004e+06	4.37898e+06	5.68272e+06	8.58773e+06	5.06077e+06
Unknown_MW:426.15326	426.153	18.663		1.24595e+08	1.44282e+08	1.65259e+08	1.18979e+08	1.43141e+08	3.6429e+08	2.09049e+08	5.33667e+07	1.67781e+08	2.1144e+08	2.86785e+08	3.2676e+08	3.46576e+08	3.04297e+08	3.55511e+08	3.18542e+08	3.27176e+08	2.8305e+08	2.87444e+08	2.78018e+08	3.52843e+08
Unknown_MW:120.00585	120.006	14.492		8.0153e+06	1.3175e+07	1.08456e+07	7.28233e+06	8.40406e+06	6.43152e+06	9.52028e+06	1.00771e+07	9.74335e+06	2.30799e+06	4.59076e+06	7.37139e+06	8.10184e+06	8.05281e+06	9.3119e+06	9.08024e+06	1.12213e+07	1.21726e+07	1.05986e+07	9.34109e+06	1.12067e+07
Unknown_MW:170.09424	170.094	3.131		5.36164e+06	2.42539e+07	2.19394e+06	2.00452e+07	2.17716e+07	1.76702e+07	1.85066e+07	2.79766e+07	1.43598e+07	1.06181e+07	1.18371e+07	2.71885e+07	1.70141e+07	4.03567e+07	2.43131e+07	3.39599e+07	2.03317e+07	2.04175e+07	1.94478e+07	1.94874e+07	1.26878e+07
Unknown_MW:163.9897	163.99	1.921		1.35225e+07	1.9847e+07	5.90208e+06	8.92656e+06	7.32354e+06	9.40641e+06	9.47525e+06	1.27254e+07	1.21834e+07	7.87103e+06	7.3088e+06	7.82007e+06	8.72533e+06	5.79575e+06	4.7488e+06	1.02067e+07	1.06059e+07	1.27294e+07	1.10978e+07	1.38059e+07	1.59673e+07
Unknown_MW:342.18636	342.186	1.933		659306	424236	830863	9.69057e+06	1.21448e+07	1.96508e+07	387559	379601	317524	399305	406514	2.09521e+07	451391	9.43468e+06	1.05612e+07	458395	474179	462769	408981	472448	569911
Unknown_MW:201.98987	201.99	15.087		190953	70875	105743	160419	135081	201483	129113	101647	111969	3.9743e+07	2.75802e+07	1.71416e+07	6.62982e+06	3.24632e+06	1.90001e+06	1.12949e+06	651121	460104	300209	180192	141415
Unknown_MW:357.19982	357.2	3.224		6.45571e+06	2.64618e+06	9.37346e+06	5.54864e+06	4.66183e+06	1.15729e+07	7.09013e+06	9.56987e+06	1.08532e+07	5.25859e+06	9.39781e+06	8.19184e+06	1.03415e+07	1.37238e+07	1.17702e+07	9.30217e+06	1.31449e+07	1.14324e+07	1.37222e+07	1.09235e+07	4.29558e+06
Unknown_MW:283.95187	283.952	12.144		1.71932e+07	1.7925e+07	1.38517e+07	4.81659e+07	1.15214e+07	685025	9.3314e+06	6.15554e+06	1.62703e+07	7.49614e+06	1.08449e+07	2.73508e+06	1.20764e+07	3.41343e+06	5.39023e+06	1.10286e+07	1.31349e+07	1.14034e+07	1.11152e+07	1.20365e+07	1.02059e+07
Unknown_MW:101.05885	101.059	9.821		2.16362e+07	2.05176e+07	2.08469e+07	2.82981e+07	3.89329e+07	2.77446e+07	2.39423e+07	1.74754e+07	2.34518e+07	3.1725e+07	2.52961e+07	2.6682e+07	1.88487e+07	2.50301e+07	2.11171e+07	1.88298e+07	1.68697e+07	1.9772e+07	2.05392e+07	1.81335e+07	1.47245e+07
Unknown_MW:221.89447	221.894	23.201		2.61113e+07	1.91602e+07	3.09317e+07	3.46125e+07	2.83394e+07	3.40396e+07	1.82168e+07	2.0358e+07	2.46589e+07	1.36524e+07	8.84306e+06	1.29106e+07	1.02545e+07	1.15671e+07	1.34131e+07	1.53668e+07	7.28654e+06	8.15615e+06	9.86482e+06	1.13637e+07	7.16004e+06
Unknown_MW:247.0144	247.014	15.072		1.20175e+07	8.2779e+06	7.88618e+06	8.06065e+06	5.82087e+06	3.43182e+06	4.75973e+06	7.52726e+06	6.78939e+06	1.23609e+06	2.41518e+06	2.90387e+06	3.65058e+06	1.30374e+06	2.22482e+06	5.85284e+06	3.75335e+06	5.80613e+06	6.7516e+06	3.65145e+06	2.51485e+06
Unknown_MW:198.8152	198.815	11.637		136727	123042	1.21235e+06	27739.6	224660	855062	9.90878e+06	108162	3.33681e+06	21358.9	122006	12182.9	120638	301555	355842	13942.9	13774.1	72890.2	79759	11945.2	14002.5
Unknown_MW:396.07697	396.077	2.875		2.8625e+07	3.66842e+07	2.42277e+07	2.34446e+07	2.28043e+07	3.66965e+07	2.44832e+07	2.22021e+07	4.00449e+07	2.0206e+07	3.04547e+07	1.93351e+07	3.43042e+07	2.55255e+07	2.17206e+07	4.18134e+07	3.65681e+07	2.12819e+07	1.42688e+07	3.55394e+07	3.75015e+07
Unknown_MW:195.91305	195.913	16.792		9.0316e+06	5.90884e+06	2.12332e+07	4.74478e+07	7.2369e+06	7.27869e+07	4.32656e+07	1.44751e+07	8.52048e+06	3.63687e+07	3.3646e+07	2.0437e+08	3.84015e+07	2.3418e+07	5.33022e+07	4.42695e+07	3.41038e+07	2.15179e+07	2.7703e+07	2.43781e+07	2.91861e+07
Unknown_MW:216.09709	216.097	10.415	64.2	3.69009e+06	3.39658e+06	1.81442e+06	4.03626e+06	4.9901e+06	1.69908e+06	1.75869e+06	1.3462e+06	1.92818e+06	3.36909e+06	1.94585e+06	3.08926e+06	1.2039e+06	2.42572e+06	1.98736e+06	1.37433e+06	4.42588e+06	1.44853e+06	1.59331e+06	1.61509e+06	2.94982e+06
Unknown_MW:333.2303	333.23	2.231		1.60103e+07	1.66668e+07	7.80284e+06	6.41264e+06	9.29062e+06	1.17346e+07	1.43363e+07	5.57915e+06	1.01016e+07	1.50438e+07	1.38624e+07	1.53645e+07	8.25514e+06	2.07249e+07	1.48602e+07	9.15863e+06	1.55656e+07	1.11941e+07	1.49758e+07	1.77271e+07	1.4658e+07
Unknown_MW:206.97317	206.973	22.223		5.29438e+07	3.11136e+07	3.09008e+07	6.97262e+07	4.72883e+07	2.94481e+07	1.98578e+07	2.84197e+07	3.56023e+07	5.60444e+06	2.87331e+06	2.42994e+06	3.04128e+06	4.2571e+06	3.10326e+06	9.77918e+06	1.58487e+06	3.75595e+06	3.58696e+06	2.37911e+06	1.65707e+06
Unknown_MW:576.25869	576.259	9.724		8.7725e+06	8.74513e+06	4.5271e+06	5.2959e+06	9.39406e+06	3.7334e+06	5.31791e+06	4.67346e+06	6.39578e+06	8.07497e+06	5.33543e+06	2.8109e+06	4.59241e+06	4.96611e+06	3.06348e+06	4.29192e+06	4.81731e+06	4.82779e+06	5.33794e+06	5.13125e+06	3.90591e+06
Unknown_MW:547.85767	547.858	22.317		2.62652e+07	1.86404e+07	1.79739e+07	2.97115e+07	2.39123e+07	1.46214e+07	1.35176e+07	1.77669e+07	1.96738e+07	9.92141e+06	7.34009e+06	8.65553e+06	6.32102e+06	9.2677e+06	8.48908e+06	1.32679e+07	5.7488e+06	7.29585e+06	7.78222e+06	7.48156e+06	7.13029e+06
Unknown_MW:81.97242	81.9724	32.181		140795	150379	6.85367e+06	207913	2.33848e+07	1.23939e+06	304322	594484	398506	2.69119e+06	4.04062e+06	1.13095e+07	617199	767697	7.72529e+06	5.92648e+06	5.21793e+06	3.12138e+06	575357	220572	254236
Unknown_MW:501.24058	501.241	3.406		1.61823e+07	1.36512e+07	1.06966e+07	1.53504e+07	1.54246e+07	1.17138e+07	1.17336e+07	1.03116e+07	1.09793e+07	1.20198e+07	1.18282e+07	1.37117e+07	1.32676e+07	1.65938e+07	1.40551e+07	8.71102e+06	1.07188e+07	1.0433e+07	1.30973e+07	1.46548e+07	1.21114e+07
Unknown_MW:344.10558	344.106	6.387		2.86673e+07	4.09621e+07	3.0161e+07	3.70343e+07	2.43907e+07	2.27319e+07	4.50927e+07	3.60136e+07	2.4542e+07	7.83005e+07	2.85566e+07	5.13947e+07	5.3078e+07	5.30535e+07	4.62889e+07	7.34552e+07	5.02704e+07	6.04112e+07	5.80323e+07	5.31166e+07	5.48401e+07
Unknown_MW:298.06375	298.064	3.608		4.00492e+06	4.52556e+06	7.14165e+06	5.15638e+06	8.28021e+06	1.45633e+07	9.59906e+06	1.17511e+07	6.09857e+06	2.45701e+07	2.26433e+07	1.97678e+07	2.21014e+07	2.09801e+07	1.95596e+07	1.86366e+07	2.1927e+07	1.80595e+07	1.88471e+07	1.44621e+07	2.4494e+07
Unknown_MW:169.03745	169.037	2.484		1.12537e+07	9.19646e+06	6.02431e+06	7.14167e+06	6.71851e+06	506237	1.00217e+07	7.18043e+06	5.53353e+06	7.42521e+06	6.88483e+06	1.90443e+06	8.55531e+06	8.43898e+06	4.79769e+06	4.87607e+06	6.04806e+06	8.40595e+06	1.03279e+07	9.84526e+06	9.05548e+06
Unknown_MW:519.32514	519.325	2.491		1.04219e+07	6.71959e+06	7.86775e+06	7.75026e+06	6.56117e+06	6.1088e+06	6.42101e+06	5.82135e+06	8.91641e+06	5.29465e+06	4.0296e+06	3.05502e+06	4.05372e+06	4.25865e+06	6.59709e+06	4.60976e+06	2.72183e+06	4.44831e+06	5.94844e+06	4.57197e+06	1.53402e+06
Unknown_MW:133.9916	133.992	1.053		6279.15	7313.42	13205.5	14412.9	14372.7	15478.4	9617.32	10703	9496.58	1.20741e+07	2.76662e+06	1.30649e+06	194813	75131.9	10341.8	10700.4	9702.09	8823.49	8912.68	8478.62	11136
Unknown_MW:114.04291	114.043	6.698		2.02082e+07	2.01099e+07	2.06132e+07	2.1852e+07	2.9289e+07	3.61147e+07	2.46564e+07	2.0877e+07	1.73658e+07	2.82623e+07	2.35573e+07	3.64054e+07	2.42684e+07	3.34734e+07	3.48802e+07	2.45958e+07	2.41087e+07	2.41361e+07	2.62429e+07	1.37534e+07	2.29533e+07
Unknown_MW:447.21881	447.219	3.378		8.6207e+06	8.42783e+06	7.7368e+06	9.3528e+06	8.33845e+06	8.06712e+06	6.9112e+06	6.82418e+06	6.06062e+06	8.14108e+06	8.11709e+06	7.86637e+06	8.49825e+06	1.00488e+07	8.87316e+06	7.80499e+06	7.89374e+06	6.75798e+06	8.19877e+06	9.4615e+06	1.01417e+07
Unknown_MW:182.02152	182.022	5.687		1.25506e+07	1.44566e+07	8.69648e+06	8.17542e+06	5.4756e+06	4.21899e+06	9.12617e+06	8.30647e+06	1.38437e+07	3.8498e+06	3.95176e+06	2.91417e+06	5.52222e+06	4.49197e+06	4.15827e+06	9.02323e+06	4.95901e+06	7.78934e+06	6.50332e+06	5.84672e+06	5.05636e+06
Unknown_MW:157.08914	157.089	11.572		7.30883e+06	6.08961e+06	5.27038e+06	5.61211e+06	5.47085e+06	2.17949e+06	1.34388e+06	4.72335e+06	6.3732e+06	168607	107755	101445	99088.4	88038	95223.9	89137	86942	87304.5	79671	76415.5	80112.8
Unknown_MW:208.07355	208.074	3.067		8.00755e+06	1.18786e+07	7.89658e+06	8.98084e+06	1.14276e+07	1.35116e+07	1.23201e+07	2.07386e+07	1.34238e+07	6.91467e+06	9.81233e+06	1.52704e+07	1.04892e+07	3.6414e+07	1.04522e+07	1.71528e+07	3.11458e+07	2.65977e+07	1.73413e+07	1.23008e+07	1.49733e+07
Unknown_MW:200.01431	200.014	2.505	83.4	1.18936e+06	1.3177e+06	1.14513e+06	4.02733e+06	2.99735e+07	4.37528e+07	1.24601e+06	1.08822e+06	894887	1.75541e+06	1.36425e+06	4.46381e+07	1.29946e+06	2.51435e+07	2.92458e+07	1.38865e+06	1.34111e+06	1.45948e+06	1.39808e+06	1.66047e+06	1.71693e+06
Unknown_MW:600.25876	600.259	4.751		1.88192e+07	1.01582e+07	1.32996e+07	1.98136e+07	1.25428e+07	1.3479e+07	1.17225e+07	9.79424e+06	1.31814e+07	1.49707e+07	1.28429e+07	1.87454e+07	1.25207e+07	2.08276e+07	1.84102e+07	6.30025e+06	9.6929e+06	1.06679e+07	1.29586e+07	1.62659e+07	9.93981e+06
Unknown_MW:176.06843	176.068	6.53		2.44013e+06	1.17198e+07	1.92981e+06	393979	1.66305e+06	1.8959e+06	4.06866e+06	6.68532e+06	4.38961e+06	498478	4.1845e+06	3.04217e+06	8.3491e+06	9.65496e+06	4.47345e+06	1.17952e+07	4.14467e+06	1.29061e+07	1.09321e+07	7.22408e+06	1.98593e+06
Unknown_MW:544.31643	544.316	2.079		2.5617e+07	1.51936e+07	2.27306e+07	8.32732e+06	1.34953e+07	1.18979e+07	1.65424e+07	4.68493e+06	2.10876e+07	5.76772e+06	1.7508e+07	8.02235e+06	1.50448e+07	1.13196e+07	7.93673e+06	1.67129e+07	2.06999e+07	1.42207e+07	1.87169e+07	1.92284e+07	1.61424e+07
Unknown_MW:616.1578	616.158	6.293		1.88459e+07	1.33812e+07	6.32469e+06	8.5693e+06	8.23666e+06	399964	9.16474e+06	3.6671e+06	1.10048e+07	2.26816e+07	1.92478e+07	5.72238e+06	2.12061e+07	5.33591e+06	6.76498e+06	2.05152e+06	2.32185e+07	1.52597e+07	1.55884e+07	2.48223e+07	1.84844e+07
Unknown_MW:120.04224	120.042	6.387	83.2	1.20183e+07	2.24141e+07	9.25899e+06	1.13029e+07	1.59767e+07	1.63827e+06	9.36557e+06	3.4588e+06	7.89982e+06	5.72039e+06	1.39133e+07	1.91164e+07	1.69313e+07	8.75824e+06	2.35592e+07	7.15466e+06	2.26901e+07	1.67643e+07	1.15435e+07	1.28758e+07	1.78149e+07
Unknown_MW:334.09037	334.09	1.027		6.73706e+06	5.68375e+06	8.81393e+06	5.10504e+06	5.26238e+06	1.12108e+07	8.23185e+06	8.10473e+06	7.64475e+06	5.90273e+06	7.67007e+06	8.10821e+06	9.26821e+06	5.61529e+06	8.67429e+06	1.00961e+07	8.50144e+06	1.04446e+07	9.34198e+06	1.04655e+07	1.36666e+07
Unknown_MW:196.15755	196.158	11.539		1.11676e+07	9.29428e+06	6.24869e+06	7.56154e+06	7.21435e+06	4.24051e+06	6.55947e+06	5.93556e+06	8.32601e+06	302771	206023	193418	177935	158092	174653	160065	156123	156774	143067	137221	150493
Unknown_MW:252.1725	252.173	2.164		1.7487e+07	1.2261e+07	9.28e+06	1.24727e+07	9.59351e+06	6.30051e+06	1.18345e+07	1.17297e+07	9.51141e+06	8.50818e+06	9.24744e+06	9.25949e+06	1.365e+07	1.19101e+07	1.06365e+07	9.34556e+06	1.31272e+07	9.53699e+06	1.06923e+07	1.06625e+07	1.06939e+07
Unknown_MW:204.13613	204.136	2.146		2.06065e+07	2.17431e+07	1.29165e+07	1.39061e+07	1.30946e+07	5.11706e+06	1.29607e+07	1.3563e+07	5.2769e+06	4.17628e+06	3.42657e+06	4.50874e+06	1.32282e+07	9.24921e+06	3.74066e+06	7.83995e+06	1.22098e+07	1.59141e+07	7.50973e+06	1.57276e+07	6.28109e+06
Unknown_MW:281.83235	281.832	23.197		2.44738e+07	1.84997e+07	2.47511e+07	3.4975e+07	2.80403e+07	3.07888e+07	1.47777e+07	1.92491e+07	2.47413e+07	6.12644e+06	4.05841e+06	6.93948e+06	5.99752e+06	6.77916e+06	7.86192e+06	1.04731e+07	4.41105e+06	5.21479e+06	5.72202e+06	7.13976e+06	4.40408e+06
Unknown_MW:168.12627	168.126	4.981		772575	683533	494244	1.0176e+07	1.52075e+07	2.64709e+07	540320	489867	576104	777692	709400	1.96242e+07	523580	5.64482e+07	1.07457e+07	485749	494982	584700	546015	572188	506742
Unknown_MW:305.85092	305.851	23.052		2.46823e+07	1.68079e+07	1.56197e+07	3.4378e+07	2.36308e+07	1.82508e+07	1.06614e+07	1.5191e+07	1.98092e+07	3.00597e+06	2.32315e+06	2.90564e+06	3.36086e+06	3.26335e+06	3.40084e+06	7.34224e+06	2.80947e+06	3.85627e+06	3.44938e+06	3.40906e+06	2.76688e+06
Unknown_MW:130.06293	130.063	4.334		3.06949e+07	2.49848e+07	1.38793e+07	2.27178e+07	2.32497e+07	1.0188e+07	7.91093e+06	2.34216e+07	2.03424e+07	5.65541e+06	5.00976e+06	8.69112e+06	8.91176e+06	9.31486e+06	8.34183e+06	1.66722e+07	5.27424e+06	1.22166e+07	1.0732e+07	7.8432e+06	5.9965e+06
Unknown_MW:317.23546	317.235	2.127		2.61644e+07	2.20513e+07	1.99163e+07	1.08428e+07	1.33316e+07	1.11673e+07	2.08248e+07	1.47389e+07	2.36924e+07	2.1939e+07	2.31153e+07	1.79138e+07	1.09794e+07	3.13882e+07	9.48376e+06	8.54486e+06	2.42313e+07	1.92957e+07	2.79809e+07	2.61056e+07	1.90213e+07
Unknown_MW:185.97521	185.975	22.374		9.55425e+07	7.30981e+07	8.26491e+07	4.50233e+07	9.24145e+07	1.92152e+07	5.52116e+07	7.50632e+07	6.96451e+07	1.64514e+07	4.35752e+07	4.86444e+07	3.63814e+07	4.52055e+07	4.60318e+07	5.91859e+07	3.50175e+07	4.34576e+07	4.40224e+07	3.80288e+07	3.7879e+07
Unknown_MW:296.23515	296.235	1.877	95.8	1.00479e+07	1.01417e+07	7.17776e+06	5.91816e+06	2.23774e+06	2.92509e+06	8.32672e+06	6.55866e+06	6.43187e+06	8.29309e+06	7.84739e+06	4.21605e+06	6.43351e+06	3.09867e+06	4.20793e+06	4.41539e+06	6.05774e+06	5.52845e+06	8.60638e+06	8.59177e+06	5.27128e+06
Unknown_MW:161.08406	161.084	3.074		6.43656e+06	7.41289e+06	5.74451e+06	5.17331e+06	5.58141e+06	9.67338e+06	8.83809e+06	5.73542e+06	8.11415e+06	1.33897e+07	1.01362e+07	5.59263e+06	4.51895e+06	1.0364e+07	1.02126e+07	6.43144e+06	1.12429e+07	1.02942e+07	7.85815e+06	1.53139e+07	1.29925e+07
Unknown_MW:195.94714	195.947	32.672		7.44812e+06	1.22817e+07	3.40438e+06	142990	1.0409e+07	305007	97685.5	170349	1.79263e+06	966746	808652	4.77467e+06	3.38211e+06	8.12044e+06	3.96696e+06	8.4054e+06	1.17028e+07	9.11922e+06	1.00884e+07	1.00178e+07	1.98513e+07
Unknown_MW:296.17764	296.178	2.209		4.22491e+07	3.61459e+07	2.21995e+07	3.48864e+07	1.27214e+07	2.35868e+07	2.51344e+07	2.07578e+07	1.5005e+07	3.83696e+07	2.33992e+07	2.17704e+07	4.01088e+07	2.19108e+07	2.44996e+07	1.82163e+07	2.26022e+07	1.88267e+07	3.24836e+07	2.39229e+07	6.69018e+06
Unknown_MW:134.99899	134.999	3.312		804896	1.43228e+06	3.00956e+06	1.20672e+06	1.27805e+06	2.67523e+07	1.78764e+06	4.15295e+06	1.52775e+06	8.57679e+06	6.44306e+06	3.24501e+06	4.4166e+06	2.4741e+06	1.0542e+07	3.18914e+06	1.87103e+06	1.60225e+06	3.04353e+06	349394	5.73705e+06
Unknown_MW:114.06806	114.068	3.561		1.40776e+07	1.53672e+07	4.75137e+06	3.92743e+06	2.27754e+06	5.09607e+06	1.07758e+06	1.38489e+07	3.43731e+06	2.73508e+06	738973	4.14425e+06	3.29167e+06	4.94774e+06	4.43273e+06	2.85825e+06	3.69404e+06	2.70632e+06	2.40566e+06	3.65006e+06	5.54353e+06
Unknown_MW:272.94496	272.945	22.215		4.45655e+07	2.3288e+07	2.13761e+07	6.03523e+07	3.82063e+07	1.91318e+07	1.26567e+07	2.07841e+07	2.81688e+07	1.72583e+06	834435	540549	858147	1.23695e+06	880252	4.09893e+06	222067	1.12536e+06	927542	632216	377206
Unknown_MW:201.17287	201.173	4.83		4.46181e+07	4.92829e+07	3.93052e+07	4.08215e+07	4.17963e+07	3.48313e+07	5.30416e+07	4.20257e+07	4.18735e+07	4.41633e+07	3.77062e+07	3.17944e+07	3.23347e+07	2.54044e+07	2.27657e+07	2.2943e+07	3.4033e+07	3.51495e+07	3.47084e+07	5.69667e+07	3.77055e+07
Unknown_MW:168.05518	168.055	7.61		1.2939e+07	8.81081e+06	1.39771e+07	4.65426e+06	4.02669e+06	1.49196e+06	2.88203e+07	2.54184e+06	5.47145e+06	1.57251e+07	6.34028e+06	2.39447e+06	8.20809e+06	2.53387e+06	6.55023e+06	3.82305e+06	2.26068e+06	2.51181e+06	4.31127e+06	5.09665e+06	4.25026e+06
Unknown_MW:256.13104	256.131	3.383		5.78994e+06	8.36751e+06	5.96283e+06	6.27129e+06	7.29235e+06	4.47943e+06	7.99092e+06	6.62474e+06	7.65982e+06	3.60701e+06	6.43415e+06	8.45468e+06	5.85827e+06	8.80265e+06	6.66601e+06	7.37293e+06	8.72484e+06	1.01381e+07	7.39246e+06	7.94571e+06	1.07537e+07
Unknown_MW:447.97007	447.97	12.451		1.11052e+07	9.28423e+06	4.19158e+06	8.42769e+06	4.78455e+06	491836	4.37319e+06	2.85676e+06	5.65523e+06	1.43356e+06	1.29422e+06	159716	1.14946e+06	275720	288273	1.56415e+06	773258	1.40049e+06	1.36633e+06	1.85652e+06	489622
Unknown_MW:174.06998	174.07	7.112		1.94248e+07	1.74422e+07	1.84424e+07	1.81168e+07	1.24851e+07	2.89317e+07	2.28942e+07	2.26105e+07	2.43191e+07	3.13427e+07	2.13012e+07	3.35826e+07	2.27913e+07	2.22429e+07	2.48945e+07	2.28269e+07	2.06228e+07	2.53808e+07	1.79206e+07	2.04148e+07	1.6609e+07
Unknown_MW:238.01131	238.011	19.464	46.3	8.93171e+06	1.2127e+07	4.16808e+06	5.90708e+06	6.56128e+06	2.68935e+06	2.77842e+06	5.90276e+06	4.56775e+06	173116	220887	461340	1.18983e+06	1.98649e+06	2.04758e+06	4.68166e+06	3.31862e+06	8.13381e+06	7.09595e+06	4.25173e+06	3.35377e+06
Unknown_MW:300.17254	300.173	1.833		1.45852e+07	1.12843e+07	1.33992e+07	4.10479e+06	4.90571e+06	3.12707e+06	5.19544e+06	1.16778e+07	1.11045e+07	1.5048e+07	1.38792e+07	1.34699e+07	2.23334e+07	1.39907e+07	9.98076e+06	1.24833e+07	1.60816e+07	1.18614e+07	1.32468e+07	1.62193e+07	1.44328e+07
Unknown_MW:313.17369	313.174	3.372		4.94123e+06	3.41283e+06	7.52452e+06	5.18436e+06	4.57546e+06	9.09752e+06	5.99457e+06	8.86863e+06	1.04953e+07	3.46009e+06	6.06062e+06	7.39249e+06	7.77495e+06	9.50564e+06	8.67428e+06	7.87934e+06	1.24183e+07	8.67257e+06	1.0164e+07	8.80597e+06	4.93922e+06
Unknown_MW:368.15027	368.15	32.625		7.54982e+06	1.08171e+07	1.91337e+06	1.2012e+08	905397	740264	302538	587774	2.82786e+08	9.1446e+06	7.13619e+06	1.45972e+07	6.49215e+06	1.29706e+07	1.27869e+07	1.07794e+07	1.27042e+07	1.00726e+07	1.25326e+07	1.36034e+07	1.75436e+07
Unknown_MW:369.25149	369.251	1.866		1.88414e+07	1.48734e+07	1.52554e+07	1.49052e+07	1.72686e+07	1.55808e+07	2.07164e+07	1.51213e+07	1.62126e+07	2.94531e+07	1.68648e+07	4.41217e+06	2.62301e+07	2.4443e+07	1.47961e+07	1.46855e+07	3.2864e+07	2.66618e+07	3.22055e+07	1.73597e+07	2.09518e+07
Unknown_MW:270.03248	270.032	12.158		6.7007e+06	1.29294e+07	9.7656e+06	2.83233e+06	1.83322e+07	628337	7.30351e+06	8.44614e+06	1.26978e+07	1.24108e+07	1.51694e+07	3.91811e+06	1.38649e+07	3.43852e+06	5.83293e+06	1.07322e+07	1.20187e+07	1.07946e+07	1.04341e+07	9.71458e+06	9.37046e+06
Unknown_MW:312.15731	312.157	3.384	76.3	6.87417e+06	9.02892e+06	8.8481e+06	6.33577e+06	8.38579e+06	3.50651e+06	1.35498e+07	1.01907e+07	9.34683e+06	4.84266e+06	1.04678e+07	2.67552e+07	1.31333e+07	7.36421e+06	6.03726e+06	7.25872e+06	1.79041e+07	1.0029e+07	1.04895e+07	1.31431e+07	6.94351e+06
Unknown_MW:598.2335	598.234	7.923		1.69254e+07	1.8785e+07	1.51555e+07	1.26504e+07	1.86815e+07	1.28382e+07	1.36808e+07	1.01089e+07	1.54084e+07	1.74905e+07	1.21061e+07	9.33443e+06	1.02773e+07	1.11365e+07	9.91937e+06	1.00472e+07	1.03169e+07	1.01642e+07	1.16407e+07	1.43187e+07	9.53146e+06
Unknown_MW:127.94317	127.943	3.134		1.08626e+06	2.04813e+06	2.81222e+06	4.46966e+06	7.37886e+06	1.90341e+07	2.67144e+06	2.26358e+06	932031	3.26997e+06	3.37228e+06	1.78232e+07	3.60907e+06	1.39166e+07	1.66747e+07	4.01796e+06	4.83398e+06	3.51295e+06	2.609e+06	4.56688e+06	3.42773e+06
Unknown_MW:588.12657	588.127	6.224		2.09417e+07	1.88681e+07	5.72937e+06	7.39908e+06	1.00515e+07	451280	7.58229e+06	4.80152e+06	1.37905e+07	3.94372e+06	5.02316e+06	3.9681e+06	1.08457e+07	6.08828e+06	6.66423e+06	1.22757e+07	9.02312e+06	1.38325e+07	1.495e+07	1.87049e+07	1.58093e+07
Unknown_MW:244.13103	244.131	2.301	83.4	1.90169e+07	2.44096e+07	1.56314e+07	2.06772e+07	1.02014e+07	1.4774e+07	2.0606e+07	1.79887e+07	1.69124e+07	9.99052e+06	1.67967e+07	1.41976e+07	1.80326e+07	1.31334e+07	1.61621e+07	2.23209e+07	2.12247e+07	2.50883e+07	1.95121e+07	1.91385e+07	2.51464e+07
Unknown_MW:106.04183	106.042	12.304		7.35999e+06	1.11827e+07	1.08433e+07	9.00774e+06	4.87567e+06	8.02309e+06	1.16828e+07	1.53592e+07	1.96616e+07	1.12494e+07	1.1211e+07	712785	8.72828e+06	1.12079e+07	1.18618e+07	1.16926e+07	1.13336e+07	9.65757e+06	9.12403e+06	8.96386e+06	8.09307e+06
Unknown_MW:497.35648	497.356	2.122		1.23139e+07	1.42254e+07	9.86249e+06	1.22535e+07	1.77168e+06	1.04957e+07	1.33478e+07	9.09243e+06	1.04692e+07	1.31257e+07	1.1342e+07	1.30075e+07	5.88677e+06	3.65721e+06	4.75122e+06	5.07317e+06	6.75522e+06	7.18828e+06	5.69762e+06	1.12606e+07	4.16826e+06
Unknown_MW:152.02383	152.024	11.056		9.98918e+06	1.08469e+07	1.07385e+07	7.24701e+06	9.59485e+06	4.63759e+06	1.0905e+07	6.17597e+06	9.72628e+06	1.08663e+07	1.06308e+07	1.59437e+06	9.64444e+06	5.51116e+06	4.62629e+06	9.88689e+06	5.75023e+06	1.13693e+07	6.27201e+06	5.55249e+06	3.89537e+06
Unknown_MW:129.07896	129.079	4.32		1.90111e+07	2.01007e+07	1.36954e+07	6.02072e+07	7.15205e+07	6.67966e+07	2.40302e+07	3.46206e+07	1.53389e+07	3.76688e+07	2.98386e+07	5.79183e+07	2.14404e+07	4.05873e+07	3.39548e+07	4.34787e+07	3.07237e+07	3.63471e+07	3.86253e+07	4.88011e+07	3.60727e+07
Unknown_MW:327.20449	327.204	3.46		1.05912e+07	9.03556e+06	4.61143e+06	3.55927e+06	4.96968e+06	4.24475e+06	8.69317e+06	9.5285e+06	1.62005e+07	6.81134e+06	8.07387e+06	2.33329e+07	8.37454e+06	1.90613e+07	6.6234e+06	1.10391e+07	1.23352e+07	1.14891e+07	1.37666e+07	8.36427e+06	1.54829e+07
Unknown_MW:169.1046	169.105	3.309		7.81814e+06	6.51995e+06	9.25374e+06	7.87396e+06	9.04466e+06	3.24335e+06	6.5133e+06	4.3209e+06	4.78471e+06	9.21292e+06	1.02781e+07	9.30513e+06	7.86001e+06	6.51255e+06	7.12883e+06	5.14836e+06	5.85617e+06	6.80319e+06	9.52086e+06	1.0438e+07	3.63555e+06
Unknown_MW:708.06504	708.065	11.582		4.59016e+07	2.18996e+07	1.72135e+07	6.24963e+07	6.40618e+07	7.24389e+07	4.22852e+07	5.14546e+07	4.11602e+07	1.71604e+07	9.39877e+06	5.05388e+06	6.33475e+06	9.55577e+06	6.67362e+06	2.265e+07	2.59436e+06	6.34405e+06	6.09685e+06	5.25768e+06	2.87338e+06
Unknown_MW:359.17318	359.173	3.156		1.04834e+07	8.29521e+06	1.87467e+07	1.74495e+07	2.44256e+06	9.94222e+06	1.65204e+07	1.4011e+07	1.85403e+07	2.62677e+07	7.40518e+06	2.68229e+07	1.06129e+07	1.85122e+07	2.0866e+07	2.41305e+06	1.81496e+07	3.14623e+07	4.61299e+08	1.58381e+07	3.80214e+07
Unknown_MW:129.15175	129.152	10.551		1.55085e+07	1.616e+07	9.92752e+06	1.4083e+07	1.44857e+07	4.18328e+07	1.2985e+07	1.6144e+07	1.86255e+07	2.63924e+07	2.17081e+07	2.07346e+07	1.42432e+07	1.62911e+07	1.30527e+07	1.36839e+07	4.87759e+07	1.45029e+07	1.23566e+07	2.00492e+07	1.39336e+07
Unknown_MW:158.03993	158.04	33.678		3.5889e+07	40562.1	8.40329e+06	5.37189e+06	3.01375e+07	2.25983e+07	9.57453e+06	1.05673e+07	1.07314e+07	69908.9	46456.6	85284.6	37335.6	40115.4	66730.4	42187.1	41153.7	57882.5	58611	36300.4	63145
Unknown_MW:596.20829	596.208	8.632		9.71188e+06	1.94395e+06	875360	7.30893e+06	1.12767e+06	54103.2	426755	536000	1.53553e+06	97965.2	43352.4	45915.7	42448	44394.2	45264.3	50615.1	41978.7	43729.2	43897.7	43672	39457.7
Unknown_MW:382.19919	382.199	1.841	78.7	2.08229e+07	1.98424e+07	1.27815e+07	5.58049e+06	3.68957e+06	4.00832e+06	1.70403e+07	1.33793e+07	1.25441e+07	1.19907e+07	1.21806e+07	3.5639e+06	8.74382e+06	3.96208e+06	8.97552e+06	1.67071e+07	1.22999e+07	1.85185e+07	1.14282e+07	1.81566e+07	2.01545e+07
Unknown_MW:314.16065	314.161	2.924		5.62729e+06	7.2425e+06	7.40451e+06	4.99595e+06	5.79872e+06	356001	5.21313e+06	4.67701e+06	6.37588e+06	7.46813e+06	6.31428e+06	315493	6.39295e+06	2.38008e+06	1.40055e+06	3.59065e+06	5.82534e+06	7.64242e+06	6.07378e+06	8.34239e+06	3.58481e+06
Unknown_MW:162.09682	162.097	3.38		8.32169e+06	8.44306e+06	5.96935e+06	7.01567e+06	9.74793e+06	3.21738e+06	7.15111e+06	3.93394e+06	5.85706e+06	5.06884e+06	7.61699e+06	9.42597e+06	8.74734e+06	322425	1.11701e+07	5.33929e+06	1.06955e+07	6.14513e+06	8.58861e+06	7.35909e+06	7.5328e+06
Unknown_MW:143.07349	143.073	11.645		4.40906e+06	4.17894e+06	3.40211e+06	3.2296e+06	3.397e+06	67190.8	78136.8	2.67863e+06	4.21608e+06	115223	84201.3	81238	70941.7	68717.7	78128.4	70673.9	76011.2	72412.2	66530.5	60201.3	66778.4
Unknown_MW:169.11028	169.11	4.833		1.44862e+07	1.20028e+07	1.54763e+07	1.47853e+07	1.50029e+07	1.70114e+07	1.7863e+07	1.98108e+07	1.82156e+07	8.31689e+06	7.5614e+06	2.22743e+07	1.33697e+07	9.54864e+06	1.36142e+07	1.37081e+07	8.6246e+06	8.52319e+06	9.02009e+06	1.02061e+07	5.83557e+06
Unknown_MW:185.14157	185.142	4.56		1.02628e+07	1.55077e+07	2.08421e+06	1.82199e+07	1.99726e+07	1.51079e+07	2.0916e+07	1.54355e+07	1.61379e+07	3.42842e+07	4.24025e+07	1.62188e+07	3.54499e+07	1.85037e+07	2.17745e+07	1.8272e+07	3.73127e+07	2.93546e+07	2.7534e+07	3.6034e+07	4.39445e+07
Unknown_MW:359.17322	359.173	5.344		5.84775e+07	5.43098e+07	2.01457e+07	5.19209e+07	1.12883e+07	3.10593e+07	5.84142e+07	6.212e+07	3.84307e+07	8.83587e+07	2.31884e+07	3.16794e+07	1.67956e+07	3.72248e+07	4.15088e+07	5.74995e+06	3.26757e+07	5.90239e+07	3.11913e+07	8.3133e+07	7.37623e+07
Unknown_MW:714.05617	714.056	11.575		4.28651e+07	2.09658e+07	5.35662e+07	5.89e+07	5.94054e+07	6.93816e+07	4.0507e+07	4.96377e+07	3.86776e+07	1.56211e+07	8.95231e+06	3.93545e+06	6.07683e+06	8.59102e+06	6.36188e+06	2.14794e+07	2.00941e+06	5.80819e+06	5.9855e+06	4.67919e+06	2.65983e+06
Unknown_MW:167.05825	167.058	2.298		2.76372e+06	2.86791e+06	4.61421e+06	2.03123e+06	1.73001e+06	1.44419e+06	3.72926e+06	1.86006e+06	3.42201e+06	4.78251e+06	4.10779e+06	814465	5.70457e+06	3.77262e+06	981938	2.34084e+06	4.22914e+06	4.93746e+06	5.90724e+06	5.84665e+06	1.10921e+07
Unknown_MW:383.23077	383.231	1.833		1.44605e+07	2.10836e+07	1.05955e+07	1.12055e+07	6.14118e+06	2.55106e+06	1.15144e+07	1.85882e+07	2.06192e+07	1.07276e+07	2.25897e+07	3.82066e+06	1.17263e+07	3.84674e+06	2.60797e+06	1.24408e+07	1.48859e+07	1.35815e+07	1.26477e+07	2.02481e+07	1.8952e+07
Unknown_MW:302.05868	302.059	12.509		4.38713e+06	1.9667e+07	1.46953e+07	6.75138e+06	1.64597e+07	1.54325e+07	1.77264e+07	1.6279e+07	1.96041e+07	2.53799e+07	2.2108e+07	1.04714e+07	2.02277e+07	1.0705e+07	1.16189e+07	2.04708e+07	1.65135e+07	1.96719e+07	1.93129e+07	1.7339e+07	1.59012e+07
Unknown_MW:209.94185	209.942	11.754		5.07787e+06	4.93088e+06	1.08184e+07	8.14714e+06	9.43314e+06	2.92216e+07	5.17282e+06	1.36287e+07	1.14586e+07	2.13627e+06	1.32106e+06	904926	1.26649e+06	882050	1.50735e+06	1.75461e+06	496944	494736	210354	571215	524986
Unknown_MW:432.19406	432.194	10.573		1.04064e+07	1.39089e+07	1.13426e+07	3.36033e+07	5.84924e+07	2.69561e+07	1.29001e+07	6.06536e+06	1.35774e+07	1.60978e+07	1.41281e+07	3.07439e+07	1.10061e+07	2.62861e+07	2.80068e+07	1.29209e+06	8.8613e+06	7.42388e+06	7.8998e+06	9.90037e+06	6.45016e+06
Unknown_MW:248.0692	248.069	32.587		1.31638e+06	8.77171e+06	266688	616111	918993	1.20023e+06	880352	483396	2.05616e+06	2.24561e+06	3.28417e+06	8.34757e+06	2.15026e+06	7.87849e+06	1.00746e+07	7.71622e+06	9.59484e+06	7.63971e+06	7.9186e+06	6.91083e+06	9.74455e+06
Unknown_MW:139.0997	139.1	9.906		2.3933e+06	5.08921e+06	3.73967e+06	1.08601e+07	2.26264e+07	1.48108e+07	4.23874e+06	333303	358494	2.62455e+06	3.4826e+06	1.05611e+07	2.8034e+06	1.01416e+07	1.31168e+07	1.38802e+06	335855	2.80865e+06	5.72187e+06	4.45275e+06	339417
Unknown_MW:313.18892	313.189	6.336		1.25014e+07	1.93353e+07	4.09649e+06	4.63357e+06	6.09858e+06	3.91211e+06	1.69337e+07	1.72161e+07	2.43029e+07	4.32765e+06	2.26267e+07	6.08908e+06	1.1845e+07	1.80624e+07	4.1979e+06	1.40846e+07	1.18858e+07	1.34032e+07	2.5496e+07	1.23214e+07	1.87452e+07
Unknown_MW:312.19097	312.191	2.213		2.6134e+06	9.96017e+06	2.75599e+06	1.50105e+06	6.27119e+06	7.24557e+06	3.57312e+06	8.0381e+06	5.59481e+06	6.45903e+06	3.52798e+06	5.22816e+06	1.16022e+07	3.43314e+06	1.708e+06	7.75617e+06	2.58486e+06	6.92678e+06	3.53915e+06	7.803e+06	8.08407e+06
Unknown_MW:302.17025	302.17	3.305	42.7	8.89375e+06	1.00883e+07	9.66395e+06	1.13661e+07	1.53426e+07	1.19859e+07	9.09096e+06	8.80089e+06	7.16299e+06	9.10768e+06	1.01893e+07	1.32047e+07	9.85788e+06	1.20053e+07	1.21896e+07	7.73115e+06	8.9824e+06	8.41119e+06	1.03563e+07	1.16587e+07	1.26863e+07
Unknown_MW:110.07314	110.073	9.297		442248	426934	208961	9.53231e+06	2.12183e+07	1.53074e+07	324014	241780	289954	549982	269750	1.10911e+07	417939	1.69341e+07	1.57539e+07	326304	388818	319331	330694	383821	312683
Unknown_MW:168.05509	168.055	10.643		4.81522e+08	3.90493e+08	4.08396e+08	2.99103e+08	1.76934e+08	8.87799e+07	1.05329e+08	1.27775e+08	1.57152e+08	1.35034e+07	4.24152e+07	2.98656e+07	4.2933e+07	6.088e+07	2.32816e+07	6.48497e+07	3.77325e+07	5.14226e+07	4.58881e+07	3.00653e+07	2.9015e+07
Unknown_MW:210.12557	210.126	2.379		1.25743e+07	1.35951e+07	5.80443e+06	7.80661e+06	7.77777e+06	4.76498e+06	7.57483e+06	1.04275e+07	7.88549e+06	5.6884e+06	5.37965e+06	5.27627e+06	8.23569e+06	1.03265e+07	8.32394e+06	1.00704e+07	7.28724e+06	9.96877e+06	1.00012e+07	9.32945e+06	9.63717e+06
Unknown_MW:329.15595	329.156	8.373		1.87707e+07	1.51637e+07	1.54642e+07	2.73596e+07	2.90468e+07	2.14038e+07	1.79969e+07	1.26565e+07	1.04886e+07	3.53926e+07	2.69375e+07	2.94799e+07	2.60062e+07	2.15584e+07	2.39689e+07	1.66384e+07	1.86057e+07	2.27169e+07	2.53339e+07	2.74409e+07	1.76585e+07
Unknown_MW:129.0902	129.09	0.917		14612.7	5964.68	17137.4	9.79614e+06	1.01548e+07	14840.7	77338.1	73137.1	21842.9	14629.1	10954.5	12720	8627.52	9537.23	236557	12293.1	9997.34	12937.7	12059.3	12607	98206.3
Unknown_MW:274.1933	274.193	2.281		1.0244e+07	8.10405e+06	4.70101e+06	1.03878e+07	1.24524e+07	3.50689e+06	8.49171e+06	2.34648e+06	8.23003e+06	9.46064e+06	1.46197e+07	1.08561e+07	9.9341e+06	2.25703e+07	1.72187e+07	1.25947e+07	1.32929e+07	2.81631e+06	1.32227e+07	7.15468e+06	1.54421e+07
Unknown_MW:422.23384	422.234	1.688	80.3	5.65334e+06	4.44493e+06	4.75881e+06	4.21221e+06	3.15213e+06	2.44678e+06	3.22568e+06	2.65665e+06	3.01205e+06	3.43182e+06	3.67701e+06	2.64061e+06	3.43151e+06	2.71944e+06	4.032e+06	2.62016e+06	3.16647e+06	2.25261e+06	2.97585e+06	4.3848e+06	2.99842e+06
Unknown_MW:338.07974	338.08	4.064		4.27332e+07	4.43222e+07	3.95587e+07	1.94578e+07	3.02219e+07	1.53467e+07	3.66796e+07	2.85703e+07	3.12446e+07	6.41551e+07	5.56718e+07	2.54242e+07	4.29021e+07	3.27751e+07	3.04834e+07	3.3262e+07	5.2909e+07	5.60473e+07	5.27409e+07	7.064e+07	5.92946e+07
Unknown_MW:232.01677	232.017	6.362		1.85105e+07	2.90812e+07	1.44655e+07	1.0552e+07	2.27748e+07	2.51545e+07	2.90051e+07	2.01465e+07	1.66685e+07	3.03987e+07	2.4986e+07	2.5305e+07	4.3167e+06	9.10905e+06	2.99666e+07	1.40904e+07	3.41726e+07	3.02711e+07	3.42603e+07	3.89416e+07	5.52227e+07
Unknown_MW:376.14161	376.142	2.654		1.13911e+07	1.56883e+07	1.42662e+07	1.15515e+07	8.22304e+06	7.18995e+06	1.50311e+07	1.09072e+07	1.40293e+07	1.30465e+07	1.14799e+07	6.68609e+06	1.36985e+07	1.02378e+07	7.43336e+06	1.4797e+07	1.17266e+07	1.14051e+07	1.25953e+07	1.50178e+07	5.21144e+06
Unknown_MW:172.07357	172.074	9.535		9.60436e+06	9.72956e+06	3.42761e+06	5.81245e+06	8.5447e+06	5.76545e+06	2.71183e+06	1.74157e+07	6.02067e+06	7.72115e+06	2.36711e+06	174941	4.07976e+06	9.236e+06	4.40018e+06	5.76006e+06	4.56917e+06	8.35991e+06	7.89201e+06	6.35245e+06	4.53602e+06
Unknown_MW:232.01681	232.017	7.942		2.61528e+07	3.25454e+07	4.2189e+07	2.83323e+07	2.79172e+07	4.37187e+07	4.34009e+07	3.80614e+07	3.65324e+07	4.18854e+07	2.90585e+07	2.37254e+07	2.60454e+07	2.14088e+07	2.16136e+07	3.18303e+07	3.51569e+07	2.97e+07	2.93459e+07	5.35732e+07	4.0334e+07
Unknown_MW:290.18819	290.188	2.126		1.44107e+07	7.9697e+06	5.61579e+06	3.37962e+06	4.65915e+06	2.77288e+06	3.75974e+06	2.06718e+06	3.21644e+06	5.14065e+06	5.69314e+06	4.69462e+06	4.23767e+06	6.46227e+06	5.61148e+06	7.3622e+06	5.11538e+06	3.97342e+06	6.17955e+06	1.46516e+07	2.94556e+06
Unknown_MW:262.19323	262.193	2.218		8.34648e+06	1.3706e+06	9.74488e+06	7.22177e+06	8.76366e+06	8.01595e+06	1.2093e+07	1.56732e+06	8.48683e+06	1.08779e+07	1.34595e+07	1.17317e+07	1.25579e+07	1.41331e+07	1.23041e+07	1.05439e+07	1.31815e+07	1.12974e+07	1.2718e+07	1.48304e+07	1.49972e+07
Unknown_MW:348.15726	348.157	1.78		1.15661e+07	9.5877e+06	1.3385e+07	3.64613e+06	3.04679e+06	3.46487e+06	1.65807e+07	1.1003e+07	1.04841e+07	1.15792e+07	1.05206e+07	9.01561e+06	1.26628e+07	2.84824e+06	8.68242e+06	7.05328e+06	1.05088e+07	6.8034e+06	1.03975e+07	1.51728e+07	1.1724e+07
Unknown_MW:548.34776	548.348	1.958		7.7839e+06	5.63293e+06	6.31872e+06	2.01729e+06	2.22896e+06	3.55259e+06	1.92078e+06	5.07545e+06	7.01342e+06	8.23607e+06	6.53755e+06	2.84703e+06	4.65892e+06	1.5458e+06	1.72495e+06	6.22615e+06	8.2637e+06	5.39041e+06	5.80062e+06	7.63818e+06	5.76691e+06
Unknown_MW:209.94184	209.942	10.613		1.3949e+07	1.95691e+07	5.24025e+07	2.32298e+07	2.39934e+07	1.50055e+08	5.92533e+07	7.59948e+07	4.13933e+07	3.14452e+07	5.54815e+07	5.93018e+07	2.39359e+07	4.21559e+07	4.90821e+07	4.42149e+07	4.45094e+07	4.40566e+07	5.03109e+07	4.52697e+07	4.4649e+07
Unknown_MW:573.27292	573.273	3.412		2.38576e+07	2.6016e+07	2.55935e+07	3.22785e+07	2.60109e+07	2.17206e+07	2.36812e+07	2.11765e+07	2.51981e+07	2.66825e+07	2.71045e+07	2.57485e+07	2.04535e+07	3.3028e+07	2.30914e+07	1.42515e+07	1.82931e+07	1.91342e+07	2.53024e+07	3.12898e+07	2.06248e+07
Unknown_MW:362.17296	362.173	1.831		1.10912e+07	9.8743e+06	8.95933e+06	7.81006e+06	4.00763e+06	1.02016e+07	1.26157e+07	9.10528e+06	1.81703e+07	1.23045e+07	1.76983e+07	1.50031e+07	1.40852e+07	5.54403e+06	2.07325e+07	1.34961e+07	2.83378e+07	1.2424e+07	8.90883e+06	1.5698e+07	8.67889e+06
Unknown_MW:200.1525	200.153	3.208		488878	424435	492978	1.15705e+06	2.31504e+06	297702	392496	288637	435938	375640	496591	905047	4.13327e+06	1.05539e+07	9.38099e+06	277282	1.01517e+07	353948	306590	354605	246731
Unknown_MW:81.97242	81.9724	17.873		8.63396e+06	9.13983e+06	1.96428e+08	1.2117e+07	9.96568e+07	8.08452e+06	7.90143e+07	1.29247e+07	8.83461e+06	5.59228e+07	1.76154e+07	1.76422e+07	1.93293e+07	1.75082e+07	1.1592e+07	1.40906e+07	4.46271e+06	1.19528e+07	2.64023e+06	3.07872e+06	1.5834e+07
Unknown_MW:278.15182	278.152	7.64		2.38712e+07	1.83234e+07	2.54452e+07	1.45657e+07	1.50851e+07	5.77541e+07	2.8714e+07	1.56707e+07	2.06072e+07	3.66539e+07	3.51506e+07	7.30393e+07	2.41392e+07	2.42078e+07	8.33102e+07	2.81827e+07	2.94148e+07	2.00342e+07	2.17476e+07	2.47985e+07	3.76024e+07
Unknown_MW:591.82151	591.822	22.348		4.79117e+07	3.51343e+07	3.76359e+07	7.20538e+07	5.41802e+07	4.59825e+07	2.9202e+07	3.88793e+07	4.64083e+07	1.79651e+07	1.28233e+07	1.3727e+07	1.17363e+07	1.61399e+07	1.47334e+07	2.40869e+07	9.73494e+06	1.33377e+07	1.22675e+07	1.12038e+07	9.84368e+06
Unknown_MW:194.98631	194.986	11.61		2.0975e+07	1.1074e+07	2.44876e+07	3.26527e+07	3.19872e+07	2.11951e+07	1.1296e+07	2.03119e+07	2.19795e+07	815248	349178	117366	448364	541602	220146	2.26498e+06	48916.1	188060	387253	299146	127138
Unknown_MW:284.14133	284.141	2.669		4.5018e+06	3.79011e+06	3.64201e+06	1.40476e+07	7.60709e+06	6.88619e+06	4.13822e+06	3.92146e+06	1.4477e+07	5.32838e+06	1.23574e+07	5.41643e+06	2.2844e+06	3.91228e+06	3.85565e+06	1.12859e+06	2.78584e+06	2.20242e+06	1.26065e+07	5.48269e+06	4.07241e+06
Unknown_MW:432.19409	432.194	7.953		5.17854e+06	2.57275e+06	2.49629e+06	6.81773e+06	3.83466e+06	2.08908e+06	1.7682e+06	1.40304e+06	2.68331e+06	3.80217e+06	2.94544e+06	2.84184e+06	2.96875e+06	1.73364e+06	2.51849e+06	1.24471e+06	2.51073e+06	1.27057e+06	1.49777e+06	2.48959e+06	2.60232e+06
Unknown_MW:199.88664	199.887	23.134		3.4035e+07	2.58772e+07	3.11318e+07	4.23895e+07	3.33887e+07	3.50534e+07	1.87661e+07	2.34627e+07	2.93508e+07	1.06285e+07	6.4731e+06	1.00596e+07	8.25182e+06	1.01055e+07	1.11209e+07	1.53994e+07	6.52717e+06	7.79215e+06	8.9419e+06	9.96795e+06	6.50044e+06
Unknown_MW:302.05871	302.059	12.184		1.13982e+07	1.0582e+07	7.62173e+06	6.2971e+06	1.64597e+07	1.24637e+06	1.39044e+07	2.87065e+06	9.27148e+06	1.01482e+07	1.29384e+07	3.40882e+06	1.27216e+07	3.25256e+06	5.48433e+06	9.00278e+06	1.1055e+07	8.5609e+06	8.61908e+06	8.59734e+06	8.85712e+06
Unknown_MW:126.00813	126.008	10.585		7.90469e+08	5.18354e+08	5.13479e+08	5.03584e+08	2.93072e+08	1.17322e+08	1.57275e+08	4.6214e+06	2.36774e+08	2.29556e+07	2.9014e+07	1.3607e+07	2.76056e+07	3.72457e+07	2.92076e+07	6.90028e+07	3.61184e+07	4.29956e+07	4.35493e+07	3.54802e+07	2.41924e+07
Unknown_MW:92.02932	92.0293	3.129		3.71026e+06	3.13919e+06	1.74979e+06	2.89238e+06	4.58622e+06	1.43362e+07	1.35964e+06	3.28171e+06	1.30591e+06	5.52316e+06	2.77333e+06	4.49233e+06	2.75034e+06	1.25367e+07	1.19514e+07	4.64671e+06	4.69709e+06	3.66245e+06	2.57895e+06	2.99323e+06	7.09751e+06
Unknown_MW:212.14124	212.141	1.807		9.82086e+06	8.77435e+06	6.03291e+06	5.14552e+06	1.60069e+06	1.49062e+06	7.12764e+06	7.16169e+06	5.64823e+06	3.18888e+06	5.1855e+06	2.46544e+06	7.82505e+06	2.9241e+06	2.67214e+06	7.67397e+06	8.32323e+06	9.07846e+06	8.73834e+06	6.69842e+06	8.58039e+06
Unknown_MW:368.21992	368.22	2.316		1.53632e+07	1.42386e+07	1.35954e+07	1.11943e+07	8.65228e+06	5.24152e+06	1.1488e+07	8.98195e+06	1.18911e+07	8.39793e+06	1.28941e+07	1.94735e+07	1.03703e+07	6.90821e+06	1.85737e+07	9.14931e+06	6.9902e+06	1.11438e+07	1.49094e+07	1.35414e+07	1.05834e+07
Unknown_MW:474.2899	474.29	1.632		5.74002e+06	598280	881700	6.67199e+06	5.04348e+06	545893	606485	620349	511604	555359	723235	616617	464242	914133	772323	195319	503805	207921	590945	478468	316036
Unknown_MW:187.97219	187.972	14.915		2.75655e+06	4.84572e+06	4.96851e+06	3.23165e+06	3.02332e+06	2.32232e+06	2.3521e+06	3.79706e+06	2.543e+06	181042	196046	336108	975797	2.14117e+06	1.78384e+06	2.34318e+06	1.31938e+06	2.10198e+06	1.68277e+06	1.20462e+06	1.83743e+06
Unknown_MW:277.98201	277.982	3.379		5.28269e+06	5.36039e+06	193289	7.97578e+06	277094	99369.7	583413	232315	324893	174617	181286	200695	193126	369925	134985	285764	262937	291954	282018	259282	175492
Unknown_MW:175.95422	175.954	15.327		6.34173e+06	4.26482e+07	8.33348e+07	6.47993e+07	2.28066e+07	1.19691e+08	5.94343e+07	2.90783e+07	2.88705e+07	1.1452e+07	7.98372e+06	9.9286e+06	1.1288e+07	1.38089e+07	1.71351e+07	4.98852e+07	1.66023e+07	3.23913e+06	1.69544e+07	1.94408e+07	4.34108e+06
Unknown_MW:463.87539	463.875	22.432		2.38259e+07	1.66412e+07	1.70189e+07	2.56529e+07	2.01458e+07	1.82967e+07	1.24403e+07	1.5534e+07	1.69064e+07	1.00957e+07	7.37225e+06	7.91299e+06	5.84077e+06	8.62475e+06	8.14939e+06	1.13458e+07	5.18114e+06	6.8012e+06	7.45829e+06	7.25571e+06	7.10251e+06
Unknown_MW:216.02697	216.027	11.271		621488	1.14329e+06	188609	262763	297098	482251	1.46143e+06	1.09839e+06	590011	776732	2.14332e+06	1.42707e+06	4.38044e+06	5.47659e+06	3.6211e+06	1.1391e+07	8.25128e+06	8.75656e+06	8.50659e+06	5.15908e+06	9.25166e+06
Unknown_MW:258.21945	258.219	1.886		9.55234e+06	1.61328e+07	5.5813e+06	1.15854e+07	7.098e+06	7.43733e+06	8.95395e+06	3.8485e+06	5.26488e+06	6.185e+06	8.6607e+06	7.749e+06	1.53594e+07	6.81049e+06	1.21485e+07	1.01722e+07	8.18025e+06	5.54284e+06	7.4782e+06	9.18077e+06	1.69697e+07
Unknown_MW:340.18856	340.189	3.374		4.90173e+06	6.63512e+06	5.47261e+06	4.04157e+06	5.3571e+06	3.39096e+06	7.7445e+06	6.50459e+06	5.83716e+06	3.51191e+06	4.96933e+06	7.28972e+06	4.91296e+06	6.24137e+06	5.25837e+06	4.98784e+06	9.80334e+06	5.00818e+06	6.59943e+06	4.68019e+06	5.07358e+06
Unknown_MW:146.0579	146.058	5.96	82.2	5.95929e+06	1.1337e+07	5.36296e+06	4.96392e+06	5.26626e+06	448346	6.0255e+06	8.20768e+06	5.29108e+06	1.33187e+06	2.46859e+06	3.33502e+06	4.49731e+06	5.22148e+06	8.54441e+06	9.31717e+06	4.63877e+06	1.03403e+07	9.75191e+06	8.14078e+06	9.76919e+06
Unknown_MW:271.93263	271.933	15.372		4.8068e+06	4.94692e+06	9.36813e+06	5.9213e+06	6.16724e+06	2.11608e+07	9.8895e+06	8.52619e+06	9.82809e+06	5.81804e+06	3.62302e+06	5.84164e+06	5.64612e+06	5.58749e+06	8.44924e+06	6.7225e+06	7.29049e+06	5.37025e+06	7.16665e+06	6.32013e+06	8.47661e+06
Unknown_MW:176.03625	176.036	11.412		4.01112e+07	3.95228e+07	4.94579e+07	5.82596e+07	5.66761e+07	6.63547e+07	3.95077e+07	4.76759e+07	3.65511e+07	1.47178e+07	7.81381e+06	3.49208e+06	5.7446e+06	8.89219e+06	5.99675e+06	2.05088e+07	1.59666e+06	5.76685e+06	5.68892e+06	5.61147e+06	2.73726e+06
Unknown_MW:284.03976	284.04	11.318		4.02266e+07	3.86399e+07	5.45703e+07	6.33654e+07	6.82162e+07	7.91969e+07	4.79177e+07	5.61897e+07	4.2003e+07	1.63937e+07	8.38933e+06	4.59339e+06	7.25538e+06	9.82898e+06	6.45992e+06	2.26921e+07	2.66202e+06	6.52789e+06	6.50651e+06	5.31988e+06	2.7711e+06
Unknown_MW:292.1137	292.114	7.022		1.06426e+07	1.14115e+07	1.17499e+07	1.11132e+07	1.14831e+07	2.06144e+07	1.67162e+07	1.56041e+07	1.26118e+07	2.85691e+07	1.96617e+07	2.67877e+07	1.92226e+07	2.34749e+07	2.04262e+07	2.11234e+07	1.83463e+07	1.92396e+07	1.71806e+07	1.6967e+07	1.59055e+07
Unknown_MW:183.10208	183.102	3.314		7.09277e+06	6.48572e+06	6.56176e+06	6.23656e+06	6.75921e+06	3.39466e+06	4.49747e+06	2.69989e+06	4.37953e+06	5.1614e+06	5.27984e+06	6.07603e+06	2.97267e+06	4.64113e+06	5.86825e+06	3.57698e+06	5.11477e+06	4.54978e+06	1.07595e+07	5.00393e+06	5.2418e+06
Unknown_MW:359.17318	359.173	4.538		5.89572e+07	4.79164e+07	4.96949e+07	1.9506e+07	1.20466e+07	1.33523e+07	5.84142e+07	6.212e+07	3.84307e+07	3.66326e+07	2.31884e+07	5.50427e+07	3.85856e+07	7.13981e+07	1.82924e+07	4.84185e+06	3.26757e+07	5.45294e+07	3.11913e+07	5.86352e+07	1.44945e+08
Unknown_MW:279.99765	279.998	5.785		7.92817e+06	6.06194e+06	120615	8.15523e+06	89116.4	143636	251430	131655	177921	194334	243088	159255	143646	142191	168254	131911	155850	113045	127236	171821	151516
Unknown_MW:118.06297	118.063	4.545		1.65592e+07	1.18815e+07	9.16663e+06	1.32484e+07	1.35143e+07	4.36041e+06	6.97635e+06	1.38442e+07	1.19478e+07	6.93079e+06	5.31657e+06	2.90035e+06	8.53009e+06	5.08556e+06	3.44603e+06	7.30731e+06	8.85991e+06	1.46868e+07	1.17383e+07	1.05597e+07	1.02833e+07
Unknown_MW:219.10078	219.101	3.253		4.14479e+06	3.62644e+06	5.40009e+06	4.1839e+06	5.66041e+06	8.09544e+06	6.31307e+06	4.63981e+06	3.79121e+06	7.79503e+06	7.79112e+06	7.46452e+06	8.72875e+06	1.073e+07	9.27839e+06	7.4152e+06	8.20865e+06	7.03926e+06	7.39145e+06	8.59061e+06	7.16575e+06
Unknown_MW:284.19877	284.199	1.899	57.9	1.31899e+07	1.62339e+07	4.73183e+06	9.8704e+06	6.06274e+06	4.39465e+06	1.23292e+07	1.30168e+07	7.84712e+06	5.29416e+06	1.10256e+07	5.45588e+06	1.14152e+07	8.15495e+06	6.8401e+06	1.12267e+07	4.96687e+06	1.30857e+07	1.30553e+07	1.46882e+07	1.4616e+07
Unknown_MW:192.11499	192.115	2.202		8.54314e+06	8.6502e+06	4.98241e+06	4.81785e+06	4.71423e+06	3.21378e+06	4.57e+06	1.08415e+07	4.14149e+06	3.90897e+06	2.83098e+06	2.73977e+06	4.67574e+06	1.07549e+07	4.07134e+06	8.19018e+06	5.34962e+06	1.05859e+07	9.79394e+06	9.28887e+06	1.07024e+07
Unknown_MW:200.10483	200.105	3.221		1.34528e+07	1.54501e+07	9.82435e+06	1.45414e+07	1.99757e+07	1.43263e+07	1.1661e+07	1.40042e+07	1.19691e+07	6.65109e+06	1.49542e+07	5.95462e+06	1.09945e+07	1.09341e+07	1.58995e+07	1.34745e+07	8.53765e+06	8.37013e+06	7.05102e+06	1.03973e+07	1.56332e+07
Unknown_MW:206.1154	206.115	3.139		3.14475e+06	947341	5.26037e+06	4.02596e+06	3.71031e+06	1.14371e+07	5.23849e+06	9.16365e+06	4.77339e+06	5.32344e+06	9.02517e+06	1.13984e+07	7.33405e+06	8.2288e+06	6.87669e+06	1.18506e+07	1.08291e+07	8.32627e+06	6.68757e+06	7.90275e+06	6.08017e+06
Unknown_MW:342.14666	342.147	8.31		5.66912e+07	4.05583e+07	4.93392e+07	4.63732e+07	9.50795e+06	1.91954e+07	1.45532e+07	1.29525e+07	2.95365e+07	3.29377e+06	2.26266e+06	3.07324e+07	3.78098e+07	2.13132e+07	2.62723e+07	3.06698e+06	2.83797e+07	5.26115e+07	3.51607e+07	4.987e+07	6.0253e+06
Unknown_MW:272.19877	272.199	1.803	92.6	1.02686e+07	1.20902e+07	8.77618e+06	5.13216e+06	2.91007e+06	4.1124e+06	7.73438e+06	8.27335e+06	6.10641e+06	4.87357e+06	9.87243e+06	4.18892e+06	1.00759e+07	5.46221e+06	7.12892e+06	1.05231e+07	7.54029e+06	7.92093e+06	7.92817e+06	8.08134e+06	1.05014e+07
Unknown_MW:276.209	276.209	1.934		1.10242e+07	9.65813e+06	7.82369e+06	5.53636e+06	5.65671e+06	4.83411e+06	1.41516e+06	5.99698e+06	9.1591e+06	4.1967e+06	4.37732e+06	5.8783e+06	9.52658e+06	2.08374e+06	7.80554e+06	5.84491e+06	5.19183e+06	6.95821e+06	7.01182e+06	1.24835e+07	5.72974e+06
Unknown_MW:172.07355	172.074	8.213		1.2296e+07	1.25652e+07	4.80704e+06	5.78731e+06	1.31833e+07	9.01655e+06	2.8117e+06	9.99886e+06	4.90945e+06	1.00416e+07	397825	344749	3.84538e+06	1.29779e+07	6.87209e+06	9.2838e+06	7.09543e+06	1.43927e+07	1.25959e+07	7.05975e+06	377156
Unknown_MW:710.0621	710.062	11.472		5.32916e+07	5.16097e+07	6.86189e+07	6.24963e+07	7.4368e+07	7.26552e+07	5.0326e+07	6.09596e+07	4.88113e+07	1.99864e+07	1.02244e+07	5.65763e+06	7.96997e+06	1.1898e+07	7.66774e+06	2.265e+07	3.05908e+06	7.61422e+06	7.54587e+06	6.14964e+06	3.88787e+06
Unknown_MW:731.53906	731.539	2.152		6.28966e+06	4.2369e+06	4.80267e+06	3.10691e+06	907775	6.19767e+06	4.74614e+06	9.54015e+06	5.408e+06	6.15223e+06	8.64692e+06	1.49468e+07	1.78997e+06	1.1654e+06	4.00114e+06	4.55485e+06	5.19993e+06	1.36636e+06	2.40829e+06	5.92401e+06	2.61451e+06
Unknown_MW:474.25485	474.255	2.613		1.18142e+07	1.12048e+07	8.2394e+06	1.1957e+07	9.55331e+06	6.55967e+06	8.57805e+06	7.23337e+06	9.20971e+06	1.02036e+07	8.55118e+06	8.2011e+06	6.83152e+06	9.44802e+06	7.35218e+06	4.68785e+06	4.5242e+06	6.4752e+06	5.61658e+06	8.98627e+06	5.83074e+06
Unknown_MW:264.13616	264.136	4.171		2.27194e+07	1.37473e+07	1.07556e+07	9.48809e+06	9.8645e+06	2.15737e+06	8.97056e+06	1.12472e+07	1.62583e+07	4.08589e+06	3.06077e+06	2.13522e+06	4.82159e+06	4.04697e+06	1.96402e+06	7.68102e+06	5.7993e+06	7.05135e+06	7.13772e+06	5.26014e+06	2.68752e+06
Unknown_MW:248.06919	248.069	32.674		5.56209e+06	4.99033e+06	1.27096e+06	542039	918993	1.20023e+06	880352	483396	2.05616e+06	1.45691e+06	1.22354e+06	8.34757e+06	4.2755e+06	7.87849e+06	1.00746e+07	2.81421e+06	9.59484e+06	5.779e+06	7.9186e+06	7.39589e+06	9.74455e+06
Unknown_MW:194.02146	194.021	11.349	42.4	341600	1.87416e+06	295067	243423	729934	312464	1.60033e+06	2.36393e+06	2.2695e+06	5.91857e+06	6.77604e+06	4.63905e+06	1.16237e+07	4.56573e+06	5.81946e+06	8.2651e+06	7.96086e+06	8.81644e+06	7.48672e+06	6.1776e+06	7.61006e+06
Unknown_MW:81.97243	81.9724	20.592		797459	781406	2.55422e+08	2.05238e+06	2.18977e+07	5.00803e+06	7.44151e+06	1.5786e+06	1.47852e+06	9.10684e+06	2.91477e+06	4.21458e+06	3.1526e+06	1.93787e+06	1.99788e+06	1.66335e+06	9.55505e+06	1.35188e+06	1.12704e+06	1.17849e+06	1.88292e+06
Unknown_MW:141.99358	141.994	6.362		758225	681051	811556	5.98721e+06	1.52825e+07	1.40606e+07	2.94845e+06	1.50006e+06	1.29724e+06	1.0658e+06	726615	1.68771e+07	443187	1.31175e+07	8.23903e+06	1.42822e+06	483277	476535	549944	4.37552e+06	513337
Unknown_MW:335.88684	335.887	13.856		2.64708e+07	2.42744e+07	2.9738e+07	4.18635e+07	3.80675e+07	4.58154e+07	2.26996e+07	3.0936e+07	9.3872e+06	2.01458e+06	4.37545e+06	2.65863e+06	3.95289e+06	5.14777e+06	5.04571e+06	1.18611e+07	1.41518e+06	3.43784e+06	3.16027e+06	3.56419e+06	1.9626e+06
Unknown_MW:310.95724	310.957	13.817		1.345e+07	9.60922e+06	8.3413e+06	1.95519e+07	1.37311e+07	8.08741e+06	4.7907e+06	7.28659e+06	8.35121e+06	198961	238446	156087	167910	253792	126536	1.40952e+06	118704	152265	103982	168774	141643
Unknown_MW:162.0681	162.068	12.021		6.30162e+07	1.27576e+07	1.30211e+08	1.10214e+08	5.83342e+07	9.61778e+07	5.8888e+07	3.27168e+07	1.19567e+07	4.53814e+07	1.77326e+07	2.39699e+07	2.78859e+07	2.01317e+07	2.33437e+07	3.93531e+07	2.15148e+07	4.29486e+07	2.31419e+07	4.22309e+07	6.47976e+07
Unknown_MW:222.08919	222.089	3.743		7.97507e+06	1.26993e+07	2.44873e+06	4.74936e+06	3.43078e+06	1.38558e+06	3.09647e+06	1.00907e+07	3.8407e+06	643418	745324	1.47365e+06	1.09664e+06	4.33612e+06	1.38638e+06	9.36213e+06	3.28654e+06	1.01995e+07	7.65321e+06	3.69727e+06	2.78958e+06
Unknown_MW:212.15247	212.152	2.547		4.26342e+06	3.30135e+06	1.62085e+06	9.81412e+06	1.88874e+07	9.64076e+06	2.65388e+06	1.78396e+06	1.56958e+06	2.62787e+06	2.83776e+06	3.59124e+06	2.62731e+06	5.15972e+06	1.80612e+06	1.46211e+06	1.9679e+06	3.43182e+06	2.26604e+06	2.8881e+06	2.96801e+06
Unknown_MW:210.1021	210.102	8.961		3.14342e+06	2.97024e+06	1.68323e+06	591476	875288	447618	4.22848e+06	5.7415e+06	2.59599e+06	1.7118e+06	296949	804564	1.47506e+06	491905	614655	897349	3.92644e+06	1.58774e+06	286352	864748	1.93779e+06
Unknown_MW:159.06842	159.068	18.462		203233	235987	247201	191248	255123	396295	249933	218219	241214	4.07137e+07	2.23788e+07	4.2289e+07	2.63014e+07	1.11437e+07	3.58658e+07	4.76541e+07	4.33213e+07	4.69616e+07	3.21391e+07	3.35635e+07	4.1418e+07
Unknown_MW:104.02616	104.026	5.386		3.40215e+07	9.02965e+06	1.09093e+07	9.49711e+06	1.66912e+06	1.16461e+07	9.11564e+06	3.14841e+07	6.30758e+06	6.5839e+06	3.0942e+06	1.25437e+07	7.66307e+06	3.98494e+06	5.97631e+06	875294	3.98621e+06	8.01565e+06	4.58807e+06	8.8672e+07	8.76561e+06
Unknown_MW:282.16759	282.168	3.335		1.02547e+07	1.03247e+07	8.5854e+06	1.23114e+07	1.73579e+07	1.51131e+07	9.0673e+06	7.86178e+06	8.55318e+06	9.43075e+06	9.33048e+06	1.37804e+07	8.76126e+06	1.44663e+07	1.4843e+07	8.86677e+06	7.74775e+06	8.18404e+06	8.68318e+06	1.06472e+07	1.69557e+07
Unknown_MW:168.07864	168.079	1.785		2.90499e+06	4.26853e+06	1.75347e+06	298535	40383.8	367906	5.99059e+06	4.58115e+06	2.4014e+06	2.56948e+06	3.50439e+06	449831	7.46254e+06	682441	461713	6.66555e+06	9.97067e+06	9.39636e+06	1.06981e+07	5.54315e+06	9.70079e+06
Unknown_MW:198.12557	198.126	3.156		1.14757e+06	1.89526e+06	1.55773e+06	1.26709e+06	2.27661e+06	2.84877e+06	1.46465e+06	3.9096e+06	902128	1.08099e+06	2.20065e+06	4.58915e+06	5.60893e+06	1.08129e+07	4.61584e+06	1.14361e+07	4.13569e+06	7.01791e+06	4.87601e+06	3.85483e+06	311672
Unknown_MW:288.20894	288.209	2.185		8.62956e+06	1.39108e+07	1.34141e+07	1.97105e+07	1.57214e+07	1.5219e+07	1.14998e+07	6.26098e+06	1.03685e+07	1.32984e+07	2.41793e+07	942323	1.25351e+07	2.1827e+07	1.96456e+07	1.03334e+07	1.72765e+07	1.75193e+07	1.71505e+07	1.945e+07	5.41363e+06
Unknown_MW:168.07851	168.079	3.123		2.32996e+06	2.5392e+06	1.47555e+06	1.53488e+06	2.3485e+06	5.44664e+06	2.87634e+06	5.70311e+06	2.9195e+06	3.64827e+06	4.18775e+06	7.21969e+06	6.64586e+06	9.05447e+06	7.57876e+06	1.18278e+07	7.09458e+06	5.84289e+06	5.39233e+06	3.44159e+06	3.98434e+06
Unknown_MW:514.20127	514.201	8.815		1.17495e+07	7.25624e+06	3.07716e+06	9.8278e+06	6.22752e+06	1.13606e+06	3.05201e+06	776657	5.87919e+06	2.58105e+06	1.6339e+06	588313	855485	410505	615738	1.74317e+06	1.04632e+06	1.57794e+06	1.6172e+06	1.88787e+06	1.4397e+06
Unknown_MW:311.88481	311.885	22.918		1.9608e+07	1.08481e+07	1.30464e+07	2.29737e+07	1.35919e+07	8.81879e+06	5.30072e+06	9.33926e+06	1.20519e+07	2.64756e+06	1.48336e+06	2.08699e+06	2.1921e+06	2.85919e+06	1.77258e+06	4.52472e+06	1.56118e+06	2.47609e+06	1.66937e+06	1.41274e+06	1.58034e+06
Unknown_MW:272.1624	272.162	3.393	54.2	4.08059e+06	5.50946e+06	4.06044e+06	3.66547e+06	5.13068e+06	5.17092e+06	5.46986e+06	6.84025e+06	4.52769e+06	3.84235e+06	4.98698e+06	7.52148e+06	5.71452e+06	7.46279e+06	5.27114e+06	6.17751e+06	7.45976e+06	6.75777e+06	6.54705e+06	6.20943e+06	7.43176e+06
Unknown_MW:187.12079	187.121	3.306		2.1316e+06	2.12971e+06	2.21141e+06	2.00106e+06	2.04368e+06	1.10321e+06	3.06517e+06	3.00134e+06	2.52853e+06	3.01325e+06	3.00537e+06	5.10199e+06	3.6e+06	2.96298e+06	4.26108e+06	998418	4.28068e+06	2.33723e+06	2.27649e+06	4.03397e+06	3.76724e+06
Unknown_MW:613.80364	613.804	22.243		5.16521e+07	3.80328e+07	4.72142e+07	7.482e+07	5.46447e+07	4.96928e+07	3.25922e+07	4.13546e+07	4.5131e+07	2.05614e+07	1.38976e+07	1.46966e+07	1.28734e+07	1.79985e+07	1.53757e+07	2.65704e+07	1.00389e+07	1.55624e+07	1.41106e+07	1.16966e+07	1.01547e+07
Unknown_MW:190.12047	190.12	3.306		1.03426e+07	1.34275e+07	1.91129e+07	1.24897e+07	1.80171e+07	7.27683e+06	1.87885e+07	1.44511e+07	1.17843e+07	1.64341e+07	1.84705e+07	3.23389e+07	5.66071e+06	6.61982e+06	6.74534e+06	1.23155e+07	2.05564e+07	9.05104e+06	1.81997e+07	2.3961e+07	1.41209e+07
Unknown_MW:230.07081	230.071	2.273		5.61307e+06	5.16697e+06	4.6583e+06	3.47495e+06	1.4999e+06	940564	3.65695e+06	1.96898e+06	2.8584e+06	4.04097e+06	3.7648e+06	1.14021e+06	3.93153e+06	1.87541e+06	1.90537e+06	3.70219e+06	4.25548e+06	3.20174e+06	2.87816e+06	3.65553e+06	3.79702e+06
Unknown_MW:240.09975	240.1	2.234	81.2	8.31378e+06	9.46459e+06	6.00492e+06	4.49607e+06	3.82199e+06	4.12752e+06	8.11233e+06	3.20971e+06	7.57036e+06	6.35113e+06	9.04645e+06	5.10845e+06	8.86108e+06	5.50156e+06	5.12234e+06	7.45619e+06	1.06112e+07	1.02933e+07	7.71223e+06	9.28126e+06	7.98317e+06
Unknown_MW:175.15722	175.157	5.893		633925	4.86431e+06	3.26187e+06	6.24506e+06	5.74939e+06	1.68556e+06	422024	866258	966533	3.44033e+07	7.87097e+06	1.89868e+06	775230	1.10877e+07	2.12451e+06	590876	564008	1.01269e+06	366016	6.26875e+06	982803
Unknown_MW:378.15726	378.157	6.667		78051.8	101347	1.10418e+06	164153	3.40604e+06	97088.6	98881.2	91765.5	85069.2	812120	79434.2	93465.7	85163.9	69032.4	80838.5	317664	3.02336e+06	83484.5	85150.8	113064	77962.2
Unknown_MW:343.13521	343.135	8.898		1.67454e+07	2.36292e+07	1.47115e+07	1.71867e+07	1.55636e+07	8.07005e+06	6.28639e+06	1.40831e+07	2.00093e+07	2.31636e+07	2.59651e+07	9.34812e+06	1.39038e+07	8.94496e+06	7.70245e+06	1.29151e+07	1.45003e+07	1.45977e+07	1.56545e+07	1.82502e+07	1.24138e+07
Unknown_MW:174.14086	174.141	2.323		1.29375e+06	1.15333e+06	3.70958e+06	2.10508e+06	4.63493e+06	1.12598e+07	6.23148e+06	4.83288e+06	2.30538e+06	5.31857e+06	9.47727e+06	5.15466e+06	6.28805e+06	2.7321e+06	1.81376e+07	8.87365e+06	1.1208e+07	4.48337e+06	1.73273e+06	7.33977e+06	7.9871e+06
Unknown_MW:384.13849	384.138	10.11		9.55479e+06	1.03052e+07	9.73659e+06	1.29738e+07	1.65256e+07	1.02499e+07	9.97979e+06	6.69713e+06	9.78818e+06	1.03821e+07	8.60212e+06	8.69172e+06	7.29501e+06	9.87696e+06	9.00848e+06	7.58614e+06	6.89673e+06	6.94724e+06	7.75255e+06	9.66606e+06	6.39141e+06
Unknown_MW:89.05886	89.0589	9.818		1.15809e+07	1.14137e+07	1.12518e+07	274261	2.00203e+07	1.5882e+07	1.30553e+07	1.14883e+07	1.33322e+07	1.58812e+07	1.36349e+07	1.45649e+07	1.19715e+07	1.45032e+07	1.43371e+07	1.19927e+07	9.71436e+06	1.17424e+07	1.14907e+07	1.18712e+07	7.55565e+06
Unknown_MW:406.05594	406.056	6.326		8.03884e+06	1.87133e+07	3.9606e+06	5.37442e+06	5.70141e+06	1.17136e+06	9.09209e+06	3.70119e+06	7.74175e+06	5.3459e+06	5.92844e+06	3.18987e+06	2.89952e+06	4.83076e+06	2.50959e+06	1.04077e+07	4.54867e+06	1.01817e+07	1.03239e+07	1.45158e+07	9.59506e+06
Unknown_MW:116.08371	116.084	5.788		7.28731e+06	1.02668e+07	3.66039e+06	4.43311e+06	3.9623e+06	3.37284e+06	4.83306e+06	9.71199e+06	4.64895e+06	1.52886e+06	4.84074e+06	5.22288e+06	7.6217e+06	1.26488e+07	7.76798e+06	1.21217e+07	7.69744e+06	1.21778e+07	336428	6.99141e+06	1.06455e+07
Unknown_MW:599.4238	599.424	2.091		5.78691e+06	6.31692e+06	5.44954e+06	4.27343e+06	883641	3.51366e+06	5.18439e+06	5.05036e+06	3.58369e+06	5.37836e+06	5.71263e+06	8.69803e+06	3.16387e+06	1.91982e+06	2.01928e+06	1.93129e+06	2.1477e+06	2.675e+06	2.50699e+06	6.10298e+06	1.99423e+06
Unknown_MW:214.12055	214.121	3.38		7.69745e+06	1.22136e+07	5.35636e+06	6.48926e+06	3.12005e+06	2.00792e+06	3.26752e+06	3.74778e+06	7.12528e+06	2.2065e+06	3.22325e+06	3.81271e+06	3.67037e+06	5.64441e+06	4.35223e+06	3.71004e+06	3.05886e+06	5.57182e+06	3.88141e+06	9.78227e+06	4.7986e+06
Unknown_MW:338.17291	338.173	1.811	84.8	1.44668e+07	1.54196e+07	1.30083e+07	5.59253e+06	3.03638e+06	3.407e+06	1.117e+07	1.54165e+07	1.29712e+07	6.87542e+06	2.28874e+07	9.59884e+06	1.12065e+07	4.633e+06	1.00366e+07	1.03279e+07	1.25237e+07	1.26611e+07	2.37419e+07	1.19294e+07	1.60505e+07
Unknown_MW:154.03947	154.039	3.117		4.53051e+06	5.38903e+06	7.34377e+06	4.80072e+06	6.03182e+06	6.74824e+06	8.25798e+06	7.31668e+06	392577	1.36498e+07	1.10475e+07	7.49168e+06	408530	9.25534e+06	7.47304e+06	1.00436e+07	9.69995e+06	9.16626e+06	1.0378e+07	1.38236e+07	735635
Unknown_MW:162.0317	162.032	4.283		3.58672e+06	2.88219e+06	4.22068e+06	2.77531e+06	3.40904e+06	6.83859e+06	4.78864e+06	7.48075e+06	4.26109e+06	5.87626e+06	7.62882e+06	1.28358e+07	1.17809e+07	1.22855e+07	8.72857e+06	1.66106e+07	1.27046e+07	8.15938e+06	8.37938e+06	3.67223e+06	8.49504e+06
Unknown_MW:294.18657	294.187	1.7	73.5	9.13279e+06	2.56996e+06	4.49415e+06	7.56036e+06	3.19816e+06	1.61793e+06	5.42206e+06	3.75243e+06	5.2043e+06	1.11218e+07	5.09707e+06	2.41172e+06	6.89367e+06	934460	2.94811e+06	5.5436e+06	3.04919e+06	6.73205e+06	2.2475e+06	5.34911e+06	2.31816e+06
Unknown_MW:156.06472	156.065	3.334		5.67717e+06	9.17211e+06	1.3872e+07	9.70158e+06	1.34798e+07	8.97414e+06	6.93331e+06	5.18902e+06	5.49551e+06	9.38788e+06	6.68022e+06	1.40825e+07	7.39195e+06	1.18048e+07	2.02616e+07	1.61386e+07	6.65424e+06	7.25928e+06	7.72171e+06	8.71202e+06	1.11769e+07
Unknown_MW:312.07941	312.079	7.923		1.86396e+07	1.48465e+07	1.46808e+07	1.42444e+07	8.06737e+06	3.18877e+07	1.66482e+07	1.30196e+07	9.87573e+06	6.26773e+07	4.38139e+07	3.52128e+07	4.43559e+07	3.20768e+07	3.28114e+07	4.13187e+07	4.17101e+07	3.11586e+07	3.36409e+07	3.57666e+07	3.31452e+07
Unknown_MW:154.03945	154.039	10.662		8.78765e+06	8.49657e+06	8.94917e+06	4.84296e+06	5.59801e+06	3.14112e+06	7.4442e+06	9.10361e+06	1.25144e+07	1.34751e+07	2.30848e+07	7.63557e+06	8.81066e+06	5.4664e+06	6.05718e+06	9.51594e+06	1.00635e+07	8.30791e+06	9.00343e+06	1.1217e+07	9.73493e+06
Unknown_MW:504.28538	504.285	1.985		3.43182e+06	6.35015e+06	6.71943e+06	4.59904e+06	2.87127e+06	6.43112e+06	1.15185e+07	6.87039e+06	6.37903e+06	9.29787e+06	6.08809e+06	4.15362e+06	5.43488e+06	2.85696e+06	3.84249e+06	8.63498e+06	8.08803e+06	3.8558e+06	5.58933e+06	1.0426e+07	1.92245e+06
Unknown_MW:210.16195	210.162	2.25		8.2211e+06	6.05411e+06	3.58121e+06	4.42213e+06	4.52073e+06	3.9644e+06	4.35432e+06	8.31772e+06	3.29017e+06	2.83705e+06	3.26947e+06	3.58177e+06	5.24832e+06	8.03922e+06	4.54718e+06	5.55005e+06	4.93418e+06	8.25042e+06	1.02159e+07	8.42697e+06	1.10339e+07
Unknown_MW:252.12091	252.121	4.775		1.73444e+07	1.1602e+07	2.35159e+07	7.03177e+06	8.02235e+06	8.79717e+06	1.35175e+07	1.25776e+07	3.38954e+07	3.72854e+06	7.28159e+06	4.74753e+06	7.67835e+06	9.31274e+06	6.81947e+06	1.00814e+07	8.18386e+06	9.00885e+06	1.01808e+07	7.19124e+06	4.25241e+06
Unknown_MW:269.21034	269.21	3.25		520439	632880	2.24754e+06	1.29194e+06	4.94073e+06	9.72391e+06	2.29674e+06	2.87755e+06	970805	3.30745e+06	4.53397e+06	5.40251e+06	4.3164e+06	4.59831e+06	9.1005e+06	5.1939e+06	8.8477e+06	2.67219e+06	2.4011e+06	4.51998e+06	4.28852e+06
Unknown_MW:281.05109	281.051	6.19		1.26542e+07	1.01536e+07	7.02199e+06	4.32221e+06	1.67372e+07	4.33649e+06	2.12714e+07	1.01334e+07	9.4371e+06	8.50523e+06	9.89152e+06	8.30616e+06	1.36903e+07	1.02162e+07	3.07548e+06	1.05839e+07	3.99477e+06	8.22781e+06	8.51266e+06	1.97014e+07	1.03437e+07
Unknown_MW:158.05787	158.058	3.581		5.2129e+07	3.68497e+07	4.05844e+06	1.71015e+07	1.14792e+07	1.01014e+07	4.35351e+06	6.89867e+07	1.60447e+07	6.83362e+06	2.2878e+06	3.09495e+06	3.73461e+06	2.1292e+07	3.89242e+06	2.09307e+07	4.4698e+06	1.49555e+07	1.0905e+07	7.60909e+06	4.18816e+06
Unknown_MW:291.90102	291.901	22.627		337797	347777	447821	466017	487262	781482	373506	436055	442884	6.31115e+07	1.88186e+07	1.25191e+07	5.0827e+06	5.14227e+06	1.95621e+06	510974	377443	354039	353695	352000	383022
Unknown_MW:363.20461	363.205	1.762		1.36702e+07	1.26323e+07	7.53957e+06	4.90724e+06	1.79847e+06	3.15382e+06	1.32956e+07	7.25405e+06	7.06264e+06	2.79952e+06	1.3049e+07	2.43032e+06	6.28548e+06	5.09197e+06	6.14636e+06	1.57196e+06	8.77278e+06	7.09203e+06	1.33063e+07	1.36255e+07	6.65462e+06
Unknown_MW:367.23582	367.236	2.221		6.10639e+06	1.71574e+07	6.77417e+06	9.98964e+06	8.90453e+06	2.16837e+07	1.86879e+07	1.60285e+07	1.15908e+07	2.01431e+07	2.45344e+07	1.39656e+07	5.20055e+06	3.0699e+07	2.8312e+07	2.09879e+07	2.30712e+07	1.61047e+07	2.2144e+07	2.09929e+07	1.9755e+07
Unknown_MW:218.15178	218.152	2.266		1.03595e+07	1.21908e+07	7.40153e+06	9.53506e+06	6.11789e+06	6.78772e+06	8.83369e+06	3.84343e+06	9.62414e+06	6.39353e+06	8.54492e+06	7.50591e+06	1.12722e+07	7.5771e+06	5.26789e+06	1.15382e+07	1.29877e+07	9.83846e+06	1.23768e+07	1.45412e+07	1.18113e+07
Unknown_MW:252.13611	252.136	2.267		1.25921e+07	1.18372e+07	8.10345e+06	9.75298e+06	8.3143e+06	2.61894e+06	8.31443e+06	7.31381e+06	9.00931e+06	5.96206e+06	8.02163e+06	7.5321e+06	8.54128e+06	9.95108e+06	6.31904e+06	9.18425e+06	1.36966e+07	1.0236e+07	1.50171e+07	1.01142e+07	9.93608e+06
Unknown_MW:327.20436	327.204	6.81		8.39252e+06	1.20122e+07	9.95057e+06	5.15401e+06	3.2292e+06	1.45848e+06	7.06445e+06	8.49804e+06	6.74675e+06	3.19573e+06	4.17041e+06	5.41202e+06	6.30035e+06	3.08618e+06	3.0197e+06	3.78196e+06	6.735e+06	4.32539e+06	5.67657e+06	694775	2.05772e+06
Unknown_MW:166.98066	166.981	22.279		3.77149e+07	2.46806e+07	2.46459e+07	4.86067e+07	3.56829e+07	2.51106e+07	1.69301e+07	2.27788e+07	2.67938e+07	8.72199e+06	5.25016e+06	4.72666e+06	4.50774e+06	6.39719e+06	4.76496e+06	1.0672e+07	3.00241e+06	5.08277e+06	5.18271e+06	4.01279e+06	2.97663e+06
Unknown_MW:217.08919	217.089	18.642		802490	542256	10499.3	2.62782e+06	6.66137e+06	3.11788e+06	1.52586e+06	1.92241e+06	7246.69	3.77308e+06	8826.7	6.93421e+06	7257.71	4.17674e+06	3.13493e+06	2.31973e+06	2.46577e+06	5.91531e+06	4.38444e+06	6795.94	8073.22
Unknown_MW:198.04644	198.046	8.171		1.69689e+07	2.17049e+07	2.45199e+07	1.72401e+07	1.52232e+07	1.12018e+07	2.02425e+07	1.2268e+07	1.87983e+07	2.37443e+07	1.81649e+07	9.26275e+06	1.60968e+07	9.07143e+06	9.10776e+06	1.33254e+07	1.39986e+07	1.10779e+07	1.28624e+07	2.01536e+07	1.29334e+07
Unknown_MW:80.9646	80.9646	15.063		1.10845e+07	7.65984e+06	8.98544e+06	8.83832e+06	7.49084e+06	8.58762e+06	6.5992e+06	8.16982e+06	7.85591e+06	7.72486e+06	6.55713e+06	6.38431e+06	5.647e+06	4.89039e+06	4.85143e+06	8.045e+06	5.94216e+06	6.95967e+06	6.95189e+06	5.0369e+06	4.23971e+06
Unknown_MW:176.09436	176.094	3.38		267009	215691	718931	195716	478220	452755	256516	195090	324817	450183	385046	669092	339794	750454	1.12274e+06	504050	345390	210295	227708	295677	205722
Unknown_MW:310.17799	310.178	6.827		2.51153e+07	8.03064e+06	7.21955e+06	3.15104e+06	5.14593e+06	1.57816e+06	7.90052e+06	6.78097e+06	1.27741e+07	815225	2.18988e+06	6.42724e+06	2.01937e+06	2.10526e+06	4.22175e+06	7.86948e+06	2.92145e+06	5.51475e+06	3.73511e+06	2.82095e+06	1.54814e+06
Unknown_MW:372.16178	372.162	7.255		1.48938e+07	3.37313e+07	2.51924e+07	2.70421e+07	1.57277e+07	1.77484e+07	2.04026e+07	2.02787e+07	8.87574e+06	1.40891e+07	8.05516e+06	1.52174e+07	6.3703e+06	1.34639e+07	6.70361e+06	1.40605e+07	4.5697e+06	1.01841e+07	1.04173e+07	9.34678e+06	8.46669e+06
Unknown_MW:405.20839	405.208	6.387		1.26852e+07	1.45072e+07	7.80481e+06	1.04215e+07	5.29471e+06	5.10582e+06	9.18088e+06	8.76042e+06	8.24803e+06	8.36796e+06	6.1315e+06	4.63678e+06	7.46828e+06	5.43049e+06	6.76966e+06	9.1758e+06	9.13964e+06	9.20047e+06	9.23203e+06	1.0108e+07	9.51365e+06
Unknown_MW:183.12593	183.126	3.312		2.63479e+06	1.37898e+06	3.41223e+06	2.20513e+06	2.07149e+06	1.21178e+07	4.68156e+06	4.6621e+06	2.73534e+06	4.46612e+06	4.18046e+06	9.92569e+06	6.51467e+06	1.0314e+07	9.21493e+06	5.03543e+06	8.12346e+06	3.69289e+06	4.01566e+06	4.91953e+06	925249
Unknown_MW:163.12086	163.121	16.729		3.72315e+06	4.7444e+06	5.10174e+06	151819	2.17019e+07	5.34893e+06	2.29946e+06	3.86466e+06	4.34524e+06	3.28147e+06	2.6229e+06	2.67552e+06	7.38768e+06	2.93401e+06	1.02606e+07	4.28385e+06	6.65927e+06	2.07642e+06	2.2917e+06	4.08382e+06	8.7826e+06
Unknown_MW:119.05823	119.058	11.47		158810	242275	1.63006e+06	1.10257e+06	849504	2.95495e+06	3.11793e+06	1.27252e+06	112001	1.36568e+07	1.2555e+07	1.4455e+07	1.58947e+07	1.47991e+07	1.57563e+07	1.25307e+07	1.66104e+07	1.41877e+07	1.70921e+07	1.79296e+07	1.13988e+07
Unknown_MW:195.91308	195.913	16.051		863678	1.36087e+06	1.17649e+07	707383	6.68527e+06	4.4388e+07	5.65066e+06	5.00545e+06	7.78531e+06	4.84436e+07	1.70042e+07	4.09445e+07	1.10931e+07	1.29297e+07	1.4055e+07	5.91219e+06	1.23281e+07	2.1749e+06	4.18208e+06	4.25994e+06	2.11073e+07
Unknown_MW:258.14666	258.147	6.162	55.7	1.6117e+07	2.97641e+07	4.39348e+06	1.44579e+07	1.44377e+07	5.98874e+06	1.11804e+07	1.97442e+07	9.96425e+06	2.06824e+06	4.95141e+06	4.51266e+06	8.20718e+06	1.50248e+07	8.47152e+06	1.43902e+07	7.93109e+06	8.82646e+06	1.08896e+07	1.1487e+06	1.25282e+07
Unknown_MW:212.18887	212.189	10.886		1.74062e+07	1.55766e+07	1.2146e+07	1.47032e+07	1.31102e+07	9.04359e+06	1.23842e+07	1.09981e+07	1.5471e+07	7.22155e+06	4.10176e+06	713986	3.34597e+06	3.56137e+06	2.08832e+06	5.12893e+06	356400	2.98183e+06	1.70217e+06	1.61393e+06	324943
Unknown_MW:210.10209	210.102	6.938		1.54042e+07	7.00342e+06	4.24669e+06	3.26014e+06	1.68811e+06	1.4674e+06	302615	1.46207e+06	2.84012e+06	4.5782e+06	1.18468e+07	1.58588e+06	1.29698e+06	214527	1.7827e+06	4.83555e+06	8.39193e+06	1.65843e+06	327239	2.18992e+06	1.84186e+06
Unknown_MW:387.26208	387.262	3.103		6.27951e+06	5.52808e+06	4.90992e+06	1.02206e+06	6.05956e+06	6.62736e+06	6.31126e+06	1.08902e+07	1.17926e+06	7.32223e+06	6.73341e+06	6.36619e+06	5.18242e+06	8.18115e+06	4.51888e+06	9.40705e+06	6.91988e+06	7.55499e+06	9.93603e+06	6.87492e+06	4.11531e+06
Unknown_MW:111.98302	111.983	4.383		3.26916e+06	5.24678e+06	2.57436e+06	8.57432e+06	2.57848e+07	1.09291e+07	1.44883e+06	2.72636e+06	2.74923e+06	810418	603063	3.56803e+06	1.15387e+06	7.55187e+06	6.17813e+06	1.5246e+06	636402	797031	584804	805335	2.5039e+06
Unknown_MW:288.12945	288.129	7.528		1.73898e+07	1.7878e+07	8.42235e+06	1.69293e+07	1.62068e+07	1.39018e+07	1.12122e+07	4.51964e+06	6.2495e+06	1.00026e+07	5.45692e+06	9.07278e+06	8.3429e+06	5.42653e+06	1.14696e+07	3.9192e+06	6.57015e+06	9.47898e+06	1.15135e+07	5.30136e+06	1.06992e+07
Unknown_MW:327.20455	327.205	6.308		1.05636e+07	5.13299e+06	6.38162e+06	3.54744e+06	3.17712e+06	5.33075e+06	7.19653e+06	7.15874e+06	9.63642e+06	759245	2.98331e+06	3.45241e+06	3.93715e+06	1.41123e+06	1.51465e+06	722204	3.89297e+06	705111	668682	796645	1.09669e+06
Unknown_MW:168.05511	168.055	7.546		1.08167e+07	8.81081e+06	1.71206e+07	4.09483e+06	2.35445e+06	1.44097e+06	2.88203e+07	1.36929e+06	3.43028e+06	1.19719e+07	8.54838e+06	1.65406e+06	1.14706e+07	4.2077e+06	6.55023e+06	4.78334e+06	1.77305e+06	1.7299e+06	4.31127e+06	3.27314e+06	4.58072e+06
Unknown_MW:243.16232	243.162	10.822		1.17022e+07	1.01827e+07	7.84134e+06	9.66183e+06	8.72034e+06	4.2046e+06	7.12016e+06	6.47568e+06	1.08142e+07	2.88844e+06	265391	303406	1.25691e+06	1.66141e+06	521307	2.52723e+06	243415	546947	1.10345e+06	241623	221930
Unknown_MW:235.15723	235.157	2.403		6.60658e+06	6.00146e+06	5.89582e+06	5.28108e+06	3.3105e+06	4.19844e+06	6.55482e+06	3.87101e+06	4.02652e+06	7.25416e+06	4.96329e+06	2.91266e+06	4.11905e+06	3.84791e+06	2.58666e+06	4.48605e+06	5.73676e+06	5.58093e+06	4.39885e+06	8.28519e+06	5.78363e+06
Unknown_MW:139.94878	139.949	23.126		3.9485e+07	2.98501e+07	3.74748e+07	4.93174e+07	3.94891e+07	4.46642e+07	2.49079e+07	2.8218e+07	3.32551e+07	2.27717e+07	1.55472e+07	1.98787e+07	1.61066e+07	1.92966e+07	1.94493e+07	2.34842e+07	1.15788e+07	1.32829e+07	1.49491e+07	1.57161e+07	1.19446e+07
Unknown_MW:168.11487	168.115	3.307		461351	335844	585891	505643	1.01621e+06	2.10555e+06	759775	771669	303719	674616	515081	1.42839e+06	722741	1.16602e+06	717638	1.02258e+06	777987	283463	548906	599023	943949
Unknown_MW:254.11536	254.115	2.224	92.6	6.35688e+06	1.27946e+07	5.98707e+06	7.77984e+06	2.62818e+06	3.52044e+06	5.54827e+06	7.97754e+06	9.02074e+06	3.68959e+06	8.44909e+06	3.05402e+06	1.08309e+07	7.94564e+06	7.59157e+06	1.07776e+07	1.36276e+07	1.80719e+06	1.02378e+07	1.10857e+07	1.14719e+07
Unknown_MW:518.15605	518.156	22.553		6.61633e+07	5.63297e+07	4.63074e+07	1.06248e+07	1.15506e+07	2.03939e+07	5.73541e+07	5.72853e+07	4.87775e+07	3.15708e+08	2.96115e+07	1.31418e+08	3.57411e+08	2.70805e+07	3.02178e+07	2.59037e+07	1.16971e+08	2.06352e+08	2.54126e+07	2.35915e+07	7.45196e+07
Unknown_MW:384.16179	384.162	6.897		1.29868e+07	1.47944e+07	8.79346e+06	2.16429e+07	3.81368e+07	2.62588e+07	9.85852e+06	1.10211e+07	6.62468e+06	1.24702e+07	1.07648e+07	2.71849e+07	6.59446e+06	2.98309e+07	2.77498e+07	2.70278e+06	7.88247e+06	1.02774e+07	1.00825e+07	1.13833e+07	7.32929e+06
Unknown_MW:134.07313	134.073	3.343		7.62475e+06	7.62255e+06	8.10696e+06	6.1162e+06	8.31119e+06	9.13973e+06	8.52078e+06	8.39212e+06	6.21901e+06	1.07727e+07	9.52999e+06	8.38438e+06	1.10092e+07	1.08081e+07	1.01444e+07	1.06215e+07	1.08325e+07	1.01213e+07	9.26989e+06	1.18017e+07	1.8324e+07
Unknown_MW:229.16779	229.168	2.809		1.05295e+07	4.81714e+06	8.11876e+06	6.99135e+06	1.01333e+07	1.38483e+07	7.38724e+06	6.5003e+06	6.31309e+06	3.29842e+06	6.28796e+06	1.12921e+07	7.07663e+06	9.69471e+06	9.69882e+06	7.68762e+06	6.38654e+06	7.89576e+06	7.77061e+06	7.73628e+06	5.57884e+06
Unknown_MW:211.15716	211.157	2.839		1.00955e+07	2.55189e+06	7.22012e+06	2.43744e+06	9.42785e+06	1.20512e+07	6.77354e+06	3.91051e+06	6.49035e+06	1.52616e+06	4.73025e+06	1.08789e+07	6.41379e+06	8.88819e+06	9.42751e+06	5.92225e+06	6.26794e+06	6.60836e+06	8.60424e+06	6.42313e+06	4.51629e+06
Unknown_MW:185.14155	185.142	3.334		2.42462e+07	3.80655e+07	2.12436e+07	2.07087e+07	1.114e+07	4.6075e+06	2.17367e+07	6.11959e+06	2.43857e+07	2.29519e+07	2.17536e+07	6.02888e+06	1.60921e+07	9.67106e+06	1.06971e+07	5.17225e+06	1.51419e+07	1.11191e+07	1.11407e+07	1.97006e+07	1.36886e+07
Unknown_MW:513.35107	513.351	2.092		2.78678e+06	1.27205e+06	1.94547e+06	5.2507e+06	659026	1.22835e+07	1.23206e+06	1.27985e+06	991225	1.88261e+06	5.80405e+06	1.06781e+06	829916	1.43182e+06	4.65374e+06	972759	852848	1.44438e+06	5.14086e+06	1.70448e+06	1.02885e+06
Unknown_MW:115.0997	115.1	9.074		1.89429e+07	2.34129e+07	1.21661e+07	1.32771e+07	1.02715e+07	4.24744e+06	1.85119e+07	1.01427e+07	1.68517e+07	2.10117e+07	1.59104e+07	1.75237e+06	1.16508e+07	4.1365e+06	6.1723e+06	8.90334e+06	9.13811e+06	1.20029e+07	1.13643e+07	1.94915e+07	1.4028e+07
Unknown_MW:111.0796	111.08	0.909		835475	658546	1.31984e+06	7.42568e+06	8.96404e+06	1.64287e+06	1.54666e+06	1.30356e+06	1.04588e+06	1.99599e+06	1.72315e+06	1.71408e+06	1.47259e+06	1.21989e+06	1.54217e+06	1.72215e+06	1.68096e+06	1.49531e+06	1.47105e+06	1.52777e+06	2.07266e+06
Unknown_MW:292.16747	292.167	7.317		1.70561e+07	8.13891e+06	5.61472e+06	9.49809e+06	7.62985e+06	7.16364e+06	7.02082e+06	9.70754e+06	1.14163e+07	5.13118e+07	9.44395e+06	1.02564e+07	9.64689e+06	1.9502e+07	8.68965e+06	1.28935e+07	8.64703e+06	1.26181e+07	1.97934e+07	1.95854e+07	6.81596e+06
Unknown_MW:264.13615	264.136	2.289		8.91115e+06	8.76266e+06	5.96463e+06	4.97908e+06	5.72062e+06	2.6458e+06	6.00657e+06	5.24627e+06	7.0571e+06	5.9646e+06	5.75929e+06	4.51181e+06	5.45186e+06	5.5322e+06	5.0884e+06	5.75802e+06	7.45788e+06	5.49707e+06	5.64359e+06	5.07097e+06	4.88782e+06
Unknown_MW:258.11033	258.11	2.171		5.14108e+06	1.28406e+07	6.13925e+06	3.60566e+06	1.44605e+06	4.12306e+06	7.88306e+06	7.45621e+06	6.47432e+06	2.86514e+06	4.29759e+06	2.40314e+06	1.00255e+07	7.44072e+06	7.16719e+06	1.15267e+07	8.32082e+06	9.42151e+06	7.89472e+06	6.96443e+06	9.25548e+06
Unknown_MW:156.06472	156.065	9.133		6.82874e+06	7.88259e+06	3.48978e+06	1.32673e+07	3.16997e+07	2.78711e+07	3.61897e+06	4.15148e+06	1.44573e+07	1.33409e+07	1.63432e+07	1.79225e+07	1.58737e+07	1.68135e+07	1.50698e+07	6.80622e+06	1.29124e+07	4.05815e+06	1.32052e+07	3.41012e+06	4.18645e+06
Unknown_MW:184.05005	184.05	5.105		1.30827e+07	1.24518e+07	1.20131e+07	8.94433e+06	1.00932e+07	3.8113e+06	9.9924e+06	4.92437e+06	8.43178e+06	7.15126e+06	5.51448e+06	2.56469e+06	6.47613e+06	4.09619e+06	4.12618e+06	7.67307e+06	4.51312e+06	6.29363e+06	5.36948e+06	5.56851e+06	4.24054e+06
Unknown_MW:166.11062	166.111	3.109		4.9891e+06	4.5948e+06	2.3936e+06	6.82886e+06	7.33881e+06	1.54328e+07	4.48315e+06	1.79269e+06	3.33182e+06	9.64938e+06	5.58458e+06	5.39339e+06	5.13354e+06	1.29723e+07	9.06884e+06	5.0957e+06	5.90659e+06	4.62623e+06	4.39173e+06	3.6288e+06	6.92966e+06
Unknown_MW:387.17691	387.177	2.916		6.29895e+06	5.50396e+06	2.44512e+06	3.19751e+06	3.15131e+06	685539	2.30541e+06	1.89776e+06	2.20483e+06	2.14417e+06	1.79103e+06	690503	2.68879e+06	753496	856474	731708	622121	3.40314e+06	1.8796e+06	3.50341e+06	1.15007e+06
Unknown_MW:349.18892	349.189	1.763		5.6227e+06	4.46624e+06	9.60092e+06	1.29648e+06	1.21232e+06	1.33044e+06	6.11007e+06	4.14751e+06	4.10034e+06	5.16769e+06	1.11704e+07	1.30798e+06	9.08368e+06	1.84972e+06	3.16074e+06	2.82639e+06	9.27934e+06	4.90878e+06	8.18726e+06	6.68114e+06	1.14213e+07
Unknown_MW:377.20235	377.202	3.25		9.12897e+06	4.88108e+06	7.62353e+06	9.9749e+06	6.60772e+06	5.26672e+06	2.54951e+06	4.51963e+06	4.69257e+06	8.03723e+06	7.42165e+06	5.79212e+06	6.73794e+06	3.24106e+06	4.16861e+06	4.74702e+06	3.06734e+06	7.08846e+06	4.31882e+06	4.95127e+06	6.48592e+06
Unknown_MW:348.10042	348.1	6.253		1.43786e+07	1.67643e+07	2.00846e+07	1.38189e+07	1.01346e+07	7.81116e+06	5.299e+06	1.60438e+07	9.45835e+06	5.67099e+07	3.1319e+07	4.24663e+07	3.81853e+07	3.73385e+07	3.95213e+07	4.65685e+07	3.9183e+07	4.30311e+07	3.70186e+07	3.73463e+07	5.38255e+07
Unknown_MW:192.99904	192.999	12.262		140843	133902	174915	153648	167764	198836	173253	171164	153363	1.93024e+07	7.74193e+06	9.23052e+06	4.09205e+06	1.04469e+06	782914	335217	291766	202120	193063	205435	208362
Unknown_MW:270.14677	270.147	3.332		5.1705e+06	5.34265e+06	6.14323e+06	3.41717e+06	8.26373e+06	1.90352e+06	8.64887e+06	1.17632e+07	5.82005e+06	1.24816e+06	2.61925e+06	4.11946e+06	4.43083e+06	6.58156e+06	2.8605e+06	4.25868e+06	1.19945e+07	1.19718e+07	1.06098e+07	9.73261e+06	4.00786e+06
Unknown_MW:175.9447	175.945	15.002		1.52465e+06	871433	1.6098e+06	1.50922e+06	1.40461e+06	9.06942e+06	3.4983e+06	2.4216e+06	1.75125e+06	5.71566e+06	2.93936e+06	2.35831e+06	1.08217e+06	948650	1.35437e+06	1.23852e+06	1.91354e+06	968068	888729	1.08821e+06	1.25796e+06
Unknown_MW:337.2463	337.246	2.219		3.29985e+06	5.66034e+06	4.35214e+06	1.60221e+06	463575	2.34608e+06	2.91511e+06	3.69268e+06	4.53931e+06	5.52191e+06	4.94987e+06	2.55951e+06	2.43273e+06	4.41384e+06	4.12349e+06	3.6816e+06	2.53765e+06	4.89018e+06	4.89035e+06	5.49684e+06	9.63032e+06
Unknown_MW:99.9563	99.9563	15.739		17786.3	17411.9	66760	90048.1	6.44387e+06	35488.6	1.64978e+06	2.42882e+06	267306	35649.2	25627.8	30303.1	30916	33594.1	39252.1	23273.8	35973.3	30958.5	29492.4	19894.6	42222.6
Unknown_MW:288.15727	288.157	3.4		1.81019e+06	3.38149e+06	3.30496e+06	3.8332e+06	6.76834e+06	5.29557e+06	4.89792e+06	2.75668e+06	2.69105e+06	2.2542e+06	2.80449e+06	7.19961e+06	4.96686e+06	6.77211e+06	7.0858e+06	4.41128e+06	4.81605e+06	4.29456e+06	3.46241e+06	3.79059e+06	4.70669e+06
Unknown_MW:288.17255	288.173	1.824	52	1.11918e+07	1.41421e+07	1.51165e+07	6.79636e+06	2.47118e+06	3.9923e+06	1.22287e+07	5.19686e+06	6.3985e+06	7.4202e+06	9.47395e+06	4.01019e+06	8.27493e+06	3.32464e+06	1.11374e+07	6.45831e+06	7.98628e+06	5.2464e+06	1.3731e+07	8.17493e+06	7.40709e+06
Unknown_MW:101.00889	101.009	22.383		1.58425e+07	2.39329e+07	2.64192e+07	5.13904e+07	3.76826e+07	2.76697e+07	1.88407e+07	2.39402e+07	2.8337e+07	1.23082e+07	9.65679e+06	9.31669e+06	8.018e+06	1.04082e+07	8.76729e+06	1.30834e+07	6.17808e+06	8.30721e+06	8.50275e+06	6.68985e+06	6.19291e+06
Unknown_MW:310.0833	310.083	8.27		1.59819e+07	1.87105e+07	1.59481e+07	1.42018e+07	1.11275e+07	6.60056e+06	1.4497e+07	1.27468e+07	1.68219e+07	1.21681e+07	9.27618e+06	3.99747e+06	8.64122e+06	5.26851e+06	4.28979e+06	9.86014e+06	8.2966e+06	9.87942e+06	1.11558e+07	1.33646e+07	6.30823e+06
Unknown_MW:288.17256	288.173	2.243		4.55039e+06	4.51404e+06	5.44457e+06	2.6852e+06	2.47118e+06	2.53235e+06	3.12963e+06	1.95658e+06	3.13039e+06	6.96274e+06	7.77964e+06	4.01019e+06	6.54928e+06	3.32464e+06	1.11374e+07	4.50542e+06	7.56958e+06	4.21944e+06	5.89978e+06	1.09964e+06	5.85089e+06
Unknown_MW:284.04812	284.048	5.777		3.93772e+06	1.05374e+07	1.24505e+07	8.74277e+06	7.30966e+06	4.12004e+07	1.64337e+07	6.44736e+06	7.26319e+06	9.01377e+07	4.32177e+07	3.55793e+07	2.13923e+07	9.46647e+06	1.5208e+07	8.82234e+06	1.88688e+07	1.19815e+07	1.39718e+07	1.75703e+07	1.43664e+07
Unknown_MW:72.03232	72.0323	8.838		6.5707e+06	9.18696e+06	6.50482e+06	1.06374e+07	1.69461e+07	8.9546e+06	6.65064e+06	5.33462e+06	7.28822e+06	1.08013e+07	7.16969e+06	1.03308e+07	6.40136e+06	1.079e+07	8.98232e+06	6.39662e+06	5.40185e+06	6.77281e+06	7.24022e+06	8.73497e+06	5.26935e+06
Unknown_MW:272.16241	272.162	2.274		1.07444e+07	1.26772e+07	7.01585e+06	5.4626e+06	1.13475e+07	3.82404e+06	7.76919e+06	8.82555e+06	7.03728e+06	5.37572e+06	8.42921e+06	8.74442e+06	8.7711e+06	5.83213e+06	1.46829e+07	8.55066e+06	1.0972e+07	1.19912e+07	8.8626e+06	7.8801e+06	1.14882e+07
Unknown_MW:675.27918	675.279	9.224		2.82328e+06	2.4001e+06	48429	2.41554e+06	61235.9	54084.5	105506	51215.1	63644	67962.9	49320.4	56126.2	40946.2	45256.3	49792.7	43303.8	66931.3	60154.5	48514.2	49621.5	65231
Unknown_MW:635.38222	635.382	2.243		1.75933e+06	2.13022e+06	1.51103e+06	1.38363e+06	649745	1.64307e+06	972180	4.78182e+06	2.48761e+06	4.28685e+06	2.71602e+06	2.75268e+06	1.61377e+06	2.08458e+06	1.7425e+06	950266	1.67315e+06	4.04762e+06	2.16806e+06	6.75026e+06	1.14054e+07
Unknown_MW:526.0019	526.002	3.566		821482	769998	705817	820425	643631	901220	738826	749817	782332	5.14858e+07	2.9016e+07	1.2864e+07	2.10155e+07	1.13723e+07	2.76253e+06	4.41298e+06	1.4665e+06	1.61322e+06	988596	922632	853064
Unknown_MW:74.03672	74.0367	16.065		6.49001e+06	9.20044e+06	4.69233e+06	4.79561e+06	6.14589e+06	4.38999e+06	4.66205e+06	9.29326e+06	5.78097e+06	1.18673e+06	1.47694e+06	1.82045e+06	4.95266e+06	7.88954e+06	4.86235e+06	1.04965e+07	6.50087e+06	1.16226e+07	8.69755e+06	6.02908e+06	7.02634e+06
Unknown_MW:345.01301	345.013	12.294		8.35022e+06	4.48516e+06	1.06059e+07	1.36938e+07	6.11278e+06	1.24335e+07	7.51882e+06	3.707e+06	9.98359e+06	380287	280806	270646	334000	206128	217640	251135	229158	230703	229008	226821	230054
Unknown_MW:441.89361	441.894	22.307		1.65917e+07	1.31925e+07	2.64537e+07	3.85798e+07	3.3039e+07	3.41739e+07	2.27426e+07	2.72836e+07	2.84129e+07	1.63457e+07	1.19118e+07	1.34902e+07	9.8633e+06	1.37261e+07	1.35413e+07	2.0716e+07	9.45347e+06	1.38262e+07	1.40898e+07	1.2496e+07	1.21147e+07
Unknown_MW:365.22039	365.22	2.172		6.10639e+06	9.18503e+06	6.77417e+06	9.98964e+06	8.90453e+06	2.16837e+07	9.16761e+06	2.12413e+07	1.15908e+07	1.4839e+07	6.86229e+06	1.44293e+07	5.20055e+06	1.5212e+07	1.47808e+07	2.09879e+07	2.30712e+07	4.61945e+06	2.2144e+07	2.09929e+07	1.9755e+07
Unknown_MW:292.16745	292.167	7.059		3.10406e+07	2.5962e+07	8.10251e+06	1.40697e+07	1.53254e+07	1.12476e+07	2.06514e+07	2.15586e+07	3.43003e+07	5.13118e+07	1.80166e+07	1.98955e+07	1.94461e+07	1.9502e+07	2.20375e+07	2.32725e+07	1.4643e+07	2.21635e+07	2.67588e+07	1.95854e+07	1.46799e+07
Unknown_MW:255.92053	255.921	14.038		2.51293e+07	6.92739e+06	7.78773e+06	3.47908e+07	3.53011e+07	4.94793e+07	2.41334e+07	3.05658e+07	5.91736e+06	6.96187e+06	7.84855e+06	5.86812e+06	6.02151e+06	9.36487e+06	9.10622e+06	1.66253e+07	4.58193e+06	7.16515e+06	6.45227e+06	7.65084e+06	5.53157e+06
Unknown_MW:386.33961	386.34	2.013		1.12251e+06	637258	414306	1.95961e+06	861098	663019	416462	8.37666e+06	991044	632956	566724	928282	496195	5.44389e+06	855699	851917	679616	1.22831e+06	3.25606e+06	672966	3.86731e+06
Unknown_MW:191.09955	191.1	3.348		5.22088e+06	6.14525e+06	4.62968e+06	3.72178e+06	4.9557e+06	476437	5.70031e+06	2.27617e+06	4.61404e+06	2.90459e+06	5.43404e+06	5.54212e+06	5.71573e+06	4.60818e+06	5.35866e+06	3.77564e+06	6.33437e+06	4.4468e+06	4.40795e+06	2.9488e+06	5.82748e+06
Unknown_MW:118.04372	118.044	13.15		3.39017e+07	2.70521e+07	3.30376e+07	4.97851e+07	8.1679e+07	3.38814e+07	2.97926e+07	2.99283e+07	2.43201e+07	2.61888e+07	9.54064e+06	1.12248e+07	1.4098e+07	1.08258e+07	1.66128e+07	2.66561e+07	1.43554e+07	2.87424e+07	2.38008e+07	2.62047e+07	1.56241e+07
Unknown_MW:99.9741	99.9741	15.422		1.32545e+08	1.05735e+08	2.23499e+08	3.62372e+08	1.10375e+08	2.5338e+07	3.671e+07	1.86301e+07	8.33248e+07	5.05506e+07	2.34627e+07	2.65498e+07	2.17776e+07	3.60974e+07	6.31764e+07	5.57133e+07	3.37489e+07	5.66251e+06	2.70861e+07	2.61776e+07	2.31773e+07
Unknown_MW:189.09017	189.09	3.154		3.87026e+06	3.07567e+06	7.74088e+06	5.24786e+06	9.27827e+06	1.6535e+07	6.94724e+06	2.0169e+06	7.10466e+06	1.57461e+07	1.39856e+07	1.42507e+07	1.35732e+07	2.42106e+07	1.69912e+07	1.05106e+07	1.2345e+07	9.55169e+06	1.17782e+07	1.14014e+07	1.13533e+07
Unknown_MW:413.97378	413.974	1.654		2.88237e+06	3.98102e+06	1.41177e+06	673016	858312	769083	2.49243e+06	3.48301e+06	2.77163e+06	1.00183e+06	1.11897e+06	517869	1.87113e+06	893415	740353	2.13246e+06	2.26329e+06	3.63046e+06	3.17049e+06	2.74847e+06	2.86383e+06
Unknown_MW:74.03673	74.0367	13.012		7.00396e+06	1.06131e+07	7.18462e+06	7.90872e+06	5.77193e+06	4.09716e+06	6.02404e+06	9.00395e+06	7.75063e+06	3.59741e+06	5.01453e+06	5.42336e+06	6.17678e+06	6.14786e+06	5.41794e+06	7.82132e+06	5.6537e+06	7.81429e+06	6.77555e+06	4.50675e+06	5.67941e+06
Unknown_MW:312.93745	312.937	22.296		2.53082e+07	1.14606e+07	1.16105e+07	3.5922e+07	2.14054e+07	8.5576e+06	5.83357e+06	1.02006e+07	1.56508e+07	380715	223651	267627	179894	346601	260255	1.36753e+06	190425	294487	208257	207498	215842
Unknown_MW:431.24916	431.249	2.554		8.7867e+06	9.16275e+06	7.76584e+06	8.6131e+06	7.68064e+06	5.56934e+06	8.034e+06	5.0925e+06	6.93849e+06	8.53442e+06	7.94596e+06	6.60583e+06	7.40333e+06	7.81048e+06	6.09562e+06	4.62711e+06	6.55365e+06	6.65638e+06	7.16735e+06	9.03952e+06	5.39405e+06
Unknown_MW:229.98787	229.988	15.073		7.28897e+06	5.14725e+06	4.85999e+06	4.84815e+06	3.55076e+06	2.15956e+06	3.04866e+06	4.73636e+06	4.43377e+06	891471	1.71302e+06	1.82599e+06	2.27903e+06	835333	1.35517e+06	3.67687e+06	2.48131e+06	3.79376e+06	4.33678e+06	2.52225e+06	1.53488e+06
Unknown_MW:335.04588	335.046	11.502		3.03388e+07	2.75979e+07	4.00027e+07	4.79631e+07	4.90832e+07	5.48651e+07	3.31106e+07	3.99687e+07	3.00092e+07	1.11248e+07	5.5949e+06	2.93119e+06	4.79134e+06	6.89779e+06	4.27601e+06	1.60558e+07	1.26692e+06	4.0707e+06	4.64177e+06	2.97297e+06	1.57606e+06
Unknown_MW:86.03674	86.0367	12.84		5.93216e+06	1.21064e+06	1.94093e+07	3.32253e+06	4.25795e+06	3.66034e+06	1.57661e+06	2.62421e+06	1.8261e+06	9.27086e+06	2.9902e+06	1.12883e+07	7.10369e+06	7.86185e+06	1.61993e+07	6.83996e+06	5.07106e+06	5.23113e+06	4.08308e+06	3.79207e+06	6.96151e+06
Unknown_MW:152.09494	152.095	2.899		1.18094e+06	1.10133e+06	561270	1.0447e+07	892364	9.01571e+06	556802	513566	860822	4.62861e+06	622575	1.24158e+06	2.80255e+06	1.6467e+06	1.00758e+06	1.93954e+06	2.53702e+06	2.3644e+06	2.83629e+06	3.11259e+06	1.4911e+06
Unknown_MW:435.2135	435.214	19.212		1.74654e+07	1.43986e+07	7.93188e+06	1.0621e+07	9.99655e+06	7.84059e+06	1.26893e+07	5.10081e+06	1.08135e+07	2.18567e+07	1.67975e+07	1.45077e+07	1.33497e+07	6.40798e+06	9.86605e+06	1.01684e+07	1.01436e+07	1.17427e+07	1.07798e+07	1.30673e+07	8.37497e+06
Unknown_MW:373.85923	373.859	22.895		747488	388323	391551	999524	575849	343612	148552	218133	491525	170126	120506	127700	91918.4	103948	112902	127382	90206.3	90971.2	98680.8	85855.9	102673
Unknown_MW:195.94712	195.947	1.103		1.0638e+06	1.61745e+06	2.8992e+06	1.24328e+06	1.56341e+06	4.0151e+06	2.46719e+06	2.66777e+06	2.52949e+06	1.15993e+06	1.3552e+06	1.72571e+06	1.35952e+06	1.18728e+06	1.66911e+06	1.93012e+06	2.05149e+06	1.93384e+06	2.13452e+06	2.64111e+06	3.41976e+06
Unknown_MW:220.07355	220.074	2.403		9.08696e+06	1.08898e+07	7.49635e+06	4.76587e+06	6.22714e+06	3.99102e+06	7.33179e+06	869501	1.03651e+07	4.71554e+06	7.21261e+06	1.06871e+07	1.03597e+07	6.40106e+06	5.56217e+06	1.04697e+07	9.16578e+06	1.28605e+07	9.36154e+06	9.03568e+06	9.32706e+06
Unknown_MW:362.16062	362.161	2.766		8.37783e+06	4.46532e+06	3.28826e+06	4.63415e+06	7.089e+06	4.37417e+06	5.51996e+06	3.04378e+06	9.09691e+06	4.53149e+06	7.09745e+06	1.50588e+06	3.31331e+06	3.41072e+06	4.11617e+06	2.43023e+06	5.5133e+06	3.85422e+06	3.72398e+06	8.46004e+06	4.97535e+06
Unknown_MW:190.04769	190.048	13.47	83	1.57828e+06	7.17473e+06	5.89363e+06	925047	1.90588e+06	3.49243e+06	7.52464e+06	9.36941e+06	7.05067e+06	922142	3.96183e+06	6.21032e+06	5.76729e+06	9.90956e+06	5.95618e+06	1.00589e+07	7.91379e+06	8.45863e+06	6.39217e+06	3.44364e+06	1.16631e+07
Unknown_MW:175.95423	175.954	8.029		7.15792e+06	729487	1.37375e+07	9.06154e+06	1.13698e+07	6.18239e+07	1.38401e+07	1.88515e+07	1.55074e+07	4.86204e+07	3.48597e+07	2.88336e+07	3.42675e+07	2.31357e+07	2.92835e+07	1.80278e+07	2.20906e+07	1.5031e+07	1.73872e+07	1.50724e+07	4.14521e+07
Unknown_MW:380.18358	380.184	1.823		1.46533e+07	8.71124e+06	5.98882e+06	1.98607e+06	4.00221e+06	2.73215e+06	1.27752e+07	1.00005e+07	9.46014e+06	4.59462e+06	8.04762e+06	3.72275e+06	1.17986e+07	3.41909e+06	7.31465e+06	7.69155e+06	1.45718e+07	7.39886e+06	1.59879e+07	1.35107e+07	1.49966e+07
Unknown_MW:174.08917	174.089	10.703		9.85359e+06	9.96031e+06	6.68553e+06	5.32835e+06	7.02241e+06	3.33357e+06	4.54136e+06	5.9176e+06	8.77997e+06	4.2229e+06	6.65751e+06	9.13973e+06	8.6452e+06	7.3282e+06	6.60333e+06	1.07398e+07	1.00222e+07	9.91788e+06	7.60768e+06	8.23522e+06	1.08937e+07
Unknown_MW:342.16784	342.168	1.82		1.40907e+07	1.48484e+07	6.33535e+06	7.02164e+06	2.60041e+06	4.36608e+06	8.90438e+06	1.03905e+07	1.21604e+07	8.03036e+06	1.20377e+07	4.52737e+06	1.09117e+07	3.66141e+06	2.49991e+06	1.19775e+07	1.04415e+07	1.47325e+07	1.299e+07	9.74122e+06	1.17115e+07
Unknown_MW:297.08959	297.09	3.427		232139	217590	199453	204822	181881	745469	208781	240195	186456	2.87853e+06	2.03956e+06	6.54166e+06	2.57187e+06	4.10213e+06	4.0198e+06	4.34868e+06	4.52241e+06	2.58779e+06	3.50026e+06	5.99341e+06	9.36191e+06
Unknown_MW:354.16782	354.168	1.833	53.3	9.18778e+06	1.34594e+07	9.64788e+06	3.05478e+06	2.23445e+06	2.70996e+06	2.30442e+06	5.55282e+06	1.06322e+07	3.02407e+06	1.12619e+07	5.67155e+06	9.86325e+06	5.54324e+06	4.6399e+06	9.80659e+06	1.14965e+07	8.21609e+06	3.90891e+06	8.11766e+06	8.97913e+06
Unknown_MW:113.05886	113.059	3.36		4.82873e+06	8.88636e+06	9.38799e+06	5.51679e+06	1.61361e+07	1.40435e+07	4.92998e+06	4.02417e+06	3.4953e+06	1.01369e+07	8.91281e+06	1.64609e+07	6.77775e+06	5.89696e+06	1.14376e+07	7.77644e+06	4.8438e+06	8.81261e+06	9.33899e+06	8.88629e+06	8.04653e+06
Unknown_MW:225.92926	225.929	22.665		356989	367536	473264	492494	514945	680900	394727	460829	468047	3.67741e+07	1.17715e+07	1.02947e+07	3.25928e+06	3.00242e+06	802497	530840	387060	366443	373790	371999	404783
Unknown_MW:194.10548	194.105	2.827		1.09697e+07	5.83084e+06	5.73835e+06	6.499e+06	5.71376e+06	6.6186e+06	7.05342e+06	6.77617e+06	4.69304e+06	5.76884e+06	3.63037e+06	4.73512e+06	9.00495e+06	8.82092e+06	7.02669e+06	7.69772e+06	8.01541e+06	6.32766e+06	5.6532e+06	7.50041e+06	6.99309e+06
Unknown_MW:645.30518	645.305	3.346		2.28672e+07	2.24888e+07	1.87322e+07	1.71869e+07	1.25386e+07	1.3871e+07	1.07459e+07	1.48631e+07	1.1331e+07	1.87582e+07	1.88024e+07	1.71787e+07	1.70423e+07	2.33524e+07	1.81487e+07	1.25555e+07	6.44823e+06	1.54431e+07	1.86705e+07	2.20092e+07	1.95245e+07
Unknown_MW:721.49687	721.497	2.167		1.14372e+06	2.42479e+06	5.11312e+06	2.23784e+06	435595	3.36929e+06	4.85124e+06	1.74237e+06	4.4134e+06	4.47452e+06	6.98946e+06	2.14838e+06	3.5561e+06	4.97828e+06	4.52745e+06	859298	1.33895e+06	1.35064e+06	4.44822e+06	6.55128e+06	1.14939e+06
Unknown_MW:404.18682	404.187	6.826		1.25013e+06	4.69379e+06	797919	1.39948e+06	5.97962e+06	1.14706e+06	450723	959871	302672	2.65582e+06	484735	1.91424e+06	1.17368e+06	344949	431263	263090	328807	1.14007e+06	1.04109e+06	2.80156e+06	1.14565e+06
Unknown_MW:113.0851	113.085	2.69		4.92413e+06	5.35462e+06	2.63581e+06	4.60423e+06	5.23461e+06	1.04002e+06	3.93511e+06	2.09206e+06	5.97816e+06	7.20646e+06	4.69687e+06	632087	3.74664e+06	1.91025e+06	2.14791e+06	992774	2.96371e+06	2.69024e+06	2.96567e+06	5.45935e+06	6.64546e+06
Unknown_MW:212.06848	212.068	4.224	59.6	5.57432e+06	5.89087e+06	1.84785e+06	2.39993e+06	1.74045e+06	3.93125e+06	937661	7.88334e+06	5.62123e+06	2.12479e+06	249354	1.07613e+06	2.36204e+06	6.88728e+06	1.06075e+06	4.41593e+06	3.08796e+06	5.46388e+06	4.15613e+06	3.15319e+06	1.89753e+06
Unknown_MW:243.11382	243.114	19.189		1.82856e+07	1.48814e+07	8.0654e+06	1.07816e+07	1.03653e+07	7.22223e+06	1.33431e+07	4.36404e+06	1.18014e+07	2.31003e+07	1.78518e+07	2.30877e+06	1.56898e+07	6.18744e+06	1.03203e+07	9.53153e+06	1.06604e+07	1.28868e+07	1.02792e+07	1.34785e+07	1.10163e+07
Unknown_MW:432.2512	432.251	3.143	58.7	3.37974e+06	4.1692e+06	5.30493e+06	6.72337e+06	2.30684e+06	5.37131e+06	8.82628e+06	6.40592e+06	5.3466e+06	9.28571e+06	6.55478e+06	8.06155e+06	6.57413e+06	7.20378e+06	6.81484e+06	2.97975e+06	4.74227e+06	6.05357e+06	6.7177e+06	1.24319e+07	4.70581e+06
Unknown_MW:370.23551	370.236	3.098		2.90478e+06	1.63144e+06	2.84564e+06	2.13089e+06	2.66597e+06	3.3701e+06	3.43469e+06	5.92696e+06	4.15134e+06	5.12597e+06	3.0437e+06	2.17742e+06	3.41619e+06	7.02927e+06	1.18289e+06	4.00591e+06	4.82392e+06	3.72684e+06	6.40296e+06	5.22098e+06	1.68638e+06
Unknown_MW:529.82112	529.821	22.265		3.68884e+07	2.66158e+07	2.97812e+07	5.62151e+07	4.32637e+07	3.60037e+07	2.21095e+07	3.12028e+07	3.61146e+07	1.3753e+07	9.93877e+06	1.01444e+07	9.02526e+06	1.23029e+07	1.10553e+07	8.12956e+06	7.75259e+06	1.08431e+07	9.5056e+06	7.80689e+06	6.89438e+06
Unknown_MW:192.07863	192.079	2.287	42.1	7.34788e+06	8.68905e+06	5.90475e+06	5.0932e+06	4.03882e+06	2.00204e+06	6.96175e+06	5.17716e+06	5.79297e+06	3.74812e+06	4.20847e+06	1.68003e+06	7.22121e+06	4.56192e+06	4.69096e+06	6.45708e+06	6.85179e+06	8.04825e+06	6.61055e+06	4.67795e+06	7.54e+06
Unknown_MW:335.17323	335.173	1.888		7.38e+06	6.80427e+06	7.56227e+06	4.91469e+06	1.71541e+06	2.35786e+06	6.95718e+06	4.44068e+06	4.44848e+06	8.2878e+06	8.77786e+06	2.4767e+06	7.37371e+06	3.89294e+06	5.4428e+06	2.85857e+06	6.10035e+06	4.60013e+06	7.71148e+06	8.65047e+06	6.16597e+06
Unknown_MW:677.47097	677.471	2.179		1.57954e+06	7.95235e+06	3.75746e+06	5.74256e+06	222487	7.97891e+06	3.64976e+06	4.73976e+06	3.42271e+06	1.08314e+07	9.21822e+06	7.05144e+06	7.83272e+06	8.64169e+06	5.71545e+06	2.21392e+06	7.34848e+06	5.22582e+06	9.46025e+06	9.25618e+06	4.13891e+06
Unknown_MW:339.25208	339.252	3.217		6.04513e+06	478570	7.83097e+06	8.13344e+06	615627	1.6994e+06	2.0982e+06	3.82616e+06	4.17579e+06	2.49974e+06	2.10241e+06	657987	1.60021e+06	2.33093e+06	1.81999e+06	8.03031e+06	988969	399093	1.55603e+06	1.50494e+06	293079
Unknown_MW:104.02217	104.022	7.469		6.9605e+06	6.42804e+06	6.91869e+06	1.40556e+07	1.77562e+07	9.55948e+06	5.8676e+06	2.61222e+06	6.14137e+06	8.42124e+06	3.68144e+06	7.27268e+06	3.79231e+06	5.57819e+06	7.86442e+06	2.30534e+06	3.11812e+06	2.66705e+06	2.46898e+06	3.79118e+06	3.80891e+06
Unknown_MW:370.19919	370.199	1.794		8.03403e+06	1.1788e+07	7.58314e+06	1.77128e+06	2.45159e+06	2.64847e+06	9.49335e+06	5.31909e+06	1.03053e+07	5.81013e+06	9.07329e+06	2.2859e+06	4.14917e+06	2.29561e+06	2.56708e+06	8.44786e+06	1.00825e+07	5.83578e+06	5.33591e+06	9.15703e+06	6.46917e+06
Unknown_MW:266.11726	266.117	7.179		1.01312e+07	1.02195e+07	1.09349e+07	8.23783e+06	1.36044e+07	1.11885e+07	9.65834e+06	9.66408e+06	1.37265e+07	1.0312e+07	7.97251e+06	1.53129e+07	9.28527e+06	3.74998e+06	1.02327e+07	5.35304e+06	6.29834e+06	9.48697e+06	4.65027e+06	9.63198e+06	3.18257e+06
Unknown_MW:269.93165	269.932	22.395		3.5164e+07	2.70361e+07	2.9801e+07	4.02858e+07	3.10231e+07	3.20197e+07	9.83751e+06	2.07841e+07	2.73127e+07	1.65367e+07	1.18943e+07	1.25225e+07	1.09439e+07	1.50924e+07	1.4081e+07	1.90543e+07	9.38449e+06	1.26098e+07	1.28879e+07	1.10363e+07	1.10736e+07
Unknown_MW:163.08447	163.084	6.565		6.21527e+06	7.1251e+06	7.89696e+06	7.90436e+06	6.11806e+06	1.3683e+07	2.82621e+07	1.80148e+07	1.80151e+06	2.13979e+07	2.58929e+07	9.2577e+06	2.29923e+07	2.03118e+07	2.75622e+07	2.20828e+07	1.95941e+07	1.91667e+07	2.63512e+07	2.22436e+07	3.02834e+07
Unknown_MW:255.15988	255.16	2.019		4.05526e+06	6.25596e+06	3.27837e+06	3.64837e+06	963725	2.304e+06	7.64151e+06	5.55905e+06	5.64204e+06	1.43412e+07	9.77464e+06	2.46851e+06	6.60624e+06	2.98147e+06	1.52498e+06	8.86729e+06	7.41137e+06	7.67435e+06	4.23428e+06	6.66106e+06	6.44632e+06
Unknown_MW:194.10552	194.106	3.308		4.08782e+06	5.30831e+06	5.96091e+06	4.62286e+06	5.51768e+06	7.29972e+06	5.81707e+06	6.30273e+06	4.01888e+06	7.7573e+06	6.9637e+06	6.01945e+06	8.11205e+06	7.50736e+06	5.9323e+06	8.48465e+06	7.92683e+06	6.47602e+06	6.18991e+06	8.96733e+06	1.26873e+07
Unknown_MW:266.16465	266.165	2.172		2.54989e+06	2.33738e+06	2.08013e+06	2.11174e+06	1.24845e+06	6.70661e+06	1.22828e+06	1.42127e+06	1.26241e+06	5.25015e+06	3.80797e+06	7.03423e+06	4.24455e+06	2.87289e+06	4.84696e+06	7.74043e+06	6.76462e+06	3.18773e+06	6.24355e+06	5.20729e+06	7.93289e+06
Unknown_MW:145.97721	145.977	11.583		1.63778e+07	1.52313e+07	1.93275e+07	2.34886e+07	2.33801e+07	1.83362e+07	1.17297e+07	1.65528e+07	1.60952e+07	1.17537e+06	512477	242148	592593	601266	570101	2.64603e+06	81462.7	252920	487488	336623	289077
Unknown_MW:110.04799	110.048	5.107		1.92581e+07	1.74076e+07	2.20494e+07	1.82536e+07	5.36478e+07	6.38224e+07	2.87464e+07	2.089e+07	2.56844e+07	3.12383e+07	2.56714e+07	6.173e+07	2.76285e+07	6.22753e+07	5.37897e+07	2.90112e+07	2.56955e+07	2.43039e+07	2.83796e+07	1.08516e+07	2.48083e+07
Unknown_MW:208.07354	208.074	2.48		1.20712e+07	1.41815e+07	1.22401e+07	1.06952e+07	1.22623e+07	7.53999e+06	1.22029e+07	1.13618e+07	3.36047e+06	7.1642e+06	1.14161e+07	1.69198e+07	1.40432e+07	1.18618e+07	9.56144e+06	1.46591e+07	1.72118e+07	1.48275e+07	1.50074e+07	1.47186e+07	1.31646e+07
Unknown_MW:292.13108	292.131	2.303		9.96083e+06	9.37984e+06	6.03849e+06	2.76521e+06	3.99642e+06	4.56307e+06	7.37956e+06	7.46813e+06	7.88487e+06	4.77247e+06	6.91904e+06	7.27984e+06	5.20456e+06	5.2015e+06	4.53402e+06	7.89343e+06	8.08173e+06	2.82669e+06	7.23219e+06	5.46372e+06	6.66849e+06
Unknown_MW:648.29098	648.291	8.875		7.90901e+06	9.14403e+06	6.56555e+06	8.86901e+06	1.06687e+07	4.27246e+06	5.37798e+06	4.72893e+06	7.10737e+06	1.04725e+07	6.0786e+06	3.49564e+06	6.02483e+06	5.0006e+06	4.91975e+06	4.9429e+06	5.04156e+06	5.32449e+06	5.73928e+06	7.14937e+06	3.97528e+06
Unknown_MW:269.14748	269.147	3.385		2.67369e+06	2.04101e+06	3.88995e+06	2.32344e+06	1.84407e+06	2.59333e+06	2.72893e+06	3.61625e+06	4.84974e+06	1.98858e+06	3.07861e+06	2.7379e+06	3.60852e+06	4.22505e+06	3.09087e+06	4.28647e+06	5.66689e+06	4.13035e+06	4.6165e+06	3.80983e+06	3.61233e+06
Unknown_MW:108.05601	108.056	9.215		5.02944e+06	1.01218e+07	1.4689e+07	3.94637e+06	7.01466e+06	1.52247e+07	1.02769e+07	1.35812e+07	1.47564e+07	2.0152e+07	1.41561e+07	1.5332e+07	1.36744e+07	1.36665e+07	1.39224e+07	1.77619e+07	1.49711e+07	1.38202e+07	1.37169e+07	1.30053e+07	1.06178e+07
Unknown_MW:310.1114	310.111	8.814		6.60318e+06	1.25583e+07	1.34894e+07	1.0405e+07	1.40143e+07	1.66289e+07	1.47545e+07	1.32337e+07	1.07532e+07	3.12393e+07	2.05624e+07	1.68223e+07	1.78554e+07	1.63232e+07	1.39724e+07	2.14039e+07	2.23697e+07	1.50481e+06	2.089e+07	2.05669e+07	2.0716e+07
Unknown_MW:474.17863	474.179	2.777		535329	546782	509506	3.16355e+06	8.86978e+06	5.67989e+06	541227	490153	465639	821668	632877	3.68988e+06	519782	7.16304e+06	5.67394e+06	697541	693582	675626	623348	744730	754452
Unknown_MW:194.09426	194.094	3.246	69.1	1.48293e+06	4.46442e+06	4.38263e+06	4.4574e+06	6.06865e+06	6.37369e+06	5.38044e+06	6.11419e+06	2.8799e+06	5.23789e+06	5.23213e+06	7.24168e+06	6.83921e+06	4.4419e+06	5.82148e+06	8.09379e+06	7.90211e+06	5.06279e+06	6.60536e+06	9.31938e+06	4.47557e+06
Unknown_MW:162.07861	162.079	3.4		2.91671e+06	2.25595e+06	2.12805e+06	1.75991e+06	2.78068e+06	893222	2.23288e+06	1.60591e+06	1.9756e+06	1.24132e+06	2.43697e+06	2.72997e+06	3.42491e+06	2.77032e+06	3.88722e+06	2.49387e+06	5.76074e+06	3.14061e+06	3.4678e+06	3.11732e+06	4.1169e+06
Unknown_MW:106.04182	106.042	13.692		111962	104428	149553	228771	137673	515026	1.81719e+06	418438	2.11256e+06	1.85168e+07	1.71646e+07	6.09418e+06	1.20616e+07	5.07295e+06	5.79134e+06	8.76029e+06	1.03149e+07	1.04477e+07	1.15523e+07	1.17968e+07	8.33874e+06
Unknown_MW:417.84911	417.849	22.883		1.18492e+07	4.96852e+06	6.0822e+06	1.63293e+07	8.08419e+06	3.83952e+06	125175	3.64399e+06	5.70835e+06	660343	439839	379064	452219	669671	447556	1.28236e+06	288486	466478	493511	368467	305767
Unknown_MW:286.98104	286.981	12.226		133786	127193	166150	259130	159358	188873	160154	151118	137230	1.50716e+07	6.95267e+06	1.26563e+06	1.73107e+06	685582	733544	1.01823e+06	197151	180347	235694	195141	179236
Unknown_MW:244.13101	244.131	6.525		1.12013e+07	1.77448e+07	7.16093e+06	7.94126e+06	9.50997e+06	6.6593e+06	7.50463e+06	1.60514e+07	6.81775e+06	2.45454e+06	4.98588e+06	5.45385e+06	8.46288e+06	1.04648e+07	6.47414e+06	1.11987e+07	4.85832e+06	1.031e+07	8.7715e+06	6.95426e+06	8.51323e+06
Unknown_MW:350.17286	350.173	1.865	75.6	7.29352e+06	1.95158e+07	1.54376e+07	9.29212e+06	5.1712e+06	5.61573e+06	2.74642e+06	1.36204e+07	1.60096e+07	1.87119e+07	1.05206e+07	1.10114e+07	1.27855e+07	6.50607e+06	1.09963e+07	1.44448e+07	1.63509e+07	1.02762e+07	1.86361e+07	1.79345e+07	2.15732e+07
Unknown_MW:113.05889	113.059	9.126		2.02227e+06	7.08144e+06	5.24083e+06	1.04101e+07	2.31467e+07	2.22105e+07	2.2092e+06	2.44563e+06	8.48437e+06	3.1348e+06	1.13467e+07	2.41015e+07	2.94129e+06	1.22735e+07	1.88055e+07	4.86009e+06	1.12231e+06	5.18013e+06	2.66006e+06	4.73737e+06	7.2138e+06
Unknown_MW:455.21287	455.213	3.377		1.42245e+06	3.73782e+06	1.94206e+06	3.46828e+06	2.30053e+06	171197	2.05096e+06	4.37682e+06	1.52597e+06	471493	125156	126904	1.22993e+06	2.57006e+06	125711	3.15802e+06	1.04884e+06	4.65025e+06	3.97074e+06	2.58761e+06	121155
Unknown_MW:268.1311	268.131	2.239		1.83253e+07	2.08264e+07	1.10997e+07	9.34454e+06	8.64875e+06	6.46004e+06	1.43185e+07	1.42336e+07	1.42872e+07	8.58793e+06	1.33929e+07	1.07122e+07	8.83173e+06	1.18184e+07	1.01672e+07	1.65037e+07	1.72303e+07	1.13806e+07	1.22971e+07	5.93072e+06	1.81394e+07
Unknown_MW:313.18843	313.188	6.976		5.33021e+06	6.24281e+06	3.99655e+06	1.90635e+06	2.44798e+06	1.20551e+06	7.31022e+06	1.14415e+06	1.29961e+07	3.54087e+06	2.13685e+06	780078	960149	4.346e+06	620882	383061	1.19413e+06	1.0395e+06	620896	670494	1.08903e+06
Unknown_MW:195.94421	195.944	14.973		5.78852e+06	5.68591e+06	8.23359e+06	1.72709e+07	6.70749e+06	1.42863e+07	8.21446e+06	4.48806e+06	5.46661e+06	1.22616e+07	2.94865e+06	2.25201e+06	2.09508e+06	1.86935e+06	2.39401e+06	2.97292e+06	1.95432e+06	2.34076e+06	686333	678068	1.71184e+06
Unknown_MW:148.08116	148.081	3.402		8.98813e+06	7.35948e+06	4.62588e+06	4.28005e+06	6.50883e+06	2.7393e+06	5.11472e+06	2.97739e+06	4.49571e+06	3.25153e+06	5.3914e+06	1.15013e+07	6.83068e+06	8.2588e+06	9.10945e+06	5.78297e+06	9.95723e+06	4.57148e+06	6.78027e+06	6.30278e+06	6.71759e+06
Unknown_MW:135.9804	135.98	22.195		2.48635e+07	1.29391e+07	5.63062e+07	7.744e+07	7.33683e+07	7.56466e+07	1.83639e+07	5.7626e+07	2.41735e+07	2.59249e+07	1.97401e+07	2.34506e+07	1.51505e+07	2.53325e+07	1.98267e+07	3.20601e+07	1.56212e+07	1.93937e+07	1.86765e+07	1.71638e+07	1.87231e+07
Unknown_MW:596.32062	596.321	1.871		512745	450571	470348	7.29747e+06	7.80365e+06	8.87392e+06	704495	422161	365954	303287	344514	7.35753e+06	457932	8.90544e+06	5.56694e+06	433293	423331	563912	509452	509678	479545
Unknown_MW:177.08386	177.084	3.313		3.64852e+06	4.98841e+06	3.48486e+06	2.90346e+06	5.33315e+06	128424	3.44404e+06	2.73474e+06	3.55828e+06	1.98726e+06	4.72347e+06	6.39881e+06	5.97453e+06	5.89217e+06	3.91839e+06	4.30054e+06	6.77878e+06	5.54918e+06	4.95462e+06	4.9157e+06	1.39633e+06
Unknown_MW:149.0589	149.059	3.268		1.18856e+06	1.26416e+06	1.70309e+06	1.73308e+06	2.02051e+06	6.90834e+06	2.17301e+06	2.94038e+06	392448	6.28312e+06	4.93713e+06	4.67346e+06	4.88795e+06	6.29836e+06	4.96937e+06	4.70857e+06	5.3717e+06	4.04289e+06	4.42787e+06	6.23254e+06	5.6598e+06
Unknown_MW:283.86892	283.869	23.119		1.07033e+06	634160	1.02492e+06	1.20159e+06	926602	795201	478997	589476	803675	238638	162255	168242	143044	141903	145437	269910	126930	125191	122726	115669	134601
Unknown_MW:396.13846	396.138	8.989		2.6865e+06	666761	1.31262e+07	8.94901e+06	8.52648e+06	2.07819e+07	1.71312e+07	1.97027e+06	6.12877e+06	2.2919e+07	1.926e+07	1.63758e+07	1.4562e+07	1.01353e+07	1.96362e+07	9.17092e+06	1.85039e+07	3.82477e+06	6.77152e+06	1.34849e+07	1.99864e+07
Unknown_MW:186.07529	186.075	7.722		1.02573e+07	9.89249e+06	7.64435e+06	1.26031e+07	1.20952e+07	1.19362e+07	8.11622e+06	7.73364e+06	9.64742e+06	1.09634e+07	6.82752e+06	8.75108e+06	5.99987e+06	8.32684e+06	8.26902e+06	5.79987e+06	6.43364e+06	4.77435e+06	5.75271e+06	6.30075e+06	6.12938e+06
Unknown_MW:202.1205	202.12	3.192		8.52792e+06	9.67749e+06	7.77075e+06	8.31175e+06	1.13101e+07	1.01223e+07	1.00622e+07	1.72605e+07	6.3567e+06	7.42926e+06	8.59579e+06	1.46691e+06	1.26073e+07	1.79405e+07	1.02768e+07	1.98677e+07	6.06373e+06	1.36699e+07	1.35775e+07	1.32564e+07	1.02925e+07
Unknown_MW:143.09464	143.095	8.001		7.51216e+06	1.92406e+06	1.47692e+06	4.94232e+06	1.97608e+06	2.71691e+07	610849	2.21401e+07	1.94039e+07	4.30059e+06	1.20955e+07	2.60752e+06	3.26558e+06	1.93994e+06	1.99388e+06	2.09007e+06	2.24017e+06	9.57413e+06	2.98477e+06	1.99805e+06	2.94234e+06
Unknown_MW:300.12943	300.129	3.459		6.90505e+06	6.65755e+06	4.03264e+06	9.01377e+06	1.33785e+07	1.06333e+07	4.11094e+06	3.55432e+06	3.64483e+06	5.59315e+06	4.65319e+06	6.99254e+06	4.80417e+06	1.29888e+07	1.19416e+07	4.61693e+06	4.62864e+06	4.24309e+06	6.13181e+06	2.47097e+06	5.2483e+06
Unknown_MW:224.15249	224.152	11.596		3.09274e+06	2.81811e+06	1.92335e+06	1.90034e+06	2.70054e+06	60827.4	72386.3	1.50835e+06	2.83559e+06	131010	78004.5	72724.3	69544.2	63104.5	72378.4	69260.6	63073.4	67836.7	61634.1	59375.8	62248.7
Unknown_MW:106.04182	106.042	9.751		1.97141e+07	1.87844e+07	658894	3.62846e+06	1.13283e+07	5.14218e+06	1.598e+07	1.43783e+07	2.01611e+07	1.85492e+07	1.43851e+07	2.54774e+06	1.11166e+07	4.94993e+06	3.82339e+06	5.2266e+06	1.68195e+07	8.97006e+06	1.00016e+07	1.18193e+07	6.80429e+06
Unknown_MW:313.17931	313.179	1.719		8.66572e+06	9.89785e+06	1.08191e+07	2.03127e+09	2.998e+09	1.80031e+09	6.11202e+06	4.02412e+06	3.5403e+06	8.11354e+06	1.03505e+07	1.61024e+09	4.33912e+06	2.35843e+09	2.52388e+09	4.70468e+06	7.32207e+06	3.4524e+06	5.67091e+06	3.45633e+06	8.3179e+06
Unknown_MW:359.21679	359.217	2.36		1.0739e+07	1.21374e+07	1.02645e+07	1.08409e+07	7.67195e+06	8.58053e+06	8.24449e+06	6.81073e+06	9.50554e+06	1.38334e+07	1.10324e+07	9.44632e+06	7.9509e+06	1.05683e+07	8.75446e+06	6.02411e+06	7.54667e+06	8.11683e+06	9.92527e+06	1.1824e+07	7.87144e+06
Unknown_MW:148.01606	148.016	33.735		6.6698e+06	103328	4.09049e+06	4.70536e+06	1.78343e+07	1.19069e+07	6.43449e+06	9.3831e+06	6.64429e+06	9.59537e+06	8.77831e+06	105721	46282.4	1.32916e+07	82721	52296.4	65048.5	71752.9	72655.9	70923.4	78276.4
Unknown_MW:300.12946	300.129	10.137		8.77438e+06	8.27712e+06	7.58967e+06	2.06434e+07	3.26839e+07	1.87782e+07	7.38476e+06	7.62691e+06	9.65033e+06	8.55132e+06	8.0641e+06	1.87475e+07	6.24034e+06	1.82497e+07	1.59933e+07	4.4639e+06	5.46389e+06	6.25336e+06	5.46455e+06	6.02155e+06	3.40268e+06
Unknown_MW:370.2202	370.22	2.569		6.34741e+06	4.54689e+06	3.76909e+06	5.51061e+06	6.50996e+06	3.188e+06	5.21678e+06	4.90178e+06	5.91537e+06	3.01049e+06	2.82833e+06	3.41846e+06	2.90156e+06	3.63378e+06	5.16371e+06	2.95306e+06	2.47026e+06	2.31057e+06	4.46961e+06	2.33883e+06	1.13499e+06
Unknown_MW:161.89223	161.892	23.229		2.15883e+07	1.71909e+07	2.09779e+07	2.90002e+07	2.37352e+07	2.87893e+07	1.43e+07	1.68574e+07	2.07738e+07	1.01115e+07	6.29633e+06	9.80379e+06	7.01875e+06	9.00231e+06	9.89017e+06	1.26696e+07	6.01632e+06	6.37291e+06	6.96477e+06	9.03552e+06	5.17388e+06
Unknown_MW:173.09129	173.091	9.576		1.38854e+07	7.50799e+06	7.55304e+06	8.46855e+06	1.46024e+07	1.04852e+07	8.43368e+06	1.01325e+07	8.2879e+06	1.81693e+07	1.53841e+07	8.26591e+06	8.29656e+06	8.32577e+06	9.10916e+06	6.89116e+06	8.10235e+06	7.62953e+06	1.16345e+07	6.62212e+06	5.59509e+06
Unknown_MW:110.08437	110.084	3.208		7.12669e+06	7.06979e+06	4.75964e+06	5.52898e+06	6.03209e+06	8.69899e+06	8.88341e+06	4.40282e+06	6.42175e+06	1.14144e+07	9.70341e+06	830907	6.34302e+06	7.84362e+06	4.57889e+06	5.0931e+06	5.88571e+06	7.19397e+06	5.43031e+06	1.05161e+07	7.81835e+06
Unknown_MW:371.82273	371.823	22.974		1.05564e+07	6.90214e+06	8.63768e+06	1.53845e+07	1.06869e+07	7.40103e+06	4.41552e+06	6.51137e+06	8.37893e+06	886620	546518	1.18796e+06	1.19126e+06	2.0223e+06	1.25288e+06	1.966e+06	780782	1.56799e+06	900146	1.20237e+06	504796
Unknown_MW:399.2256	399.226	3.327		7.82357e+06	2.9978e+06	7.3468e+06	4.70158e+06	4.88631e+06	1.95451e+06	5.44169e+06	6.49588e+06	9.78683e+06	3.02054e+06	3.88677e+06	4.33632e+06	4.80617e+06	2.23866e+06	6.32919e+06	4.69952e+06	4.45832e+06	3.53843e+06	5.41016e+06	5.77538e+06	3.06768e+06
Unknown_MW:384.21492	384.215	1.815		8.05505e+06	7.95127e+06	1.03073e+07	3.25828e+06	2.40033e+06	2.55661e+06	5.59104e+06	4.35855e+06	8.02755e+06	4.93154e+06	5.64e+06	2.20662e+06	9.69447e+06	2.216e+06	5.35752e+06	9.4725e+06	6.08962e+06	1.34503e+07	1.19722e+07	1.02576e+07	8.35327e+06
Unknown_MW:387.20447	387.204	3.232		1.20199e+06	1.59591e+06	985831	1.58965e+06	480402	4.16035e+06	623825	764264	1.76228e+06	6.01767e+06	1.47272e+06	1.08798e+07	2.3737e+06	7.93189e+06	6.25926e+06	638657	2.57646e+06	2.39061e+06	1.72432e+06	3.71152e+06	1.26167e+07
Unknown_MW:114.11567	114.116	11.686		2.19629e+06	5.04219e+06	1.12405e+07	1.90769e+06	4.72146e+06	3.37888e+06	1.28908e+06	7.58082e+06	4.79855e+06	384938	1.05001e+06	1.72931e+06	314211	470570	183681	424602	168445	2.21772e+06	908262	207025	269851
Unknown_MW:401.22609	401.226	3.142		5.61305e+06	3.13068e+06	7.3468e+06	4.70158e+06	4.88631e+06	4.50756e+06	5.44169e+06	7.30614e+06	9.78683e+06	3.02054e+06	5.29346e+06	4.52466e+06	5.154e+06	7.4162e+06	6.32919e+06	4.69952e+06	7.40076e+06	5.81934e+06	7.25339e+06	5.77538e+06	2.27693e+06
Unknown_MW:334.09038	334.09	31.966		4.47389e+06	6.47455e+06	1.37854e+08	1.55885e+08	1.61589e+08	3.13879e+08	2.7701e+07	1.83751e+08	1.82745e+08	2.87738e+06	2.40948e+06	5.44438e+06	2.32092e+06	1.77169e+08	5.8469e+06	4.59982e+06	5.9047e+06	5.06349e+06	2.28703e+08	6.86205e+06	9.53374e+06
Unknown_MW:146.08037	146.08	6.889		1.46589e+06	2.35748e+06	2.20809e+06	8.55959e+06	1.10883e+07	1.83068e+07	3.23475e+06	2.36574e+06	3.05564e+06	2.55109e+06	2.50542e+06	1.73235e+07	2.16241e+06	1.8476e+07	1.52756e+07	929273	1.46838e+06	2.17837e+06	2.68981e+06	2.0751e+06	2.10231e+06
Unknown_MW:215.86058	215.861	23.226		1.29063e+07	9.65493e+06	1.37661e+07	1.76314e+07	1.49146e+07	1.82474e+07	8.96395e+06	1.03306e+07	1.38441e+07	4.70865e+06	2.92727e+06	5.1143e+06	3.8888e+06	4.3134e+06	5.86795e+06	6.58497e+06	3.08455e+06	3.19005e+06	3.99266e+06	5.7322e+06	2.98316e+06
Unknown_MW:563.35153	563.352	2.466		6.05798e+06	3.91691e+06	5.00419e+06	4.32312e+06	2.32467e+06	4.83036e+06	3.42287e+06	3.56734e+06	5.06652e+06	3.03328e+06	2.12619e+06	1.97461e+06	1.5652e+06	2.80895e+06	3.34446e+06	2.12586e+06	2.40077e+06	1.99299e+06	2.97282e+06	1.86865e+06	1.13696e+06
Unknown_MW:770.19677	770.197	8.256		9.82282e+06	1.00152e+07	7.39711e+06	8.22892e+06	5.61564e+06	1.1827e+06	6.84395e+06	5.99633e+06	8.798e+06	4.66518e+06	3.47758e+06	400552	3.25851e+06	454649	326653	3.36481e+06	2.13753e+06	4.05375e+06	4.04789e+06	1.83831e+06	1.1592e+06
Unknown_MW:272.14847	272.148	2.42		4.20612e+06	5.60691e+06	1.30302e+07	1.13249e+07	1.44016e+07	3.82374e+06	1.36169e+07	1.26852e+07	1.33865e+07	1.26038e+07	4.76232e+06	7.24444e+06	9.91405e+06	1.64858e+07	4.76306e+06	1.36701e+07	1.49726e+07	9.55208e+06	1.91585e+07	1.44956e+07	3.0032e+06
Unknown_MW:100.08876	100.089	9.141		7.46557e+06	7.41844e+06	4.71804e+06	4.46745e+06	3.7628e+06	1.53134e+06	5.4183e+06	5.39492e+06	7.069e+06	7.83125e+06	6.47496e+06	574562	5.26241e+06	2.24807e+06	1.87742e+06	3.34974e+06	4.03961e+06	5.09315e+06	4.08169e+06	5.45138e+06	4.6034e+06
Unknown_MW:270.16196	270.162	1.76		7.38939e+06	6.18609e+06	6.54183e+06	1.51545e+06	868040	774875	7.2292e+06	6.58346e+06	6.4666e+06	7.51317e+06	7.9285e+06	1.39918e+06	7.08269e+06	9.19248e+06	1.83703e+06	5.99005e+06	7.25285e+06	6.47291e+06	7.96475e+06	8.02661e+06	8.75113e+06
Unknown_MW:342.20417	342.204	1.812		1.17182e+07	1.06246e+07	9.29979e+06	3.38404e+07	4.93286e+07	2.62891e+07	9.45497e+06	7.24821e+06	4.64732e+06	4.54341e+06	1.03425e+07	3.73684e+07	9.5748e+06	3.8796e+07	4.39831e+07	8.50469e+06	1.14555e+07	6.60555e+06	9.77918e+06	6.48149e+06	9.62779e+06
Unknown_MW:317.07772	317.078	3.606		2.00903e+06	2.71973e+06	4.41531e+06	2.86942e+06	3.17155e+06	7.83345e+06	5.48791e+06	4.74255e+06	2.97298e+06	1.11009e+07	9.43418e+06	1.13621e+07	8.23545e+06	1.15479e+07	1.06154e+07	1.01536e+07	1.06744e+07	7.15106e+06	7.36943e+06	8.20927e+06	1.21768e+07
Unknown_MW:198.1732	198.173	11.076		1.09856e+07	1.01279e+07	8.1177e+06	8.93224e+06	8.621e+06	5.76481e+06	7.91739e+06	6.29159e+06	9.47338e+06	7.94214e+06	3.90042e+06	376058	1.14102e+06	3.18376e+06	2.70926e+06	3.96928e+06	2.68109e+06	2.42761e+06	3.05459e+06	1.30563e+06	2.25381e+06
Unknown_MW:148.05243	148.052	1.13		2.37235e+06	4.87105e+06	1.34284e+07	4.7069e+06	5.31983e+06	7.10203e+06	3.54532e+06	3.17599e+06	2.05463e+06	1.94571e+06	980524	1.33502e+06	2.5248e+06	1.71837e+06	2.51696e+06	3.59484e+06	3.05491e+06	2.18337e+06	2.96821e+06	1.45679e+06	5.39846e+06
Unknown_MW:176.06842	176.068	11.82		7.1099e+06	745087	1.43316e+06	5.45761e+06	6.07289e+06	5.08412e+06	6.36243e+06	812881	8.27963e+06	3.5096e+06	7.07445e+06	7.12549e+06	9.73058e+06	9.06574e+06	8.03224e+06	1.10699e+07	7.28233e+06	1.13476e+07	7.74289e+06	5.3702e+06	7.58942e+06
Unknown_MW:286.14166	286.142	1.823	83.8	9.51265e+06	1.04079e+07	7.44593e+06	6.19702e+06	4.69019e+06	4.10353e+06	9.82175e+06	1.38951e+07	7.05729e+06	5.12846e+06	1.34875e+07	8.97748e+06	1.40023e+07	9.46525e+06	4.67763e+06	8.23392e+06	9.44275e+06	1.01442e+07	1.02685e+07	9.53817e+06	1.20761e+07
Unknown_MW:255.21975	255.22	2.277		1.23082e+06	1.17032e+06	3.08605e+06	3.80175e+06	5.16805e+06	1.33458e+07	5.80046e+06	4.8153e+06	1.59094e+06	6.91014e+06	5.53797e+06	5.62212e+06	8.46383e+06	1.84195e+06	1.4447e+07	8.65893e+06	1.51305e+07	6.35613e+06	1.38687e+06	8.19404e+06	6.10601e+06
Unknown_MW:542.30062	542.301	2.082		6.62541e+06	4.44883e+06	3.73373e+06	6.22854e+06	3.71761e+06	2.00011e+06	2.38058e+06	3.44708e+06	2.77133e+06	2.63096e+06	4.71666e+06	1.19437e+06	1.90263e+06	1.37946e+06	1.21518e+06	1.05818e+06	3.60251e+06	1.86665e+06	3.23102e+06	3.85976e+06	2.74115e+06
Unknown_MW:504.07444	504.074	8.23		1.2231e+07	1.25674e+07	1.46759e+07	1.32805e+07	1.1078e+07	1.10139e+07	1.5445e+07	1.39267e+07	1.5527e+07	1.0362e+07	8.20171e+06	2.38611e+06	8.96554e+06	4.44167e+06	3.66764e+06	1.0537e+07	4.51497e+06	9.52659e+06	9.57991e+06	1.12502e+07	7.67457e+06
Unknown_MW:166.0395	166.04	5.026		2.29685e+06	1.30186e+07	1.26082e+07	1.09188e+06	7.59697e+06	3.70375e+06	1.21031e+07	6.56573e+06	1.19579e+07	7.66758e+06	6.30336e+06	2.18482e+06	6.40401e+06	3.27648e+06	3.02493e+06	9.72841e+06	4.66607e+06	5.19259e+06	5.74923e+06	6.42157e+06	3.84285e+06
Unknown_MW:173.09128	173.091	8.151		1.05303e+07	7.12923e+06	4.91567e+06	1.2747e+07	1.3246e+07	1.04855e+07	5.474e+06	4.13526e+06	3.35348e+06	1.12221e+07	1.12274e+07	1.28434e+07	1.24725e+07	9.12766e+06	1.0597e+07	7.75097e+06	7.56613e+06	8.84551e+06	1.13056e+07	1.12519e+07	1.04587e+07
Unknown_MW:257.12945	257.129	19.254		4.22829e+07	1.91635e+07	2.89432e+07	2.96376e+07	2.51761e+07	7.31408e+07	1.99157e+07	3.67049e+07	4.08495e+07	9.12084e+07	1.13938e+08	8.87033e+07	6.79257e+07	8.4685e+07	6.70804e+07	8.36459e+07	7.64595e+07	7.86389e+07	2.93978e+07	6.70334e+07	7.66248e+07
Unknown_MW:145.11028	145.11	9.59		9.63458e+06	9.73017e+06	6.84944e+06	6.88484e+06	5.59937e+06	3.23467e+06	1.03688e+07	6.01681e+06	1.07223e+07	1.15195e+07	9.73755e+06	787531	6.84267e+06	3.30152e+06	3.57285e+06	4.47168e+06	6.54077e+06	5.51718e+06	6.06083e+06	1.07878e+07	7.80289e+06
Unknown_MW:286.98105	286.981	12.508		143464	136972	176225	259130	155541	239680	204747	178496	171408	4.19492e+07	1.44229e+07	3.8427e+06	3.72196e+06	1.58092e+06	733544	1.01823e+06	274090	209358	207820	186420	188907
Unknown_MW:168.11502	168.115	2.274		1.08554e+07	7.48366e+06	6.52709e+06	8.21593e+06	5.7407e+06	4.03601e+06	4.40034e+06	1.89545e+06	4.54035e+06	6.69072e+06	4.52132e+06	4.23781e+06	5.56025e+06	2.83166e+06	6.05703e+06	4.78565e+06	5.91914e+06	4.67312e+06	6.07507e+06	3.18498e+06	6.18697e+06
Unknown_MW:216.08586	216.086	3.744		1.07482e+07	3.77455e+06	2.6164e+06	1.0543e+07	8.92796e+06	7.11333e+06	1.26081e+07	7.68987e+06	7.20717e+06	6.62273e+06	5.43808e+06	6.6789e+06	1.23332e+07	1.59061e+07	7.16211e+06	1.41725e+07	6.84466e+06	2.23725e+06	1.1133e+07	787448	1.08766e+07
Unknown_MW:387.152	387.152	3.461		370159	1.12571e+06	3.98818e+06	1.62967e+06	2.23849e+06	5.80041e+06	4.32185e+06	1.6616e+06	1.30453e+06	5.53025e+06	5.23896e+06	3.76982e+06	4.13998e+06	3.38878e+06	4.67922e+06	3.19697e+06	4.31845e+06	2.5019e+06	3.90207e+06	6.22281e+06	155075
Unknown_MW:222.0892	222.089	8.089		7.83037e+06	7.30758e+06	1.07849e+06	4.71685e+06	2.15602e+06	1.72964e+06	165971	6.39475e+06	2.00464e+06	171594	148890	284077	72156.7	2.81367e+06	304308	202953	222702	3.51478e+06	157811	113587	341896
Unknown_MW:323.20966	323.21	2.282		5.25542e+06	4.89822e+06	4.11957e+06	3.94135e+06	7.07764e+06	1.70329e+06	1.81178e+06	3.80569e+06	7.59258e+06	1.67629e+06	3.40541e+06	3.85665e+06	4.5156e+06	1.08027e+07	6.41454e+06	6.66197e+06	2.4242e+06	1.86969e+06	4.66659e+06	2.48771e+06	5.41041e+06
Unknown_MW:356.21985	356.22	1.824		8.28489e+06	5.65775e+06	3.98523e+06	1.56142e+06	2.73497e+06	2.66366e+06	8.08951e+06	7.21472e+06	5.90511e+06	6.69223e+06	8.64304e+06	4.05168e+06	4.98554e+06	1.939e+06	2.6237e+06	3.95552e+06	8.24515e+06	7.34686e+06	9.08899e+06	7.06835e+06	3.5421e+06
Unknown_MW:272.14126	272.141	1.83		6.41852e+06	4.99211e+06	5.42288e+06	2.25996e+06	4.40034e+06	1.67218e+06	5.97949e+06	6.25073e+06	5.24706e+06	6.6997e+06	4.356e+06	784743	5.72104e+06	3.29873e+06	1.07333e+06	6.45247e+06	7.04046e+06	5.25228e+06	4.91388e+06	6.29921e+06	2.21485e+06
Unknown_MW:289.10292	289.103	6.953		1.4778e+07	1.24192e+07	1.56519e+07	1.01782e+07	1.04918e+07	1.65321e+07	1.4967e+07	1.63164e+07	1.28796e+07	3.09074e+07	2.2529e+07	2.70938e+07	2.11344e+07	2.22391e+07	1.90166e+07	2.33756e+07	1.77365e+07	2.06327e+07	1.69589e+07	1.77157e+07	1.71861e+07
Unknown_MW:262.20048	262.2	2.935		1.85368e+06	1.68382e+06	1.48645e+06	770214	1.43129e+06	1.6306e+07	1.69999e+06	1.54944e+06	1.94449e+06	2.63039e+06	2.05424e+06	1.1044e+07	2.41387e+06	5.77853e+06	6.09487e+06	2.19347e+06	1.74293e+06	2.40103e+06	2.50392e+06	2.80626e+06	3.46266e+06
Unknown_MW:310.1417	310.142	1.891		1.4015e+07	1.88e+07	1.0315e+07	5.31885e+06	4.22483e+06	2.85467e+06	1.58374e+07	1.80999e+07	1.32462e+07	9.24471e+06	1.18959e+07	7.69567e+06	7.73031e+06	7.46551e+06	8.56884e+06	1.47655e+07	2.25795e+07	1.2898e+07	2.1951e+07	1.67517e+07	1.78438e+07
Unknown_MW:532.31617	532.316	2.015		4.68237e+06	4.57006e+06	4.54831e+06	3.06075e+06	3.87425e+06	2.82402e+06	4.93758e+06	4.66634e+06	5.86968e+06	7.05176e+06	5.87432e+06	2.80688e+06	4.99488e+06	3.07116e+06	2.1066e+06	5.10729e+06	6.1157e+06	4.02684e+06	5.73203e+06	7.7851e+06	6.11258e+06
Unknown_MW:415.85318	415.853	13.827		1.19557e+07	8.37725e+06	1.16858e+07	2.18139e+07	1.67046e+07	1.38941e+07	7.21893e+06	1.06387e+07	1.19381e+07	231324	527724	181475	497492	638464	546100	2.16929e+06	138011	339974	230847	329622	164683
Unknown_MW:432.2331	432.233	2.328		8.43875e+06	8.34968e+06	7.87779e+06	4.90423e+06	4.73813e+06	2.46085e+06	8.10891e+06	7.25083e+06	5.80387e+06	8.48848e+06	8.36789e+06	5.69335e+06	7.67891e+06	6.72856e+06	7.63259e+06	4.21848e+06	7.14694e+06	6.49157e+06	6.91282e+06	8.44769e+06	2.64522e+06
Unknown_MW:172.10992	172.11	3.365		9.194e+06	1.06956e+07	1.00815e+07	1.38697e+07	1.44876e+07	4.54695e+06	7.25338e+06	1.37633e+07	6.86551e+06	4.11619e+06	3.81787e+06	7.7937e+06	1.42258e+07	5.37213e+06	5.75681e+06	6.52657e+06	5.24835e+06	3.55062e+06	4.77128e+06	1.0966e+07	4.23933e+06
Unknown_MW:452.33614	452.336	3.265		4.08516e+06	369293	1.10658e+07	3.8383e+06	521716	1.98064e+06	1.99125e+06	2.85246e+06	2.55883e+06	2.23852e+06	1.20332e+06	1.30686e+06	1.93042e+06	1.22475e+06	1.32201e+06	7.18329e+06	1.01627e+06	386386	811932	730309	213623
Unknown_MW:105.07893	105.079	8.477		4.91981e+06	4.22024e+06	1.43106e+07	2.05221e+06	2.65102e+06	4.52087e+06	6.73081e+06	2.47497e+06	2.19671e+06	8.12211e+06	7.39991e+06	1.34213e+07	7.64237e+06	2.29549e+06	7.94757e+06	1.20254e+07	4.41126e+06	2.8288e+06	4.27563e+06	8.14749e+06	4.79503e+06
Unknown_MW:357.94699	357.947	12.54		113764	109011	136854	135624	127238	198935	148756	148152	134524	1.57615e+07	6.4039e+06	1.04163e+06	1.66328e+06	437897	160217	199649	160024	151323	165655	154730	150680
Unknown_MW:560.3113	560.311	2.026		3.20326e+06	5.83945e+06	1.77433e+06	1.92643e+06	4.1356e+06	1.69536e+06	1.70933e+06	4.67229e+06	4.36182e+06	5.44539e+06	5.23724e+06	1.44369e+06	4.79395e+06	2.20232e+06	1.52574e+06	5.57227e+06	6.88641e+06	4.57034e+06	5.92551e+06	5.65043e+06	5.92514e+06
Unknown_MW:357.99986	358	12.884		4.89003e+06	3.14478e+06	2.77564e+06	8.58105e+06	7.50326e+06	5.33953e+06	2.82961e+06	2.14293e+06	3.18321e+06	261889	200588	187035	157498	139080	333957	154789	194650	247322	223967	82896.1	186967
Unknown_MW:212.17761	212.178	2.067	66.3	7.34625e+06	3.21659e+06	3.99828e+06	6.28173e+06	4.02163e+06	3.94923e+06	3.23279e+06	1.01055e+07	3.91997e+06	990855	1.82994e+06	3.12432e+06	871455	8.73631e+06	6.10393e+06	5.73796e+06	4.73913e+06	9.20779e+06	8.98823e+06	7.34059e+06	1.11925e+07
Unknown_MW:217.9167	217.917	15.029		8.28848e+06	6.4462e+06	9.90527e+06	1.02447e+07	7.63037e+06	9.16066e+06	6.39574e+06	7.55892e+06	6.9284e+06	4.74375e+06	4.05229e+06	4.38456e+06	4.23255e+06	3.01603e+06	4.29154e+06	6.03178e+06	5.30878e+06	5.91975e+06	5.40476e+06	4.18836e+06	3.85483e+06
Unknown_MW:426.15326	426.153	12.645		693417	1.8225e+06	1.38315e+06	1.76651e+06	573263	1.52626e+07	1.03045e+07	6.89929e+06	3.7622e+06	2.70454e+07	3.31855e+07	9.17481e+07	1.83721e+07	3.26888e+07	2.53702e+07	2.26458e+07	2.48129e+07	1.48359e+07	1.12766e+07	1.20515e+07	3.4237e+07
Unknown_MW:149.10518	149.105	7.671		9.02012e+06	9.59929e+06	3.67949e+06	5.02404e+06	4.43523e+06	2.76388e+06	2.18611e+06	3.88407e+06	5.3821e+06	4.10427e+06	3.84668e+06	2.04758e+06	2.15808e+06	1.08886e+06	2.59004e+06	2.15506e+06	1.19e+06	898506	2.12542e+06	2.29037e+06	3.14275e+06
Unknown_MW:290.15179	290.152	2.3		7.55379e+06	7.21814e+06	6.68684e+06	7.95302e+06	3.9222e+06	3.29124e+06	7.99292e+06	4.16046e+06	5.95756e+06	6.92661e+06	6.06963e+06	1.61321e+06	6.64445e+06	3.34152e+06	5.60137e+06	4.26523e+06	7.05109e+06	4.21696e+06	6.37914e+06	7.5585e+06	5.5141e+06
Unknown_MW:100.1	100.1	11.751		2.74246e+06	8.72978e+06	1.3266e+06	2.92198e+06	5.33655e+06	3.1796e+06	2.23058e+06	1.83749e+06	6.66262e+06	2.16417e+06	346217	320491	219778	1.73316e+06	308332	356575	1.5922e+06	315787	1.10599e+06	339308	558534
Unknown_MW:225.92925	225.929	22.142		196844	182934	251078	258388	256220	331590	335157	221421	213198	1.66748e+07	9.51419e+06	6.17401e+06	2.40289e+06	1.41446e+06	1.41461e+06	383665	151472	174688	176702	161708	172653
Unknown_MW:300.23007	300.23	1.806		6.24048e+06	6.09669e+06	4.52673e+06	1.67953e+06	2.1539e+06	2.42721e+06	5.01821e+06	4.13951e+06	4.22548e+06	4.82168e+06	3.85397e+06	2.00833e+06	4.87206e+06	2.01686e+06	4.0228e+06	6.93793e+06	4.27372e+06	7.37528e+06	4.92489e+06	5.67049e+06	6.7466e+06
Unknown_MW:338.17278	338.173	3.389		4.84298e+06	6.48832e+06	5.1318e+06	4.04157e+06	3.05945e+06	2.69356e+06	7.34716e+06	3.69924e+06	5.73223e+06	3.15118e+06	2.67186e+06	4.72974e+06	4.567e+06	6.19925e+06	5.25837e+06	2.323e+06	5.56296e+06	5.00818e+06	6.07017e+06	5.06407e+06	5.07358e+06
Unknown_MW:138.03168	138.032	7.983		3.7321e+06	2.96306e+06	1.55392e+06	399002	881889	1.02623e+06	895740	804339	1.54964e+06	171967	616280	111174	225339	718346	174177	195664	840619	1.25772e+06	1.84865e+06	664985	437941
Unknown_MW:120.04224	120.042	9.231		7.22332e+06	8.78813e+06	6.58794e+06	5.44638e+06	4.91409e+06	140108	1.75868e+06	6.48256e+06	5.63647e+06	77538.4	211236	449779	1.39725e+06	1.41439e+06	317756	2.04187e+06	229729	2.59439e+06	2.00703e+06	1.29202e+06	148598
Unknown_MW:327.20451	327.205	1.776		8.80405e+06	7.94682e+06	6.46595e+06	1.49653e+06	1.88195e+06	2.43345e+06	8.20392e+06	8.99809e+06	6.84105e+06	7.17447e+06	9.31845e+06	2.93929e+06	7.87764e+06	1.52323e+06	1.6015e+06	8.12962e+06	1.11124e+07	1.00475e+07	7.36464e+06	1.01723e+07	1.18325e+07
Unknown_MW:296.14708	296.147	4.244		6.16658e+06	2.03443e+06	4.1988e+06	3.77857e+06	2.21453e+06	1.75897e+06	1.94627e+06	3.44281e+06	7.49243e+06	1.77483e+06	3.301e+06	136856	755379	1.74742e+06	665996	1.80018e+06	653952	1.12919e+06	1.21657e+06	350594	253998
Unknown_MW:370.23556	370.236	1.819		1.32832e+07	5.76467e+06	1.05317e+07	2.25077e+06	5.33026e+06	3.24842e+06	5.42398e+06	4.78974e+06	6.90053e+06	6.93605e+06	9.98637e+06	5.62287e+06	9.20044e+06	2.39697e+06	2.19468e+06	8.97453e+06	9.77309e+06	8.51579e+06	5.88149e+06	1.0572e+07	9.27999e+06
Unknown_MW:190.04773	190.048	15.602	57.1	3.31921e+06	5.6231e+06	4.14489e+06	2.77982e+06	4.22131e+06	4.10972e+06	3.85916e+06	5.77163e+06	5.69175e+06	2.66947e+06	5.06023e+06	6.75499e+06	8.83137e+06	7.2866e+06	6.23234e+06	5.80601e+06	5.01951e+06	6.86571e+06	4.77928e+06	3.91637e+06	6.28039e+06
Unknown_MW:685.83802	685.838	13.8		6.46296e+06	3.03874e+06	3.43021e+06	1.12845e+07	6.43351e+06	2.38193e+06	1.6662e+06	2.59782e+06	3.93189e+06	42625.1	42442.4	36803.7	28662.5	53118.5	40061.3	220905	28084.8	32835.5	27494.1	29257.2	28701.4
Unknown_MW:306.25587	306.256	1.865		1.2286e+06	1.97002e+06	2.66398e+06	6.24652e+06	1.32755e+06	2.84279e+06	2.112e+06	3.01988e+06	1.6353e+06	2.668e+06	3.56204e+06	1.39249e+06	8.9337e+06	5.09472e+06	4.41356e+06	1.05353e+06	3.21521e+06	2.44514e+06	4.49799e+06	5.54385e+06	2.4282e+06
Unknown_MW:319.21467	319.215	2.316		5.70109e+06	8.50006e+06	8.93908e+06	3.3504e+06	5.27037e+06	5.33688e+06	4.19935e+06	3.63624e+06	5.86919e+06	6.02912e+06	1.01451e+07	5.51118e+06	5.64847e+06	1.48452e+07	8.54997e+06	5.33547e+06	7.61766e+06	6.10101e+06	1.01391e+07	5.82791e+06	9.27833e+06
Unknown_MW:203.00662	203.007	14.451		4.21638e+06	6.39778e+06	4.09867e+06	3.66443e+06	2.9522e+06	1.89306e+06	3.11499e+06	3.10348e+06	2.86197e+06	1.45182e+06	2.42051e+06	2.69108e+06	3.81815e+06	3.68331e+06	3.16846e+06	3.05656e+06	3.43854e+06	4.51698e+06	4.05545e+06	3.03549e+06	2.84652e+06
Unknown_MW:336.23001	336.23	3.182		2.94021e+06	2.70033e+06	7.33414e+06	4.24927e+06	4.41369e+06	7.07846e+06	5.75502e+06	1.78605e+06	3.21266e+06	6.49201e+06	7.30466e+06	7.70442e+06	7.10936e+06	7.48706e+06	1.02185e+07	8.32565e+06	6.78075e+06	2.53247e+06	6.82518e+06	5.16984e+06	3.83609e+06
Unknown_MW:342.1678	342.168	3.387		3.11413e+06	3.84554e+06	3.84074e+06	3.92643e+06	3.27641e+06	2.95936e+06	5.05209e+06	5.62936e+06	4.10248e+06	2.17037e+06	4.01962e+06	6.28602e+06	3.23136e+06	4.26215e+06	4.70687e+06	3.67051e+06	7.73543e+06	4.51706e+06	4.78977e+06	3.48796e+06	5.64551e+06
Unknown_MW:118.04374	118.044	7.274		3.03864e+07	3.2403e+07	3.03438e+07	3.70846e+07	3.3446e+07	2.31708e+07	1.78592e+07	1.13696e+07	1.76918e+07	2.62787e+07	1.39546e+07	7.95009e+06	1.2916e+07	1.71353e+07	1.92786e+07	3.19906e+07	2.44801e+07	1.40399e+07	1.16683e+07	1.94161e+07	3.4783e+07
Unknown_MW:490.19961	490.2	7.817		1.05952e+07	7.69226e+06	318901	2.73957e+06	1.73088e+06	605056	329002	3.62119e+06	2.02412e+06	586701	357541	202697	385586	1.39941e+06	940703	458218	671851	1.51925e+06	2.20296e+06	1.01309e+06	941194
Unknown_MW:286.14167	286.142	3.378		2.56195e+06	4.61383e+06	3.03556e+06	1.86308e+06	3.03597e+06	2.93776e+06	3.97127e+06	4.34754e+06	2.93784e+06	1.17282e+06	2.54226e+06	4.44486e+06	3.80448e+06	5.9391e+06	4.64034e+06	5.6695e+06	4.5565e+06	6.09858e+06	4.71571e+06	3.77522e+06	1.96231e+06
Unknown_MW:266.1882	266.188	2.007	72.3	5.66786e+06	6.21564e+06	2.79054e+06	3.17026e+06	4.6354e+06	4.06741e+06	6.08306e+06	5.92246e+06	6.27447e+06	4.40924e+06	5.18676e+06	2.46798e+06	5.09009e+06	6.29147e+06	3.23619e+06	7.84111e+06	6.55605e+06	4.84313e+06	6.09887e+06	5.5601e+06	8.39473e+06
Unknown_MW:124.95658	124.957	11.598		1.4732e+07	1.34836e+07	1.61644e+07	1.93186e+07	1.96483e+07	1.66431e+07	1.16112e+07	1.39473e+07	1.33434e+07	1.04893e+06	497173	244482	409088	631845	582555	2.60936e+06	85710.7	392438	425848	392538	184907
Unknown_MW:328.15218	328.152	1.806		1.14077e+07	1.10779e+07	5.15048e+06	1.80296e+06	2.66843e+06	2.47647e+06	5.07525e+06	7.81372e+06	8.97913e+06	3.13777e+06	7.96001e+06	2.13745e+06	4.66092e+06	3.9888e+06	5.35077e+06	5.23384e+06	8.8555e+06	1.11588e+07	9.80539e+06	6.33634e+06	1.10771e+07
Unknown_MW:641.37826	641.378	1.806		1.1654e+06	968993	1.16074e+06	1.07115e+07	1.40552e+07	1.01101e+07	3.23821e+06	1.05812e+06	1.12814e+06	1.23798e+06	929903	1.18095e+07	976299	1.35502e+07	1.39068e+07	1.27847e+06	1.21155e+06	1.03928e+06	1.19828e+06	1.18002e+06	1.15022e+06
Unknown_MW:211.08786	211.088	33.637		2.31944e+06	32864.6	5.52118e+06	1.07537e+07	1.96203e+07	1.49647e+07	4.71995e+06	7.12993e+06	1.01617e+07	80404	182340	3.92875e+07	31765.9	1.35452e+06	56775.4	35893.5	35014.3	49247.5	31255.1	30786.2	53724.9
Unknown_MW:85.0891	85.0891	8.575		276875	368074	416390	337663	464973	2.02431e+06	359383	442473	589324	1.01259e+07	1.4018e+07	1.66959e+07	9.25975e+06	1.65031e+07	8.67692e+06	1.02809e+07	8.24967e+06	7.71948e+06	9.16342e+06	1.20479e+07	8.16926e+06
Unknown_MW:167.089	167.089	3.372		3.62116e+06	2.80113e+06	2.96448e+06	4.04807e+06	4.41274e+06	1.52861e+06	2.01229e+06	1.78998e+06	2.57685e+06	2.72269e+06	3.85992e+06	4.37716e+06	4.71772e+06	4.15149e+06	4.64118e+06	2.54925e+06	5.25944e+06	3.98145e+06	4.24674e+06	3.23993e+06	5.00466e+06
Unknown_MW:154.0395	154.04	12.234		1.46122e+06	1.0993e+06	1.40677e+06	473721	403679	1.14704e+06	1.01277e+06	4.63104e+06	3.99131e+06	7.24952e+06	1.18698e+07	1.01657e+06	733702	602291	1.05333e+06	1.23573e+06	1.48588e+06	1.22932e+06	1.35334e+06	6.18747e+06	1.50416e+06
Unknown_MW:139.02695	139.027	2.572	68.1	8.88592e+06	8.83543e+06	6.38094e+06	7.36398e+06	7.5723e+06	5.18237e+06	7.69521e+06	4.12374e+06	1.04784e+07	6.25124e+06	5.04288e+06	3.30258e+06	5.80482e+06	5.34841e+06	6.17763e+06	3.77218e+06	3.42793e+06	3.92603e+06	7.25092e+06	7.71497e+06	1.01934e+07
Unknown_MW:429.16441	429.164	6.956		487475	2.3174e+06	2.32051e+06	3.11867e+06	1.23226e+06	3.83814e+06	5.88259e+06	4.98025e+06	3.73602e+06	2.29239e+07	1.59288e+07	1.86668e+07	1.294e+07	5.91066e+06	5.23928e+06	5.48399e+06	5.12447e+06	1.07849e+07	8.312e+06	9.89365e+06	5.58189e+06
Unknown_MW:526.30555	526.306	2.023		2.46502e+07	7.85745e+06	1.94705e+07	1.38023e+07	1.22299e+07	1.08662e+07	1.30243e+07	6.44994e+06	1.15654e+07	2.16377e+07	1.51814e+07	7.17424e+06	1.18234e+07	1.01479e+07	7.6181e+06	1.35113e+07	1.72244e+07	8.5471e+06	1.39286e+07	1.6002e+07	9.0244e+06
Unknown_MW:135.09151	135.092	3.375		5.05281e+06	3.91929e+06	2.6969e+06	4.78288e+06	5.87867e+06	1.97626e+06	3.80371e+06	3.02665e+06	2.27427e+06	3.46129e+06	4.36674e+06	5.57458e+06	6.44212e+06	5.03028e+06	6.16638e+06	2.5295e+06	5.83768e+06	3.15719e+06	4.22359e+06	5.33119e+06	3.51494e+06
Unknown_MW:258.18305	258.183	3.336		1.82717e+06	3.22365e+06	3.21223e+06	2.94857e+06	4.60142e+06	4.86126e+06	6.10471e+06	4.14041e+06	3.40832e+06	3.63273e+06	4.79516e+06	5.58406e+06	4.69841e+06	3.46369e+06	6.39223e+06	4.47549e+06	4.01367e+06	3.36667e+06	3.86764e+06	4.18782e+06	4.62181e+06
Unknown_MW:519.21486	519.215	9.441		5.35197e+06	5.43258e+06	237809	5.99988e+06	365137	209671	931679	344052	247032	393691	274366	220747	299498	319465	211734	290787	276379	277212	263332	270337	194208
Unknown_MW:154.03942	154.039	10.213		1.34395e+07	1.0555e+07	1.57745e+07	4.84296e+06	7.63542e+06	6.92406e+06	2.92907e+06	9.75267e+06	1.49862e+07	1.23653e+07	2.30848e+07	4.16112e+06	6.70377e+06	4.91355e+06	4.37152e+06	6.98765e+06	7.51338e+06	6.81287e+06	4.58739e+07	9.57408e+06	8.08217e+06
Unknown_MW:296.16234	296.162	6.427		1.37959e+07	5.29137e+06	9.12521e+06	7.72627e+06	6.93311e+06	3.70114e+06	9.19044e+06	6.54957e+06	7.60569e+06	4.0312e+06	1.00855e+07	7.93572e+06	7.41982e+06	3.81875e+06	6.35242e+06	3.86204e+06	1.15032e+07	2.3971e+06	8.34918e+06	5.06323e+06	8.56637e+06
Unknown_MW:534.33212	534.332	1.931		3.76433e+06	2.22589e+06	2.54672e+06	894813	940969	1.34285e+06	2.83319e+06	1.94161e+06	3.52968e+06	3.51094e+06	2.30493e+06	994152	2.40628e+06	621423	611468	2.79074e+06	3.45929e+06	2.65073e+06	2.61243e+06	3.25983e+06	2.65594e+06
Unknown_MW:289.1265	289.127	8.83		2.856e+06	4.60916e+06	3.90515e+06	3.70105e+06	5.16802e+06	3.07591e+06	3.57792e+06	2.98463e+06	3.92387e+06	5.86344e+06	4.53114e+06	3.36831e+06	4.04635e+06	1.49927e+06	3.20469e+06	3.68257e+06	4.01092e+06	3.79815e+06	4.31165e+06	4.99877e+06	3.10662e+06
Unknown_MW:280.16739	280.167	3.04		1.33354e+06	2.21952e+06	1.65274e+06	1.17302e+06	878053	2.84747e+06	1.38625e+06	6.41666e+06	1.6182e+06	1.51743e+06	1.26648e+06	3.3096e+06	3.61823e+06	1.58801e+07	8.50183e+06	3.63834e+06	3.65897e+06	3.5624e+06	7.79936e+06	2.23213e+06	3.99961e+06
Unknown_MW:474.20457	474.205	7.587		1.60753e+07	2.79765e+07	1.86446e+07	3.42449e+07	2.92445e+07	1.51556e+07	1.3759e+07	1.55002e+07	2.28924e+07	3.16938e+07	1.22285e+07	1.91184e+07	2.10218e+07	2.5319e+07	2.3394e+07	1.99402e+07	1.90579e+07	1.84126e+07	2.08409e+07	2.27902e+07	1.80867e+07
Unknown_MW:385.24642	385.246	1.826		6.90356e+06	6.62969e+06	6.43576e+06	1.18862e+06	8.15301e+06	1.38625e+06	6.05974e+06	1.2178e+07	6.90233e+06	8.85753e+06	6.32212e+06	1.59579e+06	5.44404e+06	3.66832e+06	3.41275e+06	6.71612e+06	1.37546e+07	6.67324e+06	9.02124e+06	6.88181e+06	9.52848e+06
Unknown_MW:137.94734	137.947	15.006		368135	243459	396519	531662	244303	591938	296912	261031	290769	1.98801e+07	9.05716e+06	4.90719e+06	1.91421e+06	876998	571995	212218	354641	385745	157845	104076	78705.7
Unknown_MW:408.14272	408.143	22.38		7.66591e+07	2.22532e+07	1.10639e+08	3.1214e+07	6.72638e+07	1.03093e+08	6.19519e+07	3.17892e+07	4.068e+07	2.80391e+07	2.84521e+08	1.3283e+08	1.68305e+08	1.17139e+08	6.96033e+07	1.75022e+08	1.17461e+08	7.39294e+07	2.88184e+08	1.14352e+08	1.31146e+08
Unknown_MW:160.0812	160.081	3.302		2.91671e+06	2.25595e+06	2.17732e+06	1.75991e+06	3.59771e+06	1.01841e+06	2.23288e+06	1.98684e+06	1.9756e+06	1.24132e+06	2.43697e+06	2.92818e+06	3.42491e+06	2.864e+06	3.9574e+06	2.62935e+06	4.65116e+06	3.01755e+06	3.4678e+06	3.11732e+06	3.1878e+06
Unknown_MW:520.19	520.19	3.546		2.85488e+06	4.05101e+06	3.93425e+06	1.86876e+06	3.81447e+06	8.15097e+06	5.61953e+06	4.33317e+06	2.06786e+06	1.31004e+07	1.01164e+07	1.73918e+07	9.91193e+06	1.64237e+07	2.70456e+06	1.24837e+07	8.83212e+06	9.0976e+06	6.58429e+06	8.72253e+06	1.26638e+07
Unknown_MW:207.95719	207.957	22.41		1.13128e+07	2.33074e+07	2.19422e+07	9.49143e+06	2.88677e+07	3.11612e+07	1.8694e+07	2.40905e+07	2.5071e+07	1.73763e+07	1.25284e+07	1.39964e+07	1.03745e+07	1.27526e+07	1.33164e+07	1.82182e+07	9.24784e+06	8.27879e+06	1.25272e+07	1.00858e+07	1.03045e+07
Unknown_MW:232.09463	232.095	2.389		7.38044e+06	9.78902e+06	4.68225e+06	3.30079e+06	2.16697e+06	1.33375e+06	5.68798e+06	9.48598e+06	8.72494e+06	3.03952e+06	5.47175e+06	3.85863e+06	5.197e+06	3.54863e+06	2.80146e+06	4.20609e+06	6.82692e+06	1.03469e+07	9.5723e+06	7.52798e+06	8.71845e+06
Unknown_MW:313.18888	313.189	7.655		1.02262e+07	7.97265e+06	2.82457e+06	3.14517e+06	2.72743e+06	2.87608e+06	6.35427e+06	4.61638e+06	9.98536e+06	2.15583e+06	3.62179e+06	421844	2.48776e+06	3.67522e+06	2.22319e+06	3.82318e+06	1.22607e+06	5.07062e+06	6.35098e+06	1.65587e+06	2.36786e+06
Unknown_MW:296.14716	296.147	3.331		3.62269e+06	1.65671e+06	3.75514e+06	2.46103e+06	2.26766e+06	4.4782e+06	3.16475e+06	4.54727e+06	5.11923e+06	1.77483e+06	3.301e+06	2.69025e+06	4.17892e+06	5.22274e+06	4.25755e+06	3.66752e+06	6.32613e+06	4.30452e+06	5.12326e+06	4.53668e+06	247602
Unknown_MW:190.1106	190.111	3.229		2.5637e+06	3.33213e+06	2.97209e+06	2.88304e+06	3.14239e+06	4.52904e+06	3.47233e+06	3.13383e+06	1.70261e+06	4.62476e+06	4.2898e+06	3.76632e+06	4.59592e+06	4.6508e+06	3.68787e+06	4.03944e+06	4.06763e+06	3.9832e+06	3.64288e+06	5.31355e+06	2.78043e+06
Unknown_MW:468.17082	468.171	9.235		4.33905e+06	4.64194e+06	1.92332e+07	1.14177e+07	1.34739e+07	1.79745e+07	1.55637e+07	8.22811e+06	1.19467e+07	2.33231e+07	1.99326e+07	1.66963e+07	1.6585e+07	1.26761e+07	1.55966e+07	1.31159e+07	1.56774e+07	9.41536e+06	1.195e+07	1.81001e+07	1.64841e+07
Unknown_MW:192.10736	192.107	3.22		8.50503e+06	6.10945e+06	6.95065e+06	5.89249e+06	5.95398e+06	1.84024e+06	8.71048e+06	3.99556e+06	5.17246e+06	2.63412e+06	4.89373e+06	9.67816e+06	5.07695e+06	908176	6.69285e+06	3.15791e+06	8.6805e+06	6.79115e+06	7.0064e+06	4.15826e+06	4.06139e+06
Unknown_MW:329.25658	329.257	1.873		3.46596e+06	5.14332e+06	2.85164e+06	2.47056e+06	1.12131e+06	2.16962e+06	4.12188e+06	4.19011e+06	4.30897e+06	3.72041e+06	3.62598e+06	1.88521e+06	3.82504e+06	1.11422e+06	1.79235e+06	3.34954e+06	3.17753e+06	3.80898e+06	3.11159e+06	4.20503e+06	5.87283e+06
Unknown_MW:210.10209	210.102	9.677		4.2605e+06	3.15583e+06	3.05453e+06	2.84359e+06	175016	1.20638e+06	2.5254e+06	8.39535e+06	8.53233e+06	300923	1.76714e+06	6.11702e+06	2.06948e+06	463489	849192	1.94162e+06	2.47807e+06	2.65401e+06	1.79678e+06	364087	4.07975e+06
Unknown_MW:264.04315	264.043	23.226		1.94534e+07	1.81393e+07	1.78973e+07	1.96702e+07	1.97224e+07	2.81315e+07	1.71016e+07	1.78223e+07	1.9889e+07	3.54164e+07	2.80073e+07	3.39126e+07	2.79265e+07	2.81747e+07	3.00424e+07	2.68674e+07	2.24275e+07	2.25473e+07	1.81473e+07	2.32236e+07	2.21627e+07
Unknown_MW:408.30295	408.303	1.802		450489	415828	6.23521e+06	1.09787e+06	1.16643e+06	1.28008e+06	764997	872221	667542	1.88869e+06	1.61063e+06	1.35901e+06	6.99536e+06	1.51521e+06	3.17929e+06	1.6479e+06	3.62114e+06	2.54927e+06	5.15409e+06	2.08919e+06	1.99293e+06
Unknown_MW:358.13656	358.137	8.563		5.25459e+06	4.79978e+06	2.62632e+06	7.80979e+06	7.38449e+06	2.20743e+06	2.13783e+06	2.10766e+06	4.09385e+06	1.76327e+06	1.03395e+06	891317	820583	879870	894536	1.04295e+06	684733	882361	990490	1.18327e+06	782475
Unknown_MW:374.20263	374.203	3.4		5.57745e+06	5.09891e+06	4.07444e+06	7.77937e+06	9.33952e+06	6.46944e+06	4.25474e+06	4.58568e+06	3.6441e+06	5.90993e+06	5.15448e+06	6.72421e+06	4.91275e+06	6.11436e+06	6.67925e+06	4.82807e+06	4.0762e+06	3.94452e+06	5.22919e+06	5.30707e+06	6.49865e+06
[truncated: 1,756 more rows]
