# Supplementary material for: Cell of origin epigenetic priming determines susceptibility to Tet2 mutation
Source: Nat Commun. 2024 May 21;15:4325. doi: 10.1038/s41467-024-48508-6 (PMC11109152; doi:10.1038/s41467-024-48508-6)
Supplement: Supplementary file 11 — Source Data [file 41467_2024_48508_MOESM11_ESM.xlsx]

## Sheet: Fig 1b
Figure 1B
Cell annotations are reported in the corresponding GEO database (GSE247970)
				UMAP1.h	UMAP2.h	depth	FRIP	SampleID	Mouse	Condition	cellSort	celltype	Louvain.h
			A0_GMP__BC0001_N02	-1.05024	4.90167	41223	0.60767	A0_GMP	A0	Tet2KO	GMP	Mono_biased_GMP_1	7
			A0_GMP__BC0002_N02	-4.54067	2.85596	40559	0.620405	A0_GMP	A0	Tet2KO	GMP	Neutro_biased_GMP	1
			A0_GMP__BC0003_N01	-4.79061	-2.14823	38887	0.562424	A0_GMP	A0	Tet2KO	GMP	Mk_progenitors	2
			A0_GMP__BC0004_N01	-2.66444	4.23786	38392	0.560612	A0_GMP	A0	Tet2KO	GMP	Mono_biased_GMP_1	7
			A0_GMP__BC0005_N01	-3.16315	3.59526	37222	0.631858	A0_GMP	A0	Tet2KO	GMP	Mono_biased_GMP_1	7
			A0_GMP__BC0006_N02	-4.66031	2.9475	37120	0.524704	A0_GMP	A0	Tet2KO	GMP	Neutro_biased_GMP	1
			A0_GMP__BC0007_N02	-0.485177	5.25969	36934	0.607218	A0_GMP	A0	Tet2KO	GMP	Mono_biased_GMP_1	7
			A0_GMP__BC0008_N02	-0.479344	4.98037	36444	0.607507	A0_GMP	A0	Tet2KO	GMP	Mono_biased_GMP_1	7
			A0_GMP__BC0009_N01	-4.85681	1.77011	36054	0.629278	A0_GMP	A0	Tet2KO	GMP	HSC_and_early_progenitors	4
			A0_GMP__BC0010_N01	-3.21272	3.59413	36049	0.634109	A0_GMP	A0	Tet2KO	GMP	Mono_biased_GMP_1	7
			A0_GMP__BC0012_N01	-0.414149	5.10683	35452	0.616072	A0_GMP	A0	Tet2KO	GMP	Mono_biased_GMP_1	7
			A0_GMP__BC0013_N01	-0.375628	5.15803	35092	0.576342	A0_GMP	A0	Tet2KO	GMP	Mono_biased_GMP_1	7
			A0_GMP__BC0014_N02	-1.00624	5.07988	35062	0.542154	A0_GMP	A0	Tet2KO	GMP	Mono_biased_GMP_1	7
			A0_GMP__BC0015_N01	-0.392331	5.15701	34219	0.579503	A0_GMP	A0	Tet2KO	GMP	Mono_biased_GMP_1	7
			A0_GMP__BC0016_N01	-4.94018	1.71399	33799	0.573123	A0_GMP	A0	Tet2KO	GMP	HSC_and_early_progenitors	4
			A0_GMP__BC0017_N01	-2.14678	4.48416	33484	0.596972	A0_GMP	A0	Tet2KO	GMP	Mono_biased_GMP_1	7
			A0_GMP__BC0018_N01	-3.38754	-2.23744	32947	0.595532	A0_GMP	A0	Tet2KO	GMP	Baso_progenitors	11
			A0_GMP__BC0019_N01	-4.76828	-2.11498	32693	0.571223	A0_GMP	A0	Tet2KO	GMP	Mk_progenitors	2
			A0_GMP__BC0020_N02	-4.38826	3.36327	33003	0.541072	A0_GMP	A0	Tet2KO	GMP	Neutro_biased_GMP	1
			A0_GMP__BC0021_N01	-3.32093	3.78753	32245	0.604249	A0_GMP	A0	Tet2KO	GMP	Mono_biased_GMP_1	7
			A0_GMP__BC0022_N02	-2.44556	4.38175	31740	0.583995	A0_GMP	A0	Tet2KO	GMP	Mono_biased_GMP_1	7
			A0_GMP__BC0023_N01	-4.24817	2.88492	31547	0.62158	A0_GMP	A0	Tet2KO	GMP	Neutro_biased_GMP	1
			A0_GMP__BC0024_N02	-4.7045	2.86673	31565	0.614098	A0_GMP	A0	Tet2KO	GMP	Neutro_biased_GMP	1
			A0_GMP__BC0025_N01	-4.54388	2.99271	30748	0.571875	A0_GMP	A0	Tet2KO	GMP	Neutro_biased_GMP	1
			A0_GMP__BC0026_N02	-3.11788	3.6165	30375	0.565202	A0_GMP	A0	Tet2KO	GMP	Neutro_biased_GMP	1
			A0_GMP__BC0027_N01	-0.746786	4.53326	30283	0.577089	A0_GMP	A0	Tet2KO	GMP	Mono_biased_GMP_1	7
			A0_GMP__BC0028_N01	-4.61274	2.05268	29923	0.570965	A0_GMP	A0	Tet2KO	GMP	HSC_and_early_progenitors	4
			A0_GMP__BC0029_N01	-0.297758	5.09522	29831	0.589286	A0_GMP	A0	Tet2KO	GMP	Mono_biased_GMP_1	7
			A0_GMP__BC0030_N01	-4.75903	2.63797	29817	0.61304	A0_GMP	A0	Tet2KO	GMP	Neutro_biased_GMP	1
			A0_GMP__BC0031_N01	-4.88261	1.40209	29779	0.58783	A0_GMP	A0	Tet2KO	GMP	HSC_and_early_progenitors	4
			A0_GMP__BC0032_N02	-3.6028	3.68434	29748	0.594258	A0_GMP	A0	Tet2KO	GMP	Neutro_biased_GMP	1
			A0_GMP__BC0033_N01	-0.662912	5.34237	29460	0.58683	A0_GMP	A0	Tet2KO	GMP	Mono_biased_GMP_1	7
			A0_GMP__BC0034_N01	-0.999877	4.94231	29417	0.565421	A0_GMP	A0	Tet2KO	GMP	Mono_biased_GMP_1	7
			A0_GMP__BC0035_N01	-3.34215	3.96334	29327	0.575033	A0_GMP	A0	Tet2KO	GMP	Mono_biased_GMP_1	7
			A0_GMP__BC0036_N01	-2.03204	3.49656	29190	0.664748	A0_GMP	A0	Tet2KO	GMP	Mono_biased_GMP_1	7
			A0_GMP__BC0037_N02	-3.04202	3.31346	29304	0.639435	A0_GMP	A0	Tet2KO	GMP	Neutro_biased_GMP	1
			A0_GMP__BC0038_N01	-3.11159	3.30889	29077	0.614094	A0_GMP	A0	Tet2KO	GMP	Neutro_biased_GMP	1
			A0_GMP__BC0039_N02	-2.58866	4.30603	29209	0.58393	A0_GMP	A0	Tet2KO	GMP	Mono_biased_GMP_1	7
			A0_GMP__BC0040_N01	-1.01304	4.9463	28999	0.617263	A0_GMP	A0	Tet2KO	GMP	Mono_biased_GMP_1	7
			A0_GMP__BC0041_N01	-4.83837	1.6003	28883	0.609701	A0_GMP	A0	Tet2KO	GMP	HSC_and_early_progenitors	4
			A0_GMP__BC0042_N01	-2.29	4.35422	28812	0.643204	A0_GMP	A0	Tet2KO	GMP	HSC_and_early_progenitors	4
			A0_GMP__BC0043_N02	-4.67849	-1.98455	28685	0.601429	A0_GMP	A0	Tet2KO	GMP	Mk_progenitors	2
			A0_GMP__BC0044_N01	-2.18747	4.02767	28222	0.59365	A0_GMP	A0	Tet2KO	GMP	Mono_biased_GMP_1	7
			A0_GMP__BC0045_N01	-4.30989	3.26408	28036	0.548866	A0_GMP	A0	Tet2KO	GMP	Neutro_biased_GMP	1
			A0_GMP__BC0046_N01	-4.45058	3.27329	28024	0.55456	A0_GMP	A0	Tet2KO	GMP	Neutro_biased_GMP	1
			A0_GMP__BC0047_N01	-2.95095	3.52945	28007	0.594137	A0_GMP	A0	Tet2KO	GMP	Mono_biased_GMP_1	7
			A0_GMP__BC0048_N02	-4.68254	-1.84651	28126	0.590486	A0_GMP	A0	Tet2KO	GMP	Mk_progenitors	2
			A0_GMP__BC0049_N01	-3.31399	3.96518	27961	0.585816	A0_GMP	A0	Tet2KO	GMP	Mono_biased_GMP_1	7
			A0_GMP__BC0050_N01	-4.66073	2.14227	27956	0.579339	A0_GMP	A0	Tet2KO	GMP	HSC_and_early_progenitors	4
			A0_GMP__BC0051_N02	-3.25884	-1.52377	28237	0.64072	A0_GMP	A0	Tet2KO	GMP	Baso_progenitors	11
			A0_GMP__BC0052_N01	-3.31989	3.86549	27613	0.582443	A0_GMP	A0	Tet2KO	GMP	Mono_biased_GMP_1	7
			A0_GMP__BC0053_N01	-3.12442	3.29025	27534	0.581826	A0_GMP	A0	Tet2KO	GMP	Mono_biased_GMP_1	7
			A0_GMP__BC0054_N01	-4.67491	2.66509	27289	0.622888	A0_GMP	A0	Tet2KO	GMP	Neutro_biased_GMP	1
			A0_GMP__BC0055_N01	-4.77202	1.15541	27139	0.646118	A0_GMP	A0	Tet2KO	GMP	HSC_and_early_progenitors	4
			A0_GMP__BC0056_N01	-4.72742	2.45032	27055	0.621364	A0_GMP	A0	Tet2KO	GMP	Neutro_biased_GMP	1
			A0_GMP__BC0057_N01	-0.787279	5.28959	26932	0.580945	A0_GMP	A0	Tet2KO	GMP	Mono_biased_GMP_1	7
			A0_GMP__BC0058_N01	-2.64318	3.82365	26888	0.615405	A0_GMP	A0	Tet2KO	GMP	Mono_biased_GMP_1	7
			A0_GMP__BC0059_N01	-4.72336	0.670244	26875	0.648447	A0_GMP	A0	Tet2KO	GMP	HSC_and_early_progenitors	4
			A0_GMP__BC0060_N02	-3.10926	2.99079	27079	0.597622	A0_GMP	A0	Tet2KO	GMP	Neutro_biased_GMP	1
			A0_GMP__BC0061_N01	-4.4889	1.50971	26798	0.594485	A0_GMP	A0	Tet2KO	GMP	HSC_and_early_progenitors	4
			A0_GMP__BC0062_N01	-4.61146	1.19072	26719	0.623676	A0_GMP	A0	Tet2KO	GMP	HSC_and_early_progenitors	4
			A0_GMP__BC0063_N01	-4.65271	-1.8392	26675	0.586504	A0_GMP	A0	Tet2KO	GMP	Mk_progenitors	2
			A0_GMP__BC0064_N02	-3.37114	3.16468	26774	0.659558	A0_GMP	A0	Tet2KO	GMP	Neutro_biased_GMP	1
			A0_GMP__BC0065_N01	-4.41345	1.86833	26584	0.641739	A0_GMP	A0	Tet2KO	GMP	HSC_and_early_progenitors	4
			A0_GMP__BC0066_N01	-4.71648	-2.17657	26577	0.587613	A0_GMP	A0	Tet2KO	GMP	Mk_progenitors	2
			A0_GMP__BC0067_N01	-3.13927	4.03063	26501	0.597374	A0_GMP	A0	Tet2KO	GMP	Mono_biased_GMP_1	7
			A0_GMP__BC0068_N01	-4.68682	-2.07416	26495	0.622533	A0_GMP	A0	Tet2KO	GMP	Mk_progenitors	2
			A0_GMP__BC0069_N02	-4.53799	1.34328	26510	0.630366	A0_GMP	A0	Tet2KO	GMP	HSC_and_early_progenitors	4
			A0_GMP__BC0070_N01	-1.92127	2.98704	26337	0.672362	A0_GMP	A0	Tet2KO	GMP	Mono_biased_GMP_2	13
			A0_GMP__BC0071_N01	-0.564624	5.29036	26297	0.605734	A0_GMP	A0	Tet2KO	GMP	Mono_biased_GMP_1	7
			A0_GMP__BC0072_N01	-4.27865	3.26637	26228	0.60138	A0_GMP	A0	Tet2KO	GMP	Neutro_biased_GMP	1
			A0_GMP__BC0073_N01	-1.21618	5.26094	26192	0.526268	A0_GMP	A0	Tet2KO	GMP	Mono_biased_GMP_1	7
			A0_GMP__BC0074_N01	-0.952796	4.53453	26175	0.621891	A0_GMP	A0	Tet2KO	GMP	Mono_biased_GMP_1	7
			A0_GMP__BC0075_N02	-3.36151	-2.34766	26462	0.625236	A0_GMP	A0	Tet2KO	GMP	Baso_progenitors	11
			A0_GMP__BC0076_N01	-4.49474	3.29435	26158	0.557956	A0_GMP	A0	Tet2KO	GMP	Neutro_biased_GMP	1
			A0_GMP__BC0077_N01	-3.18031	3.56304	26153	0.564218	A0_GMP	A0	Tet2KO	GMP	Mono_biased_GMP_1	7
			A0_GMP__BC0078_N03	-0.412668	5.13782	26255	0.587736	A0_GMP	A0	Tet2KO	GMP	Mono_biased_GMP_1	7
			A0_GMP__BC0079_N01	-2.28136	4.23842	26010	0.664783	A0_GMP	A0	Tet2KO	GMP	Mono_biased_GMP_1	7
			A0_GMP__BC0080_N01	-0.282486	4.92543	25991	0.614905	A0_GMP	A0	Tet2KO	GMP	Mono_biased_GMP_1	7
			A0_GMP__BC0081_N02	-3.09468	3.62388	26085	0.574775	A0_GMP	A0	Tet2KO	GMP	Mono_biased_GMP_1	7
			A0_GMP__BC0082_N01	-4.56039	2.76593	25859	0.659538	A0_GMP	A0	Tet2KO	GMP	Neutro_biased_GMP	1
			A0_GMP__BC0083_N01	-4.70147	0.491342	25734	0.640126	A0_GMP	A0	Tet2KO	GMP	HSC_and_early_progenitors	4
			A0_GMP__BC0084_N02	-3.16421	4.01463	25830	0.569803	A0_GMP	A0	Tet2KO	GMP	Mono_biased_GMP_1	7
			A0_GMP__BC0085_N02	-4.64343	1.2959	25807	0.606967	A0_GMP	A0	Tet2KO	GMP	HSC_and_early_progenitors	4
			A0_GMP__BC0086_N01	-4.70263	-2.229	25708	0.543838	A0_GMP	A0	Tet2KO	GMP	Mk_progenitors	2
			A0_GMP__BC0087_N03	-4.3499	2.67288	26419	0.640297	A0_GMP	A0	Tet2KO	GMP	Neutro_biased_GMP	1
			A0_GMP__BC0088_N02	-4.25679	2.61844	28589	0.631432	A0_GMP	A0	Tet2KO	GMP	Neutro_biased_GMP	1
			A0_GMP__BC0089_N02	-4.76949	2.30426	25463	0.620587	A0_GMP	A0	Tet2KO	GMP	HSC_and_early_progenitors	4
			A0_GMP__BC0090_N01	-0.96021	5.00431	25281	0.610182	A0_GMP	A0	Tet2KO	GMP	Mono_biased_GMP_1	7
			A0_GMP__BC0091_N01	-0.343656	4.94734	25261	0.506868	A0_GMP	A0	Tet2KO	GMP	Mono_biased_GMP_1	7
			A0_GMP__BC0092_N01	-4.19351	2.59464	25249	0.591033	A0_GMP	A0	Tet2KO	GMP	Mono_biased_GMP_1	7
			A0_GMP__BC0093_N01	-3.78511	3.50107	25204	0.599468	A0_GMP	A0	Tet2KO	GMP	Neutro_biased_GMP	1
			A0_GMP__BC0094_N01	-0.921318	4.91044	25200	0.622817	A0_GMP	A0	Tet2KO	GMP	Mono_biased_GMP_1	7
			A0_GMP__BC0095_N02	-0.767578	5.13939	25150	0.596143	A0_GMP	A0	Tet2KO	GMP	Mono_biased_GMP_1	7
			A0_GMP__BC0096_N01	-1.31975	4.27079	25058	0.665536	A0_GMP	A0	Tet2KO	GMP	Mono_biased_GMP_1	7
			A0_GMP__BC0097_N01	-4.58005	1.92476	25001	0.597976	A0_GMP	A0	Tet2KO	GMP	HSC_and_early_progenitors	4
			A0_GMP__BC0098_N01	-4.74309	2.94882	24915	0.591892	A0_GMP	A0	Tet2KO	GMP	Neutro_biased_GMP	1
			A0_GMP__BC0099_N01	-1.10053	5.05374	24895	0.599759	A0_GMP	A0	Tet2KO	GMP	Mono_biased_GMP_1	7
			A0_GMP__BC0100_N01	-0.99583	4.53486	24880	0.675	A0_GMP	A0	Tet2KO	GMP	Mono_biased_GMP_1	7
			A0_GMP__BC0101_N02	-3.35586	3.17209	25673	0.585752	A0_GMP	A0	Tet2KO	GMP	Neutro_biased_GMP	1
			A0_GMP__BC0102_N01	-4.5393	1.4556	24803	0.63706	A0_GMP	A0	Tet2KO	GMP	HSC_and_early_progenitors	4
			A0_GMP__BC0103_N01	-0.412261	4.71533	24805	0.599315	A0_GMP	A0	Tet2KO	GMP	Mono_biased_GMP_1	7
			A0_GMP__BC0104_N01	-2.73363	4.14764	24785	0.575429	A0_GMP	A0	Tet2KO	GMP	Mono_biased_GMP_1	7
			A0_GMP__BC0105_N01	-0.131297	5.04712	24760	0.597375	A0_GMP	A0	Tet2KO	GMP	Mono_biased_GMP_1	7
			A0_GMP__BC0106_N01	-4.52813	2.75763	24734	0.624808	A0_GMP	A0	Tet2KO	GMP	Neutro_biased_GMP	1
			A0_GMP__BC0107_N01	-4.66034	2.38432	24688	0.611107	A0_GMP	A0	Tet2KO	GMP	Neutro_biased_GMP	1
			A0_GMP__BC0108_N02	-2.67338	3.99292	24848	0.595179	A0_GMP	A0	Tet2KO	GMP	Mono_biased_GMP_1	7
			A0_GMP__BC0109_N01	-0.606023	5.43632	24623	0.547253	A0_GMP	A0	Tet2KO	GMP	Mono_biased_GMP_1	7
			A0_GMP__BC0110_N02	-4.69628	-2.09077	26221	0.620457	A0_GMP	A0	Tet2KO	GMP	Mk_progenitors	2
			A0_GMP__BC0111_N01	-1.09664	5.02237	24593	0.581304	A0_GMP	A0	Tet2KO	GMP	Mono_biased_GMP_1	7
			A0_GMP__BC0112_N01	-4.47291	3.17183	24582	0.616589	A0_GMP	A0	Tet2KO	GMP	Neutro_biased_GMP	1
			A0_GMP__BC0113_N02	-4.74917	-2.20358	31241	0.570692	A0_GMP	A0	Tet2KO	GMP	Mk_progenitors	2
			A0_GMP__BC0114_N01	-4.76641	-2.06116	24511	0.580964	A0_GMP	A0	Tet2KO	GMP	Mk_progenitors	2
			A0_GMP__BC0115_N01	-0.694805	5.21464	24502	0.612685	A0_GMP	A0	Tet2KO	GMP	Mono_biased_GMP_1	7
			A0_GMP__BC0116_N01	-3.46336	3.73628	24332	0.582895	A0_GMP	A0	Tet2KO	GMP	Mono_biased_GMP_1	7
			A0_GMP__BC0117_N01	-0.961755	5.1171	24276	0.586093	A0_GMP	A0	Tet2KO	GMP	Mono_biased_GMP_1	7
			A0_GMP__BC0118_N02	-4.81866	-2.14481	24459	0.525451	A0_GMP	A0	Tet2KO	GMP	Mk_progenitors	2
			A0_GMP__BC0119_N01	-4.30216	1.23289	24190	0.643861	A0_GMP	A0	Tet2KO	GMP	HSC_and_early_progenitors	4
			A0_GMP__BC0120_N01	-0.890253	5.03117	24158	0.590777	A0_GMP	A0	Tet2KO	GMP	Mono_biased_GMP_1	7
			A0_GMP__BC0121_N01	-4.6024	2.12545	24129	0.603257	A0_GMP	A0	Tet2KO	GMP	HSC_and_early_progenitors	4
			A0_GMP__BC0122_N01	-4.12563	2.75951	23926	0.55308	A0_GMP	A0	Tet2KO	GMP	Neutro_biased_GMP	1
			A0_GMP__BC0123_N01	-4.45025	3.25779	23920	0.551756	A0_GMP	A0	Tet2KO	GMP	Neutro_biased_GMP	1
			A0_GMP__BC0124_N01	-0.696914	5.21953	23904	0.574088	A0_GMP	A0	Tet2KO	GMP	Mono_biased_GMP_1	7
			A0_GMP__BC0125_N01	-1.40666	4.49746	23899	0.624545	A0_GMP	A0	Tet2KO	GMP	Mono_biased_GMP_1	7
			A0_GMP__BC0126_N01	-4.92471	0.929964	23697	0.611385	A0_GMP	A0	Tet2KO	GMP	HSC_and_early_progenitors	4
			A0_GMP__BC0127_N01	-0.592557	4.22126	23591	0.652495	A0_GMP	A0	Tet2KO	GMP	Mono_biased_GMP_1	7
			A0_GMP__BC0128_N01	-3.80387	3.41359	23556	0.614238	A0_GMP	A0	Tet2KO	GMP	Neutro_biased_GMP	1
			A0_GMP__BC0129_N02	-0.363931	4.91458	23655	0.618685	A0_GMP	A0	Tet2KO	GMP	Mono_biased_GMP_1	7
			A0_GMP__BC0130_N02	-0.715756	4.35992	23694	0.656791	A0_GMP	A0	Tet2KO	GMP	Mono_biased_GMP_1	7
			A0_GMP__BC0131_N01	-3.25277	4.04847	23438	0.537119	A0_GMP	A0	Tet2KO	GMP	Mono_biased_GMP_1	7
			A0_GMP__BC0132_N01	-4.42022	3.14536	23352	0.596309	A0_GMP	A0	Tet2KO	GMP	Neutro_biased_GMP	1
			A0_GMP__BC0133_N01	-0.500931	5.32032	23347	0.546623	A0_GMP	A0	Tet2KO	GMP	Mono_biased_GMP_1	7
			A0_GMP__BC0134_N01	-1.23497	5.03022	23345	0.594903	A0_GMP	A0	Tet2KO	GMP	Mono_biased_GMP_1	7
			A0_GMP__BC0135_N01	-3.42108	3.09691	23250	0.61772	A0_GMP	A0	Tet2KO	GMP	Neutro_biased_GMP	1
			A0_GMP__BC0136_N02	-3.29326	3.12331	27281	0.632418	A0_GMP	A0	Tet2KO	GMP	Neutro_biased_GMP	1
			A0_GMP__BC0137_N01	-3.13796	4.04787	22990	0.586211	A0_GMP	A0	Tet2KO	GMP	Mono_biased_GMP_1	7
			A0_GMP__BC0138_N01	-4.07137	2.15936	22844	0.605892	A0_GMP	A0	Tet2KO	GMP	Neutro_biased_GMP	1
			A0_GMP__BC0139_N01	-4.63841	2.04395	22815	0.618321	A0_GMP	A0	Tet2KO	GMP	HSC_and_early_progenitors	4
			A0_GMP__BC0140_N02	-1.11785	5.01495	22978	0.615458	A0_GMP	A0	Tet2KO	GMP	Mono_biased_GMP_1	7
			A0_GMP__BC0141_N01	-4.40926	3.25945	22672	0.598403	A0_GMP	A0	Tet2KO	GMP	Neutro_biased_GMP	1
			A0_GMP__BC0142_N01	-0.667255	5.19831	22598	0.589565	A0_GMP	A0	Tet2KO	GMP	Mono_biased_GMP_1	7
			A0_GMP__BC0143_N01	-4.39939	3.30283	22556	0.59124	A0_GMP	A0	Tet2KO	GMP	Neutro_biased_GMP	1
			A0_GMP__BC0144_N01	-2.1773	4.29561	22553	0.618809	A0_GMP	A0	Tet2KO	GMP	Mono_biased_GMP_1	7
			A0_GMP__BC0145_N01	-3.30475	3.65615	22541	0.614347	A0_GMP	A0	Tet2KO	GMP	Neutro_biased_GMP	1
			A0_GMP__BC0146_N01	-4.54273	1.9805	22531	0.627225	A0_GMP	A0	Tet2KO	GMP	HSC_and_early_progenitors	4
			A0_GMP__BC0147_N01	-4.35455	2.41584	22481	0.63249	A0_GMP	A0	Tet2KO	GMP	Neutro_biased_GMP	1
			A0_GMP__BC0148_N01	-0.483074	5.243	22481	0.614919	A0_GMP	A0	Tet2KO	GMP	Mono_biased_GMP_1	7
			A0_GMP__BC0149_N02	-3.55726	2.7896	26167	0.689189	A0_GMP	A0	Tet2KO	GMP	Neutro_biased_GMP	1
			A0_GMP__BC0150_N01	-4.57196	1.05032	22332	0.624172	A0_GMP	A0	Tet2KO	GMP	HSC_and_early_progenitors	4
			A0_GMP__BC0151_N01	-2.08475	4.44151	22315	0.607349	A0_GMP	A0	Tet2KO	GMP	Mono_biased_GMP_1	7
			A0_GMP__BC0152_N02	-0.417936	5.09274	29051	0.566796	A0_GMP	A0	Tet2KO	GMP	Mono_biased_GMP_1	7
			A0_GMP__BC0153_N01	-3.35516	3.70538	22300	0.645112	A0_GMP	A0	Tet2KO	GMP	Neutro_biased_GMP	1
			A0_GMP__BC0154_N02	-0.517387	5.36355	22370	0.573581	A0_GMP	A0	Tet2KO	GMP	Mono_biased_GMP_1	7
			A0_GMP__BC0155_N02	-0.462306	5.25321	22370	0.580867	A0_GMP	A0	Tet2KO	GMP	Mono_biased_GMP_1	7
			A0_GMP__BC0156_N01	-3.53105	3.06045	22193	0.642365	A0_GMP	A0	Tet2KO	GMP	Neutro_biased_GMP	1
			A0_GMP__BC0157_N02	-4.6147	-1.82164	22477	0.619967	A0_GMP	A0	Tet2KO	GMP	Mk_progenitors	2
			A0_GMP__BC0158_N01	-4.62788	0.803847	22119	0.610878	A0_GMP	A0	Tet2KO	GMP	HSC_and_early_progenitors	4
			A0_GMP__BC0159_N01	-1.99368	4.54238	22107	0.572488	A0_GMP	A0	Tet2KO	GMP	Mono_biased_GMP_1	7
			A0_GMP__BC0160_N01	-4.73021	1.206	22101	0.62504	A0_GMP	A0	Tet2KO	GMP	HSC_and_early_progenitors	4
			A0_GMP__BC0161_N01	-4.49093	3.30324	22100	0.576335	A0_GMP	A0	Tet2KO	GMP	Neutro_biased_GMP	1
			A0_GMP__BC0162_N02	-1.16653	5.08916	22241	0.540533	A0_GMP	A0	Tet2KO	GMP	Mono_biased_GMP_1	7
			A0_GMP__BC0163_N01	-3.33465	3.97048	22034	0.58319	A0_GMP	A0	Tet2KO	GMP	Mono_biased_GMP_1	7
			A0_GMP__BC0164_N01	-1.78651	-4.17843	22007	0.547417	A0_GMP	A0	Tet2KO	GMP	Mk_progenitors	2
			A0_GMP__BC0165_N01	-4.01774	1.3746	21994	0.643312	A0_GMP	A0	Tet2KO	GMP	Baso_progenitors	11
			A0_GMP__BC0166_N01	-3.14529	-1.80123	21986	0.662194	A0_GMP	A0	Tet2KO	GMP	Baso_progenitors	11
			A0_GMP__BC0167_N01	-1.05116	4.6041	21986	0.587328	A0_GMP	A0	Tet2KO	GMP	Mono_biased_GMP_1	7
			A0_GMP__BC0168_N02	-0.526261	5.30234	22165	0.616603	A0_GMP	A0	Tet2KO	GMP	Mono_biased_GMP_1	7
			A0_GMP__BC0169_N01	-2.27495	3.90946	21951	0.623616	A0_GMP	A0	Tet2KO	GMP	Mono_biased_GMP_1	7
			A0_GMP__BC0170_N01	-4.59462	1.93595	21943	0.626441	A0_GMP	A0	Tet2KO	GMP	HSC_and_early_progenitors	4
			A0_GMP__BC0171_N02	-3.15472	3.70611	22042	0.599492	A0_GMP	A0	Tet2KO	GMP	Mono_biased_GMP_1	7
			A0_GMP__BC0172_N01	-4.74833	1.28716	21865	0.614864	A0_GMP	A0	Tet2KO	GMP	HSC_and_early_progenitors	4
			A0_GMP__BC0173_N01	-4.3552	3.27691	21851	0.550959	A0_GMP	A0	Tet2KO	GMP	Neutro_biased_GMP	1
			A0_GMP__BC0174_N02	-0.976243	3.45616	29572	0.606756	A0_GMP	A0	Tet2KO	GMP	Mono_biased_GMP_2	13
			A0_GMP__BC0175_N01	-4.63182	1.84084	21752	0.637597	A0_GMP	A0	Tet2KO	GMP	HSC_and_early_progenitors	4
			A0_GMP__BC0176_N02	-1.2758	4.8773	22945	0.629026	A0_GMP	A0	Tet2KO	GMP	Mono_biased_GMP_1	7
			A0_GMP__BC0177_N01	-3.38595	-2.301	21664	0.586041	A0_GMP	A0	Tet2KO	GMP	Baso_progenitors	11
			A0_GMP__BC0178_N01	-4.48721	2.82948	21655	0.640545	A0_GMP	A0	Tet2KO	GMP	Neutro_biased_GMP	1
			A0_GMP__BC0179_N01	-3.16169	3.12194	21638	0.672197	A0_GMP	A0	Tet2KO	GMP	Neutro_biased_GMP	1
			A0_GMP__BC0180_N01	-4.19154	3.2606	21601	0.608166	A0_GMP	A0	Tet2KO	GMP	Neutro_biased_GMP	1
			A0_GMP__BC0181_N01	-3.39903	3.46844	21523	0.579566	A0_GMP	A0	Tet2KO	GMP	Neutro_biased_GMP	1
			A0_GMP__BC0182_N01	-0.824483	5.10554	21518	0.549447	A0_GMP	A0	Tet2KO	GMP	Mono_biased_GMP_1	7
			A0_GMP__BC0183_N01	-4.27949	2.7419	21509	0.607606	A0_GMP	A0	Tet2KO	GMP	Neutro_biased_GMP	1
			A0_GMP__BC0184_N01	-2.34188	-2.92709	21492	0.614089	A0_GMP	A0	Tet2KO	GMP	Baso_progenitors	11
			A0_GMP__BC0185_N03	-4.6803	-2.05984	28060	0.597719	A0_GMP	A0	Tet2KO	GMP	Mk_progenitors	2
			A0_GMP__BC0186_N01	-3.81467	1.96469	21485	0.611357	A0_GMP	A0	Tet2KO	GMP	Neutro_biased_GMP	1
			A0_GMP__BC0187_N01	-4.56647	-1.83052	21484	0.621625	A0_GMP	A0	Tet2KO	GMP	Mk_progenitors	2
			A0_GMP__BC0188_N01	-4.79225	1.42467	21471	0.610358	A0_GMP	A0	Tet2KO	GMP	HSC_and_early_progenitors	4
			A0_GMP__BC0189_N01	-4.42791	0.801451	21460	0.667707	A0_GMP	A0	Tet2KO	GMP	HSC_and_early_progenitors	4
			A0_GMP__BC0190_N02	-0.207551	4.51321	28879	0.626684	A0_GMP	A0	Tet2KO	GMP	Mono_biased_GMP_1	7
			A0_GMP__BC0191_N01	-4.25428	3.12921	21433	0.600009	A0_GMP	A0	Tet2KO	GMP	Neutro_biased_GMP	1
			A0_GMP__BC0192_N01	-3.6381	3.51607	21420	0.518021	A0_GMP	A0	Tet2KO	GMP	Neutro_biased_GMP	1
			A0_GMP__BC0193_N01	-0.815192	5.02124	21418	0.582034	A0_GMP	A0	Tet2KO	GMP	Mono_biased_GMP_1	7
			A0_GMP__BC0194_N01	-3.16903	3.12666	21418	0.62256	A0_GMP	A0	Tet2KO	GMP	Neutro_biased_GMP	1
			A0_GMP__BC0195_N01	-4.76878	1.26566	21411	0.605016	A0_GMP	A0	Tet2KO	GMP	HSC_and_early_progenitors	4
			A0_GMP__BC0196_N01	-2.62864	4.24124	21409	0.60965	A0_GMP	A0	Tet2KO	GMP	Mono_biased_GMP_1	7
			A0_GMP__BC0197_N02	-1.41252	4.97462	23843	0.57627	A0_GMP	A0	Tet2KO	GMP	Mono_biased_GMP_1	7
			A0_GMP__BC0198_N01	-4.74797	1.82213	21393	0.63072	A0_GMP	A0	Tet2KO	GMP	HSC_and_early_progenitors	4
			A0_GMP__BC0199_N01	-3.21719	3.62947	21355	0.587731	A0_GMP	A0	Tet2KO	GMP	Mono_biased_GMP_1	7
			A0_GMP__BC0200_N02	-3.93431	3.10458	21449	0.596764	A0_GMP	A0	Tet2KO	GMP	Neutro_biased_GMP	1
			A0_GMP__BC0201_N01	-4.9149	1.74659	21302	0.596282	A0_GMP	A0	Tet2KO	GMP	HSC_and_early_progenitors	4
			A0_GMP__BC0202_N01	-3.08814	-1.82939	21295	0.623855	A0_GMP	A0	Tet2KO	GMP	Baso_progenitors	11
			A0_GMP__BC0203_N01	-3.01628	2.99512	21268	0.637954	A0_GMP	A0	Tet2KO	GMP	Mono_biased_GMP_1	7
			A0_GMP__BC0204_N01	-0.432995	5.06037	21222	0.602205	A0_GMP	A0	Tet2KO	GMP	Mono_biased_GMP_1	7
			A0_GMP__BC0205_N01	-0.680176	4.97369	21212	0.597586	A0_GMP	A0	Tet2KO	GMP	Mono_biased_GMP_1	7
			A0_GMP__BC0206_N01	-1.0231	4.90673	21181	0.59289	A0_GMP	A0	Tet2KO	GMP	Mono_biased_GMP_1	7
			A0_GMP__BC0207_N01	-1.90457	4.40512	21168	0.578656	A0_GMP	A0	Tet2KO	GMP	Mono_biased_GMP_1	7
			A0_GMP__BC0208_N01	-3.44872	3.85248	21152	0.605664	A0_GMP	A0	Tet2KO	GMP	Neutro_biased_GMP	1
			A0_GMP__BC0209_N01	-3.2898	2.3932	21147	0.660519	A0_GMP	A0	Tet2KO	GMP	Neutro_biased_GMP	1
			A0_GMP__BC0210_N01	-1.51244	4.99891	21133	0.606492	A0_GMP	A0	Tet2KO	GMP	Mono_biased_GMP_1	7
			A0_GMP__BC0211_N02	-0.304211	4.89593	24877	0.648068	A0_GMP	A0	Tet2KO	GMP	Mono_biased_GMP_1	7
			A0_GMP__BC0212_N01	-3.44902	1.80564	21085	0.653925	A0_GMP	A0	Tet2KO	GMP	Neutro_biased_GMP	1
			A0_GMP__BC0213_N01	-0.904386	5.1581	21082	0.609667	A0_GMP	A0	Tet2KO	GMP	Mono_biased_GMP_1	7
			A0_GMP__BC0214_N01	-2.17573	3.35495	21039	0.630448	A0_GMP	A0	Tet2KO	GMP	Mono_biased_GMP_1	7
			A0_GMP__BC0215_N01	-4.48167	1.3667	21036	0.633438	A0_GMP	A0	Tet2KO	GMP	HSC_and_early_progenitors	4
			A0_GMP__BC0216_N01	-1.17414	5.14331	21031	0.582997	A0_GMP	A0	Tet2KO	GMP	Mono_biased_GMP_1	7
			A0_GMP__BC0217_N01	-1.00336	5.11938	21021	0.581323	A0_GMP	A0	Tet2KO	GMP	Mono_biased_GMP_1	7
			A0_GMP__BC0218_N01	-4.05466	2.65688	20997	0.653998	A0_GMP	A0	Tet2KO	GMP	Neutro_biased_GMP	1
			A0_GMP__BC0219_N01	-3.25325	4.00944	20971	0.570359	A0_GMP	A0	Tet2KO	GMP	Mono_biased_GMP_1	7
			A0_GMP__BC0220_N01	-4.77423	-2.15533	20923	0.583521	A0_GMP	A0	Tet2KO	GMP	Mk_progenitors	2
			A0_GMP__BC0221_N01	-4.48311	3.2628	20907	0.576458	A0_GMP	A0	Tet2KO	GMP	Neutro_biased_GMP	1
			A0_GMP__BC0222_N01	-2.7915	4.13428	20903	0.593743	A0_GMP	A0	Tet2KO	GMP	Mono_biased_GMP_1	7
			A0_GMP__BC0223_N01	-1.58709	3.30282	20902	0.704622	A0_GMP	A0	Tet2KO	GMP	Mono_biased_GMP_2	13
			A0_GMP__BC0224_N02	-4.25031	2.54797	20968	0.625715	A0_GMP	A0	Tet2KO	GMP	Neutro_biased_GMP	1
			A0_GMP__BC0225_N01	-0.770735	5.11629	20833	0.608266	A0_GMP	A0	Tet2KO	GMP	Mono_biased_GMP_1	7
			A0_GMP__BC0226_N02	-2.40135	4.351	21027	0.631616	A0_GMP	A0	Tet2KO	GMP	Mono_biased_GMP_1	7
			A0_GMP__BC0227_N01	-0.247028	4.76344	20716	0.644671	A0_GMP	A0	Tet2KO	GMP	Mono_biased_GMP_1	7
			A0_GMP__BC0228_N01	-0.955203	5.17067	20662	0.531652	A0_GMP	A0	Tet2KO	GMP	Mono_biased_GMP_1	7
			A0_GMP__BC0229_N01	-3.76232	2.55719	20661	0.633028	A0_GMP	A0	Tet2KO	GMP	Neutro_biased_GMP	1
			A0_GMP__BC0230_N01	-1.28595	3.14411	20619	0.572191	A0_GMP	A0	Tet2KO	GMP	Mono_biased_GMP_2	13
			A0_GMP__BC0231_N01	-0.174081	4.9713	20529	0.579765	A0_GMP	A0	Tet2KO	GMP	Mono_biased_GMP_1	7
			A0_GMP__BC0232_N01	-0.504865	5.0642	20486	0.629991	A0_GMP	A0	Tet2KO	GMP	Mono_biased_GMP_1	7
			A0_GMP__BC0233_N01	-4.22818	3.2149	20400	0.607696	A0_GMP	A0	Tet2KO	GMP	Neutro_biased_GMP	1
			A0_GMP__BC0234_N01	-4.22741	3.05081	20350	0.600639	A0_GMP	A0	Tet2KO	GMP	Neutro_biased_GMP	1
			A0_GMP__BC0235_N01	-3.27259	-1.6212	20330	0.60059	A0_GMP	A0	Tet2KO	GMP	Baso_progenitors	11
			A0_GMP__BC0236_N01	-4.65641	2.02438	20329	0.62915	A0_GMP	A0	Tet2KO	GMP	HSC_and_early_progenitors	4
			A0_GMP__BC0237_N01	-2.01055	4.61643	20298	0.612031	A0_GMP	A0	Tet2KO	GMP	Mono_biased_GMP_1	7
			A0_GMP__BC0238_N01	-3.07591	3.70648	20296	0.595093	A0_GMP	A0	Tet2KO	GMP	Mono_biased_GMP_1	7
			A0_GMP__BC0239_N02	-0.743237	4.33103	20441	0.526491	A0_GMP	A0	Tet2KO	GMP	Mono_biased_GMP_1	7
			A0_GMP__BC0240_N01	-3.95545	1.8428	20260	0.648026	A0_GMP	A0	Tet2KO	GMP	Neutro_biased_GMP	1
			A0_GMP__BC0241_N01	-2.67428	4.21321	20213	0.600703	A0_GMP	A0	Tet2KO	GMP	HSC_and_early_progenitors	4
			A0_GMP__BC0242_N02	-3.13872	3.58598	20443	0.590178	A0_GMP	A0	Tet2KO	GMP	Mono_biased_GMP_1	7
			A0_GMP__BC0243_N01	-0.498884	5.36587	20168	0.592672	A0_GMP	A0	Tet2KO	GMP	Mono_biased_GMP_1	7
			A0_GMP__BC0244_N02	-0.16928	4.65139	23468	0.603119	A0_GMP	A0	Tet2KO	GMP	Mono_biased_GMP_1	7
			A0_GMP__BC0245_N01	-4.57373	2.31565	20152	0.633783	A0_GMP	A0	Tet2KO	GMP	Neutro_biased_GMP	1
			A0_GMP__BC0246_N02	-3.24228	-2.26142	20340	0.577434	A0_GMP	A0	Tet2KO	GMP	Baso_progenitors	11
			A0_GMP__BC0247_N02	-2.80992	4.15092	20268	0.593349	A0_GMP	A0	Tet2KO	GMP	Mono_biased_GMP_1	7
			A0_GMP__BC0248_N02	-4.90138	1.78952	20227	0.63173	A0_GMP	A0	Tet2KO	GMP	HSC_and_early_progenitors	4
			A0_GMP__BC0249_N02	-4.83517	1.40555	20972	0.621543	A0_GMP	A0	Tet2KO	GMP	HSC_and_early_progenitors	4
			A0_GMP__BC0250_N02	-3.35662	3.93403	20288	0.58261	A0_GMP	A0	Tet2KO	GMP	Mono_biased_GMP_1	7
			A0_GMP__BC0251_N02	-4.59947	2.64338	20151	0.640117	A0_GMP	A0	Tet2KO	GMP	Neutro_biased_GMP	1
			A0_GMP__BC0252_N01	-0.931815	5.11971	20019	0.620161	A0_GMP	A0	Tet2KO	GMP	Mono_biased_GMP_1	7
			A0_GMP__BC0253_N01	-0.598405	4.31532	20016	0.673761	A0_GMP	A0	Tet2KO	GMP	Mono_biased_GMP_1	7
			A0_GMP__BC0254_N01	-0.995602	4.82732	20016	0.594225	A0_GMP	A0	Tet2KO	GMP	Mono_biased_GMP_1	7
			A0_GMP__BC0255_N01	-3.19177	3.39834	20015	0.61289	A0_GMP	A0	Tet2KO	GMP	Neutro_biased_GMP	1
			A0_GMP__BC0256_N01	-0.588311	5.29583	20010	0.578961	A0_GMP	A0	Tet2KO	GMP	Mono_biased_GMP_1	7
			A0_GMP__BC0257_N02	-3.73866	2.1615	20109	0.67711	A0_GMP	A0	Tet2KO	GMP	Neutro_biased_GMP	1
			A0_GMP__BC0258_N01	-3.2391	2.8733	19963	0.665732	A0_GMP	A0	Tet2KO	GMP	Neutro_biased_GMP	1
			A0_GMP__BC0259_N02	-4.68167	1.64911	20797	0.66625	A0_GMP	A0	Tet2KO	GMP	HSC_and_early_progenitors	4
			A0_GMP__BC0260_N01	-2.47766	4.08684	19917	0.578501	A0_GMP	A0	Tet2KO	GMP	Mono_biased_GMP_1	7
			A0_GMP__BC0261_N01	-4.76303	1.57863	19875	0.62883	A0_GMP	A0	Tet2KO	GMP	HSC_and_early_progenitors	4
			A0_GMP__BC0262_N01	-3.34926	-2.7068	19858	0.622721	A0_GMP	A0	Tet2KO	GMP	Baso_progenitors	11
			A0_GMP__BC0263_N01	-4.7151	0.953896	19851	0.62153	A0_GMP	A0	Tet2KO	GMP	HSC_and_early_progenitors	4
			A0_GMP__BC0264_N01	-3.28757	3.98206	19769	0.612171	A0_GMP	A0	Tet2KO	GMP	Mono_biased_GMP_1	7
			A0_GMP__BC0265_N01	-0.503191	5.30216	19757	0.596497	A0_GMP	A0	Tet2KO	GMP	Mono_biased_GMP_1	7
			A0_GMP__BC0266_N03	-4.90221	1.84333	20152	0.602868	A0_GMP	A0	Tet2KO	GMP	HSC_and_early_progenitors	4
			A0_GMP__BC0267_N01	-3.13362	-1.938	19707	0.628609	A0_GMP	A0	Tet2KO	GMP	Baso_progenitors	11
			A0_GMP__BC0268_N01	-3.9122	2.7197	19707	0.648196	A0_GMP	A0	Tet2KO	GMP	Neutro_biased_GMP	1
			A0_GMP__BC0269_N01	-1.07409	3.52174	19703	0.66665	A0_GMP	A0	Tet2KO	GMP	Mono_biased_GMP_2	13
			A0_GMP__BC0270_N01	-4.67768	1.7952	19683	0.647513	A0_GMP	A0	Tet2KO	GMP	HSC_and_early_progenitors	4
			A0_GMP__BC0271_N01	-0.368907	4.74075	19672	0.5823	A0_GMP	A0	Tet2KO	GMP	Mono_biased_GMP_1	7
			A0_GMP__BC0272_N02	-4.69406	-2.19971	22061	0.577898	A0_GMP	A0	Tet2KO	GMP	Mk_progenitors	2
			A0_GMP__BC0273_N01	-1.16709	5.02878	19671	0.588531	A0_GMP	A0	Tet2KO	GMP	Mono_biased_GMP_1	7
			A0_GMP__BC0274_N01	-4.8033	2.74318	19659	0.61758	A0_GMP	A0	Tet2KO	GMP	Neutro_biased_GMP	1
			A0_GMP__BC0275_N01	-3.25146	2.75495	19650	0.663003	A0_GMP	A0	Tet2KO	GMP	Neutro_biased_GMP	1
			A0_GMP__BC0276_N01	-4.48124	2.64076	19648	0.610138	A0_GMP	A0	Tet2KO	GMP	Neutro_biased_GMP	1
			A0_GMP__BC0277_N01	-4.19875	1.88432	19648	0.629886	A0_GMP	A0	Tet2KO	GMP	HSC_and_early_progenitors	4
			A0_GMP__BC0278_N01	-3.2549	3.92416	19644	0.582621	A0_GMP	A0	Tet2KO	GMP	Mono_biased_GMP_1	7
			A0_GMP__BC0279_N01	-4.40632	3.24062	19601	0.579919	A0_GMP	A0	Tet2KO	GMP	Neutro_biased_GMP	1
			A0_GMP__BC0280_N01	-4.31433	3.36234	19596	0.628853	A0_GMP	A0	Tet2KO	GMP	Neutro_biased_GMP	1
			A0_GMP__BC0281_N01	-4.14968	3.02929	19537	0.619747	A0_GMP	A0	Tet2KO	GMP	Neutro_biased_GMP	1
			A0_GMP__BC0282_N02	-0.453159	4.20425	19796	0.669226	A0_GMP	A0	Tet2KO	GMP	Mono_biased_GMP_1	7
			A0_GMP__BC0283_N01	-3.2172	3.57075	19526	0.608061	A0_GMP	A0	Tet2KO	GMP	Mono_biased_GMP_1	7
			A0_GMP__BC0284_N01	-4.60923	2.01899	19512	0.63976	A0_GMP	A0	Tet2KO	GMP	HSC_and_early_progenitors	4
			A0_GMP__BC0285_N01	-2.23782	4.1241	19517	0.672234	A0_GMP	A0	Tet2KO	GMP	Mono_biased_GMP_1	7
			A0_GMP__BC0286_N01	-3.20457	4.03749	19500	0.614513	A0_GMP	A0	Tet2KO	GMP	Mono_biased_GMP_1	7
			A0_GMP__BC0287_N02	-0.387198	4.0867	19682	0.644142	A0_GMP	A0	Tet2KO	GMP	Mono_biased_GMP_1	7
			A0_GMP__BC0288_N01	-3.28786	3.86743	19489	0.591872	A0_GMP	A0	Tet2KO	GMP	Mono_biased_GMP_1	7
			A0_GMP__BC0289_N01	-4.63157	2.90574	19448	0.629216	A0_GMP	A0	Tet2KO	GMP	Neutro_biased_GMP	1
			A0_GMP__BC0290_N01	-0.183349	5.30975	19425	0.628314	A0_GMP	A0	Tet2KO	GMP	Mono_biased_GMP_1	7
			A0_GMP__BC0291_N01	-4.60162	2.94606	19424	0.623095	A0_GMP	A0	Tet2KO	GMP	Neutro_biased_GMP	1
			A0_GMP__BC0292_N01	-4.47831	2.01721	19411	0.630261	A0_GMP	A0	Tet2KO	GMP	HSC_and_early_progenitors	4
			A0_GMP__BC0293_N01	-0.386784	4.89486	19375	0.549523	A0_GMP	A0	Tet2KO	GMP	Mono_biased_GMP_1	7
			A0_GMP__BC0294_N01	-0.615443	5.15897	19359	0.612893	A0_GMP	A0	Tet2KO	GMP	Mono_biased_GMP_1	7
			A0_GMP__BC0295_N01	-4.89317	0.511183	19352	0.655901	A0_GMP	A0	Tet2KO	GMP	HSC_and_early_progenitors	4
			A0_GMP__BC0296_N01	-4.5792	2.7405	19344	0.633116	A0_GMP	A0	Tet2KO	GMP	Neutro_biased_GMP	1
			A0_GMP__BC0297_N02	-2.48477	4.00266	19411	0.607285	A0_GMP	A0	Tet2KO	GMP	Mono_biased_GMP_1	7
			A0_GMP__BC0298_N01	-3.3709	3.6487	19296	0.615361	A0_GMP	A0	Tet2KO	GMP	Neutro_biased_GMP	1
			A0_GMP__BC0299_N01	-2.65195	3.5972	19297	0.644193	A0_GMP	A0	Tet2KO	GMP	Mono_biased_GMP_1	7
			A0_GMP__BC0300_N01	-0.74243	5.04506	19297	0.639789	A0_GMP	A0	Tet2KO	GMP	Mono_biased_GMP_1	7
			A0_GMP__BC0301_N01	-4.73318	1.46222	19248	0.653419	A0_GMP	A0	Tet2KO	GMP	HSC_and_early_progenitors	4
			A0_GMP__BC0302_N01	-2.17171	3.97702	19244	0.608605	A0_GMP	A0	Tet2KO	GMP	Mono_biased_GMP_1	7
			A0_GMP__BC0303_N01	-0.982757	5.31637	19210	0.60531	A0_GMP	A0	Tet2KO	GMP	Mono_biased_GMP_1	7
			A0_GMP__BC0304_N01	-4.61342	-1.92278	19169	0.606031	A0_GMP	A0	Tet2KO	GMP	Mk_progenitors	2
			A0_GMP__BC0305_N01	-0.973565	4.95228	19165	0.620715	A0_GMP	A0	Tet2KO	GMP	Mono_biased_GMP_1	7
			A0_GMP__BC0306_N02	-2.51413	4.03775	19333	0.601097	A0_GMP	A0	Tet2KO	GMP	Mono_biased_GMP_1	7
			A0_GMP__BC0307_N01	-4.72316	1.7468	19150	0.621358	A0_GMP	A0	Tet2KO	GMP	HSC_and_early_progenitors	4
			A0_GMP__BC0308_N01	-4.11651	3.13595	19119	0.612846	A0_GMP	A0	Tet2KO	GMP	Neutro_biased_GMP	1
			A0_GMP__BC0309_N01	-3.22165	2.90637	19111	0.624143	A0_GMP	A0	Tet2KO	GMP	Neutro_biased_GMP	1
			A0_GMP__BC0310_N01	-4.51761	3.27677	19095	0.606441	A0_GMP	A0	Tet2KO	GMP	Neutro_biased_GMP	1
			A0_GMP__BC0311_N01	-3.60229	1.94203	19080	0.659958	A0_GMP	A0	Tet2KO	GMP	Neutro_biased_GMP	1
			A0_GMP__BC0312_N01	-4.77418	-2.13845	19046	0.534233	A0_GMP	A0	Tet2KO	GMP	Mk_progenitors	2
			A0_GMP__BC0313_N01	-4.32909	3.2879	19069	0.586082	A0_GMP	A0	Tet2KO	GMP	Neutro_biased_GMP	1
			A0_GMP__BC0314_N01	-4.28257	3.28127	19013	0.610161	A0_GMP	A0	Tet2KO	GMP	Neutro_biased_GMP	1
			A0_GMP__BC0315_N01	-0.980544	4.91797	18965	0.61044	A0_GMP	A0	Tet2KO	GMP	Mono_biased_GMP_1	7
			A0_GMP__BC0316_N01	-4.57476	2.03526	18965	0.632165	A0_GMP	A0	Tet2KO	GMP	HSC_and_early_progenitors	4
			A0_GMP__BC0317_N01	-1.07801	4.87382	18955	0.627011	A0_GMP	A0	Tet2KO	GMP	Mono_biased_GMP_1	7
			A0_GMP__BC0318_N01	-0.303236	4.84307	18935	0.592237	A0_GMP	A0	Tet2KO	GMP	Mono_biased_GMP_1	7
			A0_GMP__BC0319_N01	-4.48563	0.834854	18931	0.60356	A0_GMP	A0	Tet2KO	GMP	HSC_and_early_progenitors	4
			A0_GMP__BC0320_N02	-1.90985	4.33375	19020	0.640273	A0_GMP	A0	Tet2KO	GMP	Mono_biased_GMP_1	7
			A0_GMP__BC0321_N01	-0.843641	4.87713	18859	0.595631	A0_GMP	A0	Tet2KO	GMP	Mono_biased_GMP_1	7
			A0_GMP__BC0322_N01	-3.11164	3.73557	18835	0.619485	A0_GMP	A0	Tet2KO	GMP	Mono_biased_GMP_1	7
			A0_GMP__BC0323_N01	-0.702274	5.14503	18830	0.601275	A0_GMP	A0	Tet2KO	GMP	Mono_biased_GMP_1	7
			A0_GMP__BC0324_N01	-4.65148	-1.90052	18809	0.648094	A0_GMP	A0	Tet2KO	GMP	Mk_progenitors	2
			A0_GMP__BC0325_N02	-2.87675	4.1358	19029	0.559199	A0_GMP	A0	Tet2KO	GMP	Mono_biased_GMP_1	7
			A0_GMP__BC0326_N01	-4.54181	3.17009	18791	0.612421	A0_GMP	A0	Tet2KO	GMP	Neutro_biased_GMP	1
			A0_GMP__BC0327_N01	-3.89452	2.87696	18777	0.597007	A0_GMP	A0	Tet2KO	GMP	Neutro_biased_GMP	1
			A0_GMP__BC0328_N01	-1.40851	5.00592	18777	0.614528	A0_GMP	A0	Tet2KO	GMP	Mono_biased_GMP_1	7
			A0_GMP__BC0329_N01	-0.636369	4.97413	18771	0.60455	A0_GMP	A0	Tet2KO	GMP	Mono_biased_GMP_1	7
			A0_GMP__BC0330_N02	-0.758964	4.93822	18859	0.612811	A0_GMP	A0	Tet2KO	GMP	Mono_biased_GMP_1	7
			A0_GMP__BC0331_N02	-2.20536	-3.10527	25309	0.64321	A0_GMP	A0	Tet2KO	GMP	Baso_progenitors	11
			A0_GMP__BC0332_N01	-0.716456	4.09145	18704	0.65756	A0_GMP	A0	Tet2KO	GMP	Mono_biased_GMP_1	7
			A0_GMP__BC0333_N01	-4.31584	3.05469	18692	0.656859	A0_GMP	A0	Tet2KO	GMP	Neutro_biased_GMP	1
			A0_GMP__BC0334_N01	-4.68255	1.63987	18685	0.635269	A0_GMP	A0	Tet2KO	GMP	HSC_and_early_progenitors	4
			A0_GMP__BC0335_N01	-3.5098	3.65974	18688	0.61189	A0_GMP	A0	Tet2KO	GMP	Neutro_biased_GMP	1
			A0_GMP__BC0336_N02	-0.691279	4.41248	18970	0.659884	A0_GMP	A0	Tet2KO	GMP	Mono_biased_GMP_1	7
			A0_GMP__BC0337_N02	-4.53048	2.74488	20011	0.621058	A0_GMP	A0	Tet2KO	GMP	Neutro_biased_GMP	1
			A0_GMP__BC0338_N01	-3.62098	2.53886	18654	0.64265	A0_GMP	A0	Tet2KO	GMP	Neutro_biased_GMP	1
			A0_GMP__BC0339_N01	-0.244822	3.92499	18645	0.608152	A0_GMP	A0	Tet2KO	GMP	Mono_biased_GMP_2	13
			A0_GMP__BC0340_N01	-2.41808	4.44053	18646	0.618739	A0_GMP	A0	Tet2KO	GMP	Mono_biased_GMP_1	7
			A0_GMP__BC0341_N01	-0.508606	4.77971	18638	0.611171	A0_GMP	A0	Tet2KO	GMP	Mono_biased_GMP_1	7
			A0_GMP__BC0342_N01	-4.4889	3.23791	18620	0.591407	A0_GMP	A0	Tet2KO	GMP	Neutro_biased_GMP	1
			A0_GMP__BC0343_N01	-3.26156	3.49852	18615	0.618426	A0_GMP	A0	Tet2KO	GMP	Neutro_biased_GMP	1
			A0_GMP__BC0344_N01	-3.15107	-1.89352	18609	0.661884	A0_GMP	A0	Tet2KO	GMP	Baso_progenitors	11
			A0_GMP__BC0345_N01	-1.06082	5.0976	18607	0.600097	A0_GMP	A0	Tet2KO	GMP	Mono_biased_GMP_1	7
			A0_GMP__BC0346_N01	-1.68266	3.43784	18591	0.64698	A0_GMP	A0	Tet2KO	GMP	Mono_biased_GMP_2	13
			A0_GMP__BC0347_N02	-4.63802	-2.00771	22411	0.590826	A0_GMP	A0	Tet2KO	GMP	Mk_progenitors	2
			A0_GMP__BC0348_N01	-3.10945	-1.63741	18500	0.663892	A0_GMP	A0	Tet2KO	GMP	Baso_progenitors	11
			A0_GMP__BC0349_N01	-0.658467	3.85368	18500	0.641135	A0_GMP	A0	Tet2KO	GMP	Mono_biased_GMP_2	13
			A0_GMP__BC0350_N01	-3.85876	2.85313	18496	0.534656	A0_GMP	A0	Tet2KO	GMP	Neutro_biased_GMP	1
			A0_GMP__BC0351_N01	-3.56256	3.16322	18464	0.575227	A0_GMP	A0	Tet2KO	GMP	Neutro_biased_GMP	1
			A0_GMP__BC0352_N02	-4.56963	2.83756	18632	0.639062	A0_GMP	A0	Tet2KO	GMP	Neutro_biased_GMP	1
			A0_GMP__BC0353_N01	-1.35862	4.84541	18420	0.63013	A0_GMP	A0	Tet2KO	GMP	Mono_biased_GMP_1	7
			A0_GMP__BC0354_N01	-4.61989	1.52676	18421	0.639542	A0_GMP	A0	Tet2KO	GMP	HSC_and_early_progenitors	4
			A0_GMP__BC0355_N01	-4.5233	2.57371	18420	0.622096	A0_GMP	A0	Tet2KO	GMP	Neutro_biased_GMP	1
			A0_GMP__BC0356_N01	-2.36949	3.45968	18412	0.653161	A0_GMP	A0	Tet2KO	GMP	Mono_biased_GMP_1	7
			A0_GMP__BC0357_N01	-4.56524	2.22069	18404	0.619865	A0_GMP	A0	Tet2KO	GMP	HSC_and_early_progenitors	4
			A0_GMP__BC0358_N01	-3.24153	3.60376	18402	0.608684	A0_GMP	A0	Tet2KO	GMP	Mono_biased_GMP_1	7
			A0_GMP__BC0359_N01	-4.27194	3.18424	18396	0.60736	A0_GMP	A0	Tet2KO	GMP	Neutro_biased_GMP	1
			A0_GMP__BC0360_N01	-4.47154	3.40332	18397	0.554927	A0_GMP	A0	Tet2KO	GMP	Neutro_biased_GMP	1
			A0_GMP__BC0361_N01	-4.44291	3.32585	18373	0.573287	A0_GMP	A0	Tet2KO	GMP	Neutro_biased_GMP	1
			A0_GMP__BC0362_N02	-4.67448	2.67575	22478	0.599697	A0_GMP	A0	Tet2KO	GMP	Neutro_biased_GMP	1
			A0_GMP__BC0363_N01	-3.16528	3.67295	18360	0.594336	A0_GMP	A0	Tet2KO	GMP	Mono_biased_GMP_1	7
			A0_GMP__BC0364_N01	-3.98926	2.566	18344	0.653783	A0_GMP	A0	Tet2KO	GMP	Neutro_biased_GMP	1
			A0_GMP__BC0365_N01	-2.81189	4.02327	18336	0.64676	A0_GMP	A0	Tet2KO	GMP	Mono_biased_GMP_1	7
			A0_GMP__BC0366_N01	-4.51269	1.9758	18323	0.618621	A0_GMP	A0	Tet2KO	GMP	HSC_and_early_progenitors	4
			A0_GMP__BC0367_N01	-1.51683	3.27955	18304	0.62571	A0_GMP	A0	Tet2KO	GMP	Mono_biased_GMP_2	13
			A0_GMP__BC0368_N01	-2.93777	3.57323	18295	0.608035	A0_GMP	A0	Tet2KO	GMP	Mono_biased_GMP_1	7
			A0_GMP__BC0369_N01	-2.45557	4.40466	18282	0.603052	A0_GMP	A0	Tet2KO	GMP	HSC_and_early_progenitors	4
			A0_GMP__BC0370_N01	-4.67584	2.49023	18282	0.628761	A0_GMP	A0	Tet2KO	GMP	Neutro_biased_GMP	1
			A0_GMP__BC0371_N01	-2.87601	-1.90309	18270	0.61757	A0_GMP	A0	Tet2KO	GMP	Baso_progenitors	11
			A0_GMP__BC0372_N01	-2.98417	3.74986	18264	0.628011	A0_GMP	A0	Tet2KO	GMP	Mono_biased_GMP_1	7
			A0_GMP__BC0373_N02	-0.731283	5.10764	18400	0.623152	A0_GMP	A0	Tet2KO	GMP	Mono_biased_GMP_1	7
			A0_GMP__BC0374_N02	-0.73121	4.82717	20349	0.615067	A0_GMP	A0	Tet2KO	GMP	Mono_biased_GMP_1	7
			A0_GMP__BC0375_N01	-4.64056	2.52178	18243	0.605712	A0_GMP	A0	Tet2KO	GMP	Neutro_biased_GMP	1
			A0_GMP__BC0376_N01	-4.28251	2.95087	18246	0.612847	A0_GMP	A0	Tet2KO	GMP	Neutro_biased_GMP	1
			A0_GMP__BC0377_N01	-3.25422	3.25834	18231	0.619385	A0_GMP	A0	Tet2KO	GMP	Neutro_biased_GMP	1
			A0_GMP__BC0378_N01	-0.837678	5.2239	18200	0.616484	A0_GMP	A0	Tet2KO	GMP	Mono_biased_GMP_1	7
			A0_GMP__BC0379_N01	-4.28157	1.41804	18157	0.698518	A0_GMP	A0	Tet2KO	GMP	HSC_and_early_progenitors	4
			A0_GMP__BC0380_N01	-0.448106	4.87306	18128	0.665711	A0_GMP	A0	Tet2KO	GMP	Mono_biased_GMP_1	7
			A0_GMP__BC0381_N01	-4.13799	2.94075	18125	0.6448	A0_GMP	A0	Tet2KO	GMP	Neutro_biased_GMP	1
			A0_GMP__BC0382_N01	-0.856257	5.07981	18120	0.605629	A0_GMP	A0	Tet2KO	GMP	Mono_biased_GMP_1	7
			A0_GMP__BC0383_N01	-4.81497	1.63515	18120	0.636313	A0_GMP	A0	Tet2KO	GMP	HSC_and_early_progenitors	4
			A0_GMP__BC0384_N01	-4.20457	2.55406	18091	0.63573	A0_GMP	A0	Tet2KO	GMP	Neutro_biased_GMP	1
			A0_GMP__BC0385_N01	-0.507851	5.29594	18072	0.604084	A0_GMP	A0	Tet2KO	GMP	Mono_biased_GMP_1	7
			A0_GMP__BC0386_N02	-1.03297	5.07132	18208	0.623572	A0_GMP	A0	Tet2KO	GMP	Mono_biased_GMP_1	7
			A0_GMP__BC0387_N01	-0.281402	5.30177	18039	0.62448	A0_GMP	A0	Tet2KO	GMP	Mono_biased_GMP_1	7
			A0_GMP__BC0388_N01	-4.8446	1.70926	18024	0.582057	A0_GMP	A0	Tet2KO	GMP	HSC_and_early_progenitors	4
			A0_GMP__BC0389_N02	-4.15351	2.77429	19522	0.608032	A0_GMP	A0	Tet2KO	GMP	Neutro_biased_GMP	1
			A0_GMP__BC0390_N01	-1.87943	3.39303	18000	0.656111	A0_GMP	A0	Tet2KO	GMP	Mono_biased_GMP_2	13
			A0_GMP__BC0391_N01	-0.554521	5.23359	17982	0.59643	A0_GMP	A0	Tet2KO	GMP	Mono_biased_GMP_1	7
			A0_GMP__BC0392_N02	-4.56251	1.54598	18154	0.633855	A0_GMP	A0	Tet2KO	GMP	HSC_and_early_progenitors	4
			A0_GMP__BC0393_N01	-4.59757	1.13551	17901	0.639015	A0_GMP	A0	Tet2KO	GMP	HSC_and_early_progenitors	4
			A0_GMP__BC0394_N01	-4.01517	1.44586	17887	0.629787	A0_GMP	A0	Tet2KO	GMP	Baso_progenitors	11
			A0_GMP__BC0395_N01	-0.620438	5.17902	17887	0.635489	A0_GMP	A0	Tet2KO	GMP	Mono_biased_GMP_1	7
			A0_GMP__BC0396_N01	-3.83935	2.82699	17887	0.597361	A0_GMP	A0	Tet2KO	GMP	Neutro_biased_GMP	1
			A0_GMP__BC0397_N01	-0.664718	4.81872	17863	0.613839	A0_GMP	A0	Tet2KO	GMP	Mono_biased_GMP_1	7
			A0_GMP__BC0398_N01	-4.37718	3.05494	17819	0.619507	A0_GMP	A0	Tet2KO	GMP	Neutro_biased_GMP	1
			A0_GMP__BC0399_N01	-4.56384	2.63234	17799	0.549357	A0_GMP	A0	Tet2KO	GMP	Neutro_biased_GMP	1
			A0_GMP__BC0400_N02	-2.93463	4.03452	20297	0.550426	A0_GMP	A0	Tet2KO	GMP	Mono_biased_GMP_1	7
			A0_GMP__BC0401_N01	-2.79295	4.08208	17764	0.564794	A0_GMP	A0	Tet2KO	GMP	Mono_biased_GMP_1	7
			A0_GMP__BC0402_N01	-4.51502	3.01493	17738	0.623633	A0_GMP	A0	Tet2KO	GMP	Neutro_biased_GMP	1
			A0_GMP__BC0403_N01	-3.51885	3.31422	17723	0.609998	A0_GMP	A0	Tet2KO	GMP	Neutro_biased_GMP	1
			A0_GMP__BC0404_N01	-4.68567	1.81109	17723	0.609265	A0_GMP	A0	Tet2KO	GMP	HSC_and_early_progenitors	4
			A0_GMP__BC0405_N01	-4.26707	3.21818	17713	0.645797	A0_GMP	A0	Tet2KO	GMP	Neutro_biased_GMP	1
			A0_GMP__BC0406_N01	-0.76652	4.35104	17713	0.637554	A0_GMP	A0	Tet2KO	GMP	Mono_biased_GMP_1	7
			A0_GMP__BC0407_N01	-4.59475	-2.31432	17711	0.597708	A0_GMP	A0	Tet2KO	GMP	Mk_progenitors	2
			A0_GMP__BC0408_N01	-0.837084	4.25843	17705	0.623948	A0_GMP	A0	Tet2KO	GMP	Mono_biased_GMP_1	7
			A0_GMP__BC0409_N01	-1.50497	4.49249	17702	0.634561	A0_GMP	A0	Tet2KO	GMP	Mono_biased_GMP_1	7
			A0_GMP__BC0410_N01	-1.45547	3.47767	17692	0.695116	A0_GMP	A0	Tet2KO	GMP	Mono_biased_GMP_2	13
			A0_GMP__BC0411_N03	-4.60792	-0.0539345	18800	0.643777	A0_GMP	A0	Tet2KO	GMP	HSC_and_early_progenitors	4
			A0_GMP__BC0412_N01	-3.98324	2.53256	17628	0.658157	A0_GMP	A0	Tet2KO	GMP	Neutro_biased_GMP	1
			A0_GMP__BC0413_N01	-3.69574	2.49627	17626	0.630489	A0_GMP	A0	Tet2KO	GMP	Neutro_biased_GMP	1
			A0_GMP__BC0414_N01	3.89721	3.59882	17620	0.625028	A0_GMP	A0	Tet2KO	GMP	DCs	3
			A0_GMP__BC0415_N01	-1.73359	4.91012	17593	0.614449	A0_GMP	A0	Tet2KO	GMP	Mono_biased_GMP_1	7
			A0_GMP__BC0416_N01	-4.69066	2.48602	17599	0.642082	A0_GMP	A0	Tet2KO	GMP	Neutro_biased_GMP	1
			A0_GMP__BC0417_N01	-4.42844	3.2643	17580	0.615188	A0_GMP	A0	Tet2KO	GMP	Neutro_biased_GMP	1
			A0_GMP__BC0418_N01	-4.71776	1.74555	17575	0.616216	A0_GMP	A0	Tet2KO	GMP	HSC_and_early_progenitors	4
			A0_GMP__BC0419_N02	-4.78956	1.84037	23587	0.612838	A0_GMP	A0	Tet2KO	GMP	HSC_and_early_progenitors	4
			A0_GMP__BC0420_N01	-4.62322	-2.23158	17488	0.610933	A0_GMP	A0	Tet2KO	GMP	Mk_progenitors	2
			A0_GMP__BC0421_N01	-1.62008	3.50853	17481	0.644014	A0_GMP	A0	Tet2KO	GMP	Mono_biased_GMP_2	13
			A0_GMP__BC0422_N01	-4.70988	2.52497	17479	0.663539	A0_GMP	A0	Tet2KO	GMP	Neutro_biased_GMP	1
			A0_GMP__BC0423_N01	-3.52077	3.44965	17452	0.591623	A0_GMP	A0	Tet2KO	GMP	Neutro_biased_GMP	1
			A0_GMP__BC0424_N01	-4.40436	1.56009	17420	0.623249	A0_GMP	A0	Tet2KO	GMP	HSC_and_early_progenitors	4
			A0_GMP__BC0425_N02	-4.59671	2.85563	17566	0.572868	A0_GMP	A0	Tet2KO	GMP	Neutro_biased_GMP	1
			A0_GMP__BC0426_N02	-1.06277	4.71855	17557	0.617475	A0_GMP	A0	Tet2KO	GMP	Mono_biased_GMP_1	7
			A0_GMP__BC0427_N01	-4.63512	2.97895	17351	0.606017	A0_GMP	A0	Tet2KO	GMP	Neutro_biased_GMP	1
			A0_GMP__BC0428_N01	-4.63647	2.88284	17324	0.625375	A0_GMP	A0	Tet2KO	GMP	Neutro_biased_GMP	1
			A0_GMP__BC0429_N01	-4.6267	2.57569	17316	0.64322	A0_GMP	A0	Tet2KO	GMP	Neutro_biased_GMP	1
			A0_GMP__BC0430_N01	-4.33989	3.22624	17297	0.619183	A0_GMP	A0	Tet2KO	GMP	Neutro_biased_GMP	1
			A0_GMP__BC0431_N02	-3.02891	2.59059	17453	0.677649	A0_GMP	A0	Tet2KO	GMP	Neutro_biased_GMP	1
			A0_GMP__BC0432_N01	-4.72328	2.77178	17278	0.563549	A0_GMP	A0	Tet2KO	GMP	Neutro_biased_GMP	1
			A0_GMP__BC0433_N02	-2.85351	3.97402	17397	0.631776	A0_GMP	A0	Tet2KO	GMP	Mono_biased_GMP_1	7
			A0_GMP__BC0434_N01	-2.54532	4.35309	17265	0.599595	A0_GMP	A0	Tet2KO	GMP	Mono_biased_GMP_1	7
			A0_GMP__BC0435_N02	-3.46457	3.20572	27103	0.610043	A0_GMP	A0	Tet2KO	GMP	Neutro_biased_GMP	1
			A0_GMP__BC0436_N01	-4.32799	3.25945	17206	0.634081	A0_GMP	A0	Tet2KO	GMP	Neutro_biased_GMP	1
			A0_GMP__BC0437_N01	-4.67906	0.621911	17203	0.622101	A0_GMP	A0	Tet2KO	GMP	HSC_and_early_progenitors	4
			A0_GMP__BC0438_N02	-1.95562	4.67327	19622	0.592855	A0_GMP	A0	Tet2KO	GMP	Mono_biased_GMP_1	7
			A0_GMP__BC0439_N01	-4.34552	2.24222	17162	0.626442	A0_GMP	A0	Tet2KO	GMP	HSC_and_early_progenitors	4
			A0_GMP__BC0440_N02	-4.54061	2.7383	21430	0.646804	A0_GMP	A0	Tet2KO	GMP	Neutro_biased_GMP	1
			A0_GMP__BC0441_N01	-4.68437	0.389687	17118	0.617829	A0_GMP	A0	Tet2KO	GMP	HSC_and_early_progenitors	4
			A0_GMP__BC0442_N02	-4.45467	2.90591	21067	0.619072	A0_GMP	A0	Tet2KO	GMP	Neutro_biased_GMP	1
			A0_GMP__BC0443_N01	-2.57105	3.95145	17117	0.619793	A0_GMP	A0	Tet2KO	GMP	Mono_biased_GMP_1	7
			A0_GMP__BC0444_N02	-4.44188	3.24727	21006	0.615158	A0_GMP	A0	Tet2KO	GMP	Neutro_biased_GMP	1
			A0_GMP__BC0445_N02	-4.15504	3.12173	17264	0.611504	A0_GMP	A0	Tet2KO	GMP	Neutro_biased_GMP	1
			A0_GMP__BC0446_N01	-4.57983	2.46786	17099	0.594011	A0_GMP	A0	Tet2KO	GMP	Neutro_biased_GMP	1
			A0_GMP__BC0447_N02	-4.41603	1.85239	22483	0.659254	A0_GMP	A0	Tet2KO	GMP	HSC_and_early_progenitors	4
			A0_GMP__BC0448_N01	-3.32983	-2.26755	17069	0.623645	A0_GMP	A0	Tet2KO	GMP	Baso_progenitors	11
			A0_GMP__BC0449_N03	-4.55262	-0.0218055	23065	0.639844	A0_GMP	A0	Tet2KO	GMP	HSC_and_early_progenitors	4
			A0_GMP__BC0450_N01	-4.56981	2.17445	17052	0.639456	A0_GMP	A0	Tet2KO	GMP	HSC_and_early_progenitors	4
			A0_GMP__BC0451_N01	-4.41198	3.22565	17053	0.606873	A0_GMP	A0	Tet2KO	GMP	Neutro_biased_GMP	1
			A0_GMP__BC0452_N02	-0.470989	4.70408	19015	0.638023	A0_GMP	A0	Tet2KO	GMP	Mono_biased_GMP_1	7
			A0_GMP__BC0453_N02	-1.00882	4.61395	17155	0.622034	A0_GMP	A0	Tet2KO	GMP	Mono_biased_GMP_1	7
			A0_GMP__BC0454_N02	-4.0949	0.946903	17631	0.656231	A0_GMP	A0	Tet2KO	GMP	HSC_and_early_progenitors	4
			A0_GMP__BC0455_N01	-3.82108	3.04133	17015	0.570026	A0_GMP	A0	Tet2KO	GMP	Neutro_biased_GMP	1
			A0_GMP__BC0456_N01	-3.21463	-1.84022	16979	0.62436	A0_GMP	A0	Tet2KO	GMP	Baso_progenitors	11
			A0_GMP__BC0457_N01	-2.01744	3.40139	16977	0.698828	A0_GMP	A0	Tet2KO	GMP	Mono_biased_GMP_1	7
			A0_GMP__BC0458_N02	-3.21382	3.93315	18568	0.617514	A0_GMP	A0	Tet2KO	GMP	Mono_biased_GMP_1	7
			A0_GMP__BC0459_N01	-3.46081	2.89544	16952	0.637506	A0_GMP	A0	Tet2KO	GMP	Neutro_biased_GMP	1
			A0_GMP__BC0460_N01	-4.59987	2.17782	16929	0.665426	A0_GMP	A0	Tet2KO	GMP	HSC_and_early_progenitors	4
			A0_GMP__BC0461_N01	-1.33374	5.10091	16902	0.622412	A0_GMP	A0	Tet2KO	GMP	Mono_biased_GMP_1	7
			A0_GMP__BC0462_N01	-3.53454	3.63182	16884	0.614783	A0_GMP	A0	Tet2KO	GMP	Neutro_biased_GMP	1
			A0_GMP__BC0463_N01	-4.62444	2.60971	16880	0.63045	A0_GMP	A0	Tet2KO	GMP	Neutro_biased_GMP	1
			A0_GMP__BC0464_N01	-0.966479	5.28127	16865	0.619211	A0_GMP	A0	Tet2KO	GMP	Mono_biased_GMP_1	7
			A0_GMP__BC0465_N01	-4.16654	2.93684	16863	0.650655	A0_GMP	A0	Tet2KO	GMP	Neutro_biased_GMP	1
			A0_GMP__BC0466_N01	-1.09996	4.28009	16850	0.617923	A0_GMP	A0	Tet2KO	GMP	Mono_biased_GMP_1	7
			A0_GMP__BC0467_N01	-0.487287	3.81648	16847	0.614234	A0_GMP	A0	Tet2KO	GMP	Mono_biased_GMP_2	13
			A0_GMP__BC0468_N01	-2.62536	3.14476	16838	0.631963	A0_GMP	A0	Tet2KO	GMP	Neutro_biased_GMP	1
			A0_GMP__BC0469_N01	-2.29594	-3.00046	16827	0.60504	A0_GMP	A0	Tet2KO	GMP	Baso_progenitors	11
			A0_GMP__BC0470_N01	-0.643613	3.67965	16813	0.623922	A0_GMP	A0	Tet2KO	GMP	Mono_biased_GMP_2	13
			A0_GMP__BC0471_N01	-4.43989	3.23208	16778	0.612528	A0_GMP	A0	Tet2KO	GMP	Neutro_biased_GMP	1
			A0_GMP__BC0472_N02	-3.6159	2.96928	17842	0.614785	A0_GMP	A0	Tet2KO	GMP	Neutro_biased_GMP	1
			A0_GMP__BC0473_N02	-0.301586	4.52727	23923	0.625256	A0_GMP	A0	Tet2KO	GMP	Mono_biased_GMP_1	7
			A0_GMP__BC0474_N01	-4.63782	1.82809	16701	0.648045	A0_GMP	A0	Tet2KO	GMP	HSC_and_early_progenitors	4
			A0_GMP__BC0475_N01	-4.01361	3.34607	16691	0.630519	A0_GMP	A0	Tet2KO	GMP	Neutro_biased_GMP	1
			A0_GMP__BC0476_N02	-4.54923	-1.87463	19598	0.601031	A0_GMP	A0	Tet2KO	GMP	Mk_progenitors	2
			A0_GMP__BC0477_N01	-0.777197	4.88449	16676	0.629168	A0_GMP	A0	Tet2KO	GMP	Mono_biased_GMP_1	7
			A0_GMP__BC0478_N01	-3.20982	4.01963	16658	0.600312	A0_GMP	A0	Tet2KO	GMP	Mono_biased_GMP_1	7
			A0_GMP__BC0479_N02	-3.34762	-1.49694	18651	0.633478	A0_GMP	A0	Tet2KO	GMP	Baso_progenitors	11
			A0_GMP__BC0480_N01	-4.62532	2.00468	16614	0.665764	A0_GMP	A0	Tet2KO	GMP	HSC_and_early_progenitors	4
			A0_GMP__BC0481_N02	-2.75184	3.81221	18918	0.624749	A0_GMP	A0	Tet2KO	GMP	Mono_biased_GMP_1	7
			A0_GMP__BC0482_N01	-4.47396	3.26434	16608	0.57954	A0_GMP	A0	Tet2KO	GMP	Neutro_biased_GMP	1
			A0_GMP__BC0483_N02	-3.2644	3.72197	25533	0.647946	A0_GMP	A0	Tet2KO	GMP	Mono_biased_GMP_1	7
			A0_GMP__BC0484_N01	-2.14481	2.82991	16580	0.674668	A0_GMP	A0	Tet2KO	GMP	Neutro_biased_GMP	1
			A0_GMP__BC0485_N01	-4.46289	3.10298	16577	0.619111	A0_GMP	A0	Tet2KO	GMP	Neutro_biased_GMP	1
			A0_GMP__BC0486_N01	-4.11028	3.20906	16576	0.639056	A0_GMP	A0	Tet2KO	GMP	Neutro_biased_GMP	1
			A0_GMP__BC0487_N01	-3.35454	-1.71959	16566	0.600809	A0_GMP	A0	Tet2KO	GMP	Baso_progenitors	11
			A0_GMP__BC0488_N01	-0.602678	4.42069	16565	0.646001	A0_GMP	A0	Tet2KO	GMP	Mono_biased_GMP_1	7
			A0_GMP__BC0489_N01	-3.86642	3.28404	16559	0.632224	A0_GMP	A0	Tet2KO	GMP	Neutro_biased_GMP	1
			A0_GMP__BC0490_N01	-0.722643	5.33981	16541	0.581343	A0_GMP	A0	Tet2KO	GMP	Mono_biased_GMP_1	7
			A0_GMP__BC0491_N01	-4.55045	2.68217	16517	0.626143	A0_GMP	A0	Tet2KO	GMP	Neutro_biased_GMP	1
			A0_GMP__BC0492_N01	-0.630046	2.61121	16501	0.697049	A0_GMP	A0	Tet2KO	GMP	Mono_biased_GMP_2	13
			A0_GMP__BC0493_N01	-4.16991	2.35107	16496	0.632093	A0_GMP	A0	Tet2KO	GMP	Neutro_biased_GMP	1
			A0_GMP__BC0494_N01	-4.43295	3.27396	16487	0.638382	A0_GMP	A0	Tet2KO	GMP	Neutro_biased_GMP	1
			A0_GMP__BC0495_N01	-4.68491	0.518204	16467	0.637821	A0_GMP	A0	Tet2KO	GMP	HSC_and_early_progenitors	4
			A0_GMP__BC0496_N01	-2.1859	2.87018	16464	0.590804	A0_GMP	A0	Tet2KO	GMP	Mono_biased_GMP_2	13
			A0_GMP__BC0497_N02	-0.422822	4.44862	16607	0.593184	A0_GMP	A0	Tet2KO	GMP	Mono_biased_GMP_1	7
			A0_GMP__BC0498_N01	-2.33425	4.09069	16435	0.595558	A0_GMP	A0	Tet2KO	GMP	Mono_biased_GMP_1	7
			A0_GMP__BC0499_N01	-4.64055	-2.12855	16405	0.607985	A0_GMP	A0	Tet2KO	GMP	Mk_progenitors	2
			A0_GMP__BC0500_N01	-4.64014	1.23957	16400	0.625854	A0_GMP	A0	Tet2KO	GMP	HSC_and_early_progenitors	4
			A0_GMP__BC0501_N01	-3.00194	2.36101	16368	0.612598	A0_GMP	A0	Tet2KO	GMP	Neutro_biased_GMP	1
			A0_GMP__BC0502_N01	-4.41315	3.2431	16364	0.576204	A0_GMP	A0	Tet2KO	GMP	Neutro_biased_GMP	1
			A0_GMP__BC0503_N02	-4.41252	-1.64152	16545	0.596434	A0_GMP	A0	Tet2KO	GMP	Mk_progenitors	2
			A0_GMP__BC0504_N01	-3.05668	-1.69308	16347	0.647458	A0_GMP	A0	Tet2KO	GMP	Baso_progenitors	11
			A0_GMP__BC0505_N01	-4.67943	1.38578	16334	0.646076	A0_GMP	A0	Tet2KO	GMP	HSC_and_early_progenitors	4
			A0_GMP__BC0506_N02	-2.72393	3.83384	16439	0.644686	A0_GMP	A0	Tet2KO	GMP	Mono_biased_GMP_1	7
			A0_GMP__BC0507_N01	-4.53425	2.98759	16331	0.635846	A0_GMP	A0	Tet2KO	GMP	Neutro_biased_GMP	1
			A0_GMP__BC0508_N01	-4.70083	1.20342	16317	0.64393	A0_GMP	A0	Tet2KO	GMP	HSC_and_early_progenitors	4
			A0_GMP__BC0509_N01	-4.03593	-1.41766	16309	0.666135	A0_GMP	A0	Tet2KO	GMP	Mk_progenitors	2
			A0_GMP__BC0510_N01	-4.56188	1.33011	16294	0.654413	A0_GMP	A0	Tet2KO	GMP	HSC_and_early_progenitors	4
			A0_GMP__BC0511_N01	-4.38092	1.58501	16280	0.635381	A0_GMP	A0	Tet2KO	GMP	HSC_and_early_progenitors	4
			A0_GMP__BC0512_N01	-4.73827	1.53481	16270	0.621205	A0_GMP	A0	Tet2KO	GMP	HSC_and_early_progenitors	4
			A0_GMP__BC0513_N01	-4.24023	3.14237	16263	0.60198	A0_GMP	A0	Tet2KO	GMP	Neutro_biased_GMP	1
			A0_GMP__BC0514_N01	-3.24901	3.87779	16260	0.626937	A0_GMP	A0	Tet2KO	GMP	Mono_biased_GMP_1	7
			A0_GMP__BC0515_N01	-3.36363	3.29645	16252	0.607987	A0_GMP	A0	Tet2KO	GMP	Neutro_biased_GMP	1
			A0_GMP__BC0516_N02	-3.73354	2.92863	17614	0.577552	A0_GMP	A0	Tet2KO	GMP	Neutro_biased_GMP	1
			A0_GMP__BC0517_N01	-1.79245	3.24956	16252	0.698499	A0_GMP	A0	Tet2KO	GMP	Mono_biased_GMP_2	13
			A0_GMP__BC0518_N02	-4.91043	1.84939	16382	0.563912	A0_GMP	A0	Tet2KO	GMP	HSC_and_early_progenitors	4
			A0_GMP__BC0519_N01	-4.89492	2.34616	16238	0.617009	A0_GMP	A0	Tet2KO	GMP	HSC_and_early_progenitors	4
			A0_GMP__BC0520_N01	-4.35415	-2.08053	16230	0.599384	A0_GMP	A0	Tet2KO	GMP	Mk_progenitors	2
			A0_GMP__BC0521_N01	-4.6527	1.49944	16190	0.600309	A0_GMP	A0	Tet2KO	GMP	HSC_and_early_progenitors	4
			A0_GMP__BC0522_N01	-2.69516	3.86024	16182	0.630021	A0_GMP	A0	Tet2KO	GMP	Mono_biased_GMP_1	7
			A0_GMP__BC0523_N01	-2.35104	4.26452	16172	0.62973	A0_GMP	A0	Tet2KO	GMP	Mono_biased_GMP_1	7
			A0_GMP__BC0524_N01	-3.88732	3.38498	16165	0.634766	A0_GMP	A0	Tet2KO	GMP	Neutro_biased_GMP	1
			A0_GMP__BC0525_N03	-4.01391	1.16608	24005	0.665153	A0_GMP	A0	Tet2KO	GMP	HSC_and_early_progenitors	4
			A0_GMP__BC0526_N02	-3.73686	1.30571	20235	0.655201	A0_GMP	A0	Tet2KO	GMP	HSC_and_early_progenitors	4
			A0_GMP__BC0527_N02	-4.59387	1.17694	22558	0.659234	A0_GMP	A0	Tet2KO	GMP	HSC_and_early_progenitors	4
			A0_GMP__BC0528_N01	-4.53618	1.97686	16132	0.642946	A0_GMP	A0	Tet2KO	GMP	HSC_and_early_progenitors	4
			A0_GMP__BC0529_N01	-4.18075	2.94841	16120	0.652667	A0_GMP	A0	Tet2KO	GMP	Neutro_biased_GMP	1
			A0_GMP__BC0530_N02	-4.03056	2.42443	21854	0.656402	A0_GMP	A0	Tet2KO	GMP	HSC_and_early_progenitors	4
			A0_GMP__BC0531_N03	-4.69638	2.57426	19497	0.599067	A0_GMP	A0	Tet2KO	GMP	Neutro_biased_GMP	1
			A0_GMP__BC0532_N02	-4.52071	-1.86234	21161	0.638391	A0_GMP	A0	Tet2KO	GMP	Mk_progenitors	2
			A0_GMP__BC0533_N02	-0.87937	4.91705	16708	0.605578	A0_GMP	A0	Tet2KO	GMP	Mono_biased_GMP_1	7
			A0_GMP__BC0534_N01	-4.6453	1.55364	16018	0.650955	A0_GMP	A0	Tet2KO	GMP	HSC_and_early_progenitors	4
			A0_GMP__BC0535_N02	-2.37161	3.74738	19789	0.623983	A0_GMP	A0	Tet2KO	GMP	Mono_biased_GMP_1	7
			A0_GMP__BC0536_N01	-1.01684	4.44764	16016	0.543706	A0_GMP	A0	Tet2KO	GMP	Mono_biased_GMP_1	7
			A0_GMP__BC0537_N02	-4.62074	0.524444	25925	0.64918	A0_GMP	A0	Tet2KO	GMP	HSC_and_early_progenitors	4
			A0_GMP__BC0538_N01	-0.2146	4.66177	15974	0.604357	A0_GMP	A0	Tet2KO	GMP	Mono_biased_GMP_1	7
			A0_GMP__BC0539_N01	-3.05227	3.9148	15961	0.645887	A0_GMP	A0	Tet2KO	GMP	Mono_biased_GMP_1	7
			A0_GMP__BC0540_N02	-4.03695	2.89893	19576	0.595729	A0_GMP	A0	Tet2KO	GMP	Neutro_biased_GMP	1
			A0_GMP__BC0541_N01	-1.15702	3.40802	15940	0.66123	A0_GMP	A0	Tet2KO	GMP	Mono_biased_GMP_2	13
			A0_GMP__BC0542_N01	-4.31201	1.95005	15911	0.628056	A0_GMP	A0	Tet2KO	GMP	HSC_and_early_progenitors	4
			A0_GMP__BC0543_N02	-3.11422	-1.69923	16095	0.635228	A0_GMP	A0	Tet2KO	GMP	Baso_progenitors	11
			A0_GMP__BC0544_N01	-4.50448	2.62119	15906	0.629008	A0_GMP	A0	Tet2KO	GMP	Neutro_biased_GMP	1
			A0_GMP__BC0545_N02	-1.16616	5.11982	17450	0.62	A0_GMP	A0	Tet2KO	GMP	Mono_biased_GMP_1	7
			A0_GMP__BC0546_N01	-4.65529	2.83912	15863	0.591691	A0_GMP	A0	Tet2KO	GMP	Neutro_biased_GMP	1
			A0_GMP__BC0547_N01	-4.50173	2.91875	15853	0.598246	A0_GMP	A0	Tet2KO	GMP	Neutro_biased_GMP	1
			A0_GMP__BC0548_N01	-2.07712	3.61377	15845	0.66532	A0_GMP	A0	Tet2KO	GMP	Mono_biased_GMP_1	7
			A0_GMP__BC0549_N01	-2.28517	4.09614	15837	0.64665	A0_GMP	A0	Tet2KO	GMP	Mono_biased_GMP_1	7
			A0_GMP__BC0550_N01	-3.11429	1.52085	15834	0.658456	A0_GMP	A0	Tet2KO	GMP	Neutro_biased_GMP	1
			A0_GMP__BC0551_N01	-4.53463	1.72329	15814	0.640319	A0_GMP	A0	Tet2KO	GMP	HSC_and_early_progenitors	4
			A0_GMP__BC0552_N01	-4.50757	2.47876	15770	0.634369	A0_GMP	A0	Tet2KO	GMP	Neutro_biased_GMP	1
			A0_GMP__BC0553_N02	-1.57636	4.21609	15969	0.62208	A0_GMP	A0	Tet2KO	GMP	Mono_biased_GMP_1	7
			A0_GMP__BC0554_N01	-1.87103	4.44516	15737	0.629281	A0_GMP	A0	Tet2KO	GMP	Mono_biased_GMP_1	7
			A0_GMP__BC0555_N02	-4.84563	0.88788	16559	0.638082	A0_GMP	A0	Tet2KO	GMP	HSC_and_early_progenitors	4
			A0_GMP__BC0556_N01	-4.15643	2.97991	15727	0.665861	A0_GMP	A0	Tet2KO	GMP	Neutro_biased_GMP	1
			A0_GMP__BC0557_N02	-0.99841	4.57971	17996	0.604468	A0_GMP	A0	Tet2KO	GMP	Mono_biased_GMP_1	7
			A0_GMP__BC0558_N01	-0.424527	4.86434	15721	0.595509	A0_GMP	A0	Tet2KO	GMP	Mono_biased_GMP_1	7
			A0_GMP__BC0559_N01	-4.53182	2.04862	15714	0.614611	A0_GMP	A0	Tet2KO	GMP	HSC_and_early_progenitors	4
			A0_GMP__BC0560_N02	-3.15304	3.63387	17006	0.613078	A0_GMP	A0	Tet2KO	GMP	Mono_biased_GMP_1	7
			A0_GMP__BC0561_N01	-1.2657	4.4511	15692	0.614517	A0_GMP	A0	Tet2KO	GMP	Mono_biased_GMP_1	7
			A0_GMP__BC0562_N01	-1.26506	4.03266	15678	0.667879	A0_GMP	A0	Tet2KO	GMP	Mono_biased_GMP_1	7
			A0_GMP__BC0563_N01	-0.669052	4.67375	15672	0.64427	A0_GMP	A0	Tet2KO	GMP	Mono_biased_GMP_1	7
			A0_GMP__BC0564_N01	-3.29632	3.03134	15672	0.663604	A0_GMP	A0	Tet2KO	GMP	Neutro_biased_GMP	1
			A0_GMP__BC0565_N03	-0.994499	4.36173	23536	0.650195	A0_GMP	A0	Tet2KO	GMP	Mono_biased_GMP_1	7
			A0_GMP__BC0566_N01	-2.23091	4.11395	15653	0.655274	A0_GMP	A0	Tet2KO	GMP	Mono_biased_GMP_1	7
			A0_GMP__BC0567_N01	-0.245689	4.4506	15648	0.63842	A0_GMP	A0	Tet2KO	GMP	Mono_biased_GMP_1	7
			A0_GMP__BC0568_N01	-4.63526	1.32139	15645	0.631064	A0_GMP	A0	Tet2KO	GMP	HSC_and_early_progenitors	4
			A0_GMP__BC0569_N02	-3.96447	3.18566	17804	0.631206	A0_GMP	A0	Tet2KO	GMP	Neutro_biased_GMP	1
			A0_GMP__BC0570_N01	-4.40252	1.67236	15630	0.641203	A0_GMP	A0	Tet2KO	GMP	HSC_and_early_progenitors	4
			A0_GMP__BC0571_N01	-1.22964	4.71837	15617	0.629058	A0_GMP	A0	Tet2KO	GMP	Mono_biased_GMP_1	7
			A0_GMP__BC0572_N02	-0.858098	4.93488	22254	0.628561	A0_GMP	A0	Tet2KO	GMP	Mono_biased_GMP_1	7
			A0_GMP__BC0573_N01	-3.76516	3.13671	15606	0.643214	A0_GMP	A0	Tet2KO	GMP	Neutro_biased_GMP	1
			A0_GMP__BC0574_N02	-0.828702	4.33438	17273	0.641058	A0_GMP	A0	Tet2KO	GMP	Mono_biased_GMP_1	7
			A0_GMP__BC0575_N01	-0.21831	4.5727	15578	0.596739	A0_GMP	A0	Tet2KO	GMP	Mono_biased_GMP_1	7
			A0_GMP__BC0576_N01	-0.785449	4.35431	15569	0.667866	A0_GMP	A0	Tet2KO	GMP	Mono_biased_GMP_1	7
			A0_GMP__BC0577_N01	-1.08671	5.28808	15554	0.597788	A0_GMP	A0	Tet2KO	GMP	Mono_biased_GMP_1	7
			A0_GMP__BC0578_N01	-4.6485	1.00302	15557	0.634698	A0_GMP	A0	Tet2KO	GMP	HSC_and_early_progenitors	4
			A0_GMP__BC0579_N01	-1.15153	3.56825	15559	0.7111	A0_GMP	A0	Tet2KO	GMP	Mono_biased_GMP_2	13
			A0_GMP__BC0580_N01	-3.11634	-1.74981	15547	0.631183	A0_GMP	A0	Tet2KO	GMP	Baso_progenitors	11
			A0_GMP__BC0581_N01	-3.9332	2.6621	15535	0.644738	A0_GMP	A0	Tet2KO	GMP	Neutro_biased_GMP	1
			A0_GMP__BC0582_N01	-1.84394	-3.69567	15507	0.630489	A0_GMP	A0	Tet2KO	GMP	Mk_progenitors	2
			A0_GMP__BC0583_N01	-1.04553	3.96497	15508	0.61349	A0_GMP	A0	Tet2KO	GMP	Mono_biased_GMP_2	13
			A0_GMP__BC0584_N01	-3.55198	1.98856	15489	0.666538	A0_GMP	A0	Tet2KO	GMP	Neutro_biased_GMP	1
			A0_GMP__BC0585_N01	-3.24376	3.04508	15479	0.657536	A0_GMP	A0	Tet2KO	GMP	Neutro_biased_GMP	1
			A0_GMP__BC0586_N01	-4.54513	2.93882	15465	0.617976	A0_GMP	A0	Tet2KO	GMP	Neutro_biased_GMP	1
			A0_GMP__BC0587_N01	-1.10016	4.6307	15462	0.653214	A0_GMP	A0	Tet2KO	GMP	Mono_biased_GMP_1	7
			A0_GMP__BC0588_N01	-4.3561	2.55327	15453	0.650489	A0_GMP	A0	Tet2KO	GMP	Neutro_biased_GMP	1
			A0_GMP__BC0589_N01	-4.51694	1.20409	15436	0.63624	A0_GMP	A0	Tet2KO	GMP	HSC_and_early_progenitors	4
			A0_GMP__BC0590_N01	-4.58703	2.17794	15429	0.622464	A0_GMP	A0	Tet2KO	GMP	HSC_and_early_progenitors	4
			A0_GMP__BC0591_N01	-0.0188014	4.4713	15431	0.647981	A0_GMP	A0	Tet2KO	GMP	Mono_biased_GMP_1	7
			A0_GMP__BC0592_N02	-0.916513	4.85501	22085	0.61707	A0_GMP	A0	Tet2KO	GMP	Mono_biased_GMP_1	7
			A0_GMP__BC0593_N02	-4.5113	1.86674	16255	0.638819	A0_GMP	A0	Tet2KO	GMP	HSC_and_early_progenitors	4
			A0_GMP__BC0594_N01	-2.94242	-2.02149	15428	0.613819	A0_GMP	A0	Tet2KO	GMP	Baso_progenitors	11
			A0_GMP__BC0595_N01	-1.26111	4.2493	15418	0.606758	A0_GMP	A0	Tet2KO	GMP	Mono_biased_GMP_1	7
			A0_GMP__BC0596_N02	-4.72608	-2.12528	15631	0.585183	A0_GMP	A0	Tet2KO	GMP	Mk_progenitors	2
			A0_GMP__BC0597_N02	-0.831745	4.68675	19618	0.601285	A0_GMP	A0	Tet2KO	GMP	Mono_biased_GMP_1	7
			A0_GMP__BC0598_N01	-4.52399	1.47341	15409	0.657992	A0_GMP	A0	Tet2KO	GMP	HSC_and_early_progenitors	4
			A0_GMP__BC0599_N01	-4.66725	-1.93904	15399	0.550036	A0_GMP	A0	Tet2KO	GMP	Mk_progenitors	2
			A0_GMP__BC0600_N01	-4.42808	1.80526	15402	0.626996	A0_GMP	A0	Tet2KO	GMP	HSC_and_early_progenitors	4
			A0_GMP__BC0601_N01	-4.55995	3.13176	15395	0.627541	A0_GMP	A0	Tet2KO	GMP	Neutro_biased_GMP	1
			A0_GMP__BC0602_N01	-3.64594	2.90757	15383	0.561594	A0_GMP	A0	Tet2KO	GMP	Neutro_biased_GMP	1
			A0_GMP__BC0603_N01	-0.746198	5.24087	15374	0.561402	A0_GMP	A0	Tet2KO	GMP	Mono_biased_GMP_1	7
			A0_GMP__BC0604_N01	-4.59235	2.56957	15365	0.638399	A0_GMP	A0	Tet2KO	GMP	Neutro_biased_GMP	1
			A0_GMP__BC0605_N01	-0.366865	4.68986	15365	0.622519	A0_GMP	A0	Tet2KO	GMP	Mono_biased_GMP_1	7
			A0_GMP__BC0606_N01	-1.30613	4.46607	15363	0.642583	A0_GMP	A0	Tet2KO	GMP	Mono_biased_GMP_1	7
			A0_GMP__BC0607_N01	-3.87663	2.28852	15349	0.585445	A0_GMP	A0	Tet2KO	GMP	Neutro_biased_GMP	1
			A0_GMP__BC0608_N01	-4.57556	0.782359	15342	0.631925	A0_GMP	A0	Tet2KO	GMP	HSC_and_early_progenitors	4
			A0_GMP__BC0609_N01	-4.07143	3.12999	15330	0.618069	A0_GMP	A0	Tet2KO	GMP	Neutro_biased_GMP	1
			A0_GMP__BC0610_N02	-2.49055	4.31893	23037	0.621131	A0_GMP	A0	Tet2KO	GMP	Mono_biased_GMP_1	7
			A0_GMP__BC0611_N01	-4.37415	1.37724	15317	0.622837	A0_GMP	A0	Tet2KO	GMP	HSC_and_early_progenitors	4
			A0_GMP__BC0612_N02	-4.50809	1.58616	18750	0.66224	A0_GMP	A0	Tet2KO	GMP	HSC_and_early_progenitors	4
			A0_GMP__BC0613_N01	-3.94964	3.37419	15290	0.598103	A0_GMP	A0	Tet2KO	GMP	Neutro_biased_GMP	1
			A0_GMP__BC0614_N02	-1.16263	4.67318	15513	0.626442	A0_GMP	A0	Tet2KO	GMP	Mono_biased_GMP_1	7
			A0_GMP__BC0615_N01	-0.762329	4.70196	15267	0.633327	A0_GMP	A0	Tet2KO	GMP	Mono_biased_GMP_1	7
			A0_GMP__BC0616_N02	-3.98676	3.42084	15392	0.622856	A0_GMP	A0	Tet2KO	GMP	Neutro_biased_GMP	1
			A0_GMP__BC0617_N03	-4.27081	3.22106	15635	0.59015	A0_GMP	A0	Tet2KO	GMP	Neutro_biased_GMP	1
			A0_GMP__BC0618_N01	-2.0819	3.70234	15236	0.59425	A0_GMP	A0	Tet2KO	GMP	Mono_biased_GMP_1	7
			A0_GMP__BC0619_N02	-0.331427	5.13541	20876	0.659322	A0_GMP	A0	Tet2KO	GMP	Mono_biased_GMP_1	7
			A0_GMP__BC0620_N01	-1.23125	4.29789	15221	0.636949	A0_GMP	A0	Tet2KO	GMP	Mono_biased_GMP_1	7
			A0_GMP__BC0621_N02	-3.07174	-1.77709	17860	0.646473	A0_GMP	A0	Tet2KO	GMP	Baso_progenitors	11
			A0_GMP__BC0622_N01	-4.6033	1.16958	15199	0.650043	A0_GMP	A0	Tet2KO	GMP	HSC_and_early_progenitors	4
			A0_GMP__BC0623_N01	-4.33847	1.90719	15196	0.631614	A0_GMP	A0	Tet2KO	GMP	HSC_and_early_progenitors	4
			A0_GMP__BC0624_N01	-2.3373	-3.02663	15196	0.596604	A0_GMP	A0	Tet2KO	GMP	Baso_progenitors	11
			A0_GMP__BC0625_N01	-2.89373	2.51166	15175	0.665305	A0_GMP	A0	Tet2KO	GMP	Neutro_biased_GMP	1
			A0_GMP__BC0626_N01	-0.831388	2.45272	15152	0.659781	A0_GMP	A0	Tet2KO	GMP	Mono_biased_GMP_2	13
			A0_GMP__BC0627_N02	-4.70527	-2.12135	23099	0.611758	A0_GMP	A0	Tet2KO	GMP	Mk_progenitors	2
			A0_GMP__BC0628_N01	-4.43585	3.11118	15137	0.64742	A0_GMP	A0	Tet2KO	GMP	Neutro_biased_GMP	1
			A0_GMP__BC0629_N01	-0.345029	4.88129	15135	0.644466	A0_GMP	A0	Tet2KO	GMP	Mono_biased_GMP_1	7
			A0_GMP__BC0630_N01	-4.65833	2.9064	15126	0.6032	A0_GMP	A0	Tet2KO	GMP	Neutro_biased_GMP	1
			A0_GMP__BC0631_N01	-0.906101	4.08942	15124	0.646654	A0_GMP	A0	Tet2KO	GMP	Mono_biased_GMP_2	13
			A0_GMP__BC0632_N02	-2.00985	4.24429	20392	0.621616	A0_GMP	A0	Tet2KO	GMP	Mono_biased_GMP_1	7
			A0_GMP__BC0633_N01	-4.33669	0.0326613	15103	0.632523	A0_GMP	A0	Tet2KO	GMP	HSC_and_early_progenitors	4
			A0_GMP__BC0634_N02	-4.62569	-2.07948	16375	0.644275	A0_GMP	A0	Tet2KO	GMP	Mk_progenitors	2
			A0_GMP__BC0635_N02	-3.96299	2.8648	16661	0.630935	A0_GMP	A0	Tet2KO	GMP	Neutro_biased_GMP	1
			A0_GMP__BC0636_N01	-3.07097	3.3378	15074	0.546902	A0_GMP	A0	Tet2KO	GMP	Neutro_biased_GMP	1
			A0_GMP__BC0637_N02	-1.13014	4.74536	21775	0.596234	A0_GMP	A0	Tet2KO	GMP	Mono_biased_GMP_1	7
			A0_GMP__BC0638_N02	-4.22203	2.96019	15195	0.640145	A0_GMP	A0	Tet2KO	GMP	Neutro_biased_GMP	1
			A0_GMP__BC0639_N02	-0.405107	4.14044	18663	0.693672	A0_GMP	A0	Tet2KO	GMP	Mono_biased_GMP_1	7
			A0_GMP__BC0640_N01	-2.02091	-3.28156	14978	0.612498	A0_GMP	A0	Tet2KO	GMP	Baso_progenitors	11
			A0_GMP__BC0641_N02	-0.466963	4.56856	17605	0.625391	A0_GMP	A0	Tet2KO	GMP	Mono_biased_GMP_1	7
			A0_GMP__BC0642_N01	-4.72077	0.215131	14957	0.634954	A0_GMP	A0	Tet2KO	GMP	HSC_and_early_progenitors	4
			A0_GMP__BC0643_N01	-3.31898	2.97297	14951	0.637683	A0_GMP	A0	Tet2KO	GMP	Neutro_biased_GMP	1
			A0_GMP__BC0644_N01	-1.01697	4.50751	14944	0.650897	A0_GMP	A0	Tet2KO	GMP	Mono_biased_GMP_1	7
			A0_GMP__BC0645_N02	-4.44838	2.31346	15048	0.645335	A0_GMP	A0	Tet2KO	GMP	Neutro_biased_GMP	1
			A0_GMP__BC0646_N02	-3.01473	-1.81432	16852	0.643306	A0_GMP	A0	Tet2KO	GMP	Baso_progenitors	11
			A0_GMP__BC0647_N01	-4.2971	2.87286	14929	0.634537	A0_GMP	A0	Tet2KO	GMP	Neutro_biased_GMP	1
			A0_GMP__BC0648_N01	-3.59962	2.20462	14928	0.647776	A0_GMP	A0	Tet2KO	GMP	Neutro_biased_GMP	1
			A0_GMP__BC0649_N02	-3.87685	1.2261	15275	0.668282	A0_GMP	A0	Tet2KO	GMP	HSC_and_early_progenitors	4
			A0_GMP__BC0650_N01	-2.10689	3.93598	14925	0.620637	A0_GMP	A0	Tet2KO	GMP	Mono_biased_GMP_1	7
			A0_GMP__BC0651_N01	-1.27004	4.83519	14919	0.624238	A0_GMP	A0	Tet2KO	GMP	Mono_biased_GMP_1	7
			A0_GMP__BC0652_N01	-4.28854	0.313896	14878	0.615943	A0_GMP	A0	Tet2KO	GMP	HSC_and_early_progenitors	4
			A0_GMP__BC0653_N02	-3.39922	2.32155	22467	0.66275	A0_GMP	A0	Tet2KO	GMP	Neutro_biased_GMP	1
			A0_GMP__BC0654_N01	-0.580024	4.21937	14867	0.670949	A0_GMP	A0	Tet2KO	GMP	Mono_biased_GMP_1	7
			A0_GMP__BC0655_N02	-3.84916	3.09566	19725	0.622256	A0_GMP	A0	Tet2KO	GMP	Neutro_biased_GMP	1
			A0_GMP__BC0656_N02	-1.90659	4.44964	16940	0.645809	A0_GMP	A0	Tet2KO	GMP	Mono_biased_GMP_1	7
			A0_GMP__BC0657_N01	-4.32943	3.26053	14839	0.630972	A0_GMP	A0	Tet2KO	GMP	Neutro_biased_GMP	1
			A0_GMP__BC0658_N01	-4.46378	1.79074	14828	0.634003	A0_GMP	A0	Tet2KO	GMP	HSC_and_early_progenitors	4
			A0_GMP__BC0659_N02	-3.7487	3.0003	15102	0.621441	A0_GMP	A0	Tet2KO	GMP	Neutro_biased_GMP	1
			A0_GMP__BC0660_N01	-3.2161	-1.80354	14815	0.647452	A0_GMP	A0	Tet2KO	GMP	Baso_progenitors	11
			A0_GMP__BC0661_N01	-3.98571	1.7553	14801	0.598	A0_GMP	A0	Tet2KO	GMP	HSC_and_early_progenitors	4
			A0_GMP__BC0662_N02	-3.4608	3.30023	23516	0.616729	A0_GMP	A0	Tet2KO	GMP	Neutro_biased_GMP	1
			A0_GMP__BC0663_N01	-4.43198	2.8372	14782	0.636044	A0_GMP	A0	Tet2KO	GMP	Neutro_biased_GMP	1
			A0_GMP__BC0664_N01	-3.25897	-2.0175	14775	0.640338	A0_GMP	A0	Tet2KO	GMP	Baso_progenitors	11
			A0_GMP__BC0665_N02	-4.88469	0.904108	22198	0.581809	A0_GMP	A0	Tet2KO	GMP	HSC_and_early_progenitors	4
			A0_GMP__BC0666_N01	-3.46868	3.03744	14753	0.607876	A0_GMP	A0	Tet2KO	GMP	Neutro_biased_GMP	1
			A0_GMP__BC0667_N01	-2.49862	4.29282	14756	0.625644	A0_GMP	A0	Tet2KO	GMP	Mono_biased_GMP_1	7
			A0_GMP__BC0668_N01	-0.487441	4.84209	14754	0.614545	A0_GMP	A0	Tet2KO	GMP	Mono_biased_GMP_1	7
			A0_GMP__BC0669_N03	-2.35662	3.94671	19079	0.626238	A0_GMP	A0	Tet2KO	GMP	Mono_biased_GMP_1	7
			A0_GMP__BC0670_N01	-1.95751	3.15656	14730	0.62797	A0_GMP	A0	Tet2KO	GMP	Mono_biased_GMP_2	13
			A0_GMP__BC0671_N02	-0.757108	4.51227	15103	0.625041	A0_GMP	A0	Tet2KO	GMP	Mono_biased_GMP_1	7
			A0_GMP__BC0672_N01	-0.586423	4.93725	14728	0.622759	A0_GMP	A0	Tet2KO	GMP	Mono_biased_GMP_1	7
			A0_GMP__BC0673_N02	-4.10404	2.57282	17240	0.621056	A0_GMP	A0	Tet2KO	GMP	Neutro_biased_GMP	1
			A0_GMP__BC0674_N02	-1.81249	4.36955	16382	0.636919	A0_GMP	A0	Tet2KO	GMP	Mono_biased_GMP_1	7
			A0_GMP__BC0675_N01	-0.769667	4.87381	14700	0.620476	A0_GMP	A0	Tet2KO	GMP	Mono_biased_GMP_1	7
			A0_GMP__BC0676_N02	-3.21592	-1.83905	15629	0.630495	A0_GMP	A0	Tet2KO	GMP	Baso_progenitors	11
			A0_GMP__BC0677_N01	-2.28823	3.98539	14684	0.637497	A0_GMP	A0	Tet2KO	GMP	Mono_biased_GMP_1	7
			A0_GMP__BC0678_N02	-3.09733	-1.69067	20000	0.6648	A0_GMP	A0	Tet2KO	GMP	Baso_progenitors	11
			A0_GMP__BC0679_N01	0.0503858	4.24899	14664	0.650505	A0_GMP	A0	Tet2KO	GMP	Monocytes	9
			A0_GMP__BC0680_N03	-3.25574	2.51821	22649	0.655967	A0_GMP	A0	Tet2KO	GMP	Neutro_biased_GMP	1
			A0_GMP__BC0681_N02	-2.52502	3.67546	16061	0.622564	A0_GMP	A0	Tet2KO	GMP	Mono_biased_GMP_1	7
			A0_GMP__BC0682_N01	-3.29281	3.08804	14634	0.590748	A0_GMP	A0	Tet2KO	GMP	Neutro_biased_GMP	1
			A0_GMP__BC0683_N02	-0.455367	4.15424	15248	0.670711	A0_GMP	A0	Tet2KO	GMP	Mono_biased_GMP_1	7
			A0_GMP__BC0684_N01	-0.514712	4.55036	14624	0.611734	A0_GMP	A0	Tet2KO	GMP	Mono_biased_GMP_1	7
			A0_GMP__BC0685_N02	-1.46115	3.86768	20315	0.686783	A0_GMP	A0	Tet2KO	GMP	Mono_biased_GMP_1	7
			A0_GMP__BC0686_N01	-1.84542	3.20358	14593	0.639622	A0_GMP	A0	Tet2KO	GMP	Mono_biased_GMP_2	13
			A0_GMP__BC0687_N01	-2.32496	-3.02965	14578	0.619495	A0_GMP	A0	Tet2KO	GMP	Baso_progenitors	11
			A0_GMP__BC0688_N02	-3.6493	2.78219	14739	0.633896	A0_GMP	A0	Tet2KO	GMP	Neutro_biased_GMP	1
			A0_GMP__BC0689_N01	-3.79289	2.7242	14558	0.614714	A0_GMP	A0	Tet2KO	GMP	Neutro_biased_GMP	1
			A0_GMP__BC0690_N01	-0.25547	4.82104	14558	0.631337	A0_GMP	A0	Tet2KO	GMP	Mono_biased_GMP_1	7
			A0_GMP__BC0691_N03	-3.31479	3.67161	20175	0.624981	A0_GMP	A0	Tet2KO	GMP	Neutro_biased_GMP	1
			A0_GMP__BC0692_N01	-4.48686	2.13095	14552	0.653037	A0_GMP	A0	Tet2KO	GMP	HSC_and_early_progenitors	4
			A0_GMP__BC0693_N01	-1.68563	3.95095	14545	0.636576	A0_GMP	A0	Tet2KO	GMP	Mono_biased_GMP_1	7
			A0_GMP__BC0694_N01	-3.96796	3.11922	14526	0.588531	A0_GMP	A0	Tet2KO	GMP	Neutro_biased_GMP	1
			A0_GMP__BC0695_N01	-4.02548	2.61563	14511	0.657639	A0_GMP	A0	Tet2KO	GMP	Neutro_biased_GMP	1
			A0_GMP__BC0696_N03	-4.62528	1.13481	16033	0.614108	A0_GMP	A0	Tet2KO	GMP	HSC_and_early_progenitors	4
			A0_GMP__BC0697_N01	-4.6107	2.79274	14481	0.629929	A0_GMP	A0	Tet2KO	GMP	Neutro_biased_GMP	1
			A0_GMP__BC0698_N02	-4.16261	1.74106	16936	0.650921	A0_GMP	A0	Tet2KO	GMP	Baso_progenitors	11
			A0_GMP__BC0699_N01	-4.37973	1.6537	14473	0.658744	A0_GMP	A0	Tet2KO	GMP	HSC_and_early_progenitors	4
			A0_GMP__BC0700_N01	-3.29521	3.02087	14471	0.672656	A0_GMP	A0	Tet2KO	GMP	Mono_biased_GMP_1	7
			A0_GMP__BC0701_N01	-2.62451	4.30342	14469	0.609441	A0_GMP	A0	Tet2KO	GMP	Mono_biased_GMP_1	7
			A0_GMP__BC0702_N02	-3.75103	2.43586	18223	0.647698	A0_GMP	A0	Tet2KO	GMP	Neutro_biased_GMP	1
			A0_GMP__BC0703_N01	0.116396	-4.98914	14437	0.604419	A0_GMP	A0	Tet2KO	GMP	MEP_progenitors	6
			A0_GMP__BC0704_N01	-4.62066	2.84492	14432	0.655973	A0_GMP	A0	Tet2KO	GMP	Neutro_biased_GMP	1
			A0_GMP__BC0705_N01	-4.39286	1.28131	14414	0.65367	A0_GMP	A0	Tet2KO	GMP	HSC_and_early_progenitors	4
			A0_GMP__BC0706_N01	-3.06034	2.99581	14368	0.627436	A0_GMP	A0	Tet2KO	GMP	Neutro_biased_GMP	1
			A0_GMP__BC0707_N01	-4.68706	0.597919	14350	0.626411	A0_GMP	A0	Tet2KO	GMP	HSC_and_early_progenitors	4
			A0_GMP__BC0708_N01	-3.41768	3.00001	14342	0.620834	A0_GMP	A0	Tet2KO	GMP	Neutro_biased_GMP	1
			A0_GMP__BC0709_N01	-3.55515	3.27083	14323	0.630943	A0_GMP	A0	Tet2KO	GMP	Neutro_biased_GMP	1
			A0_GMP__BC0710_N02	-1.63119	3.66385	19745	0.68154	A0_GMP	A0	Tet2KO	GMP	Mono_biased_GMP_1	7
			A0_GMP__BC0711_N01	-4.00643	2.76183	14253	0.649477	A0_GMP	A0	Tet2KO	GMP	Neutro_biased_GMP	1
			A0_GMP__BC0712_N01	-0.440907	4.6965	14248	0.612296	A0_GMP	A0	Tet2KO	GMP	Mono_biased_GMP_1	7
			A0_GMP__BC0713_N01	-4.62721	2.37096	14241	0.620462	A0_GMP	A0	Tet2KO	GMP	Neutro_biased_GMP	1
			A0_GMP__BC0714_N01	-1.72988	3.93396	14211	0.660193	A0_GMP	A0	Tet2KO	GMP	Mono_biased_GMP_1	7
			A0_GMP__BC0715_N01	-0.728712	3.88588	14192	0.662768	A0_GMP	A0	Tet2KO	GMP	Mono_biased_GMP_2	13
			A0_GMP__BC0716_N02	-1.74554	3.94534	16545	0.641704	A0_GMP	A0	Tet2KO	GMP	Mono_biased_GMP_1	7
			A0_GMP__BC0717_N02	-0.914279	4.01234	22117	0.644843	A0_GMP	A0	Tet2KO	GMP	Mono_biased_GMP_2	13
			A0_GMP__BC0718_N01	-4.06147	2.56948	14185	0.666197	A0_GMP	A0	Tet2KO	GMP	Neutro_biased_GMP	1
			A0_GMP__BC0719_N02	-4.5358	1.80155	19623	0.622586	A0_GMP	A0	Tet2KO	GMP	HSC_and_early_progenitors	4
			A0_GMP__BC0720_N01	-0.858883	4.99938	14168	0.585404	A0_GMP	A0	Tet2KO	GMP	Mono_biased_GMP_1	7
			A0_GMP__BC0721_N01	-3.02037	1.90481	14145	0.707953	A0_GMP	A0	Tet2KO	GMP	Neutro_biased_GMP	1
			A0_GMP__BC0722_N01	-3.74849	2.9325	14146	0.658773	A0_GMP	A0	Tet2KO	GMP	Neutro_biased_GMP	1
			A0_GMP__BC0723_N02	-3.19383	-1.9664	22389	0.65291	A0_GMP	A0	Tet2KO	GMP	Baso_progenitors	11
			A0_GMP__BC0724_N01	-2.18216	-3.09124	14123	0.609431	A0_GMP	A0	Tet2KO	GMP	Baso_progenitors	11
			A0_GMP__BC0725_N01	-4.66501	-1.93713	14101	0.570101	A0_GMP	A0	Tet2KO	GMP	Mk_progenitors	2
			A0_GMP__BC0726_N01	-4.03948	3.33008	14103	0.589804	A0_GMP	A0	Tet2KO	GMP	Neutro_biased_GMP	1
			A0_GMP__BC0727_N02	-2.30155	4.11382	17039	0.63384	A0_GMP	A0	Tet2KO	GMP	Mono_biased_GMP_1	7
			A0_GMP__BC0728_N02	-2.90384	-1.61733	19903	0.62674	A0_GMP	A0	Tet2KO	GMP	Baso_progenitors	11
			A0_GMP__BC0729_N01	-0.830241	5.11732	14090	0.63648	A0_GMP	A0	Tet2KO	GMP	Mono_biased_GMP_1	7
			A0_GMP__BC0730_N02	-4.61329	0.124754	19476	0.612035	A0_GMP	A0	Tet2KO	GMP	HSC_and_early_progenitors	4
			A0_GMP__BC0731_N01	-0.913507	5.37159	14078	0.532249	A0_GMP	A0	Tet2KO	GMP	Mono_biased_GMP_1	7
			A0_GMP__BC0732_N02	-4.48673	2.73194	15466	0.645222	A0_GMP	A0	Tet2KO	GMP	Neutro_biased_GMP	1
			A0_GMP__BC0733_N01	-2.45475	3.84789	14041	0.620469	A0_GMP	A0	Tet2KO	GMP	Mono_biased_GMP_1	7
			A0_GMP__BC0734_N01	-2.51831	3.76795	14026	0.627192	A0_GMP	A0	Tet2KO	GMP	Mono_biased_GMP_1	7
			A0_GMP__BC0735_N01	-3.06189	2.32464	13964	0.687554	A0_GMP	A0	Tet2KO	GMP	Neutro_biased_GMP	1
			A0_GMP__BC0736_N02	-4.02139	2.5889	20005	0.616346	A0_GMP	A0	Tet2KO	GMP	Neutro_biased_GMP	1
			A0_GMP__BC0737_N01	-2.50906	3.70172	13940	0.702511	A0_GMP	A0	Tet2KO	GMP	Mono_biased_GMP_1	7
			A0_GMP__BC0738_N01	-4.70812	-0.289184	13938	0.640623	A0_GMP	A0	Tet2KO	GMP	HSC_and_early_progenitors	4
			A0_GMP__BC0739_N01	-1.37835	4.50163	13939	0.62917	A0_GMP	A0	Tet2KO	GMP	Mono_biased_GMP_1	7
			A0_GMP__BC0740_N02	-3.70689	2.82313	14667	0.633395	A0_GMP	A0	Tet2KO	GMP	Neutro_biased_GMP	1
			A0_GMP__BC0741_N01	-2.30276	4.06706	13931	0.661403	A0_GMP	A0	Tet2KO	GMP	Mono_biased_GMP_1	7
			A0_GMP__BC0742_N01	-3.20684	2.62998	13926	0.67076	A0_GMP	A0	Tet2KO	GMP	Neutro_biased_GMP	1
			A0_GMP__BC0743_N01	-3.00678	3.10975	13923	0.605617	A0_GMP	A0	Tet2KO	GMP	Neutro_biased_GMP	1
			A0_GMP__BC0744_N01	-2.22157	-3.08536	13917	0.608967	A0_GMP	A0	Tet2KO	GMP	Baso_progenitors	11
			A0_GMP__BC0745_N01	-1.24965	2.93582	13915	0.636004	A0_GMP	A0	Tet2KO	GMP	Mono_biased_GMP_2	13
			A0_GMP__BC0746_N02	-4.86716	0.382329	22064	0.542785	A0_GMP	A0	Tet2KO	GMP	HSC_and_early_progenitors	4
			A0_GMP__BC0747_N01	0.056977	4.36122	13897	0.665539	A0_GMP	A0	Tet2KO	GMP	Monocytes	9
			A0_GMP__BC0748_N02	-0.0323027	3.94757	15236	0.672224	A0_GMP	A0	Tet2KO	GMP	Monocytes	9
			A0_GMP__BC0749_N02	-4.67957	-2.10427	14960	0.594051	A0_GMP	A0	Tet2KO	GMP	Mk_progenitors	2
			A0_GMP__BC0750_N02	-4.48619	1.91944	14547	0.642263	A0_GMP	A0	Tet2KO	GMP	HSC_and_early_progenitors	4
			A0_GMP__BC0751_N02	-0.738719	5.0169	21038	0.596397	A0_GMP	A0	Tet2KO	GMP	Mono_biased_GMP_1	7
			A0_GMP__BC0752_N02	-2.70471	4.16447	20374	0.636988	A0_GMP	A0	Tet2KO	GMP	Mono_biased_GMP_1	7
			A0_GMP__BC0753_N01	-2.64949	3.03188	13849	0.681854	A0_GMP	A0	Tet2KO	GMP	Neutro_biased_GMP	1
			A0_GMP__BC0754_N02	-0.835908	4.31393	16552	0.639983	A0_GMP	A0	Tet2KO	GMP	Mono_biased_GMP_1	7
			A0_GMP__BC0755_N02	-0.0464095	4.22107	16719	0.607752	A0_GMP	A0	Tet2KO	GMP	Mono_biased_GMP_1	7
			A0_GMP__BC0756_N01	-4.28685	2.90902	13825	0.652514	A0_GMP	A0	Tet2KO	GMP	Neutro_biased_GMP	1
			A0_GMP__BC0757_N01	-4.51557	1.55277	13812	0.648422	A0_GMP	A0	Tet2KO	GMP	HSC_and_early_progenitors	4
			A0_GMP__BC0758_N01	-4.69649	0.784788	13815	0.575968	A0_GMP	A0	Tet2KO	GMP	HSC_and_early_progenitors	4
			A0_GMP__BC0759_N02	-4.8726	1.01946	22360	0.528041	A0_GMP	A0	Tet2KO	GMP	HSC_and_early_progenitors	4
			A0_GMP__BC0760_N02	-0.884013	4.41502	14457	0.607249	A0_GMP	A0	Tet2KO	GMP	Mono_biased_GMP_1	7
			A0_GMP__BC0761_N02	-0.963937	4.71276	17906	0.640847	A0_GMP	A0	Tet2KO	GMP	Mono_biased_GMP_1	7
			A0_GMP__BC0762_N01	-2.72883	2.87128	13767	0.636304	A0_GMP	A0	Tet2KO	GMP	Neutro_biased_GMP	1
			A0_GMP__BC0763_N02	-0.887952	4.53185	18234	0.624328	A0_GMP	A0	Tet2KO	GMP	Mono_biased_GMP_1	7
			A0_GMP__BC0764_N02	-3.57014	3.07326	15458	0.627119	A0_GMP	A0	Tet2KO	GMP	Neutro_biased_GMP	1
			A0_GMP__BC0765_N01	-1.09596	5.40464	13753	0.519232	A0_GMP	A0	Tet2KO	GMP	Mono_biased_GMP_1	7
			A0_GMP__BC0766_N01	-0.668395	4.22035	13748	0.624745	A0_GMP	A0	Tet2KO	GMP	Mono_biased_GMP_1	7
			A0_GMP__BC0767_N01	-4.29038	1.68203	13731	0.658656	A0_GMP	A0	Tet2KO	GMP	HSC_and_early_progenitors	4
			A0_GMP__BC0768_N01	-4.73586	2.45194	13726	0.658896	A0_GMP	A0	Tet2KO	GMP	HSC_and_early_progenitors	4
			A0_GMP__BC0769_N02	-4.50149	3.10482	15232	0.538669	A0_GMP	A0	Tet2KO	GMP	Neutro_biased_GMP	1
			A0_GMP__BC0770_N01	-3.16743	-1.912	13702	0.635528	A0_GMP	A0	Tet2KO	GMP	Baso_progenitors	11
			A0_GMP__BC0771_N02	-0.882403	3.78723	15345	0.605344	A0_GMP	A0	Tet2KO	GMP	Mono_biased_GMP_2	13
			A0_GMP__BC0772_N02	-3.46845	3.34399	14319	0.616803	A0_GMP	A0	Tet2KO	GMP	Neutro_biased_GMP	1
			A0_GMP__BC0773_N02	-0.651948	5.01316	21527	0.610629	A0_GMP	A0	Tet2KO	GMP	Mono_biased_GMP_1	7
			A0_GMP__BC0774_N01	-1.96521	-3.46391	13659	0.647485	A0_GMP	A0	Tet2KO	GMP	Mk_progenitors	2
			A0_GMP__BC0775_N02	-2.38984	3.96399	16950	0.640531	A0_GMP	A0	Tet2KO	GMP	Mono_biased_GMP_1	7
			A0_GMP__BC0776_N01	-2.01941	-3.36618	13648	0.624927	A0_GMP	A0	Tet2KO	GMP	Mk_progenitors	2
			A0_GMP__BC0777_N03	-3.15625	-1.75761	15547	0.632148	A0_GMP	A0	Tet2KO	GMP	Baso_progenitors	11
			A0_GMP__BC0778_N01	-0.72905	5.18641	13608	0.563713	A0_GMP	A0	Tet2KO	GMP	Mono_biased_GMP_1	7
			A0_GMP__BC0779_N02	-4.18466	3.17262	13778	0.633038	A0_GMP	A0	Tet2KO	GMP	Neutro_biased_GMP	1
			A0_GMP__BC0780_N01	-1.74089	-3.89703	13591	0.605769	A0_GMP	A0	Tet2KO	GMP	Mk_progenitors	2
			A0_GMP__BC0781_N02	-2.16527	3.74535	14069	0.648589	A0_GMP	A0	Tet2KO	GMP	Mono_biased_GMP_1	7
			A0_GMP__BC0782_N02	-4.69417	-2.20313	17004	0.591743	A0_GMP	A0	Tet2KO	GMP	Mk_progenitors	2
			A0_GMP__BC0783_N01	-4.25969	1.65422	13487	0.642915	A0_GMP	A0	Tet2KO	GMP	HSC_and_early_progenitors	4
			A0_GMP__BC0784_N01	-2.81001	3.22894	13461	0.662432	A0_GMP	A0	Tet2KO	GMP	Mono_biased_GMP_1	7
			A0_GMP__BC0785_N02	-0.746996	3.32742	13624	0.702951	A0_GMP	A0	Tet2KO	GMP	Mono_biased_GMP_2	13
			A0_GMP__BC0786_N01	-3.31528	2.0462	13450	0.633457	A0_GMP	A0	Tet2KO	GMP	Neutro_biased_GMP	1
			A0_GMP__BC0787_N01	-4.5352	2.39725	13446	0.649412	A0_GMP	A0	Tet2KO	GMP	Neutro_biased_GMP	1
			A0_GMP__BC0788_N01	-4.57741	-2.02821	13447	0.677028	A0_GMP	A0	Tet2KO	GMP	Mk_progenitors	2
			A0_GMP__BC0789_N02	-4.39597	2.06602	13649	0.607957	A0_GMP	A0	Tet2KO	GMP	HSC_and_early_progenitors	4
			A0_GMP__BC0790_N02	-2.5042	3.50875	16420	0.629111	A0_GMP	A0	Tet2KO	GMP	Mono_biased_GMP_1	7
			A0_GMP__BC0791_N02	-2.71472	3.01187	15410	0.644257	A0_GMP	A0	Tet2KO	GMP	Mono_biased_GMP_1	7
			A0_GMP__BC0792_N02	-4.66684	1.24301	19740	0.614083	A0_GMP	A0	Tet2KO	GMP	HSC_and_early_progenitors	4
			A0_GMP__BC0793_N01	-1.68981	3.67896	13393	0.621967	A0_GMP	A0	Tet2KO	GMP	Mono_biased_GMP_1	7
			A0_GMP__BC0794_N03	-0.582135	4.24837	20754	0.607546	A0_GMP	A0	Tet2KO	GMP	Mono_biased_GMP_1	7
			A0_GMP__BC0795_N01	-1.69871	4.44976	13363	0.631819	A0_GMP	A0	Tet2KO	GMP	Mono_biased_GMP_1	7
			A0_GMP__BC0796_N02	-4.83026	1.18312	20205	0.612967	A0_GMP	A0	Tet2KO	GMP	HSC_and_early_progenitors	4
			A0_GMP__BC0797_N01	-4.1425	2.90652	13343	0.626546	A0_GMP	A0	Tet2KO	GMP	Neutro_biased_GMP	1
			A0_GMP__BC0798_N02	-0.741121	4.65537	14292	0.653932	A0_GMP	A0	Tet2KO	GMP	Mono_biased_GMP_1	7
			A0_GMP__BC0799_N01	-2.29327	3.90254	13319	0.639312	A0_GMP	A0	Tet2KO	GMP	Mono_biased_GMP_1	7
			A0_GMP__BC0800_N01	-4.58043	2.01911	13318	0.653026	A0_GMP	A0	Tet2KO	GMP	HSC_and_early_progenitors	4
			A0_GMP__BC0801_N02	-3.98845	2.91291	15423	0.61324	A0_GMP	A0	Tet2KO	GMP	Neutro_biased_GMP	1
			A0_GMP__BC0802_N02	-4.54335	2.41315	14282	0.635205	A0_GMP	A0	Tet2KO	GMP	Neutro_biased_GMP	1
			A0_GMP__BC0803_N01	-1.30938	4.92293	13295	0.561264	A0_GMP	A0	Tet2KO	GMP	Mono_biased_GMP_1	7
			A0_GMP__BC0804_N01	-2.30718	2.41451	13292	0.636022	A0_GMP	A0	Tet2KO	GMP	Neutro_biased_GMP	1
			A0_GMP__BC0805_N02	-4.46763	1.74917	15188	0.669278	A0_GMP	A0	Tet2KO	GMP	HSC_and_early_progenitors	4
			A0_GMP__BC0806_N02	-0.777841	4.38535	18803	0.610966	A0_GMP	A0	Tet2KO	GMP	Mono_biased_GMP_1	7
			A0_GMP__BC0807_N02	-4.70733	-2.17805	20058	0.597567	A0_GMP	A0	Tet2KO	GMP	Mk_progenitors	2
			A0_GMP__BC0808_N01	-0.132143	3.12552	13257	0.702044	A0_GMP	A0	Tet2KO	GMP	Mono_biased_GMP_2	13
			A0_GMP__BC0809_N02	-2.13035	2.80314	16480	0.681068	A0_GMP	A0	Tet2KO	GMP	Neutro_biased_GMP	1
			A0_GMP__BC0810_N01	-3.27913	3.37911	13238	0.611875	A0_GMP	A0	Tet2KO	GMP	Neutro_biased_GMP	1
			A0_GMP__BC0811_N01	-3.4629	2.96101	13235	0.594938	A0_GMP	A0	Tet2KO	GMP	Neutro_biased_GMP	1
			A0_GMP__BC0812_N02	-3.1803	3.01435	15087	0.651687	A0_GMP	A0	Tet2KO	GMP	Neutro_biased_GMP	1
			A0_GMP__BC0813_N01	-3.13017	-1.80304	13222	0.64249	A0_GMP	A0	Tet2KO	GMP	Baso_progenitors	11
			A0_GMP__BC0814_N02	-4.2721	1.59146	14023	0.658846	A0_GMP	A0	Tet2KO	GMP	HSC_and_early_progenitors	4
			A0_GMP__BC0815_N01	-4.41083	1.90833	13219	0.649595	A0_GMP	A0	Tet2KO	GMP	HSC_and_early_progenitors	4
			A0_GMP__BC0816_N01	-1.15863	4.73312	13163	0.590443	A0_GMP	A0	Tet2KO	GMP	Mono_biased_GMP_1	7
			A0_GMP__BC0817_N02	-3.1427	3.26545	17187	0.643451	A0_GMP	A0	Tet2KO	GMP	Mono_biased_GMP_1	7
			A0_GMP__BC0818_N01	-0.996836	4.28277	13165	0.614356	A0_GMP	A0	Tet2KO	GMP	Mono_biased_GMP_1	7
			A0_GMP__BC0819_N02	-0.903214	4.86358	21210	0.617445	A0_GMP	A0	Tet2KO	GMP	Mono_biased_GMP_1	7
			A0_GMP__BC0820_N02	-0.508117	4.68732	19624	0.558857	A0_GMP	A0	Tet2KO	GMP	Mono_biased_GMP_1	7
			A0_GMP__BC0821_N02	-4.44179	1.50398	15436	0.664226	A0_GMP	A0	Tet2KO	GMP	HSC_and_early_progenitors	4
			A0_GMP__BC0822_N02	-0.972698	4.61648	21486	0.637904	A0_GMP	A0	Tet2KO	GMP	Mono_biased_GMP_1	7
			A0_GMP__BC0823_N01	-4.15718	2.89724	13146	0.678914	A0_GMP	A0	Tet2KO	GMP	Neutro_biased_GMP	1
			A0_GMP__BC0824_N02	-2.2188	4.27421	13750	0.655927	A0_GMP	A0	Tet2KO	GMP	Mono_biased_GMP_1	7
			A0_GMP__BC0825_N02	-4.35069	1.04156	17801	0.699624	A0_GMP	A0	Tet2KO	GMP	HSC_and_early_progenitors	4
			A0_GMP__BC0826_N02	-4.7345	-2.14674	19472	0.541393	A0_GMP	A0	Tet2KO	GMP	Mk_progenitors	2
			A0_GMP__BC0827_N01	-4.82061	2.43783	13087	0.56132	A0_GMP	A0	Tet2KO	GMP	HSC_and_early_progenitors	4
			A0_GMP__BC0828_N02	-2.27981	2.54703	13224	0.6219	A0_GMP	A0	Tet2KO	GMP	Neutro_biased_GMP	1
			A0_GMP__BC0829_N01	-4.6327	0.375565	13089	0.604706	A0_GMP	A0	Tet2KO	GMP	HSC_and_early_progenitors	4
			A0_GMP__BC0830_N01	-1.33736	2.46446	13082	0.652652	A0_GMP	A0	Tet2KO	GMP	Neutro_biased_GMP	1
			A0_GMP__BC0831_N01	-3.07954	3.013	13050	0.657701	A0_GMP	A0	Tet2KO	GMP	Neutro_biased_GMP	1
			A0_GMP__BC0832_N02	-2.08961	4.20362	14482	0.658749	A0_GMP	A0	Tet2KO	GMP	Mono_biased_GMP_1	7
			A0_GMP__BC0833_N02	-4.69779	-2.03236	18723	0.582439	A0_GMP	A0	Tet2KO	GMP	Mk_progenitors	2
			A0_GMP__BC0834_N02	-4.1648	3.16132	14912	0.660005	A0_GMP	A0	Tet2KO	GMP	Neutro_biased_GMP	1
			A0_GMP__BC0835_N02	-1.09762	5.20196	15326	0.628866	A0_GMP	A0	Tet2KO	GMP	Mono_biased_GMP_1	7
			A0_GMP__BC0836_N02	-3.51946	1.48066	15908	0.647724	A0_GMP	A0	Tet2KO	GMP	Neutro_biased_GMP	1
			A0_GMP__BC0837_N01	-1.02932	4.62941	13014	0.636622	A0_GMP	A0	Tet2KO	GMP	Mono_biased_GMP_1	7
			A0_GMP__BC0838_N02	-4.01508	2.25471	19118	0.624019	A0_GMP	A0	Tet2KO	GMP	Neutro_biased_GMP	1
			A0_GMP__BC0839_N01	-4.63276	0.777901	12990	0.616859	A0_GMP	A0	Tet2KO	GMP	HSC_and_early_progenitors	4
			A0_GMP__BC0840_N01	-4.26288	2.94899	12956	0.671349	A0_GMP	A0	Tet2KO	GMP	Neutro_biased_GMP	1
			A0_GMP__BC0841_N01	-1.74416	-3.89647	12953	0.61839	A0_GMP	A0	Tet2KO	GMP	Mk_progenitors	2
			A0_GMP__BC0842_N01	-3.72904	1.82796	12940	0.703787	A0_GMP	A0	Tet2KO	GMP	Neutro_biased_GMP	1
			A0_GMP__BC0843_N01	-4.46286	2.32821	12935	0.64855	A0_GMP	A0	Tet2KO	GMP	HSC_and_early_progenitors	4
			A0_GMP__BC0844_N01	-3.23823	-1.44629	12933	0.641151	A0_GMP	A0	Tet2KO	GMP	Baso_progenitors	11
			A0_GMP__BC0845_N01	-2.64556	2.18297	12932	0.612048	A0_GMP	A0	Tet2KO	GMP	Neutro_biased_GMP	1
			A0_GMP__BC0846_N01	-2.03595	4.04664	12923	0.648301	A0_GMP	A0	Tet2KO	GMP	Mono_biased_GMP_1	7
			A0_GMP__BC0847_N02	-1.04147	4.394	14625	0.658051	A0_GMP	A0	Tet2KO	GMP	Mono_biased_GMP_1	7
			A0_GMP__BC0848_N02	-4.6327	-2.15629	20098	0.619166	A0_GMP	A0	Tet2KO	GMP	Mk_progenitors	2
			A0_GMP__BC0849_N01	-2.52122	3.56948	12909	0.642885	A0_GMP	A0	Tet2KO	GMP	Mono_biased_GMP_1	7
			A0_GMP__BC0850_N01	-4.08406	1.60588	12905	0.657265	A0_GMP	A0	Tet2KO	GMP	HSC_and_early_progenitors	4
			A0_GMP__BC0851_N02	-0.252772	4.33804	15206	0.685256	A0_GMP	A0	Tet2KO	GMP	Mono_biased_GMP_1	7
			A0_GMP__BC0852_N01	-4.21176	0.966733	12899	0.659353	A0_GMP	A0	Tet2KO	GMP	HSC_and_early_progenitors	4
			A0_GMP__BC0853_N01	-4.20472	2.09137	12895	0.656844	A0_GMP	A0	Tet2KO	GMP	HSC_and_early_progenitors	4
			A0_GMP__BC0854_N01	-4.43933	1.00881	12896	0.660282	A0_GMP	A0	Tet2KO	GMP	HSC_and_early_progenitors	4
			A0_GMP__BC0855_N01	-3.05827	3.86907	12884	0.626281	A0_GMP	A0	Tet2KO	GMP	Mono_biased_GMP_1	7
			A0_GMP__BC0856_N02	-2.56277	3.97086	15679	0.65221	A0_GMP	A0	Tet2KO	GMP	Mono_biased_GMP_1	7
			A0_GMP__BC0857_N01	-4.46677	1.00108	12878	0.661671	A0_GMP	A0	Tet2KO	GMP	HSC_and_early_progenitors	4
			A0_GMP__BC0858_N01	-2.75302	3.27202	12880	0.638665	A0_GMP	A0	Tet2KO	GMP	HSC_and_early_progenitors	4
			A0_GMP__BC0859_N01	-4.44866	3.31908	12875	0.513553	A0_GMP	A0	Tet2KO	GMP	Neutro_biased_GMP	1
			A0_GMP__BC0860_N02	-4.20955	2.33494	15859	0.656851	A0_GMP	A0	Tet2KO	GMP	HSC_and_early_progenitors	4
			A0_GMP__BC0861_N02	-1.37676	4.0761	16679	0.650039	A0_GMP	A0	Tet2KO	GMP	Mono_biased_GMP_1	7
			A0_GMP__BC0862_N02	-0.712634	4.04595	14223	0.675807	A0_GMP	A0	Tet2KO	GMP	Mono_biased_GMP_1	7
			A0_GMP__BC0863_N01	-4.65999	2.61312	12870	0.617016	A0_GMP	A0	Tet2KO	GMP	Neutro_biased_GMP	1
			A0_GMP__BC0864_N02	-3.69723	2.9113	17871	0.63673	A0_GMP	A0	Tet2KO	GMP	Neutro_biased_GMP	1
			A0_GMP__BC0865_N01	-3.56922	3.07732	12816	0.630228	A0_GMP	A0	Tet2KO	GMP	Neutro_biased_GMP	1
			A0_GMP__BC0866_N02	-3.61148	2.98402	15721	0.654157	A0_GMP	A0	Tet2KO	GMP	Neutro_biased_GMP	1
			A0_GMP__BC0867_N01	-4.48146	2.11412	12795	0.639156	A0_GMP	A0	Tet2KO	GMP	HSC_and_early_progenitors	4
			A0_GMP__BC0868_N01	-3.67527	2.56746	12794	0.639753	A0_GMP	A0	Tet2KO	GMP	Neutro_biased_GMP	1
			A0_GMP__BC0869_N01	-3.00613	-1.67986	12788	0.663982	A0_GMP	A0	Tet2KO	GMP	Baso_progenitors	11
			A0_GMP__BC0870_N01	-0.764148	4.16571	12786	0.634053	A0_GMP	A0	Tet2KO	GMP	Mono_biased_GMP_1	7
			A0_GMP__BC0871_N01	-1.85267	4.03492	12779	0.652946	A0_GMP	A0	Tet2KO	GMP	Mono_biased_GMP_1	7
			A0_GMP__BC0872_N01	-4.18074	1.31341	12771	0.623992	A0_GMP	A0	Tet2KO	GMP	HSC_and_early_progenitors	4
			A0_GMP__BC0873_N02	-2.97408	2.80567	20466	0.679029	A0_GMP	A0	Tet2KO	GMP	Neutro_biased_GMP	1
			A0_GMP__BC0874_N01	-4.30698	1.57361	12747	0.642896	A0_GMP	A0	Tet2KO	GMP	HSC_and_early_progenitors	4
			A0_GMP__BC0875_N01	-2.29836	2.34971	12746	0.635415	A0_GMP	A0	Tet2KO	GMP	Neutro_biased_GMP	1
			A0_GMP__BC0876_N01	-2.54777	3.94278	12731	0.60333	A0_GMP	A0	Tet2KO	GMP	Mono_biased_GMP_1	7
			A0_GMP__BC0877_N01	-3.01088	3.32141	12727	0.635656	A0_GMP	A0	Tet2KO	GMP	Mono_biased_GMP_1	7
			A0_GMP__BC0878_N02	-0.893308	4.9432	18755	0.623407	A0_GMP	A0	Tet2KO	GMP	Mono_biased_GMP_1	7
			A0_GMP__BC0879_N02	-3.95706	2.89331	13435	0.621064	A0_GMP	A0	Tet2KO	GMP	Neutro_biased_GMP	1
			A0_GMP__BC0880_N02	-1.83458	3.79353	16642	0.626968	A0_GMP	A0	Tet2KO	GMP	Mono_biased_GMP_1	7
			A0_GMP__BC0881_N01	-3.48916	2.33118	12706	0.661341	A0_GMP	A0	Tet2KO	GMP	Neutro_biased_GMP	1
			A0_GMP__BC0882_N01	-4.65214	1.30217	12698	0.648449	A0_GMP	A0	Tet2KO	GMP	HSC_and_early_progenitors	4
			A0_GMP__BC0883_N01	-4.5144	3.23151	12705	0.616293	A0_GMP	A0	Tet2KO	GMP	Neutro_biased_GMP	1
			A0_GMP__BC0884_N02	-2.42888	4.28667	19930	0.632514	A0_GMP	A0	Tet2KO	GMP	Mono_biased_GMP_1	7
			A0_GMP__BC0885_N01	-2.96285	2.23923	12681	0.616197	A0_GMP	A0	Tet2KO	GMP	Neutro_biased_GMP	1
			A0_GMP__BC0886_N02	-4.32384	-1.82744	17466	0.568991	A0_GMP	A0	Tet2KO	GMP	Mk_progenitors	2
			A0_GMP__BC0887_N01	-3.14665	-1.80399	12660	0.624882	A0_GMP	A0	Tet2KO	GMP	Baso_progenitors	11
			A0_GMP__BC0888_N02	-1.09486	4.39546	20774	0.61163	A0_GMP	A0	Tet2KO	GMP	Mono_biased_GMP_1	7
			A0_GMP__BC0889_N02	-1.04983	4.67215	14376	0.637938	A0_GMP	A0	Tet2KO	GMP	Mono_biased_GMP_1	7
			A0_GMP__BC0890_N02	-3.69241	2.82509	20801	0.603625	A0_GMP	A0	Tet2KO	GMP	Neutro_biased_GMP	1
			A0_GMP__BC0891_N02	-4.14887	2.85276	14104	0.633225	A0_GMP	A0	Tet2KO	GMP	Neutro_biased_GMP	1
			A0_GMP__BC0892_N01	-2.40329	3.09074	12641	0.650423	A0_GMP	A0	Tet2KO	GMP	Mono_biased_GMP_1	7
			A0_GMP__BC0893_N01	-0.861406	3.81659	12631	0.637479	A0_GMP	A0	Tet2KO	GMP	Mono_biased_GMP_2	13
			A0_GMP__BC0894_N02	-3.2363	3.0811	17434	0.661696	A0_GMP	A0	Tet2KO	GMP	Neutro_biased_GMP	1
			A0_GMP__BC0895_N01	-3.12262	2.77495	12600	0.688413	A0_GMP	A0	Tet2KO	GMP	Neutro_biased_GMP	1
			A0_GMP__BC0896_N02	-3.15361	3.91334	19137	0.632858	A0_GMP	A0	Tet2KO	GMP	Mono_biased_GMP_1	7
			A0_GMP__BC0897_N02	-3.5621	3.29618	17951	0.626316	A0_GMP	A0	Tet2KO	GMP	Neutro_biased_GMP	1
			A0_GMP__BC0898_N02	-4.53184	1.33456	16278	0.640128	A0_GMP	A0	Tet2KO	GMP	HSC_and_early_progenitors	4
			A0_GMP__BC0899_N01	-4.11987	3.01001	12583	0.651196	A0_GMP	A0	Tet2KO	GMP	Neutro_biased_GMP	1
			A0_GMP__BC0900_N01	-4.02466	1.36089	12555	0.644524	A0_GMP	A0	Tet2KO	GMP	HSC_and_early_progenitors	4
			A0_GMP__BC0901_N01	-4.08306	2.6117	12534	0.636668	A0_GMP	A0	Tet2KO	GMP	Neutro_biased_GMP	1
			A0_GMP__BC0902_N02	-3.98797	3.09821	18722	0.616387	A0_GMP	A0	Tet2KO	GMP	Neutro_biased_GMP	1
			A0_GMP__BC0903_N01	-1.56663	3.45255	12529	0.625349	A0_GMP	A0	Tet2KO	GMP	Mono_biased_GMP_2	13
			A0_GMP__BC0904_N02	-4.77075	1.55316	14202	0.664906	A0_GMP	A0	Tet2KO	GMP	HSC_and_early_progenitors	4
			A0_GMP__BC0905_N02	-3.3217	-1.58551	18749	0.6179	A0_GMP	A0	Tet2KO	GMP	Baso_progenitors	11
			A0_GMP__BC0906_N02	-3.42446	3.27421	14406	0.645981	A0_GMP	A0	Tet2KO	GMP	Neutro_biased_GMP	1
			A0_GMP__BC0907_N01	-4.02345	1.84742	12501	0.650988	A0_GMP	A0	Tet2KO	GMP	HSC_and_early_progenitors	4
			A0_GMP__BC0908_N01	-2.30376	3.60086	12494	0.668241	A0_GMP	A0	Tet2KO	GMP	Mono_biased_GMP_1	7
			A0_GMP__BC0909_N02	-2.25666	3.94761	12604	0.640828	A0_GMP	A0	Tet2KO	GMP	Mono_biased_GMP_1	7
			A0_GMP__BC0910_N01	-4.41979	3.24837	12480	0.62484	A0_GMP	A0	Tet2KO	GMP	Neutro_biased_GMP	1
			A0_GMP__BC0911_N03	-4.71742	1.40201	19800	0.609596	A0_GMP	A0	Tet2KO	GMP	HSC_and_early_progenitors	4
			A0_GMP__BC0912_N02	-0.615406	5.35022	18788	0.60512	A0_GMP	A0	Tet2KO	GMP	Mono_biased_GMP_1	7
			A0_GMP__BC0913_N02	-4.35899	1.5711	15425	0.657893	A0_GMP	A0	Tet2KO	GMP	HSC_and_early_progenitors	4
			A0_GMP__BC0914_N01	-0.826256	3.87769	12461	0.609582	A0_GMP	A0	Tet2KO	GMP	Mono_biased_GMP_2	13
			A0_GMP__BC0915_N01	-4.47799	3.09919	12459	0.629023	A0_GMP	A0	Tet2KO	GMP	Neutro_biased_GMP	1
			A0_GMP__BC0916_N01	-1.95021	2.70953	12449	0.683669	A0_GMP	A0	Tet2KO	GMP	Mono_biased_GMP_2	13
			A0_GMP__BC0917_N01	-2.29082	2.77651	12439	0.638878	A0_GMP	A0	Tet2KO	GMP	Mono_biased_GMP_2	13
			A0_GMP__BC0918_N01	-0.781912	3.48206	12438	0.606126	A0_GMP	A0	Tet2KO	GMP	Mono_biased_GMP_2	13
			A0_GMP__BC0919_N01	-3.74585	2.63318	12433	0.613046	A0_GMP	A0	Tet2KO	GMP	Neutro_biased_GMP	1
			A0_GMP__BC0920_N01	-3.457	2.78267	12433	0.627363	A0_GMP	A0	Tet2KO	GMP	Neutro_biased_GMP	1
			A0_GMP__BC0921_N02	-4.74903	2.22986	20284	0.613735	A0_GMP	A0	Tet2KO	GMP	HSC_and_early_progenitors	4
			A0_GMP__BC0922_N02	-0.667511	4.86579	19555	0.633444	A0_GMP	A0	Tet2KO	GMP	Mono_biased_GMP_1	7
			A0_GMP__BC0923_N02	-1.07582	4.85382	14512	0.624518	A0_GMP	A0	Tet2KO	GMP	Mono_biased_GMP_1	7
			A0_GMP__BC0924_N02	-4.16668	0.974141	12461	0.646176	A0_GMP	A0	Tet2KO	GMP	HSC_and_early_progenitors	4
			A0_GMP__BC0925_N01	-4.47527	1.1738	12384	0.668362	A0_GMP	A0	Tet2KO	GMP	HSC_and_early_progenitors	4
			A0_GMP__BC0926_N02	-1.28074	4.19703	18436	0.653667	A0_GMP	A0	Tet2KO	GMP	Mono_biased_GMP_1	7
			A0_GMP__BC0927_N02	-4.54684	2.38571	18376	0.581411	A0_GMP	A0	Tet2KO	GMP	Neutro_biased_GMP	1
			A0_GMP__BC0928_N02	-2.98254	2.6907	13000	0.668923	A0_GMP	A0	Tet2KO	GMP	Neutro_biased_GMP	1
			A0_GMP__BC0929_N01	-4.45908	3.24305	12337	0.555727	A0_GMP	A0	Tet2KO	GMP	Neutro_biased_GMP	1
			A0_GMP__BC0930_N01	-3.88281	2.34386	12336	0.655642	A0_GMP	A0	Tet2KO	GMP	Neutro_biased_GMP	1
			A0_GMP__BC0931_N02	-2.34466	4.11117	15672	0.623979	A0_GMP	A0	Tet2KO	GMP	Mono_biased_GMP_1	7
			A0_GMP__BC0932_N02	-4.54912	1.61261	16149	0.657997	A0_GMP	A0	Tet2KO	GMP	HSC_and_early_progenitors	4
			A0_GMP__BC0933_N02	-3.23909	1.87182	13875	0.717045	A0_GMP	A0	Tet2KO	GMP	Neutro_biased_GMP	1
			A0_GMP__BC0934_N03	-4.52196	3.07349	19217	0.630483	A0_GMP	A0	Tet2KO	GMP	Neutro_biased_GMP	1
			A0_GMP__BC0935_N01	-3.49691	3.04737	12262	0.568667	A0_GMP	A0	Tet2KO	GMP	Neutro_biased_GMP	1
			A0_GMP__BC0936_N02	-3.92623	2.7165	16299	0.681146	A0_GMP	A0	Tet2KO	GMP	Neutro_biased_GMP	1
			A0_GMP__BC0937_N01	-1.72611	2.94638	12256	0.652252	A0_GMP	A0	Tet2KO	GMP	Mono_biased_GMP_2	13
			A0_GMP__BC0938_N01	-4.38371	2.35613	12252	0.630836	A0_GMP	A0	Tet2KO	GMP	Baso_progenitors	11
			A0_GMP__BC0939_N01	-1.49202	4.59898	12241	0.646271	A0_GMP	A0	Tet2KO	GMP	Mono_biased_GMP_1	7
			A0_GMP__BC0940_N01	-3.11922	-1.8419	12217	0.668904	A0_GMP	A0	Tet2KO	GMP	Baso_progenitors	11
			A0_GMP__BC0941_N01	-2.41279	-3.00676	12205	0.621303	A0_GMP	A0	Tet2KO	GMP	Baso_progenitors	11
			A0_GMP__BC0942_N01	-4.35011	2.99073	12207	0.648808	A0_GMP	A0	Tet2KO	GMP	Neutro_biased_GMP	1
			A0_GMP__BC0943_N01	-2.37521	3.96885	12201	0.593558	A0_GMP	A0	Tet2KO	GMP	Mono_biased_GMP_1	7
			A0_GMP__BC0944_N02	-1.13826	2.73809	16533	0.716446	A0_GMP	A0	Tet2KO	GMP	Mono_biased_GMP_2	13
			A0_GMP__BC0945_N01	-1.68011	4.64823	12191	0.613813	A0_GMP	A0	Tet2KO	GMP	Mono_biased_GMP_1	7
			A0_GMP__BC0946_N01	-4.41087	-2.04581	12178	0.623255	A0_GMP	A0	Tet2KO	GMP	Mk_progenitors	2
			A0_GMP__BC0947_N02	-4.78458	1.17014	12996	0.667744	A0_GMP	A0	Tet2KO	GMP	HSC_and_early_progenitors	4
			A0_GMP__BC0948_N02	-4.16635	1.55182	15647	0.623187	A0_GMP	A0	Tet2KO	GMP	HSC_and_early_progenitors	4
			A0_GMP__BC0949_N01	-4.19226	2.48274	12152	0.673387	A0_GMP	A0	Tet2KO	GMP	Neutro_biased_GMP	1
			A0_GMP__BC0950_N02	-4.20895	2.5778	15326	0.646157	A0_GMP	A0	Tet2KO	GMP	Neutro_biased_GMP	1
			A0_GMP__BC0951_N02	-4.04465	1.94718	13354	0.661674	A0_GMP	A0	Tet2KO	GMP	HSC_and_early_progenitors	4
			A0_GMP__BC0952_N01	-3.11901	2.06465	12099	0.688156	A0_GMP	A0	Tet2KO	GMP	Neutro_biased_GMP	1
			A0_GMP__BC0953_N01	-1.06165	4.39374	12081	0.663107	A0_GMP	A0	Tet2KO	GMP	Mono_biased_GMP_1	7
			A0_GMP__BC0954_N02	-4.01203	1.69551	14138	0.675838	A0_GMP	A0	Tet2KO	GMP	HSC_and_early_progenitors	4
			A0_GMP__BC0955_N01	-3.18375	-1.95075	12067	0.632469	A0_GMP	A0	Tet2KO	GMP	Baso_progenitors	11
			A0_GMP__BC0956_N02	-4.75216	-1.93132	18512	0.587457	A0_GMP	A0	Tet2KO	GMP	HSC_and_early_progenitors	4
			A0_GMP__BC0957_N02	-4.52575	0.25035	13547	0.630693	A0_GMP	A0	Tet2KO	GMP	HSC_and_early_progenitors	4
			A0_GMP__BC0958_N01	-3.29432	1.43755	12030	0.668163	A0_GMP	A0	Tet2KO	GMP	Neutro_biased_GMP	1
			A0_GMP__BC0959_N01	-4.87233	1.76247	12019	0.599052	A0_GMP	A0	Tet2KO	GMP	HSC_and_early_progenitors	4
			A0_GMP__BC0960_N01	-4.41749	3.24296	12005	0.59192	A0_GMP	A0	Tet2KO	GMP	Neutro_biased_GMP	1
			A0_GMP__BC0961_N02	-2.35641	4.13227	12249	0.644542	A0_GMP	A0	Tet2KO	GMP	Mono_biased_GMP_1	7
			A0_GMP__BC0962_N02	-4.07219	2.63482	12122	0.659297	A0_GMP	A0	Tet2KO	GMP	Neutro_biased_GMP	1
			A0_GMP__BC0963_N01	-0.149484	3.4476	11996	0.676976	A0_GMP	A0	Tet2KO	GMP	Mono_biased_GMP_2	13
			A0_GMP__BC0964_N02	-0.417258	5.00489	12919	0.60144	A0_GMP	A0	Tet2KO	GMP	Mono_biased_GMP_1	7
			A0_GMP__BC0965_N01	-2.05087	2.73909	11981	0.638428	A0_GMP	A0	Tet2KO	GMP	Neutro_biased_GMP	1
			A0_GMP__BC0966_N01	-3.13673	-1.29745	11977	0.658429	A0_GMP	A0	Tet2KO	GMP	Baso_progenitors	11
			A0_GMP__BC0967_N02	-1.76914	-3.84588	17140	0.644224	A0_GMP	A0	Tet2KO	GMP	Mk_progenitors	2
			A0_GMP__BC0968_N02	-4.38989	0.138185	12098	0.655232	A0_GMP	A0	Tet2KO	GMP	HSC_and_early_progenitors	4
			A0_GMP__BC0969_N02	-2.79235	2.20091	12602	0.668624	A0_GMP	A0	Tet2KO	GMP	Neutro_biased_GMP	1
			A0_GMP__BC0970_N02	-3.59259	1.28039	12319	0.656222	A0_GMP	A0	Tet2KO	GMP	Neutro_biased_GMP	1
			A0_GMP__BC0971_N01	-4.50685	-1.78071	11915	0.587998	A0_GMP	A0	Tet2KO	GMP	Mk_progenitors	2
			A0_GMP__BC0972_N01	-0.878541	3.82521	11913	0.609922	A0_GMP	A0	Tet2KO	GMP	Mono_biased_GMP_2	13
			A0_GMP__BC0973_N02	-4.5192	-2.08367	15403	0.625268	A0_GMP	A0	Tet2KO	GMP	Mk_progenitors	2
			A0_GMP__BC0974_N02	-3.13302	-1.57647	12560	0.630016	A0_GMP	A0	Tet2KO	GMP	Baso_progenitors	11
			A0_GMP__BC0975_N02	-4.57664	-1.95342	16948	0.622846	A0_GMP	A0	Tet2KO	GMP	Mk_progenitors	2
			A0_GMP__BC0976_N02	-3.26516	-1.75219	15939	0.626953	A0_GMP	A0	Tet2KO	GMP	Baso_progenitors	11
			A0_GMP__BC0977_N02	-3.76519	1.16688	13426	0.683673	A0_GMP	A0	Tet2KO	GMP	HSC_and_early_progenitors	4
			A0_GMP__BC0978_N02	-3.27406	3.36711	17624	0.61507	A0_GMP	A0	Tet2KO	GMP	Neutro_biased_GMP	1
			A0_GMP__BC0979_N01	-3.94761	1.23739	11863	0.618562	A0_GMP	A0	Tet2KO	GMP	HSC_and_early_progenitors	4
			A0_GMP__BC0980_N01	-3.17292	-2.18121	11864	0.648685	A0_GMP	A0	Tet2KO	GMP	Baso_progenitors	11
			A0_GMP__BC0981_N02	-0.462771	3.6233	19914	0.647434	A0_GMP	A0	Tet2KO	GMP	Mono_biased_GMP_2	13
			A0_GMP__BC0982_N01	-0.431553	3.94397	11855	0.671109	A0_GMP	A0	Tet2KO	GMP	Mono_biased_GMP_2	13
			A0_GMP__BC0983_N01	-3.03078	2.89269	11847	0.703132	A0_GMP	A0	Tet2KO	GMP	Neutro_biased_GMP	1
			A0_GMP__BC0984_N02	-3.60509	2.4547	15905	0.666771	A0_GMP	A0	Tet2KO	GMP	Neutro_biased_GMP	1
			A0_GMP__BC0985_N01	-2.13187	4.27853	11842	0.659264	A0_GMP	A0	Tet2KO	GMP	HSC_and_early_progenitors	4
			A0_GMP__BC0986_N02	-4.61753	0.855057	17689	0.643451	A0_GMP	A0	Tet2KO	GMP	HSC_and_early_progenitors	4
			A0_GMP__BC0987_N02	-4.34818	2.32667	13421	0.671559	A0_GMP	A0	Tet2KO	GMP	Neutro_biased_GMP	1
			A0_GMP__BC0988_N02	-4.14032	1.91098	13365	0.651478	A0_GMP	A0	Tet2KO	GMP	HSC_and_early_progenitors	4
			A0_GMP__BC0989_N01	-0.120202	2.35875	11808	0.702405	A0_GMP	A0	Tet2KO	GMP	Mono_biased_GMP_2	13
			A0_GMP__BC0990_N02	-4.67823	2.6076	16985	0.638681	A0_GMP	A0	Tet2KO	GMP	Neutro_biased_GMP	1
			A0_GMP__BC0991_N02	-4.39893	0.820889	12132	0.662545	A0_GMP	A0	Tet2KO	GMP	HSC_and_early_progenitors	4
			A0_GMP__BC0992_N02	-3.18788	-1.95112	15861	0.640691	A0_GMP	A0	Tet2KO	GMP	Baso_progenitors	11
			A0_GMP__BC0993_N02	-1.2295	2.48784	18753	0.713113	A0_GMP	A0	Tet2KO	GMP	Mono_biased_GMP_2	13
			A0_GMP__BC0994_N01	-3.31609	2.31232	11796	0.65429	A0_GMP	A0	Tet2KO	GMP	Neutro_biased_GMP	1
			A0_GMP__BC0995_N02	-4.58976	-1.87412	18432	0.628147	A0_GMP	A0	Tet2KO	GMP	Mk_progenitors	2
			A0_GMP__BC0996_N02	-0.568882	3.80643	14160	0.678884	A0_GMP	A0	Tet2KO	GMP	Mono_biased_GMP_2	13
			A0_GMP__BC0997_N01	-3.32121	-2.19903	11784	0.633232	A0_GMP	A0	Tet2KO	GMP	Baso_progenitors	11
			A0_GMP__BC0998_N01	-4.22194	3.15904	11767	0.627008	A0_GMP	A0	Tet2KO	GMP	Neutro_biased_GMP	1
			A0_GMP__BC0999_N02	-3.94149	2.00909	17772	0.655807	A0_GMP	A0	Tet2KO	GMP	Neutro_biased_GMP	1
			A0_GMP__BC1000_N02	-2.86025	2.55694	18945	0.642808	A0_GMP	A0	Tet2KO	GMP	Neutro_biased_GMP	1
			A0_GMP__BC1001_N02	-1.38987	4.80204	15913	0.615472	A0_GMP	A0	Tet2KO	GMP	Mono_biased_GMP_1	7
			A0_GMP__BC1002_N01	-4.37322	3.21973	11740	0.639097	A0_GMP	A0	Tet2KO	GMP	Neutro_biased_GMP	1
			A0_GMP__BC1003_N03	-4.41299	2.51419	20971	0.675218	A0_GMP	A0	Tet2KO	GMP	Neutro_biased_GMP	1
			A0_GMP__BC1004_N01	-3.15181	-1.9724	11676	0.655361	A0_GMP	A0	Tet2KO	GMP	Baso_progenitors	11
			A0_GMP__BC1005_N02	-4.46955	-1.95325	18003	0.634561	A0_GMP	A0	Tet2KO	GMP	Mk_progenitors	2
			A0_GMP__BC1006_N02	-3.13047	-1.9269	13954	0.626415	A0_GMP	A0	Tet2KO	GMP	Baso_progenitors	11
			A0_GMP__BC1007_N01	-1.58482	-4.12625	11658	0.569909	A0_GMP	A0	Tet2KO	GMP	Mk_progenitors	2
			A0_GMP__BC1008_N02	-4.42389	0.66905	17690	0.661278	A0_GMP	A0	Tet2KO	GMP	HSC_and_early_progenitors	4
			A0_GMP__BC1009_N02	-4.4215	-2.01682	18669	0.643687	A0_GMP	A0	Tet2KO	GMP	Mk_progenitors	2
			A0_GMP__BC1010_N01	-1.65764	3.57664	11646	0.672076	A0_GMP	A0	Tet2KO	GMP	Mono_biased_GMP_1	7
			A0_GMP__BC1011_N01	-3.3266	-1.73198	11646	0.616692	A0_GMP	A0	Tet2KO	GMP	Baso_progenitors	11
			A0_GMP__BC1012_N01	-0.850248	3.71747	11639	0.6626	A0_GMP	A0	Tet2KO	GMP	Mono_biased_GMP_2	13
			A0_GMP__BC1013_N01	-0.588639	4.25332	11627	0.63688	A0_GMP	A0	Tet2KO	GMP	Mono_biased_GMP_2	13
			A0_GMP__BC1014_N01	-1.13435	3.21129	11628	0.649983	A0_GMP	A0	Tet2KO	GMP	Mono_biased_GMP_2	13
			A0_GMP__BC1015_N01	-3.68122	2.8408	11622	0.622354	A0_GMP	A0	Tet2KO	GMP	Neutro_biased_GMP	1
			A0_GMP__BC1016_N02	-4.35553	0.822509	13858	0.641218	A0_GMP	A0	Tet2KO	GMP	HSC_and_early_progenitors	4
			A0_GMP__BC1017_N01	-0.487365	2.43848	11611	0.687107	A0_GMP	A0	Tet2KO	GMP	Mono_biased_GMP_2	13
			A0_GMP__BC1018_N02	-0.94905	4.71375	13625	0.625321	A0_GMP	A0	Tet2KO	GMP	Mono_biased_GMP_1	7
			A0_GMP__BC1019_N01	-1.75316	2.84711	11603	0.622339	A0_GMP	A0	Tet2KO	GMP	Mono_biased_GMP_2	13
			A0_GMP__BC1020_N01	-4.63479	-1.89952	11602	0.578521	A0_GMP	A0	Tet2KO	GMP	Mk_progenitors	2
			A0_GMP__BC1021_N01	-2.30791	-3.00014	11576	0.654285	A0_GMP	A0	Tet2KO	GMP	Baso_progenitors	11
			A0_GMP__BC1022_N02	-3.42592	1.87953	15755	0.68556	A0_GMP	A0	Tet2KO	GMP	Neutro_biased_GMP	1
			A0_GMP__BC1023_N01	-4.43416	0.640554	11542	0.662623	A0_GMP	A0	Tet2KO	GMP	HSC_and_early_progenitors	4
			A0_GMP__BC1024_N02	-2.26212	3.85716	12512	0.622283	A0_GMP	A0	Tet2KO	GMP	Mono_biased_GMP_1	7
			A0_GMP__BC1025_N02	-4.80898	1.28933	11716	0.614544	A0_GMP	A0	Tet2KO	GMP	HSC_and_early_progenitors	4
			A0_GMP__BC1026_N02	-1.60463	3.2968	16716	0.698732	A0_GMP	A0	Tet2KO	GMP	Mono_biased_GMP_2	13
			A0_GMP__BC1027_N02	-1.67057	3.11572	15608	0.680292	A0_GMP	A0	Tet2KO	GMP	Mono_biased_GMP_2	13
			A0_GMP__BC1028_N02	-4.52832	-2.013	17507	0.579425	A0_GMP	A0	Tet2KO	GMP	Mk_progenitors	2
			A0_GMP__BC1029_N02	-2.27593	4.0685	13628	0.666422	A0_GMP	A0	Tet2KO	GMP	Mono_biased_GMP_1	7
			A0_GMP__BC1030_N02	-3.71139	2.83905	15779	0.647189	A0_GMP	A0	Tet2KO	GMP	Neutro_biased_GMP	1
			A0_GMP__BC1031_N01	-1.89536	3.66579	11469	0.651844	A0_GMP	A0	Tet2KO	GMP	Mono_biased_GMP_1	7
			A0_GMP__BC1032_N02	-4.0868	-2.00653	15120	0.68545	A0_GMP	A0	Tet2KO	GMP	Mk_progenitors	2
			A0_GMP__BC1033_N01	-4.33661	-2.01081	11460	0.606632	A0_GMP	A0	Tet2KO	GMP	Mk_progenitors	2
			A0_GMP__BC1034_N01	-1.86606	0.325501	11460	0.714223	A0_GMP	A0	Tet2KO	GMP	Mono_Neutro_biased_GMP	10
			A0_GMP__BC1035_N02	-2.06018	3.98748	14419	0.635897	A0_GMP	A0	Tet2KO	GMP	Mono_biased_GMP_1	7
			A0_GMP__BC1036_N01	-3.83965	2.58898	11440	0.640559	A0_GMP	A0	Tet2KO	GMP	Neutro_biased_GMP	1
			A0_GMP__BC1037_N02	-1.42563	4.56009	18614	0.623993	A0_GMP	A0	Tet2KO	GMP	Mono_biased_GMP_1	7
			A0_GMP__BC1038_N01	-1.89288	-3.66941	11419	0.639373	A0_GMP	A0	Tet2KO	GMP	Mk_progenitors	2
			A0_GMP__BC1039_N02	-4.36044	-1.17707	15216	0.676196	A0_GMP	A0	Tet2KO	GMP	HSC_and_early_progenitors	4
			A0_GMP__BC1040_N01	-2.06926	0.505605	11414	0.704048	A0_GMP	A0	Tet2KO	GMP	Mono_Neutro_biased_GMP	10
			A0_GMP__BC1041_N02	-2.22785	3.68374	15270	0.655075	A0_GMP	A0	Tet2KO	GMP	Mono_biased_GMP_1	7
			A0_GMP__BC1042_N02	-2.57391	3.60514	12414	0.672547	A0_GMP	A0	Tet2KO	GMP	Mono_biased_GMP_1	7
			A0_GMP__BC1043_N01	-4.46318	2.4996	11391	0.631727	A0_GMP	A0	Tet2KO	GMP	Neutro_biased_GMP	1
			A0_GMP__BC1044_N02	-3.09268	2.12596	17908	0.685336	A0_GMP	A0	Tet2KO	GMP	Neutro_biased_GMP	1
			A0_GMP__BC1045_N01	-3.83341	3.2309	11327	0.585415	A0_GMP	A0	Tet2KO	GMP	Neutro_biased_GMP	1
			A0_GMP__BC1046_N01	-0.674121	4.61822	11322	0.653153	A0_GMP	A0	Tet2KO	GMP	Mono_biased_GMP_1	7
			A0_GMP__BC1047_N01	-3.69237	1.47087	11321	0.70091	A0_GMP	A0	Tet2KO	GMP	Neutro_biased_GMP	1
			A0_GMP__BC1048_N01	-0.801173	5.0517	11306	0.660888	A0_GMP	A0	Tet2KO	GMP	Mono_biased_GMP_1	7
			A0_GMP__BC1049_N01	-2.38073	-1.26372	11298	0.711276	A0_GMP	A0	Tet2KO	GMP	Mono_Neutro_biased_GMP	10
			A0_GMP__BC1050_N02	-2.95633	-1.71266	11498	0.674639	A0_GMP	A0	Tet2KO	GMP	Baso_progenitors	11
			A0_GMP__BC1051_N01	-0.533249	4.49717	11287	0.6418	A0_GMP	A0	Tet2KO	GMP	Mono_biased_GMP_1	7
			A0_GMP__BC1052_N02	-2.41178	3.84853	14098	0.647468	A0_GMP	A0	Tet2KO	GMP	Mono_biased_GMP_1	7
			A0_GMP__BC1053_N02	-2.06389	4.0435	15879	0.64727	A0_GMP	A0	Tet2KO	GMP	Mono_biased_GMP_1	7
			A0_GMP__BC1054_N02	-3.92919	1.7416	12658	0.6693	A0_GMP	A0	Tet2KO	GMP	Neutro_biased_GMP	1
			A0_GMP__BC1055_N02	-0.893001	3.07678	12181	0.727526	A0_GMP	A0	Tet2KO	GMP	Mono_biased_GMP_2	13
			A0_GMP__BC1056_N01	-0.849311	3.81966	11263	0.631182	A0_GMP	A0	Tet2KO	GMP	Mono_biased_GMP_2	13
			A0_GMP__BC1057_N02	-4.73405	2.31054	11489	0.566803	A0_GMP	A0	Tet2KO	GMP	HSC_and_early_progenitors	4
			A0_GMP__BC1058_N01	-0.0608834	4.2597	11243	0.652584	A0_GMP	A0	Tet2KO	GMP	Mono_biased_GMP_1	7
			A0_GMP__BC1059_N03	-2.19364	3.23488	16901	0.694397	A0_GMP	A0	Tet2KO	GMP	Neutro_biased_GMP	1
			A0_GMP__BC1060_N02	-2.46927	4.0616	13562	0.630733	A0_GMP	A0	Tet2KO	GMP	Mono_biased_GMP_1	7
			A0_GMP__BC1061_N02	-2.52485	3.76812	13416	0.630888	A0_GMP	A0	Tet2KO	GMP	Mono_biased_GMP_1	7
			A0_GMP__BC1062_N01	-0.132697	3.86372	11197	0.641958	A0_GMP	A0	Tet2KO	GMP	Monocytes	9
			A0_GMP__BC1063_N01	-2.0206	-3.2256	11221	0.630692	A0_GMP	A0	Tet2KO	GMP	Baso_progenitors	11
			A0_GMP__BC1064_N01	-4.16394	3.03202	11217	0.66524	A0_GMP	A0	Tet2KO	GMP	Neutro_biased_GMP	1
			A0_GMP__BC1065_N02	-4.01966	1.76821	11951	0.659526	A0_GMP	A0	Tet2KO	GMP	HSC_and_early_progenitors	4
			A0_GMP__BC1066_N02	-3.45269	2.89061	18331	0.662266	A0_GMP	A0	Tet2KO	GMP	Neutro_biased_GMP	1
			A0_GMP__BC1067_N02	-4.25476	2.11416	12856	0.676571	A0_GMP	A0	Tet2KO	GMP	HSC_and_early_progenitors	4
			A0_GMP__BC1068_N01	-0.872503	2.69566	11209	0.647248	A0_GMP	A0	Tet2KO	GMP	Mono_biased_GMP_2	13
			A0_GMP__BC1069_N02	-1.03225	3.72483	16230	0.625508	A0_GMP	A0	Tet2KO	GMP	Mono_biased_GMP_2	13
			A0_GMP__BC1070_N01	-2.77639	2.53107	11196	0.652644	A0_GMP	A0	Tet2KO	GMP	Neutro_biased_GMP	1
			A0_GMP__BC1071_N02	-1.59936	3.33964	12475	0.639439	A0_GMP	A0	Tet2KO	GMP	Mono_biased_GMP_2	13
			A0_GMP__BC1072_N01	-3.21496	3.08907	11192	0.660472	A0_GMP	A0	Tet2KO	GMP	Neutro_biased_GMP	1
			A0_GMP__BC1073_N01	-2.30077	2.50399	11191	0.728621	A0_GMP	A0	Tet2KO	GMP	Neutro_biased_GMP	1
			A0_GMP__BC1074_N02	-2.03472	3.87727	12115	0.671894	A0_GMP	A0	Tet2KO	GMP	Mono_biased_GMP_1	7
			A0_GMP__BC1075_N02	-3.49495	2.89729	17341	0.665936	A0_GMP	A0	Tet2KO	GMP	Neutro_biased_GMP	1
			A0_GMP__BC1076_N02	-3.77732	2.81248	14992	0.645478	A0_GMP	A0	Tet2KO	GMP	Neutro_biased_GMP	1
			A0_GMP__BC1077_N02	-3.03944	3.22402	16819	0.640526	A0_GMP	A0	Tet2KO	GMP	Neutro_biased_GMP	1
			A0_GMP__BC1078_N02	-3.92242	2.51477	12563	0.660431	A0_GMP	A0	Tet2KO	GMP	Neutro_biased_GMP	1
			A0_GMP__BC1079_N02	-3.07957	-1.79289	12790	0.663565	A0_GMP	A0	Tet2KO	GMP	Baso_progenitors	11
			A0_GMP__BC1080_N02	-4.44197	2.07978	16708	0.626526	A0_GMP	A0	Tet2KO	GMP	HSC_and_early_progenitors	4
			A0_GMP__BC1081_N02	-4.65678	1.49347	15978	0.63625	A0_GMP	A0	Tet2KO	GMP	HSC_and_early_progenitors	4
			A0_GMP__BC1082_N02	-0.861945	4.38313	11247	0.553659	A0_GMP	A0	Tet2KO	GMP	Mono_biased_GMP_1	7
			A0_GMP__BC1083_N01	-2.62812	3.35128	11114	0.682383	A0_GMP	A0	Tet2KO	GMP	Mono_biased_GMP_1	7
			A0_GMP__BC1084_N02	-3.63991	1.20119	17141	0.650779	A0_GMP	A0	Tet2KO	GMP	HSC_and_early_progenitors	4
			A0_GMP__BC1085_N02	-4.87127	0.998626	16449	0.631893	A0_GMP	A0	Tet2KO	GMP	HSC_and_early_progenitors	4
			A0_GMP__BC1086_N01	-2.936	1.10842	11104	0.725684	A0_GMP	A0	Tet2KO	GMP	Neutro_biased_GMP	1
			A0_GMP__BC1087_N02	-2.68586	3.52306	15868	0.631018	A0_GMP	A0	Tet2KO	GMP	Neutro_biased_GMP	1
			A0_GMP__BC1088_N02	-1.87696	3.3883	16440	0.640328	A0_GMP	A0	Tet2KO	GMP	Mono_biased_GMP_1	7
			A0_GMP__BC1089_N02	-0.358664	3.98956	14517	0.644004	A0_GMP	A0	Tet2KO	GMP	Mono_biased_GMP_1	7
			A0_GMP__BC1090_N02	-1.67471	-4.17756	11741	0.632399	A0_GMP	A0	Tet2KO	GMP	Mk_progenitors	2
			A0_GMP__BC1091_N02	-1.35453	4.4272	16494	0.639445	A0_GMP	A0	Tet2KO	GMP	Mono_biased_GMP_1	7
			A0_GMP__BC1092_N01	-2.275	2.91202	11043	0.637598	A0_GMP	A0	Tet2KO	GMP	Neutro_biased_GMP	1
			A0_GMP__BC1093_N01	-1.00576	3.63054	11043	0.648375	A0_GMP	A0	Tet2KO	GMP	Mono_biased_GMP_2	13
			A0_GMP__BC1094_N02	-1.23138	3.46069	12450	0.58506	A0_GMP	A0	Tet2KO	GMP	Mono_biased_GMP_2	13
			A0_GMP__BC1095_N02	-3.7714	0.457563	11964	0.633149	A0_GMP	A0	Tet2KO	GMP	HSC_and_early_progenitors	4
			A0_GMP__BC1096_N01	-2.15378	-3.08552	11012	0.646204	A0_GMP	A0	Tet2KO	GMP	Baso_progenitors	11
			A0_GMP__BC1097_N02	-0.778459	0.679584	17690	0.736348	A0_GMP	A0	Tet2KO	GMP	Mono_Neutro_biased_GMP	10
			A0_GMP__BC1098_N02	-3.18471	-1.94502	14604	0.630033	A0_GMP	A0	Tet2KO	GMP	Baso_progenitors	11
			A0_GMP__BC1099_N01	-4.57696	2.82876	10981	0.646298	A0_GMP	A0	Tet2KO	GMP	Neutro_biased_GMP	1
			A0_GMP__BC1100_N01	-3.63741	2.97112	10980	0.665027	A0_GMP	A0	Tet2KO	GMP	Neutro_biased_GMP	1
			A0_GMP__BC1101_N01	-4.137	1.77317	10975	0.648656	A0_GMP	A0	Tet2KO	GMP	HSC_and_early_progenitors	4
			A0_GMP__BC1102_N02	-4.6391	0.749272	17235	0.663592	A0_GMP	A0	Tet2KO	GMP	HSC_and_early_progenitors	4
			A0_GMP__BC1103_N02	-2.17668	3.05354	12956	0.616703	A0_GMP	A0	Tet2KO	GMP	Neutro_biased_GMP	1
			A0_GMP__BC1104_N02	-3.0446	3.25661	17502	0.649926	A0_GMP	A0	Tet2KO	GMP	Mono_biased_GMP_1	7
			A0_GMP__BC1105_N02	-3.77527	2.8316	16291	0.629673	A0_GMP	A0	Tet2KO	GMP	Neutro_biased_GMP	1
			A0_GMP__BC1106_N01	-0.847783	3.78225	10933	0.658923	A0_GMP	A0	Tet2KO	GMP	Mono_biased_GMP_2	13
			A0_GMP__BC1107_N01	-0.956307	3.11231	10934	0.668191	A0_GMP	A0	Tet2KO	GMP	Mono_biased_GMP_2	13
			A0_GMP__BC1108_N01	-2.89043	2.35033	10921	0.67155	A0_GMP	A0	Tet2KO	GMP	Neutro_biased_GMP	1
			A0_GMP__BC1109_N02	-2.93833	2.27768	14108	0.693791	A0_GMP	A0	Tet2KO	GMP	Neutro_biased_GMP	1
			A0_GMP__BC1110_N01	-3.42123	2.55447	10906	0.626536	A0_GMP	A0	Tet2KO	GMP	HSC_and_early_progenitors	4
			A0_GMP__BC1111_N01	-2.26194	2.83984	10905	0.651719	A0_GMP	A0	Tet2KO	GMP	Neutro_biased_GMP	1
			A0_GMP__BC1112_N02	-0.276897	5.33763	15491	0.630624	A0_GMP	A0	Tet2KO	GMP	Mono_biased_GMP_1	7
			A0_GMP__BC1113_N02	-1.16518	3.33652	17855	0.685746	A0_GMP	A0	Tet2KO	GMP	Mono_biased_GMP_2	13
			A0_GMP__BC1114_N01	-0.353178	3.94378	10883	0.659653	A0_GMP	A0	Tet2KO	GMP	Mono_biased_GMP_2	13
			A0_GMP__BC1115_N02	-4.10849	1.59046	11137	0.689683	A0_GMP	A0	Tet2KO	GMP	HSC_and_early_progenitors	4
			A0_GMP__BC1116_N02	-1.30152	2.75004	13280	0.703087	A0_GMP	A0	Tet2KO	GMP	Mono_biased_GMP_2	13
			A0_GMP__BC1117_N01	-0.978739	4.38394	10870	0.642502	A0_GMP	A0	Tet2KO	GMP	Mono_biased_GMP_1	7
			A0_GMP__BC1118_N02	-0.376591	3.64524	12176	0.686925	A0_GMP	A0	Tet2KO	GMP	Mono_biased_GMP_2	13
			A0_GMP__BC1119_N02	-4.39788	-1.98404	17343	0.635242	A0_GMP	A0	Tet2KO	GMP	Mk_progenitors	2
			A0_GMP__BC1120_N02	-0.903567	2.94984	14809	0.698224	A0_GMP	A0	Tet2KO	GMP	Mono_biased_GMP_2	13
			A0_GMP__BC1121_N02	-2.29101	3.37757	17181	0.662127	A0_GMP	A0	Tet2KO	GMP	Mono_biased_GMP_1	7
			A0_GMP__BC1122_N01	-3.60837	3.35865	10830	0.628532	A0_GMP	A0	Tet2KO	GMP	Neutro_biased_GMP	1
			A0_GMP__BC1123_N02	-1.39254	4.24532	13133	0.655524	A0_GMP	A0	Tet2KO	GMP	Mono_biased_GMP_1	7
			A0_GMP__BC1124_N01	-3.55778	2.48078	10826	0.677536	A0_GMP	A0	Tet2KO	GMP	Neutro_biased_GMP	1
			A0_GMP__BC1125_N02	-1.14592	4.5706	15064	0.631837	A0_GMP	A0	Tet2KO	GMP	Mono_biased_GMP_1	7
			A0_GMP__BC1126_N02	-1.0464	3.82784	12823	0.659674	A0_GMP	A0	Tet2KO	GMP	Mono_biased_GMP_2	13
			A0_GMP__BC1127_N01	-1.72227	4.00481	10822	0.667622	A0_GMP	A0	Tet2KO	GMP	Mono_biased_GMP_1	7
			A0_GMP__BC1128_N02	-2.97744	-2.00843	16488	0.68844	A0_GMP	A0	Tet2KO	GMP	Baso_progenitors	11
			A0_GMP__BC1129_N02	-3.2913	-1.66857	16604	0.631053	A0_GMP	A0	Tet2KO	GMP	Baso_progenitors	11
			A0_GMP__BC1130_N03	-2.97539	2.62435	12669	0.694846	A0_GMP	A0	Tet2KO	GMP	Neutro_biased_GMP	1
			A0_GMP__BC1131_N02	-4.49002	-1.90833	17607	0.698245	A0_GMP	A0	Tet2KO	GMP	Mk_progenitors	2
			A0_GMP__BC1132_N02	-0.234896	4.95524	14932	0.648138	A0_GMP	A0	Tet2KO	GMP	Mono_biased_GMP_1	7
			A0_GMP__BC1133_N01	-2.72501	1.85685	10773	0.684025	A0_GMP	A0	Tet2KO	GMP	Neutro_biased_GMP	1
			A0_GMP__BC1134_N01	-0.865576	4.66266	10772	0.595711	A0_GMP	A0	Tet2KO	GMP	Mono_biased_GMP_1	7
			A0_GMP__BC1135_N03	-3.37663	2.77572	14031	0.633169	A0_GMP	A0	Tet2KO	GMP	Neutro_biased_GMP	1
			A0_GMP__BC1136_N02	-4.79519	1.1023	14480	0.615055	A0_GMP	A0	Tet2KO	GMP	HSC_and_early_progenitors	4
			A0_GMP__BC1137_N02	-2.48828	3.88078	15166	0.605565	A0_GMP	A0	Tet2KO	GMP	Mono_biased_GMP_1	7
			A0_GMP__BC1138_N02	-4.62563	1.60899	16926	0.640376	A0_GMP	A0	Tet2KO	GMP	HSC_and_early_progenitors	4
			A0_GMP__BC1139_N02	-2.37788	3.9802	13166	0.662464	A0_GMP	A0	Tet2KO	GMP	Mono_biased_GMP_1	7
			A0_GMP__BC1140_N02	-1.73067	2.88489	14357	0.700355	A0_GMP	A0	Tet2KO	GMP	Neutro_biased_GMP	1
			A0_GMP__BC1141_N01	-2.78497	1.45817	10718	0.697985	A0_GMP	A0	Tet2KO	GMP	Neutro_biased_GMP	1
			A0_GMP__BC1142_N02	-3.6654	2.77717	12505	0.648461	A0_GMP	A0	Tet2KO	GMP	Neutro_biased_GMP	1
			A0_GMP__BC1143_N02	-4.22751	-1.47319	11514	0.619072	A0_GMP	A0	Tet2KO	GMP	Mk_progenitors	2
			A0_GMP__BC1144_N02	-0.238874	3.15732	14459	0.688429	A0_GMP	A0	Tet2KO	GMP	Mono_biased_GMP_2	13
			A0_GMP__BC1145_N01	-4.50153	2.85797	10696	0.653422	A0_GMP	A0	Tet2KO	GMP	Neutro_biased_GMP	1
			A0_GMP__BC1146_N02	-4.36754	1.43405	16823	0.639838	A0_GMP	A0	Tet2KO	GMP	HSC_and_early_progenitors	4
			A0_GMP__BC1147_N02	-0.237365	3.41525	16691	0.644479	A0_GMP	A0	Tet2KO	GMP	Mono_biased_GMP_2	13
			A0_GMP__BC1148_N02	-2.35123	4.16603	16855	0.638386	A0_GMP	A0	Tet2KO	GMP	Mono_biased_GMP_1	7
			A0_GMP__BC1149_N01	-2.94921	2.28916	10621	0.638923	A0_GMP	A0	Tet2KO	GMP	Neutro_biased_GMP	1
			A0_GMP__BC1150_N02	-0.459268	4.08697	12794	0.643817	A0_GMP	A0	Tet2KO	GMP	Mono_biased_GMP_1	7
			A0_GMP__BC1151_N01	-3.61062	1.91391	10585	0.633349	A0_GMP	A0	Tet2KO	GMP	Neutro_biased_GMP	1
			A0_GMP__BC1152_N02	-1.40839	3.48411	16527	0.692927	A0_GMP	A0	Tet2KO	GMP	Mono_biased_GMP_2	13
			A0_GMP__BC1153_N02	-4.08278	1.93604	13255	0.671822	A0_GMP	A0	Tet2KO	GMP	HSC_and_early_progenitors	4
			A0_GMP__BC1154_N01	-0.499946	3.69365	10576	0.669346	A0_GMP	A0	Tet2KO	GMP	Mono_biased_GMP_2	13
			A0_GMP__BC1155_N01	3.87142	3.71403	10572	0.610764	A0_GMP	A0	Tet2KO	GMP	DCs	3
			A0_GMP__BC1156_N02	-4.53344	-1.96161	11226	0.581507	A0_GMP	A0	Tet2KO	GMP	Mk_progenitors	2
			A0_GMP__BC1157_N02	-4.5357	1.35791	12917	0.656035	A0_GMP	A0	Tet2KO	GMP	HSC_and_early_progenitors	4
			A0_GMP__BC1158_N02	-4.15284	0.472663	11932	0.642809	A0_GMP	A0	Tet2KO	GMP	HSC_and_early_progenitors	4
			A0_GMP__BC1159_N03	-3.07145	2.79263	11711	0.669798	A0_GMP	A0	Tet2KO	GMP	Neutro_biased_GMP	1
			A0_GMP__BC1160_N02	-4.48731	-1.82898	10866	0.626726	A0_GMP	A0	Tet2KO	GMP	Mk_progenitors	2
			A0_GMP__BC1161_N02	-2.91819	-1.92627	15783	0.65013	A0_GMP	A0	Tet2KO	GMP	Baso_progenitors	11
			A0_GMP__BC1162_N02	-0.0556913	4.1676	16509	0.653643	A0_GMP	A0	Tet2KO	GMP	Monocytes	9
			A0_GMP__BC1163_N01	-0.0782221	3.83194	10548	0.667804	A0_GMP	A0	Tet2KO	GMP	Monocytes	9
			A0_GMP__BC1164_N02	-3.34128	-2.32868	12180	0.656814	A0_GMP	A0	Tet2KO	GMP	Baso_progenitors	11
			A0_GMP__BC1165_N02	-3.33013	1.21132	14712	0.699769	A0_GMP	A0	Tet2KO	GMP	Neutro_biased_GMP	1
			A0_GMP__BC1166_N02	-3.83217	1.34151	16693	0.694722	A0_GMP	A0	Tet2KO	GMP	HSC_and_early_progenitors	4
			A0_GMP__BC1167_N02	-4.01494	3.15468	15586	0.645323	A0_GMP	A0	Tet2KO	GMP	Neutro_biased_GMP	1
			A0_GMP__BC1168_N02	-4.22545	1.57099	12488	0.65623	A0_GMP	A0	Tet2KO	GMP	HSC_and_early_progenitors	4
			A0_GMP__BC1169_N01	-2.62464	0.910412	10520	0.714449	A0_GMP	A0	Tet2KO	GMP	Mono_Neutro_biased_GMP	10
			A0_GMP__BC1170_N01	-2.535	4.22775	10509	0.653154	A0_GMP	A0	Tet2KO	GMP	HSC_and_early_progenitors	4
			A0_GMP__BC1171_N01	-2.1753	3.72566	10498	0.625071	A0_GMP	A0	Tet2KO	GMP	Mono_biased_GMP_1	7
			A0_GMP__BC1172_N02	-2.17491	4.09423	13645	0.653133	A0_GMP	A0	Tet2KO	GMP	Mono_biased_GMP_1	7
			A0_GMP__BC1173_N01	-2.48666	3.58451	10492	0.660313	A0_GMP	A0	Tet2KO	GMP	Mono_biased_GMP_1	7
			A0_GMP__BC1174_N01	-1.67113	2.97356	10490	0.679218	A0_GMP	A0	Tet2KO	GMP	Mono_biased_GMP_2	13
			A0_GMP__BC1175_N02	-4.61811	-1.88743	13245	0.593205	A0_GMP	A0	Tet2KO	GMP	Mk_progenitors	2
			A0_GMP__BC1176_N01	-3.02582	-1.7239	10465	0.632871	A0_GMP	A0	Tet2KO	GMP	Baso_progenitors	11
			A0_GMP__BC1177_N01	-1.12286	3.2795	10438	0.677429	A0_GMP	A0	Tet2KO	GMP	Mono_biased_GMP_2	13
			A0_GMP__BC1178_N03	-4.54433	-1.96742	14776	0.618977	A0_GMP	A0	Tet2KO	GMP	Mk_progenitors	2
			A0_GMP__BC1179_N02	-2.25158	4.07145	15339	0.651151	A0_GMP	A0	Tet2KO	GMP	Mono_biased_GMP_1	7
			A0_GMP__BC1180_N02	-4.5627	-1.93041	14637	0.624513	A0_GMP	A0	Tet2KO	GMP	Mk_progenitors	2
			A0_GMP__BC1181_N01	-2.09032	2.72088	10421	0.652049	A0_GMP	A0	Tet2KO	GMP	Neutro_biased_GMP	1
			A0_GMP__BC1182_N03	-2.06368	-3.1446	11144	0.646895	A0_GMP	A0	Tet2KO	GMP	Baso_progenitors	11
			A0_GMP__BC1183_N01	-2.4365	2.06319	10396	0.58686	A0_GMP	A0	Tet2KO	GMP	Neutro_biased_GMP	1
			A0_GMP__BC1184_N03	-3.29937	3.02789	16706	0.639291	A0_GMP	A0	Tet2KO	GMP	Neutro_biased_GMP	1
			A0_GMP__BC1185_N02	-4.17356	1.79369	13220	0.681619	A0_GMP	A0	Tet2KO	GMP	HSC_and_early_progenitors	4
			A0_GMP__BC1186_N02	-4.19685	1.91964	13994	0.628055	A0_GMP	A0	Tet2KO	GMP	HSC_and_early_progenitors	4
			A0_GMP__BC1187_N02	-0.799022	4.33835	16901	0.61736	A0_GMP	A0	Tet2KO	GMP	Mono_biased_GMP_1	7
			A0_GMP__BC1188_N02	-4.31128	1.93167	15260	0.634338	A0_GMP	A0	Tet2KO	GMP	HSC_and_early_progenitors	4
			A0_GMP__BC1189_N01	-2.50126	-3.11593	10364	0.589058	A0_GMP	A0	Tet2KO	GMP	Baso_progenitors	11
			A0_GMP__BC1190_N01	-1.97329	2.29005	10360	0.729633	A0_GMP	A0	Tet2KO	GMP	Mono_biased_GMP_2	13
			A0_GMP__BC1191_N02	-2.17844	2.04725	15901	0.687378	A0_GMP	A0	Tet2KO	GMP	Neutro_biased_GMP	1
			A0_GMP__BC1192_N01	-0.428943	4.75819	10339	0.631783	A0_GMP	A0	Tet2KO	GMP	Mono_biased_GMP_1	7
			A0_GMP__BC1193_N02	-2.84391	3.63311	14026	0.645872	A0_GMP	A0	Tet2KO	GMP	Mono_biased_GMP_1	7
			A0_GMP__BC1194_N02	-2.37914	2.42941	13095	0.712944	A0_GMP	A0	Tet2KO	GMP	Neutro_biased_GMP	1
			A0_GMP__BC1195_N01	-4.28747	3.02667	10308	0.618064	A0_GMP	A0	Tet2KO	GMP	Neutro_biased_GMP	1
			A0_GMP__BC1196_N02	-4.50546	0.0262382	14942	0.624414	A0_GMP	A0	Tet2KO	GMP	HSC_and_early_progenitors	4
			A0_GMP__BC1197_N01	-4.03179	2.71907	10290	0.65102	A0_GMP	A0	Tet2KO	GMP	Neutro_biased_GMP	1
			A0_GMP__BC1198_N02	-3.43076	2.85338	16650	0.648468	A0_GMP	A0	Tet2KO	GMP	Neutro_biased_GMP	1
			A0_GMP__BC1199_N02	-1.1072	4.48203	15325	0.620033	A0_GMP	A0	Tet2KO	GMP	Mono_biased_GMP_1	7
			A0_GMP__BC1200_N02	-4.24441	1.99084	15444	0.646206	A0_GMP	A0	Tet2KO	GMP	HSC_and_early_progenitors	4
			A0_GMP__BC1201_N02	-3.98525	0.715399	13911	0.696427	A0_GMP	A0	Tet2KO	GMP	HSC_and_early_progenitors	4
			A0_GMP__BC1202_N02	-2.21417	3.71364	16607	0.633588	A0_GMP	A0	Tet2KO	GMP	Mono_biased_GMP_1	7
			A0_GMP__BC1203_N01	-3.15319	1.11074	10241	0.709696	A0_GMP	A0	Tet2KO	GMP	Neutro_biased_GMP	1
			A0_GMP__BC1204_N01	-4.13687	0.77304	10232	0.694195	A0_GMP	A0	Tet2KO	GMP	HSC_and_early_progenitors	4
			A0_GMP__BC1205_N01	-4.02348	2.69142	10222	0.626492	A0_GMP	A0	Tet2KO	GMP	Neutro_biased_GMP	1
			A0_GMP__BC1206_N01	-2.61842	0.314297	10213	0.695878	A0_GMP	A0	Tet2KO	GMP	Baso_progenitors	11
			A0_GMP__BC1207_N03	-4.50479	1.05636	15710	0.64704	A0_GMP	A0	Tet2KO	GMP	HSC_and_early_progenitors	4
			A0_GMP__BC1208_N02	-1.49971	4.72313	13537	0.561572	A0_GMP	A0	Tet2KO	GMP	Mono_biased_GMP_1	7
			A0_GMP__BC1209_N02	-2.75087	2.09806	13642	0.680692	A0_GMP	A0	Tet2KO	GMP	Neutro_biased_GMP	1
			A0_GMP__BC1210_N02	-2.45023	3.50215	15704	0.633342	A0_GMP	A0	Tet2KO	GMP	Mono_biased_GMP_1	7
			A0_GMP__BC1211_N02	-2.03881	3.92844	16819	0.623997	A0_GMP	A0	Tet2KO	GMP	Mono_biased_GMP_1	7
			A0_GMP__BC1212_N02	-1.7326	2.90382	17035	0.711829	A0_GMP	A0	Tet2KO	GMP	Mono_biased_GMP_2	13
			A0_GMP__BC1213_N01	-1.22773	4.04564	10186	0.656489	A0_GMP	A0	Tet2KO	GMP	Mono_biased_GMP_1	7
			A0_GMP__BC1214_N01	-3.36737	2.96132	10180	0.639194	A0_GMP	A0	Tet2KO	GMP	Neutro_biased_GMP	1
			A0_GMP__BC1215_N01	-1.13771	2.15643	10180	0.684479	A0_GMP	A0	Tet2KO	GMP	Mono_biased_GMP_2	13
			A0_GMP__BC1216_N02	-1.82902	3.08503	15683	0.664924	A0_GMP	A0	Tet2KO	GMP	Mono_biased_GMP_2	13
			A0_GMP__BC1217_N02	-0.489972	5.02792	15053	0.647379	A0_GMP	A0	Tet2KO	GMP	Mono_biased_GMP_1	7
			A0_GMP__BC1218_N02	-3.05476	1.9849	14135	0.70612	A0_GMP	A0	Tet2KO	GMP	Neutro_biased_GMP	1
			A0_GMP__BC1219_N02	-3.37726	1.79252	12921	0.695844	A0_GMP	A0	Tet2KO	GMP	Neutro_biased_GMP	1
			A0_GMP__BC1220_N01	-3.13515	3.63037	10136	0.675217	A0_GMP	A0	Tet2KO	GMP	Mono_biased_GMP_1	7
			A0_GMP__BC1221_N01	-0.496486	3.71848	10135	0.630192	A0_GMP	A0	Tet2KO	GMP	Mono_biased_GMP_2	13
			A0_GMP__BC1222_N02	-0.281704	3.91833	14487	0.624008	A0_GMP	A0	Tet2KO	GMP	Monocytes	9
			A0_GMP__BC1223_N02	-1.41827	4.36316	12168	0.667571	A0_GMP	A0	Tet2KO	GMP	Mono_biased_GMP_1	7
			A0_GMP__BC1224_N03	-4.0547	2.35953	17319	0.656331	A0_GMP	A0	Tet2KO	GMP	Neutro_biased_GMP	1
			A0_GMP__BC1225_N01	-2.28333	4.08384	10080	0.660615	A0_GMP	A0	Tet2KO	GMP	Mono_biased_GMP_1	7
			A0_GMP__BC1226_N02	-0.478553	4.59336	15238	0.627445	A0_GMP	A0	Tet2KO	GMP	Mono_biased_GMP_1	7
			A0_GMP__BC1227_N02	-0.380899	4.49637	16391	0.665792	A0_GMP	A0	Tet2KO	GMP	DCs	3
			A0_GMP__BC1228_N02	-3.24793	1.96622	11886	0.627713	A0_GMP	A0	Tet2KO	GMP	Neutro_biased_GMP	1
			A0_GMP__BC1229_N02	-3.02303	-2.02194	15403	0.640589	A0_GMP	A0	Tet2KO	GMP	Baso_progenitors	11
			A0_GMP__BC1230_N02	-3.08449	2.24248	10247	0.592368	A0_GMP	A0	Tet2KO	GMP	Neutro_biased_GMP	1
			A0_GMP__BC1231_N02	0.270411	3.57591	14188	0.650902	A0_GMP	A0	Tet2KO	GMP	Mono_biased_GMP_2	13
			A0_GMP__BC1232_N01	-2.51876	3.6393	10022	0.595989	A0_GMP	A0	Tet2KO	GMP	Mono_biased_GMP_1	7
			A0_GMP__BC1233_N01	-4.79526	-5.0465e-05	10020	0.62505	A0_GMP	A0	Tet2KO	GMP	HSC_and_early_progenitors	4
			A0_GMP__BC1234_N02	-3.11606	-1.88385	13945	0.661456	A0_GMP	A0	Tet2KO	GMP	Baso_progenitors	11
			A0_GMP__BC1235_N02	-0.61564	4.03153	13908	0.656744	A0_GMP	A0	Tet2KO	GMP	Mono_biased_GMP_2	13
			A0_GMP__BC1236_N02	-2.09798	3.71352	16368	0.621212	A0_GMP	A0	Tet2KO	GMP	Mono_biased_GMP_1	7
			A0_GMP__BC1237_N02	-4.02561	2.21017	15637	0.657223	A0_GMP	A0	Tet2KO	GMP	HSC_and_early_progenitors	4
			A0_GMP__BC1238_N02	-2.42513	1.88668	10217	0.631105	A0_GMP	A0	Tet2KO	GMP	Neutro_biased_GMP	1
			A0_GMP__BC1239_N02	-0.573917	3.98685	10139	0.63024	A0_GMP	A0	Tet2KO	GMP	Monocytes	9
			A0_GMP__BC1240_N01	-4.45465	0.0791424	9976	0.650962	A0_GMP	A0	Tet2KO	GMP	HSC_and_early_progenitors	4
			A0_GMP__BC1241_N01	-4.5374	-2.07765	9974	0.611189	A0_GMP	A0	Tet2KO	GMP	Mk_progenitors	2
			A0_GMP__BC1242_N02	-1.4455	3.4728	12990	0.643803	A0_GMP	A0	Tet2KO	GMP	Mono_biased_GMP_2	13
			A0_GMP__BC1243_N02	-0.695463	4.57783	15585	0.654604	A0_GMP	A0	Tet2KO	GMP	Mono_biased_GMP_1	7
			A0_GMP__BC1244_N02	-2.62812	3.61641	14346	0.664645	A0_GMP	A0	Tet2KO	GMP	Mono_biased_GMP_1	7
			A0_GMP__BC1245_N02	-2.38828	3.45089	13423	0.655815	A0_GMP	A0	Tet2KO	GMP	Mono_biased_GMP_1	7
			A0_GMP__BC1246_N02	-3.83839	2.47627	12143	0.686815	A0_GMP	A0	Tet2KO	GMP	Neutro_biased_GMP	1
			A0_GMP__BC1247_N03	-1.50799	2.93586	18807	0.713936	A0_GMP	A0	Tet2KO	GMP	Mono_biased_GMP_2	13
			A0_GMP__BC1248_N02	-3.86005	2.20932	13102	0.641429	A0_GMP	A0	Tet2KO	GMP	HSC_and_early_progenitors	4
			A0_GMP__BC1249_N01	-2.36063	2.36908	9953	0.639908	A0_GMP	A0	Tet2KO	GMP	Neutro_biased_GMP	1
			A0_GMP__BC1250_N02	-3.20808	2.32348	14615	0.632364	A0_GMP	A0	Tet2KO	GMP	Neutro_biased_GMP	1
			A0_GMP__BC1251_N02	-1.51677	3.16157	10384	0.672381	A0_GMP	A0	Tet2KO	GMP	Mono_biased_GMP_2	13
			A0_GMP__BC1252_N02	-0.810238	4.52403	15947	0.611212	A0_GMP	A0	Tet2KO	GMP	Mono_biased_GMP_1	7
			A0_GMP__BC1253_N02	-4.55438	0.117485	11498	0.629153	A0_GMP	A0	Tet2KO	GMP	HSC_and_early_progenitors	4
			A0_GMP__BC1254_N03	-4.19813	1.74426	13742	0.654635	A0_GMP	A0	Tet2KO	GMP	HSC_and_early_progenitors	4
			A0_GMP__BC1255_N01	-1.59545	3.91456	9925	0.599899	A0_GMP	A0	Tet2KO	GMP	Mono_biased_GMP_1	7
			A0_GMP__BC1256_N01	-2.54005	2.28599	9912	0.646388	A0_GMP	A0	Tet2KO	GMP	Neutro_biased_GMP	1
			A0_GMP__BC1257_N02	-1.32542	4.15338	13066	0.666386	A0_GMP	A0	Tet2KO	GMP	Mono_biased_GMP_1	7
			A0_GMP__BC1258_N01	0.243438	4.03641	9901	0.659125	A0_GMP	A0	Tet2KO	GMP	Mono_biased_GMP_1	7
			A0_GMP__BC1259_N02	-1.62283	4.27742	10214	0.643724	A0_GMP	A0	Tet2KO	GMP	Mono_biased_GMP_1	7
			A0_GMP__BC1260_N02	-4.34346	1.45367	14748	0.639273	A0_GMP	A0	Tet2KO	GMP	HSC_and_early_progenitors	4
			A0_GMP__BC1261_N02	-4.06626	1.39186	10721	0.690794	A0_GMP	A0	Tet2KO	GMP	HSC_and_early_progenitors	4
			A0_GMP__BC1262_N02	-3.25572	-1.48238	14697	0.648091	A0_GMP	A0	Tet2KO	GMP	Baso_progenitors	11
			A0_GMP__BC1263_N01	-2.79354	1.80378	9891	0.694268	A0_GMP	A0	Tet2KO	GMP	Neutro_biased_GMP	1
			A0_GMP__BC1264_N03	-4.76799	0.872162	19107	0.66248	A0_GMP	A0	Tet2KO	GMP	HSC_and_early_progenitors	4
			A0_GMP__BC1265_N02	-2.71118	4.18374	11895	0.614292	A0_GMP	A0	Tet2KO	GMP	Mono_biased_GMP_1	7
			A0_GMP__BC1266_N02	-3.32907	0.772495	16888	0.645843	A0_GMP	A0	Tet2KO	GMP	HSC_and_early_progenitors	4
			A0_GMP__BC1267_N01	-4.08253	1.11295	9867	0.687139	A0_GMP	A0	Tet2KO	GMP	HSC_and_early_progenitors	4
			A0_GMP__BC1268_N03	-0.92874	2.67941	11375	0.689055	A0_GMP	A0	Tet2KO	GMP	Mono_biased_GMP_2	13
			A0_GMP__BC1269_N02	-1.21256	3.13966	14791	0.630451	A0_GMP	A0	Tet2KO	GMP	Mono_biased_GMP_2	13
			A0_GMP__BC1270_N01	-2.69256	2.47537	9848	0.655057	A0_GMP	A0	Tet2KO	GMP	Neutro_biased_GMP	1
			A0_GMP__BC1271_N02	-2.6829	1.78181	12704	0.71017	A0_GMP	A0	Tet2KO	GMP	Neutro_biased_GMP	1
			A0_GMP__BC1272_N02	-3.95118	2.66132	14926	0.644111	A0_GMP	A0	Tet2KO	GMP	Neutro_biased_GMP	1
			A0_GMP__BC1273_N02	-1.67861	3.4805	14143	0.640246	A0_GMP	A0	Tet2KO	GMP	Mono_biased_GMP_1	7
			A0_GMP__BC1274_N01	-4.80845	-2.17428	9815	0.501885	A0_GMP	A0	Tet2KO	GMP	Mk_progenitors	2
			A0_GMP__BC1275_N02	-4.16592	2.79792	15246	0.659058	A0_GMP	A0	Tet2KO	GMP	Neutro_biased_GMP	1
			A0_GMP__BC1276_N02	-1.25409	4.35675	14467	0.658118	A0_GMP	A0	Tet2KO	GMP	Mono_biased_GMP_1	7
			A0_GMP__BC1277_N02	-2.5285	3.12084	10064	0.663553	A0_GMP	A0	Tet2KO	GMP	Mono_biased_GMP_1	7
			A0_GMP__BC1278_N02	-2.07294	-3.15449	12086	0.641072	A0_GMP	A0	Tet2KO	GMP	Baso_progenitors	11
			A0_GMP__BC1279_N01	-3.06872	1.12711	9806	0.675403	A0_GMP	A0	Tet2KO	GMP	Neutro_biased_GMP	1
			A0_GMP__BC1280_N02	-0.658552	3.89983	11488	0.65625	A0_GMP	A0	Tet2KO	GMP	Mono_biased_GMP_2	13
			A0_GMP__BC1281_N02	-4.17273	1.8327	11602	0.644458	A0_GMP	A0	Tet2KO	GMP	HSC_and_early_progenitors	4
			A0_GMP__BC1282_N02	-4.1861	1.38446	12596	0.66799	A0_GMP	A0	Tet2KO	GMP	HSC_and_early_progenitors	4
			A0_GMP__BC1283_N02	-3.42829	2.03595	15311	0.643851	A0_GMP	A0	Tet2KO	GMP	Neutro_biased_GMP	1
			A0_GMP__BC1284_N02	-0.760851	3.68806	14062	0.631205	A0_GMP	A0	Tet2KO	GMP	Mono_biased_GMP_2	13
			A0_GMP__BC1285_N02	-3.58031	2.97651	14373	0.641063	A0_GMP	A0	Tet2KO	GMP	Neutro_biased_GMP	1
			A0_GMP__BC1286_N01	-1.13475	3.8233	9771	0.706785	A0_GMP	A0	Tet2KO	GMP	Mono_biased_GMP_2	13
			A0_GMP__BC1287_N02	-3.50666	2.38704	14081	0.654712	A0_GMP	A0	Tet2KO	GMP	Neutro_biased_GMP	1
			A0_GMP__BC1288_N01	-2.12387	3.86071	9740	0.701129	A0_GMP	A0	Tet2KO	GMP	Mono_biased_GMP_1	7
			A0_GMP__BC1289_N03	-0.681353	2.73533	14874	0.710972	A0_GMP	A0	Tet2KO	GMP	Mono_biased_GMP_2	13
			A0_GMP__BC1290_N01	-2.55991	3.52274	9739	0.648937	A0_GMP	A0	Tet2KO	GMP	Mono_biased_GMP_1	7
			A0_GMP__BC1291_N01	-4.18151	2.82822	9732	0.642725	A0_GMP	A0	Tet2KO	GMP	Neutro_biased_GMP	1
			A0_GMP__BC1292_N02	-4.08209	2.55405	13813	0.650402	A0_GMP	A0	Tet2KO	GMP	Neutro_biased_GMP	1
			A0_GMP__BC1293_N02	-0.65113	4.49322	14107	0.665202	A0_GMP	A0	Tet2KO	GMP	Mono_biased_GMP_1	7
			A0_GMP__BC1294_N02	-2.52083	3.56304	12627	0.643938	A0_GMP	A0	Tet2KO	GMP	Mono_biased_GMP_1	7
			A0_GMP__BC1295_N03	-3.24442	2.92938	17192	0.630235	A0_GMP	A0	Tet2KO	GMP	Neutro_biased_GMP	1
			A0_GMP__BC1296_N01	-3.82268	3.41907	9711	0.604675	A0_GMP	A0	Tet2KO	GMP	Neutro_biased_GMP	1
			A0_GMP__BC1297_N02	-4.3409	2.08049	14553	0.645503	A0_GMP	A0	Tet2KO	GMP	HSC_and_early_progenitors	4
			A0_GMP__BC1298_N02	-2.08829	-3.11604	11059	0.636766	A0_GMP	A0	Tet2KO	GMP	Baso_progenitors	11
			A0_GMP__BC1299_N01	-2.53772	3.5195	9699	0.678936	A0_GMP	A0	Tet2KO	GMP	Mono_biased_GMP_1	7
			A0_GMP__BC1300_N02	-4.30293	1.31068	13215	0.670072	A0_GMP	A0	Tet2KO	GMP	HSC_and_early_progenitors	4
			A0_GMP__BC1301_N01	-1.33823	3.54941	9692	0.662505	A0_GMP	A0	Tet2KO	GMP	Mono_biased_GMP_2	13
			A0_GMP__BC1302_N02	-3.49263	2.82416	13458	0.646753	A0_GMP	A0	Tet2KO	GMP	Neutro_biased_GMP	1
			A0_GMP__BC1303_N02	-3.36866	1.73476	15404	0.685861	A0_GMP	A0	Tet2KO	GMP	Neutro_biased_GMP	1
			A0_GMP__BC1304_N02	-4.56083	1.93991	15625	0.642624	A0_GMP	A0	Tet2KO	GMP	HSC_and_early_progenitors	4
			A0_GMP__BC1305_N01	-1.77467	3.59202	9664	0.62945	A0_GMP	A0	Tet2KO	GMP	Mono_biased_GMP_1	7
			A0_GMP__BC1306_N02	-0.730314	4.04123	10619	0.674075	A0_GMP	A0	Tet2KO	GMP	Mono_biased_GMP_1	7
			A0_GMP__BC1307_N02	-1.27093	3.78066	14492	0.658915	A0_GMP	A0	Tet2KO	GMP	Mono_biased_GMP_2	13
			A0_GMP__BC1308_N01	-4.85613	2.46033	9661	0.478211	A0_GMP	A0	Tet2KO	GMP	Neutro_biased_GMP	1
			A0_GMP__BC1309_N02	-3.13748	-1.91939	12748	0.622215	A0_GMP	A0	Tet2KO	GMP	Baso_progenitors	11
			A0_GMP__BC1310_N02	-2.99717	3.13955	13390	0.651158	A0_GMP	A0	Tet2KO	GMP	Neutro_biased_GMP	1
			A0_GMP__BC1311_N01	-2.2033	4.47146	9650	0.595855	A0_GMP	A0	Tet2KO	GMP	Mono_biased_GMP_1	7
			A0_GMP__BC1312_N01	-2.41727	2.99332	9650	0.660311	A0_GMP	A0	Tet2KO	GMP	Mono_biased_GMP_1	7
			A0_GMP__BC1313_N01	-2.95246	-1.68704	9641	0.641116	A0_GMP	A0	Tet2KO	GMP	Baso_progenitors	11
			A0_GMP__BC1314_N01	-2.33244	2.23391	9633	0.66594	A0_GMP	A0	Tet2KO	GMP	Neutro_biased_GMP	1
			A0_GMP__BC1315_N02	-4.14802	1.64334	13958	0.666786	A0_GMP	A0	Tet2KO	GMP	HSC_and_early_progenitors	4
			A0_GMP__BC1316_N02	-3.83045	2.12221	11856	0.660931	A0_GMP	A0	Tet2KO	GMP	Neutro_biased_GMP	1
			A0_GMP__BC1317_N01	-1.40596	1.69589	9603	0.63678	A0_GMP	A0	Tet2KO	GMP	Mono_biased_GMP_2	13
			A0_GMP__BC1318_N01	-3.64522	2.30876	9595	0.615633	A0_GMP	A0	Tet2KO	GMP	Neutro_biased_GMP	1
			A0_GMP__BC1319_N03	-0.407727	4.59545	17420	0.619288	A0_GMP	A0	Tet2KO	GMP	Mono_biased_GMP_1	7
			A0_GMP__BC1320_N02	-1.39196	2.62365	14346	0.686184	A0_GMP	A0	Tet2KO	GMP	Mono_biased_GMP_2	13
			A0_GMP__BC1321_N01	-0.31423	3.22159	9589	0.681927	A0_GMP	A0	Tet2KO	GMP	Mono_biased_GMP_2	13
			A0_GMP__BC1322_N02	-4.42215	3.01725	14821	0.668916	A0_GMP	A0	Tet2KO	GMP	Neutro_biased_GMP	1
			A0_GMP__BC1323_N02	-2.42007	3.71633	13136	0.64327	A0_GMP	A0	Tet2KO	GMP	Mono_biased_GMP_1	7
			A0_GMP__BC1324_N02	-2.23811	2.48566	10789	0.663917	A0_GMP	A0	Tet2KO	GMP	Neutro_biased_GMP	1
			A0_GMP__BC1325_N03	-2.20723	3.11842	13845	0.688263	A0_GMP	A0	Tet2KO	GMP	Neutro_biased_GMP	1
			A0_GMP__BC1326_N02	-4.06376	2.5962	10603	0.673017	A0_GMP	A0	Tet2KO	GMP	Neutro_biased_GMP	1
			A0_GMP__BC1327_N02	-1.67497	-4.16585	10166	0.624729	A0_GMP	A0	Tet2KO	GMP	Mk_progenitors	2
			A0_GMP__BC1328_N02	-3.72574	2.33327	10077	0.632331	A0_GMP	A0	Tet2KO	GMP	Neutro_biased_GMP	1
			A0_GMP__BC1329_N01	-3.16477	2.80184	9512	0.670101	A0_GMP	A0	Tet2KO	GMP	Neutro_biased_GMP	1
			A0_GMP__BC1330_N01	-2.07436	2.32277	9510	0.653207	A0_GMP	A0	Tet2KO	GMP	Neutro_biased_GMP	1
			A0_GMP__BC1331_N02	-3.98463	2.1481	14235	0.685634	A0_GMP	A0	Tet2KO	GMP	HSC_and_early_progenitors	4
			A0_GMP__BC1332_N01	-1.90074	3.6859	9505	0.691531	A0_GMP	A0	Tet2KO	GMP	Mono_biased_GMP_1	7
			A0_GMP__BC1333_N03	-1.59497	2.88058	16268	0.718896	A0_GMP	A0	Tet2KO	GMP	Mono_biased_GMP_2	13
			A0_GMP__BC1334_N02	-3.95282	2.93611	14612	0.628182	A0_GMP	A0	Tet2KO	GMP	Neutro_biased_GMP	1
			A0_GMP__BC1335_N02	-3.5622	2.40013	11850	0.663797	A0_GMP	A0	Tet2KO	GMP	Neutro_biased_GMP	1
			A0_GMP__BC1336_N02	-2.97834	-1.88271	14688	0.647127	A0_GMP	A0	Tet2KO	GMP	Baso_progenitors	11
			A0_GMP__BC1337_N01	-4.4776	2.9419	9482	0.657878	A0_GMP	A0	Tet2KO	GMP	Neutro_biased_GMP	1
			A0_GMP__BC1338_N02	-2.78888	2.98781	9828	0.676129	A0_GMP	A0	Tet2KO	GMP	Neutro_biased_GMP	1
			A0_GMP__BC1339_N01	-4.23948	3.27694	9476	0.624314	A0_GMP	A0	Tet2KO	GMP	Neutro_biased_GMP	1
			A0_GMP__BC1340_N02	-3.9506	2.74884	11332	0.660784	A0_GMP	A0	Tet2KO	GMP	Neutro_biased_GMP	1
			A0_GMP__BC1341_N02	0.0428127	4.11136	12107	0.642438	A0_GMP	A0	Tet2KO	GMP	Monocytes	9
			A0_GMP__BC1342_N01	-4.69642	0.0896706	9464	0.6362	A0_GMP	A0	Tet2KO	GMP	HSC_and_early_progenitors	4
			A0_GMP__BC1343_N02	-1.48813	3.05567	13553	0.701099	A0_GMP	A0	Tet2KO	GMP	Mono_biased_GMP_2	13
			A0_GMP__BC1344_N01	-1.08679	4.82389	9458	0.615775	A0_GMP	A0	Tet2KO	GMP	Mono_biased_GMP_1	7
			A0_GMP__BC1345_N02	-3.14705	-1.78348	14775	0.642166	A0_GMP	A0	Tet2KO	GMP	Baso_progenitors	11
			A0_GMP__BC1346_N01	-1.40902	2.67979	9450	0.688254	A0_GMP	A0	Tet2KO	GMP	Mono_biased_GMP_2	13
			A0_GMP__BC1347_N01	-3.24526	3.11743	9430	0.681124	A0_GMP	A0	Tet2KO	GMP	Neutro_biased_GMP	1
			A0_GMP__BC1348_N03	-4.70448	-0.121636	14125	0.630796	A0_GMP	A0	Tet2KO	GMP	HSC_and_early_progenitors	4
			A0_GMP__BC1349_N02	-1.94917	3.95924	14100	0.632695	A0_GMP	A0	Tet2KO	GMP	Mono_biased_GMP_1	7
			A0_GMP__BC1350_N02	-0.686037	4.70235	13420	0.638897	A0_GMP	A0	Tet2KO	GMP	Mono_biased_GMP_1	7
			A0_GMP__BC1351_N02	-4.21515	0.724183	14736	0.661916	A0_GMP	A0	Tet2KO	GMP	HSC_and_early_progenitors	4
			A0_GMP__BC1352_N01	-4.67026	-1.99729	9415	0.56495	A0_GMP	A0	Tet2KO	GMP	Mk_progenitors	2
			A0_GMP__BC1353_N01	-3.46047	2.82817	9417	0.620474	A0_GMP	A0	Tet2KO	GMP	Neutro_biased_GMP	1
			A0_GMP__BC1354_N02	-1.60633	4.35982	14293	0.624851	A0_GMP	A0	Tet2KO	GMP	Mono_biased_GMP_1	7
			A0_GMP__BC1355_N02	-4.45138	1.03665	15209	0.6364	A0_GMP	A0	Tet2KO	GMP	HSC_and_early_progenitors	4
			A0_GMP__BC1356_N02	-3.79148	1.78177	13363	0.680236	A0_GMP	A0	Tet2KO	GMP	HSC_and_early_progenitors	4
			A0_GMP__BC1357_N02	-3.07019	-1.70495	13119	0.65104	A0_GMP	A0	Tet2KO	GMP	Baso_progenitors	11
			A0_GMP__BC1358_N02	-2.54754	2.13391	13107	0.641108	A0_GMP	A0	Tet2KO	GMP	Neutro_biased_GMP	1
			A0_GMP__BC1359_N01	-4.32513	2.2664	9367	0.658482	A0_GMP	A0	Tet2KO	GMP	HSC_and_early_progenitors	4
			A0_GMP__BC1360_N01	-0.156714	4.38025	9366	0.643711	A0_GMP	A0	Tet2KO	GMP	Mono_biased_GMP_1	7
			A0_GMP__BC1361_N02	-2.13823	-3.09078	12882	0.643844	A0_GMP	A0	Tet2KO	GMP	Baso_progenitors	11
			A0_GMP__BC1362_N01	-2.84277	2.04452	9365	0.672504	A0_GMP	A0	Tet2KO	GMP	Neutro_biased_GMP	1
			A0_GMP__BC1363_N01	-0.62208	3.92356	9360	0.68547	A0_GMP	A0	Tet2KO	GMP	Mono_biased_GMP_2	13
			A0_GMP__BC1364_N02	-0.414165	4.20856	10278	0.67124	A0_GMP	A0	Tet2KO	GMP	Mono_biased_GMP_1	7
			A0_GMP__BC1365_N01	-3.12152	2.12335	9341	0.671448	A0_GMP	A0	Tet2KO	GMP	Neutro_biased_GMP	1
			A0_GMP__BC1366_N02	-3.34911	-2.3319	12148	0.622901	A0_GMP	A0	Tet2KO	GMP	Baso_progenitors	11
			A0_GMP__BC1367_N01	-1.29972	1.06772	9330	0.733976	A0_GMP	A0	Tet2KO	GMP	Mono_biased_GMP_2	13
			A0_GMP__BC1368_N02	-3.83778	3.00448	9542	0.551247	A0_GMP	A0	Tet2KO	GMP	Neutro_biased_GMP	1
			A0_GMP__BC1369_N02	-3.15434	2.89666	10715	0.655156	A0_GMP	A0	Tet2KO	GMP	Neutro_biased_GMP	1
			A0_GMP__BC1370_N02	-1.91621	3.75741	12330	0.662044	A0_GMP	A0	Tet2KO	GMP	Mono_biased_GMP_1	7
			A0_GMP__BC1371_N01	-0.0717671	2.1442	9282	0.719996	A0_GMP	A0	Tet2KO	GMP	Mono_biased_GMP_2	13
			A0_GMP__BC1372_N02	-3.06373	-1.3425	13255	0.662241	A0_GMP	A0	Tet2KO	GMP	Baso_progenitors	11
			A0_GMP__BC1373_N01	-4.03808	2.72706	9271	0.610937	A0_GMP	A0	Tet2KO	GMP	Neutro_biased_GMP	1
			A0_GMP__BC1374_N02	-1.9527	3.81057	14872	0.598104	A0_GMP	A0	Tet2KO	GMP	Mono_biased_GMP_1	7
			A0_GMP__BC1375_N02	-0.381641	2.42437	13269	0.708267	A0_GMP	A0	Tet2KO	GMP	Mono_biased_GMP_2	13
			A0_GMP__BC1376_N01	-3.6461	0.612774	9264	0.715458	A0_GMP	A0	Tet2KO	GMP	HSC_and_early_progenitors	4
			A0_GMP__BC1377_N02	-1.20523	4.33847	13609	0.648762	A0_GMP	A0	Tet2KO	GMP	Mono_biased_GMP_1	7
			A0_GMP__BC1378_N03	-3.52222	2.86431	12957	0.619279	A0_GMP	A0	Tet2KO	GMP	Neutro_biased_GMP	1
			A0_GMP__BC1379_N03	-4.87112	0.873618	14446	0.642115	A0_GMP	A0	Tet2KO	GMP	HSC_and_early_progenitors	4
			A0_GMP__BC1380_N02	-4.0747	3.1305	9762	0.637165	A0_GMP	A0	Tet2KO	GMP	Neutro_biased_GMP	1
			A0_GMP__BC1381_N02	-4.10966	-0.166588	9740	0.6577	A0_GMP	A0	Tet2KO	GMP	HSC_and_early_progenitors	4
			A0_GMP__BC1382_N02	-0.491423	3.15795	10203	0.666275	A0_GMP	A0	Tet2KO	GMP	Mono_biased_GMP_2	13
			A0_GMP__BC1383_N03	-1.1988	4.43673	13964	0.659195	A0_GMP	A0	Tet2KO	GMP	Mono_biased_GMP_1	7
			A0_GMP__BC1384_N02	-3.56912	0.99096	13073	0.707718	A0_GMP	A0	Tet2KO	GMP	HSC_and_early_progenitors	4
			A0_GMP__BC1385_N02	-3.75406	2.16989	14050	0.651673	A0_GMP	A0	Tet2KO	GMP	Neutro_biased_GMP	1
			A0_GMP__BC1386_N01	-2.79887	1.25249	9214	0.692859	A0_GMP	A0	Tet2KO	GMP	Neutro_biased_GMP	1
			A0_GMP__BC1387_N02	-3.35945	-2.50335	14553	0.616986	A0_GMP	A0	Tet2KO	GMP	Baso_progenitors	11
			A0_GMP__BC1388_N02	-0.397661	3.27789	12034	0.702593	A0_GMP	A0	Tet2KO	GMP	Mono_biased_GMP_2	13
			A0_GMP__BC1389_N02	-2.66106	2.38702	9950	0.73196	A0_GMP	A0	Tet2KO	GMP	Neutro_biased_GMP	1
			A0_GMP__BC1390_N01	-1.56011	4.349	9198	0.637312	A0_GMP	A0	Tet2KO	GMP	Mono_biased_GMP_1	7
			A0_GMP__BC1391_N02	-3.32938	2.10001	12708	0.701291	A0_GMP	A0	Tet2KO	GMP	Neutro_biased_GMP	1
			A0_GMP__BC1392_N02	-4.47505	3.26848	12923	0.588408	A0_GMP	A0	Tet2KO	GMP	Neutro_biased_GMP	1
			A0_GMP__BC1393_N02	-2.02361	3.67761	14479	0.631812	A0_GMP	A0	Tet2KO	GMP	Mono_biased_GMP_1	7
			A0_GMP__BC1394_N02	-1.93418	2.8666	11226	0.659986	A0_GMP	A0	Tet2KO	GMP	Mono_biased_GMP_2	13
			A0_GMP__BC1395_N02	-4.04072	2.33913	12319	0.675867	A0_GMP	A0	Tet2KO	GMP	Neutro_biased_GMP	1
			A0_GMP__BC1396_N02	-2.90972	-1.34185	11075	0.630519	A0_GMP	A0	Tet2KO	GMP	Baso_progenitors	11
			A0_GMP__BC1397_N02	-2.24744	2.69204	11544	0.63167	A0_GMP	A0	Tet2KO	GMP	Neutro_biased_GMP	1
			A0_GMP__BC1398_N02	-1.32849	3.7832	12845	0.650837	A0_GMP	A0	Tet2KO	GMP	Mono_biased_GMP_2	13
			A0_GMP__BC1399_N03	-3.92036	1.21244	14662	0.666485	A0_GMP	A0	Tet2KO	GMP	HSC_and_early_progenitors	4
			A0_GMP__BC1400_N01	-4.28667	2.0749	9155	0.623266	A0_GMP	A0	Tet2KO	GMP	HSC_and_early_progenitors	4
			A0_GMP__BC1401_N02	-3.03943	2.26442	9483	0.573025	A0_GMP	A0	Tet2KO	GMP	Neutro_biased_GMP	1
			A0_GMP__BC1402_N01	-2.93135	2.36464	9147	0.654094	A0_GMP	A0	Tet2KO	GMP	Neutro_biased_GMP	1
			A0_GMP__BC1403_N01	-1.75435	2.28327	9142	0.667469	A0_GMP	A0	Tet2KO	GMP	Neutro_biased_GMP	1
			A0_GMP__BC1404_N02	0.0358323	4.29855	10341	0.606034	A0_GMP	A0	Tet2KO	GMP	Mono_biased_GMP_1	7
			A0_GMP__BC1405_N02	-2.63292	2.78871	10937	0.664259	A0_GMP	A0	Tet2KO	GMP	Neutro_biased_GMP	1
			A0_GMP__BC1406_N02	-2.19889	4.19113	11777	0.652373	A0_GMP	A0	Tet2KO	GMP	HSC_and_early_progenitors	4
			A0_GMP__BC1407_N03	-1.92343	2.24424	15529	0.659411	A0_GMP	A0	Tet2KO	GMP	Neutro_biased_GMP	1
			A0_GMP__BC1408_N02	-4.46586	1.90673	12822	0.659959	A0_GMP	A0	Tet2KO	GMP	HSC_and_early_progenitors	4
			A0_GMP__BC1409_N02	-0.441291	3.17662	12478	0.674387	A0_GMP	A0	Tet2KO	GMP	Mono_biased_GMP_2	13
			A0_GMP__BC1411_N02	-1.90365	2.66321	12558	0.641503	A0_GMP	A0	Tet2KO	GMP	Mono_biased_GMP_2	13
			A0_GMP__BC1412_N02	-1.93322	1.32455	15288	0.694335	A0_GMP	A0	Tet2KO	GMP	Mono_Neutro_biased_GMP	10
			A0_GMP__BC1413_N03	-0.533668	3.59532	12572	0.718183	A0_GMP	A0	Tet2KO	GMP	Mono_biased_GMP_2	13
			A0_GMP__BC1414_N02	-2.9558	3.13289	10651	0.681063	A0_GMP	A0	Tet2KO	GMP	Neutro_biased_GMP	1
			A0_GMP__BC1415_N03	-3.88706	1.29498	15742	0.699911	A0_GMP	A0	Tet2KO	GMP	HSC_and_early_progenitors	4
			A0_GMP__BC1416_N01	-3.20927	2.32463	9069	0.697431	A0_GMP	A0	Tet2KO	GMP	Neutro_biased_GMP	1
			A0_GMP__BC1417_N02	-3.99992	2.59733	10449	0.627811	A0_GMP	A0	Tet2KO	GMP	Neutro_biased_GMP	1
			A0_GMP__BC1418_N01	-3.86158	3.14444	9055	0.617559	A0_GMP	A0	Tet2KO	GMP	Neutro_biased_GMP	1
			A0_GMP__BC1419_N02	-2.8539	1.84291	14266	0.723819	A0_GMP	A0	Tet2KO	GMP	Neutro_biased_GMP	1
			A0_GMP__BC1420_N02	-0.451977	3.36928	14297	0.682801	A0_GMP	A0	Tet2KO	GMP	Mono_biased_GMP_2	13
			A0_GMP__BC1421_N02	-4.35106	0.645853	12813	0.664325	A0_GMP	A0	Tet2KO	GMP	HSC_and_early_progenitors	4
			A0_GMP__BC1422_N01	-1.61838	2.15762	9036	0.685259	A0_GMP	A0	Tet2KO	GMP	Mono_biased_GMP_2	13
			A0_GMP__BC1423_N02	-2.33552	1.64627	10127	0.703861	A0_GMP	A0	Tet2KO	GMP	Neutro_biased_GMP	1
			A0_GMP__BC1424_N02	-3.35775	3.23779	15143	0.622796	A0_GMP	A0	Tet2KO	GMP	Neutro_biased_GMP	1
			A0_GMP__BC1425_N01	-3.41597	3.0475	9027	0.650604	A0_GMP	A0	Tet2KO	GMP	Neutro_biased_GMP	1
			A0_GMP__BC1426_N02	-2.28221	3.93984	14463	0.650695	A0_GMP	A0	Tet2KO	GMP	Mono_biased_GMP_1	7
			A0_GMP__BC1427_N02	0.24439	4.11783	11361	0.665434	A0_GMP	A0	Tet2KO	GMP	Monocytes	9
			A0_GMP__BC1428_N03	-1.03381	3.83096	15036	0.646515	A0_GMP	A0	Tet2KO	GMP	Mono_biased_GMP_2	13
			A0_GMP__BC1429_N02	-2.42448	2.00248	11676	0.668551	A0_GMP	A0	Tet2KO	GMP	Neutro_biased_GMP	1
			A0_GMP__BC1430_N02	-3.07158	-2.00619	13467	0.646246	A0_GMP	A0	Tet2KO	GMP	Baso_progenitors	11
			A0_GMP__BC1431_N02	-2.40817	3.41242	13782	0.634523	A0_GMP	A0	Tet2KO	GMP	Mono_biased_GMP_1	7
			A0_GMP__BC1432_N02	-2.03225	3.56289	13523	0.649856	A0_GMP	A0	Tet2KO	GMP	Mono_biased_GMP_1	7
			A0_GMP__BC1433_N01	-2.06881	-3.10255	8971	0.64441	A0_GMP	A0	Tet2KO	GMP	Baso_progenitors	11
			A0_GMP__BC1434_N02	-2.91277	2.3929	14476	0.709312	A0_GMP	A0	Tet2KO	GMP	Neutro_biased_GMP	1
			A0_GMP__BC1435_N01	-0.908639	3.4654	8963	0.661163	A0_GMP	A0	Tet2KO	GMP	Mono_biased_GMP_2	13
			A0_GMP__BC1436_N02	-3.68985	2.6441	12890	0.648953	A0_GMP	A0	Tet2KO	GMP	Neutro_biased_GMP	1
			A0_GMP__BC1437_N02	-1.35032	3.60164	14558	0.649334	A0_GMP	A0	Tet2KO	GMP	Mono_biased_GMP_2	13
			A0_GMP__BC1438_N02	-4.03422	3.04161	13791	0.681676	A0_GMP	A0	Tet2KO	GMP	Neutro_biased_GMP	1
			A0_GMP__BC1439_N03	-0.705139	3.78275	16162	0.588355	A0_GMP	A0	Tet2KO	GMP	Mono_biased_GMP_2	13
			A0_GMP__BC1440_N02	3.88131	3.70948	12327	0.622049	A0_GMP	A0	Tet2KO	GMP	DCs	3
			A0_GMP__BC1441_N01	-3.57907	2.47976	8942	0.635764	A0_GMP	A0	Tet2KO	GMP	Neutro_biased_GMP	1
			A0_GMP__BC1442_N01	-3.19775	-1.98712	8937	0.630972	A0_GMP	A0	Tet2KO	GMP	Baso_progenitors	11
			A0_GMP__BC1443_N01	-0.740961	3.59759	8935	0.680022	A0_GMP	A0	Tet2KO	GMP	Mono_biased_GMP_2	13
			A0_GMP__BC1444_N01	-1.01331	3.15527	8935	0.668942	A0_GMP	A0	Tet2KO	GMP	Mono_biased_GMP_2	13
			A0_GMP__BC1445_N02	-3.88633	1.95307	12758	0.694466	A0_GMP	A0	Tet2KO	GMP	Neutro_biased_GMP	1
			A0_GMP__BC1446_N02	-4.17964	0.792697	10122	0.700454	A0_GMP	A0	Tet2KO	GMP	HSC_and_early_progenitors	4
			A0_GMP__BC1447_N03	-3.49596	2.90604	13967	0.662633	A0_GMP	A0	Tet2KO	GMP	Neutro_biased_GMP	1
			A0_GMP__BC1448_N02	-3.15581	-1.80484	13392	0.633289	A0_GMP	A0	Tet2KO	GMP	Baso_progenitors	11
			A0_GMP__BC1449_N01	-0.862421	0.428945	8911	0.646504	A0_GMP	A0	Tet2KO	GMP	Mono_Neutro_biased_GMP	10
			A0_GMP__BC1450_N01	-2.99029	3.43385	8909	0.60119	A0_GMP	A0	Tet2KO	GMP	Mono_biased_GMP_1	7
			A0_GMP__BC1451_N02	-3.0714	2.02341	14310	0.704263	A0_GMP	A0	Tet2KO	GMP	Neutro_biased_GMP	1
			A0_GMP__BC1452_N01	-1.26009	2.86518	8877	0.719049	A0_GMP	A0	Tet2KO	GMP	Mono_biased_GMP_2	13
			A0_GMP__BC1453_N02	-1.03759	3.62649	14008	0.672973	A0_GMP	A0	Tet2KO	GMP	Mono_biased_GMP_2	13
			A0_GMP__BC1454_N02	-4.10069	1.52437	9770	0.689048	A0_GMP	A0	Tet2KO	GMP	HSC_and_early_progenitors	4
			A0_GMP__BC1455_N01	-0.952151	1.0323	8856	0.642615	A0_GMP	A0	Tet2KO	GMP	Mono_biased_GMP_2	13
			A0_GMP__BC1456_N02	-0.28595	3.42831	13450	0.67777	A0_GMP	A0	Tet2KO	GMP	Mono_biased_GMP_2	13
			A0_GMP__BC1457_N01	-4.46175	2.20885	8835	0.659875	A0_GMP	A0	Tet2KO	GMP	HSC_and_early_progenitors	4
			A0_GMP__BC1458_N01	-1.21042	5.29151	8831	0.591552	A0_GMP	A0	Tet2KO	GMP	Mono_biased_GMP_1	7
			A0_GMP__BC1459_N03	-4.01228	2.35249	14428	0.65962	A0_GMP	A0	Tet2KO	GMP	Neutro_biased_GMP	1
			A0_GMP__BC1460_N02	-3.78426	2.60921	13169	0.622219	A0_GMP	A0	Tet2KO	GMP	Neutro_biased_GMP	1
			A0_GMP__BC1461_N02	-3.60577	3.07653	13267	0.665863	A0_GMP	A0	Tet2KO	GMP	Neutro_biased_GMP	1
			A0_GMP__BC1462_N02	0.940608	4.39328	10883	0.696499	A0_GMP	A0	Tet2KO	GMP	Monocytes	9
			A0_GMP__BC1463_N01	-0.826021	0.747682	8800	0.713295	A0_GMP	A0	Tet2KO	GMP	Mono_Neutro_biased_GMP	10
			A0_GMP__BC1464_N02	-4.26606	1.75235	12732	0.653157	A0_GMP	A0	Tet2KO	GMP	HSC_and_early_progenitors	4
			A0_GMP__BC1465_N04	-2.01337	4.17397	16731	0.599964	A0_GMP	A0	Tet2KO	GMP	Mono_biased_GMP_1	7
			A0_GMP__BC1466_N02	-0.968507	4.7394	14408	0.637632	A0_GMP	A0	Tet2KO	GMP	Mono_biased_GMP_1	7
			A0_GMP__BC1467_N02	-0.50746	3.26175	14775	0.691574	A0_GMP	A0	Tet2KO	GMP	Mono_biased_GMP_2	13
			A0_GMP__BC1468_N02	-2.11418	-3.05794	11094	0.654858	A0_GMP	A0	Tet2KO	GMP	Baso_progenitors	11
			A0_GMP__BC1469_N02	-2.11777	3.51609	10726	0.663062	A0_GMP	A0	Tet2KO	GMP	Mono_biased_GMP_1	7
			A0_GMP__BC1470_N02	-1.5393	4.17568	10345	0.649299	A0_GMP	A0	Tet2KO	GMP	Mono_biased_GMP_1	7
			A0_GMP__BC1471_N01	-2.10647	3.43357	8776	0.632521	A0_GMP	A0	Tet2KO	GMP	Mono_biased_GMP_1	7
			A0_GMP__BC1472_N02	-1.14044	4.28195	13645	0.618542	A0_GMP	A0	Tet2KO	GMP	Mono_biased_GMP_1	7
			A0_GMP__BC1473_N02	-4.16912	-1.20879	11937	0.661138	A0_GMP	A0	Tet2KO	GMP	Mk_progenitors	2
			A0_GMP__BC1474_N02	-4.46979	-2.15621	11340	0.664991	A0_GMP	A0	Tet2KO	GMP	Mk_progenitors	2
			A0_GMP__BC1475_N02	-2.95841	1.41586	10198	0.664346	A0_GMP	A0	Tet2KO	GMP	Neutro_biased_GMP	1
			A0_GMP__BC1476_N02	-1.88324	3.09125	11950	0.677741	A0_GMP	A0	Tet2KO	GMP	Mono_biased_GMP_2	13
			A0_GMP__BC1477_N02	-1.73785	-3.80951	9145	0.640459	A0_GMP	A0	Tet2KO	GMP	Mk_progenitors	2
			A0_GMP__BC1478_N02	-2.48581	-1.37399	11133	0.720291	A0_GMP	A0	Tet2KO	GMP	Baso_progenitors	11
			A0_GMP__BC1479_N02	-3.04651	1.89152	11844	0.667427	A0_GMP	A0	Tet2KO	GMP	Neutro_biased_GMP	1
			A0_GMP__BC1480_N01	-1.78989	1.87914	8742	0.71391	A0_GMP	A0	Tet2KO	GMP	Mono_biased_GMP_2	13
			A0_GMP__BC1481_N01	-2.72918	1.59155	8725	0.700974	A0_GMP	A0	Tet2KO	GMP	Neutro_biased_GMP	1
			A0_GMP__BC1482_N02	-2.20461	3.42671	13386	0.643508	A0_GMP	A0	Tet2KO	GMP	Mono_biased_GMP_1	7
			A0_GMP__BC1483_N01	-2.18936	-2.98864	8719	0.676568	A0_GMP	A0	Tet2KO	GMP	Baso_progenitors	11
			A0_GMP__BC1484_N02	-3.35605	2.84879	11498	0.647939	A0_GMP	A0	Tet2KO	GMP	Neutro_biased_GMP	1
			A0_GMP__BC1485_N02	-4.04191	1.6901	9404	0.66057	A0_GMP	A0	Tet2KO	GMP	Baso_progenitors	11
			A0_GMP__BC1486_N02	-1.56677	2.75196	9062	0.6855	A0_GMP	A0	Tet2KO	GMP	Mono_biased_GMP_2	13
			A0_GMP__BC1487_N01	-1.10382	3.3645	8697	0.634127	A0_GMP	A0	Tet2KO	GMP	Mono_biased_GMP_2	13
			A0_GMP__BC1488_N02	-1.74624	4.476	13262	0.594405	A0_GMP	A0	Tet2KO	GMP	Mono_biased_GMP_1	7
			A0_GMP__BC1489_N01	-2.52287	1.75316	8676	0.695828	A0_GMP	A0	Tet2KO	GMP	Neutro_biased_GMP	1
			A0_GMP__BC1490_N02	-3.46705	2.93595	13652	0.630384	A0_GMP	A0	Tet2KO	GMP	Neutro_biased_GMP	1
			A0_GMP__BC1491_N02	-0.747549	3.38152	10975	0.673257	A0_GMP	A0	Tet2KO	GMP	Mono_biased_GMP_2	13
			A0_GMP__BC1492_N02	-1.18347	2.74144	11433	0.700079	A0_GMP	A0	Tet2KO	GMP	Mono_biased_GMP_2	13
			A0_GMP__BC1493_N01	-0.508361	2.63913	8649	0.690484	A0_GMP	A0	Tet2KO	GMP	Mono_biased_GMP_2	13
			A0_GMP__BC1494_N02	-4.3029	0.881748	12696	0.672574	A0_GMP	A0	Tet2KO	GMP	HSC_and_early_progenitors	4
			A0_GMP__BC1495_N01	-0.830336	2.10331	8639	0.70147	A0_GMP	A0	Tet2KO	GMP	Mono_Neutro_biased_GMP	10
			A0_GMP__BC1496_N02	-0.693491	3.74328	8942	0.67949	A0_GMP	A0	Tet2KO	GMP	Mono_biased_GMP_2	13
			A0_GMP__BC1497_N02	-4.12787	2.97229	10724	0.65414	A0_GMP	A0	Tet2KO	GMP	Neutro_biased_GMP	1
			A0_GMP__BC1498_N02	3.45421	3.61521	9503	0.657371	A0_GMP	A0	Tet2KO	GMP	Monocytes	9
			A0_GMP__BC1499_N01	-2.07709	2.75269	8620	0.674594	A0_GMP	A0	Tet2KO	GMP	Mono_biased_GMP_2	13
			A0_GMP__BC1500_N01	-4.59248	1.87116	8587	0.64586	A0_GMP	A0	Tet2KO	GMP	HSC_and_early_progenitors	4
			A0_GMP__BC1501_N02	-3.35489	1.68589	8740	0.696568	A0_GMP	A0	Tet2KO	GMP	Neutro_biased_GMP	1
			A0_GMP__BC1502_N02	-2.33276	4.05857	12234	0.670263	A0_GMP	A0	Tet2KO	GMP	Mono_biased_GMP_1	7
			A0_GMP__BC1503_N01	-2.26147	3.06122	8574	0.660019	A0_GMP	A0	Tet2KO	GMP	Neutro_biased_GMP	1
			A0_GMP__BC1504_N02	-1.16296	4.45122	13124	0.645763	A0_GMP	A0	Tet2KO	GMP	Mono_biased_GMP_1	7
			A0_GMP__BC1505_N02	-4.47408	1.26367	12289	0.666857	A0_GMP	A0	Tet2KO	GMP	HSC_and_early_progenitors	4
			A0_GMP__BC1506_N02	-4.78893	1.00036	9104	0.634227	A0_GMP	A0	Tet2KO	GMP	HSC_and_early_progenitors	4
			A0_GMP__BC1507_N01	-4.13523	2.03872	8564	0.656586	A0_GMP	A0	Tet2KO	GMP	HSC_and_early_progenitors	4
			A0_GMP__BC1508_N02	-1.69312	3.63289	13283	0.634495	A0_GMP	A0	Tet2KO	GMP	Mono_biased_GMP_2	13
			A0_GMP__BC1509_N01	-0.108881	2.88712	8560	0.754089	A0_GMP	A0	Tet2KO	GMP	Mono_biased_GMP_2	13
			A0_GMP__BC1510_N02	-3.57346	1.65383	13017	0.703542	A0_GMP	A0	Tet2KO	GMP	Neutro_biased_GMP	1
			A0_GMP__BC1511_N02	-3.22541	1.86309	10774	0.663635	A0_GMP	A0	Tet2KO	GMP	Neutro_biased_GMP	1
			A0_GMP__BC1512_N02	-2.75865	1.67655	12362	0.722132	A0_GMP	A0	Tet2KO	GMP	Neutro_biased_GMP	1
			A0_GMP__BC1513_N02	-2.45777	3.44097	11025	0.647528	A0_GMP	A0	Tet2KO	GMP	Mono_biased_GMP_1	7
			A0_GMP__BC1514_N02	0.0881667	4.31694	12941	0.657136	A0_GMP	A0	Tet2KO	GMP	Monocytes	9
			A0_GMP__BC1515_N02	-3.14342	2.77097	12775	0.657613	A0_GMP	A0	Tet2KO	GMP	Neutro_biased_GMP	1
			A0_GMP__BC1516_N02	-2.14384	1.51885	10075	0.699256	A0_GMP	A0	Tet2KO	GMP	Neutro_biased_GMP	1
			A0_GMP__BC1517_N02	-0.439442	4.39402	14114	0.622786	A0_GMP	A0	Tet2KO	GMP	Mono_biased_GMP_1	7
			A0_GMP__BC1518_N02	-2.568	3.39262	11619	0.677167	A0_GMP	A0	Tet2KO	GMP	Mono_biased_GMP_1	7
			A0_GMP__BC1520_N02	-3.47318	1.32177	13473	0.704149	A0_GMP	A0	Tet2KO	GMP	Neutro_biased_GMP	1
			A0_GMP__BC1521_N02	-1.81105	3.65929	13407	0.663534	A0_GMP	A0	Tet2KO	GMP	Mono_biased_GMP_1	7
			A0_GMP__BC1522_N01	-2.07439	-3.11319	8510	0.646063	A0_GMP	A0	Tet2KO	GMP	Baso_progenitors	11
			A0_GMP__BC1523_N02	-3.60304	2.76047	12417	0.688492	A0_GMP	A0	Tet2KO	GMP	Neutro_biased_GMP	1
			A0_GMP__BC1524_N02	-3.64602	2.32544	11659	0.664122	A0_GMP	A0	Tet2KO	GMP	Neutro_biased_GMP	1
			A0_GMP__BC1525_N02	-4.42431	0.739423	12861	0.658114	A0_GMP	A0	Tet2KO	GMP	HSC_and_early_progenitors	4
			A0_GMP__BC1526_N02	-4.06776	2.76379	8803	0.661365	A0_GMP	A0	Tet2KO	GMP	Neutro_biased_GMP	1
			A0_GMP__BC1527_N02	-4.11385	1.68016	12396	0.64182	A0_GMP	A0	Tet2KO	GMP	HSC_and_early_progenitors	4
			A0_GMP__BC1528_N02	-3.03332	3.19767	10191	0.620744	A0_GMP	A0	Tet2KO	GMP	Mono_biased_GMP_1	7
			A0_GMP__BC1529_N02	-0.499961	3.92171	10408	0.664008	A0_GMP	A0	Tet2KO	GMP	Mono_biased_GMP_2	13
			A0_GMP__BC1530_N01	-1.45275	3.26957	8467	0.69576	A0_GMP	A0	Tet2KO	GMP	Mono_biased_GMP_2	13
			A0_GMP__BC1531_N02	-1.19386	4.85527	12666	0.62498	A0_GMP	A0	Tet2KO	GMP	Mono_biased_GMP_1	7
			A0_GMP__BC1532_N03	-0.44846	4.01739	11700	0.627179	A0_GMP	A0	Tet2KO	GMP	Mono_biased_GMP_2	13
			A0_GMP__BC1533_N01	-3.19963	1.13953	8459	0.669346	A0_GMP	A0	Tet2KO	GMP	HSC_and_early_progenitors	4
			A0_GMP__BC1534_N02	-4.12554	2.53737	13278	0.66019	A0_GMP	A0	Tet2KO	GMP	Neutro_biased_GMP	1
			A0_GMP__BC1535_N04	-3.46504	1.93597	12727	0.660878	A0_GMP	A0	Tet2KO	GMP	Neutro_biased_GMP	1
			A0_GMP__BC1536_N03	-2.17573	2.69139	14525	0.717246	A0_GMP	A0	Tet2KO	GMP	Mono_biased_GMP_2	13
			A0_GMP__BC1537_N02	-0.85767	3.96147	12795	0.642751	A0_GMP	A0	Tet2KO	GMP	Mono_biased_GMP_2	13
			A0_GMP__BC1538_N02	-0.929595	5.15805	11465	0.663149	A0_GMP	A0	Tet2KO	GMP	Mono_biased_GMP_1	7
			A0_GMP__BC1539_N01	0.296629	2.84474	8417	0.654509	A0_GMP	A0	Tet2KO	GMP	Mono_biased_GMP_2	13
			A0_GMP__BC1540_N02	-2.97006	3.64973	13065	0.650823	A0_GMP	A0	Tet2KO	GMP	Mono_biased_GMP_1	7
			A0_GMP__BC1541_N02	-0.674627	4.65394	9161	0.581923	A0_GMP	A0	Tet2KO	GMP	Mono_biased_GMP_1	7
			A0_GMP__BC1542_N01	-3.67144	3.08387	8414	0.60019	A0_GMP	A0	Tet2KO	GMP	Neutro_biased_GMP	1
			A0_GMP__BC1543_N02	-0.769782	3.43455	10168	0.675354	A0_GMP	A0	Tet2KO	GMP	Mono_biased_GMP_2	13
			A0_GMP__BC1544_N03	-4.52819	2.86842	13476	0.617171	A0_GMP	A0	Tet2KO	GMP	Neutro_biased_GMP	1
			A0_GMP__BC1545_N02	-3.82465	2.23276	13193	0.65982	A0_GMP	A0	Tet2KO	GMP	Neutro_biased_GMP	1
			A0_GMP__BC1546_N02	-1.12638	3.528	11141	0.631272	A0_GMP	A0	Tet2KO	GMP	Mono_biased_GMP_2	13
			A0_GMP__BC1547_N01	-1.84314	2.46942	8398	0.668135	A0_GMP	A0	Tet2KO	GMP	Neutro_biased_GMP	1
			A0_GMP__BC1548_N02	-2.70748	1.10875	10393	0.740595	A0_GMP	A0	Tet2KO	GMP	Neutro_biased_GMP	1
			A0_GMP__BC1549_N01	-4.70069	1.60508	8390	0.676162	A0_GMP	A0	Tet2KO	GMP	HSC_and_early_progenitors	4
			A0_GMP__BC1550_N02	-4.31867	1.61885	13373	0.634936	A0_GMP	A0	Tet2KO	GMP	HSC_and_early_progenitors	4
			A0_GMP__BC1551_N02	-0.0396136	3.6278	12793	0.674666	A0_GMP	A0	Tet2KO	GMP	Mono_biased_GMP_2	13
			A0_GMP__BC1552_N02	-2.56848	1.4864	9635	0.722782	A0_GMP	A0	Tet2KO	GMP	Neutro_biased_GMP	1
			A0_GMP__BC1553_N02	-4.35847	1.81614	11565	0.611846	A0_GMP	A0	Tet2KO	GMP	HSC_and_early_progenitors	4
			A0_GMP__BC1554_N02	-1.29363	4.37471	13573	0.64783	A0_GMP	A0	Tet2KO	GMP	Mono_biased_GMP_1	7
			A0_GMP__BC1555_N01	-2.09316	3.30284	8346	0.615984	A0_GMP	A0	Tet2KO	GMP	Mono_biased_GMP_1	7
			A0_GMP__BC1556_N01	-4.00275	3.1632	8343	0.629869	A0_GMP	A0	Tet2KO	GMP	Neutro_biased_GMP	1
			A0_GMP__BC1557_N03	-4.30056	-2.12674	11497	0.624772	A0_GMP	A0	Tet2KO	GMP	Mk_progenitors	2
			A0_GMP__BC1558_N02	-0.319926	4.09688	11363	0.668397	A0_GMP	A0	Tet2KO	GMP	Mono_biased_GMP_1	7
			A0_GMP__BC1559_N02	-0.831255	3.45952	10389	0.653576	A0_GMP	A0	Tet2KO	GMP	Mono_biased_GMP_2	13
			A0_GMP__BC1560_N01	-2.11577	2.27491	8338	0.62509	A0_GMP	A0	Tet2KO	GMP	Neutro_biased_GMP	1
			A0_GMP__BC1561_N02	-4.21417	0.602344	11312	0.660891	A0_GMP	A0	Tet2KO	GMP	HSC_and_early_progenitors	4
			A0_GMP__BC1562_N01	-2.66309	1.89042	8333	0.688948	A0_GMP	A0	Tet2KO	GMP	Neutro_biased_GMP	1
			A0_GMP__BC1563_N02	0.204554	3.75071	12534	0.632998	A0_GMP	A0	Tet2KO	GMP	Monocytes	9
			A0_GMP__BC1564_N03	-3.19072	2.19863	12883	0.665528	A0_GMP	A0	Tet2KO	GMP	Neutro_biased_GMP	1
			A0_GMP__BC1565_N01	-0.845613	3.11942	8327	0.673952	A0_GMP	A0	Tet2KO	GMP	Mono_biased_GMP_2	13
			A0_GMP__BC1566_N02	-3.61506	2.71256	12570	0.649085	A0_GMP	A0	Tet2KO	GMP	Neutro_biased_GMP	1
			A0_GMP__BC1567_N02	-3.31054	1.61495	13171	0.682864	A0_GMP	A0	Tet2KO	GMP	Neutro_biased_GMP	1
			A0_GMP__BC1568_N03	-0.635147	4.08056	12702	0.683042	A0_GMP	A0	Tet2KO	GMP	Mono_biased_GMP_1	7
			A0_GMP__BC1569_N01	-0.562102	-4.65865	8310	0.637665	A0_GMP	A0	Tet2KO	GMP	MEP_progenitors	6
			A0_GMP__BC1570_N02	-4.31949	1.82185	11109	0.677019	A0_GMP	A0	Tet2KO	GMP	HSC_and_early_progenitors	4
			A0_GMP__BC1571_N01	-4.33079	2.90543	8301	0.626912	A0_GMP	A0	Tet2KO	GMP	Neutro_biased_GMP	1
			A0_GMP__BC1572_N01	-4.37508	-2.01863	8294	0.622498	A0_GMP	A0	Tet2KO	GMP	Mk_progenitors	2
			A0_GMP__BC1573_N02	-1.3194	2.35178	12848	0.706491	A0_GMP	A0	Tet2KO	GMP	Mono_biased_GMP_2	13
			A0_GMP__BC1574_N02	-2.59537	3.40221	12634	0.671838	A0_GMP	A0	Tet2KO	GMP	Mono_biased_GMP_1	7
			A0_GMP__BC1575_N02	-0.804861	3.19608	13300	0.694135	A0_GMP	A0	Tet2KO	GMP	Mono_biased_GMP_2	13
			A0_GMP__BC1576_N02	-3.39165	2.74813	13138	0.648501	A0_GMP	A0	Tet2KO	GMP	Neutro_biased_GMP	1
			A0_GMP__BC1577_N02	-4.43933	-1.93848	11957	0.624404	A0_GMP	A0	Tet2KO	GMP	Mk_progenitors	2
			A0_GMP__BC1578_N01	-0.754414	0.539732	8268	0.736817	A0_GMP	A0	Tet2KO	GMP	Mono_Neutro_biased_GMP	10
			A0_GMP__BC1579_N02	-3.49476	1.96624	11215	0.678556	A0_GMP	A0	Tet2KO	GMP	Neutro_biased_GMP	1
			A0_GMP__BC1580_N02	-4.49502	0.0125258	11046	0.660963	A0_GMP	A0	Tet2KO	GMP	HSC_and_early_progenitors	4
			A0_GMP__BC1581_N02	-1.37837	3.30882	11199	0.656041	A0_GMP	A0	Tet2KO	GMP	Mono_biased_GMP_2	13
			A0_GMP__BC1582_N02	-2.69405	1.6645	9011	0.663744	A0_GMP	A0	Tet2KO	GMP	Neutro_biased_GMP	1
			A0_GMP__BC1583_N02	-0.966279	3.25115	11579	0.710597	A0_GMP	A0	Tet2KO	GMP	Mono_biased_GMP_2	13
			A0_GMP__BC1584_N01	-3.63101	1.16441	8248	0.689016	A0_GMP	A0	Tet2KO	GMP	HSC_and_early_progenitors	4
			A0_GMP__BC1585_N02	-3.26816	-1.57136	12031	0.676585	A0_GMP	A0	Tet2KO	GMP	Baso_progenitors	11
			A0_GMP__BC1586_N02	-0.590271	4.55772	12659	0.684019	A0_GMP	A0	Tet2KO	GMP	Mono_biased_GMP_1	7
			A0_GMP__BC1587_N02	-2.6546	2.92674	9579	0.693183	A0_GMP	A0	Tet2KO	GMP	Neutro_biased_GMP	1
			A0_GMP__BC1588_N02	-1.08432	2.7828	11353	0.69682	A0_GMP	A0	Tet2KO	GMP	Mono_biased_GMP_2	13
			A0_GMP__BC1589_N02	-0.269565	4.24342	10710	0.67479	A0_GMP	A0	Tet2KO	GMP	Mono_biased_GMP_1	7
			A0_GMP__BC1590_N01	-4.33241	0.815021	8214	0.666788	A0_GMP	A0	Tet2KO	GMP	HSC_and_early_progenitors	4
			A0_GMP__BC1591_N02	-0.180169	3.25489	12277	0.696424	A0_GMP	A0	Tet2KO	GMP	Mono_biased_GMP_2	13
			A0_GMP__BC1592_N01	-0.878334	5.54966	8202	0.528895	A0_GMP	A0	Tet2KO	GMP	Mono_biased_GMP_1	7
			A0_GMP__BC1593_N02	-3.03289	-1.50436	9673	0.677556	A0_GMP	A0	Tet2KO	GMP	Baso_progenitors	11
			A0_GMP__BC1594_N02	-3.04104	-1.95979	8410	0.653864	A0_GMP	A0	Tet2KO	GMP	Baso_progenitors	11
			A0_GMP__BC1595_N02	-3.13479	-1.77125	13161	0.643872	A0_GMP	A0	Tet2KO	GMP	Baso_progenitors	11
			A0_GMP__BC1596_N01	-0.58892	1.99887	8181	0.722161	A0_GMP	A0	Tet2KO	GMP	Mono_biased_GMP_2	13
			A0_GMP__BC1597_N02	-2.41757	3.41457	9489	0.665718	A0_GMP	A0	Tet2KO	GMP	Mono_biased_GMP_1	7
			A0_GMP__BC1598_N01	-4.38466	2.26992	8178	0.612742	A0_GMP	A0	Tet2KO	GMP	HSC_and_early_progenitors	4
			A0_GMP__BC1599_N02	-4.29515	1.06772	11142	0.668013	A0_GMP	A0	Tet2KO	GMP	HSC_and_early_progenitors	4
			A0_GMP__BC1600_N02	-3.28418	2.54956	10557	0.673392	A0_GMP	A0	Tet2KO	GMP	Neutro_biased_GMP	1
			A0_GMP__BC1601_N02	-1.79806	2.48868	11785	0.648706	A0_GMP	A0	Tet2KO	GMP	Mono_biased_GMP_2	13
			A0_GMP__BC1602_N01	-3.50368	2.574	8157	0.706878	A0_GMP	A0	Tet2KO	GMP	Neutro_biased_GMP	1
			A0_GMP__BC1603_N02	-2.18564	4.01571	9036	0.599491	A0_GMP	A0	Tet2KO	GMP	Mono_biased_GMP_1	7
			A0_GMP__BC1604_N03	-0.702324	-4.72219	11390	0.633187	A0_GMP	A0	Tet2KO	GMP	MEP_progenitors	6
			A0_GMP__BC1605_N01	-2.93011	2.11899	8147	0.702344	A0_GMP	A0	Tet2KO	GMP	Neutro_biased_GMP	1
			A0_GMP__BC1606_N03	-0.433023	3.61414	15763	0.654063	A0_GMP	A0	Tet2KO	GMP	Mono_biased_GMP_2	13
			A0_GMP__BC1607_N02	-3.85605	2.71476	10573	0.651376	A0_GMP	A0	Tet2KO	GMP	Neutro_biased_GMP	1
			A0_GMP__BC1608_N03	-2.90676	0.560529	9987	0.685691	A0_GMP	A0	Tet2KO	GMP	Neutro_biased_GMP	1
			A0_GMP__BC1609_N02	-3.34848	0.758797	10541	0.663979	A0_GMP	A0	Tet2KO	GMP	HSC_and_early_progenitors	4
			A0_GMP__BC1610_N02	-1.89874	2.63964	10183	0.736031	A0_GMP	A0	Tet2KO	GMP	Mono_biased_GMP_2	13
			A0_GMP__BC1611_N02	-0.932875	1.80448	9558	0.676397	A0_GMP	A0	Tet2KO	GMP	Mono_Neutro_biased_GMP	10
			A0_GMP__BC1612_N02	-3.18483	0.778101	9404	0.699596	A0_GMP	A0	Tet2KO	GMP	HSC_and_early_progenitors	4
			A0_GMP__BC1613_N03	-0.736116	4.76325	15463	0.650521	A0_GMP	A0	Tet2KO	GMP	Mono_biased_GMP_1	7
			A0_GMP__BC1614_N03	-0.308106	3.62528	10227	0.631564	A0_GMP	A0	Tet2KO	GMP	Mono_biased_GMP_2	13
			A0_GMP__BC1615_N03	-1.00811	3.46138	14417	0.715475	A0_GMP	A0	Tet2KO	GMP	Mono_biased_GMP_2	13
			A0_GMP__BC1616_N02	-1.43993	4.35536	12061	0.646381	A0_GMP	A0	Tet2KO	GMP	Mono_biased_GMP_1	7
			A0_GMP__BC1617_N02	-4.25673	2.90132	10305	0.619505	A0_GMP	A0	Tet2KO	GMP	Neutro_biased_GMP	1
			A0_GMP__BC1618_N02	-4.43144	-1.94176	12095	0.60711	A0_GMP	A0	Tet2KO	GMP	Mk_progenitors	2
			A0_GMP__BC1619_N02	-2.71789	2.07442	8694	0.690821	A0_GMP	A0	Tet2KO	GMP	Neutro_biased_GMP	1
			A0_GMP__BC1620_N02	-1.45173	3.73308	11523	0.683763	A0_GMP	A0	Tet2KO	GMP	Mono_biased_GMP_2	13
			A0_GMP__BC1621_N03	-3.39569	1.2619	11765	0.700467	A0_GMP	A0	Tet2KO	GMP	Neutro_biased_GMP	1
			A0_GMP__BC1622_N02	-3.41335	0.668909	11163	0.707516	A0_GMP	A0	Tet2KO	GMP	HSC_and_early_progenitors	4
			A0_GMP__BC1623_N03	-2.52168	2.7573	12379	0.711043	A0_GMP	A0	Tet2KO	GMP	Neutro_biased_GMP	1
			A0_GMP__BC1624_N03	-2.1568	4.06554	15425	0.656985	A0_GMP	A0	Tet2KO	GMP	Mono_biased_GMP_1	7
			A0_GMP__BC1625_N02	-3.2083	0.931658	12295	0.725417	A0_GMP	A0	Tet2KO	GMP	HSC_and_early_progenitors	4
			A0_GMP__BC1626_N02	-4.29451	0.701472	11397	0.663332	A0_GMP	A0	Tet2KO	GMP	HSC_and_early_progenitors	4
			A0_GMP__BC1627_N02	-3.55729	2.92841	8864	0.626128	A0_GMP	A0	Tet2KO	GMP	HSC_and_early_progenitors	4
			A0_GMP__BC1628_N02	-0.952881	3.52033	12869	0.676509	A0_GMP	A0	Tet2KO	GMP	Mono_biased_GMP_2	13
			A0_GMP__BC1629_N02	-0.807219	3.79308	10751	0.648405	A0_GMP	A0	Tet2KO	GMP	Mono_biased_GMP_2	13
			A0_GMP__BC1630_N02	-2.38278	-2.8691	8653	0.623252	A0_GMP	A0	Tet2KO	GMP	Baso_progenitors	11
			A0_GMP__BC1631_N02	-2.65696	3.46056	12921	0.639656	A0_GMP	A0	Tet2KO	GMP	Mono_biased_GMP_1	7
			A0_GMP__BC1632_N02	-3.66565	2.51268	11694	0.678297	A0_GMP	A0	Tet2KO	GMP	Neutro_biased_GMP	1
			A0_GMP__BC1633_N02	-3.77534	1.19496	12968	0.663402	A0_GMP	A0	Tet2KO	GMP	HSC_and_early_progenitors	4
			A0_GMP__BC1634_N02	-0.459762	3.61102	11621	0.682041	A0_GMP	A0	Tet2KO	GMP	Mono_biased_GMP_2	13
			A0_GMP__BC1635_N02	-3.00814	-1.50609	12832	0.659757	A0_GMP	A0	Tet2KO	GMP	Baso_progenitors	11
			A0_GMP__BC1636_N02	-3.20244	1.96388	9991	0.676609	A0_GMP	A0	Tet2KO	GMP	Neutro_biased_GMP	1
			A0_GMP__BC1637_N02	-0.757095	3.5202	9006	0.677992	A0_GMP	A0	Tet2KO	GMP	Mono_biased_GMP_2	13
			A0_GMP__BC1638_N03	-3.20819	1.14688	12617	0.708885	A0_GMP	A0	Tet2KO	GMP	HSC_and_early_progenitors	4
			A0_GMP__BC1639_N02	-4.49481	-1.95602	11518	0.594027	A0_GMP	A0	Tet2KO	GMP	Mk_progenitors	2
			A0_GMP__BC1640_N03	-3.73124	2.09927	13402	0.612147	A0_GMP	A0	Tet2KO	GMP	Neutro_biased_GMP	1
			A0_GMP__BC1641_N02	-1.57242	4.14623	9634	0.683932	A0_GMP	A0	Tet2KO	GMP	Mono_biased_GMP_1	7
			A0_GMP__BC1642_N01	-1.05584	1.55371	7927	0.725747	A0_GMP	A0	Tet2KO	GMP	Mono_biased_GMP_2	13
			A0_GMP__BC1643_N01	-2.32589	-3.00914	7917	0.600733	A0_GMP	A0	Tet2KO	GMP	Baso_progenitors	11
			A0_GMP__BC1644_N02	-0.788337	3.67982	10597	0.652071	A0_GMP	A0	Tet2KO	GMP	Mono_biased_GMP_2	13
			A0_GMP__BC1645_N04	-0.886022	2.91728	14764	0.754606	A0_GMP	A0	Tet2KO	GMP	Mono_biased_GMP_2	13
			A0_GMP__BC1646_N02	-1.56557	3.50612	10886	0.685835	A0_GMP	A0	Tet2KO	GMP	Mono_biased_GMP_2	13
			A0_GMP__BC1647_N02	-4.77908	0.55444	10210	0.643683	A0_GMP	A0	Tet2KO	GMP	HSC_and_early_progenitors	4
			A0_GMP__BC1648_N01	-0.264884	3.61437	7907	0.731757	A0_GMP	A0	Tet2KO	GMP	Mono_biased_GMP_2	13
			A0_GMP__BC1649_N02	-2.8197	2.07578	10759	0.678688	A0_GMP	A0	Tet2KO	GMP	Neutro_biased_GMP	1
			A0_GMP__BC1650_N02	-4.8752	0.259772	8739	0.625129	A0_GMP	A0	Tet2KO	GMP	HSC_and_early_progenitors	4
			A0_GMP__BC1651_N02	-2.97759	2.20403	12935	0.662853	A0_GMP	A0	Tet2KO	GMP	Neutro_biased_GMP	1
			A0_GMP__BC1652_N01	-3.57007	2.3569	7894	0.672789	A0_GMP	A0	Tet2KO	GMP	Neutro_biased_GMP	1
			A0_GMP__BC1653_N02	-0.277744	3.87218	8531	0.68761	A0_GMP	A0	Tet2KO	GMP	Mono_biased_GMP_2	13
			A0_GMP__BC1654_N02	-0.946289	3.66805	11825	0.663171	A0_GMP	A0	Tet2KO	GMP	Mono_biased_GMP_2	13
			A0_GMP__BC1655_N02	0.078777	3.59806	9747	0.699702	A0_GMP	A0	Tet2KO	GMP	Mono_biased_GMP_2	13
			A0_GMP__BC1656_N02	-1.43268	4.19441	11272	0.648687	A0_GMP	A0	Tet2KO	GMP	Mono_biased_GMP_1	7
			A0_GMP__BC1657_N02	-2.23514	1.79415	10137	0.69705	A0_GMP	A0	Tet2KO	GMP	Neutro_biased_GMP	1
			A0_GMP__BC1658_N03	-1.50187	3.24705	15480	0.704199	A0_GMP	A0	Tet2KO	GMP	Mono_biased_GMP_2	13
			A0_GMP__BC1659_N02	-3.1014	-1.93436	9930	0.666969	A0_GMP	A0	Tet2KO	GMP	Baso_progenitors	11
			A0_GMP__BC1660_N02	-2.09987	-3.02144	8755	0.645917	A0_GMP	A0	Tet2KO	GMP	Baso_progenitors	11
			A0_GMP__BC1661_N02	1.32081	4.34438	8187	0.69305	A0_GMP	A0	Tet2KO	GMP	Monocytes	9
			A0_GMP__BC1662_N02	-3.49944	2.3383	12597	0.698976	A0_GMP	A0	Tet2KO	GMP	Neutro_biased_GMP	1
			A0_GMP__BC1663_N01	-3.42615	2.28171	7854	0.66934	A0_GMP	A0	Tet2KO	GMP	Neutro_biased_GMP	1
			A0_GMP__BC1664_N02	-1.54548	3.99765	8759	0.64311	A0_GMP	A0	Tet2KO	GMP	Mono_biased_GMP_1	7
			A0_GMP__BC1666_N01	-3.61763	2.51271	7823	0.687844	A0_GMP	A0	Tet2KO	GMP	Neutro_biased_GMP	1
			A0_GMP__BC1667_N01	-0.397439	3.7442	7820	0.712148	A0_GMP	A0	Tet2KO	GMP	Mono_biased_GMP_2	13
			A0_GMP__BC1668_N02	-0.581328	4.01799	8620	0.692343	A0_GMP	A0	Tet2KO	GMP	Mono_biased_GMP_1	7
			A0_GMP__BC1669_N01	-3.21313	2.19479	7811	0.690693	A0_GMP	A0	Tet2KO	GMP	Neutro_biased_GMP	1
			A0_GMP__BC1670_N02	-1.10097	3.83685	11280	0.671099	A0_GMP	A0	Tet2KO	GMP	Mono_biased_GMP_2	13
			A0_GMP__BC1671_N02	-1.67835	1.14031	8353	0.660242	A0_GMP	A0	Tet2KO	GMP	Mono_Neutro_biased_GMP	10
			A0_GMP__BC1672_N03	-2.99261	2.27179	12154	0.648264	A0_GMP	A0	Tet2KO	GMP	Neutro_biased_GMP	1
			A0_GMP__BC1673_N02	-1.88613	2.81386	8350	0.704311	A0_GMP	A0	Tet2KO	GMP	Mono_biased_GMP_2	13
			A0_GMP__BC1674_N02	-4.06047	2.08971	12204	0.67822	A0_GMP	A0	Tet2KO	GMP	Neutro_biased_GMP	1
			A0_GMP__BC1675_N02	-2.29121	3.64961	12068	0.674925	A0_GMP	A0	Tet2KO	GMP	Mono_biased_GMP_1	7
			A0_GMP__BC1676_N02	-2.02915	2.87349	10366	0.655991	A0_GMP	A0	Tet2KO	GMP	Mono_biased_GMP_2	13
			A0_GMP__BC1677_N02	-3.19844	2.20366	11792	0.685889	A0_GMP	A0	Tet2KO	GMP	Neutro_biased_GMP	1
			A0_GMP__BC1678_N03	-1.42222	3.20769	15361	0.679839	A0_GMP	A0	Tet2KO	GMP	Mono_biased_GMP_2	13
			A0_GMP__BC1679_N02	-4.57551	-1.8885	9152	0.554851	A0_GMP	A0	Tet2KO	GMP	Mk_progenitors	2
			A0_GMP__BC1680_N03	-3.00817	1.85923	14221	0.721539	A0_GMP	A0	Tet2KO	GMP	Neutro_biased_GMP	1
			A0_GMP__BC1681_N02	-0.802395	3.95404	10081	0.62474	A0_GMP	A0	Tet2KO	GMP	Mono_biased_GMP_2	13
			A0_GMP__BC1682_N02	-2.82917	2.23213	9393	0.694134	A0_GMP	A0	Tet2KO	GMP	Neutro_biased_GMP	1
			A0_GMP__BC1683_N02	-2.1667	1.94758	9785	0.7442	A0_GMP	A0	Tet2KO	GMP	Mono_biased_GMP_2	13
			A0_GMP__BC1684_N03	-2.87417	-1.53355	13784	0.681805	A0_GMP	A0	Tet2KO	GMP	Baso_progenitors	11
			A0_GMP__BC1685_N02	-3.71762	0.814177	10414	0.672652	A0_GMP	A0	Tet2KO	GMP	HSC_and_early_progenitors	4
			A0_GMP__BC1686_N01	-0.952197	2.30507	7744	0.729726	A0_GMP	A0	Tet2KO	GMP	Mono_biased_GMP_2	13
			A0_GMP__BC1687_N02	-3.72096	2.02743	12305	0.682731	A0_GMP	A0	Tet2KO	GMP	HSC_and_early_progenitors	4
			A0_GMP__BC1688_N02	-4.21157	1.91684	8934	0.66051	A0_GMP	A0	Tet2KO	GMP	HSC_and_early_progenitors	4
			A0_GMP__BC1689_N02	-4.29734	0.71457	11970	0.660067	A0_GMP	A0	Tet2KO	GMP	HSC_and_early_progenitors	4
			A0_GMP__BC1690_N01	-2.97085	2.16028	7704	0.653557	A0_GMP	A0	Tet2KO	GMP	Neutro_biased_GMP	1
			A0_GMP__BC1691_N02	-3.28288	2.47601	12072	0.655981	A0_GMP	A0	Tet2KO	GMP	Neutro_biased_GMP	1
			A0_GMP__BC1692_N03	-4.10793	1.72954	12547	0.679844	A0_GMP	A0	Tet2KO	GMP	HSC_and_early_progenitors	4
			A0_GMP__BC1693_N02	-3.30965	1.10308	10106	0.686523	A0_GMP	A0	Tet2KO	GMP	HSC_and_early_progenitors	4
			A0_GMP__BC1694_N02	-4.29519	-2.12019	9667	0.699803	A0_GMP	A0	Tet2KO	GMP	Mk_progenitors	2
			A0_GMP__BC1695_N02	-2.47438	3.2532	11070	0.663505	A0_GMP	A0	Tet2KO	GMP	Neutro_biased_GMP	1
			A0_GMP__BC1696_N02	-3.60693	0.718567	10397	0.669039	A0_GMP	A0	Tet2KO	GMP	HSC_and_early_progenitors	4
			A0_GMP__BC1697_N02	-1.01225	3.45522	9935	0.649623	A0_GMP	A0	Tet2KO	GMP	Mono_biased_GMP_2	13
			A0_GMP__BC1698_N02	-2.77016	1.60758	11052	0.682229	A0_GMP	A0	Tet2KO	GMP	Neutro_biased_GMP	1
			A0_GMP__BC1699_N02	-2.85166	-1.55722	11288	0.707388	A0_GMP	A0	Tet2KO	GMP	Baso_progenitors	11
			A0_GMP__BC1700_N02	-3.93721	2.51218	10174	0.657952	A0_GMP	A0	Tet2KO	GMP	Neutro_biased_GMP	1
			A0_GMP__BC1701_N01	-2.68265	1.45074	7626	0.642145	A0_GMP	A0	Tet2KO	GMP	Neutro_biased_GMP	1
			A0_GMP__BC1702_N01	-2.31258	2.3435	7624	0.654381	A0_GMP	A0	Tet2KO	GMP	Neutro_biased_GMP	1
			A0_GMP__BC1703_N01	-1.53916	2.25684	7616	0.750263	A0_GMP	A0	Tet2KO	GMP	Mono_biased_GMP_2	13
			A0_GMP__BC1704_N01	-2.52068	-1.43721	7613	0.693682	A0_GMP	A0	Tet2KO	GMP	Baso_progenitors	11
			A0_GMP__BC1705_N02	-2.92309	2.43122	11559	0.651873	A0_GMP	A0	Tet2KO	GMP	Neutro_biased_GMP	1
			A0_GMP__BC1706_N02	-1.10735	3.23302	12023	0.6871	A0_GMP	A0	Tet2KO	GMP	Mono_biased_GMP_2	13
			A0_GMP__BC1707_N02	-2.39101	2.84366	11988	0.626877	A0_GMP	A0	Tet2KO	GMP	Neutro_biased_GMP	1
			A0_GMP__BC1708_N02	-0.61026	3.88565	10442	0.673626	A0_GMP	A0	Tet2KO	GMP	Mono_biased_GMP_2	13
			A0_GMP__BC1709_N02	-4.56373	-1.90066	7932	0.614851	A0_GMP	A0	Tet2KO	GMP	Mk_progenitors	2
			A0_GMP__BC1710_N01	-3.15687	1.83001	7594	0.671319	A0_GMP	A0	Tet2KO	GMP	Neutro_biased_GMP	1
			A0_GMP__BC1711_N02	-1.20934	4.27771	11740	0.630239	A0_GMP	A0	Tet2KO	GMP	Mono_biased_GMP_1	7
			A0_GMP__BC1712_N02	-3.71391	0.501082	8859	0.681002	A0_GMP	A0	Tet2KO	GMP	HSC_and_early_progenitors	4
			A0_GMP__BC1713_N02	-3.48821	2.62924	11580	0.657081	A0_GMP	A0	Tet2KO	GMP	Neutro_biased_GMP	1
			A0_GMP__BC1714_N02	-3.44856	2.92429	12282	0.665608	A0_GMP	A0	Tet2KO	GMP	Neutro_biased_GMP	1
			A0_GMP__BC1715_N02	-0.620707	3.81116	10306	0.685329	A0_GMP	A0	Tet2KO	GMP	Mono_biased_GMP_2	13
			A0_GMP__BC1716_N02	-2.53632	1.84945	9938	0.708392	A0_GMP	A0	Tet2KO	GMP	Neutro_biased_GMP	1
			A0_GMP__BC1717_N02	-2.75691	3.22498	10962	0.666484	A0_GMP	A0	Tet2KO	GMP	Mono_biased_GMP_1	7
			A0_GMP__BC1718_N02	-1.53102	2.98221	9159	0.683372	A0_GMP	A0	Tet2KO	GMP	Mono_biased_GMP_2	13
			A0_GMP__BC1719_N02	-3.50283	1.77484	11209	0.68213	A0_GMP	A0	Tet2KO	GMP	Neutro_biased_GMP	1
			A0_GMP__BC1720_N01	-2.30311	2.43234	7547	0.688088	A0_GMP	A0	Tet2KO	GMP	Neutro_biased_GMP	1
			A0_GMP__BC1721_N01	-1.56268	1.99973	7545	0.723526	A0_GMP	A0	Tet2KO	GMP	Mono_biased_GMP_2	13
			A0_GMP__BC1722_N02	-3.88665	2.01266	11222	0.670291	A0_GMP	A0	Tet2KO	GMP	Neutro_biased_GMP	1
			A0_GMP__BC1723_N02	-0.412867	3.74585	10222	0.674721	A0_GMP	A0	Tet2KO	GMP	Mono_biased_GMP_2	13
			A0_GMP__BC1724_N02	-1.37155	3.58414	8139	0.661998	A0_GMP	A0	Tet2KO	GMP	Mono_biased_GMP_2	13
			A0_GMP__BC1725_N02	-1.91196	2.94952	9596	0.651	A0_GMP	A0	Tet2KO	GMP	Mono_biased_GMP_2	13
			A0_GMP__BC1726_N01	-0.450079	-0.0466177	7506	0.716493	A0_GMP	A0	Tet2KO	GMP	Mono_Neutro_biased_GMP	10
			A0_GMP__BC1727_N02	-2.61166	2.54744	10241	0.692608	A0_GMP	A0	Tet2KO	GMP	HSC_and_early_progenitors	4
			A0_GMP__BC1728_N02	-0.838656	2.891	8428	0.708828	A0_GMP	A0	Tet2KO	GMP	Mono_biased_GMP_2	13
			A0_GMP__BC1729_N02	-1.39536	2.94626	11454	0.68666	A0_GMP	A0	Tet2KO	GMP	Mono_biased_GMP_2	13
			A0_GMP__BC1730_N02	-4.7131	0.893883	7982	0.656602	A0_GMP	A0	Tet2KO	GMP	HSC_and_early_progenitors	4
			A0_GMP__BC1731_N02	-2.07351	2.1964	11058	0.654277	A0_GMP	A0	Tet2KO	GMP	Neutro_biased_GMP	1
			A0_GMP__BC1732_N02	-3.31788	3.02964	10900	0.662202	A0_GMP	A0	Tet2KO	GMP	Neutro_biased_GMP	1
			A0_GMP__BC1733_N02	-2.77887	-1.92495	10332	0.659117	A0_GMP	A0	Tet2KO	GMP	Baso_progenitors	11
			A0_GMP__BC1734_N02	-0.413809	2.87542	10091	0.681597	A0_GMP	A0	Tet2KO	GMP	Mono_biased_GMP_2	13
			A0_GMP__BC1735_N02	-3.53589	-1.92072	12222	0.739813	A0_GMP	A0	Tet2KO	GMP	Baso_progenitors	11
			A0_GMP__BC1736_N02	-0.47269	3.62173	11264	0.628817	A0_GMP	A0	Tet2KO	GMP	Mono_biased_GMP_2	13
			A0_GMP__BC1737_N02	-2.98342	1.57635	11668	0.696778	A0_GMP	A0	Tet2KO	GMP	Neutro_biased_GMP	1
			A0_GMP__BC1738_N03	-4.53633	0.868443	12601	0.678359	A0_GMP	A0	Tet2KO	GMP	HSC_and_early_progenitors	4
			A0_GMP__BC1739_N03	-3.15823	-1.47304	12106	0.629605	A0_GMP	A0	Tet2KO	GMP	Baso_progenitors	11
			A0_GMP__BC1740_N03	0.185249	3.73606	10763	0.683917	A0_GMP	A0	Tet2KO	GMP	Mono_biased_GMP_2	13
			A0_GMP__BC1741_N01	-2.92449	2.06242	7422	0.672056	A0_GMP	A0	Tet2KO	GMP	Neutro_biased_GMP	1
			A0_GMP__BC1742_N01	0.281037	3.84675	7417	0.69489	A0_GMP	A0	Tet2KO	GMP	Monocytes	9
			A0_GMP__BC1743_N03	-1.47713	3.26202	13958	0.676673	A0_GMP	A0	Tet2KO	GMP	Mono_biased_GMP_2	13
			A0_GMP__BC1744_N02	-1.6153	1.45067	11158	0.740366	A0_GMP	A0	Tet2KO	GMP	Mono_Neutro_biased_GMP	10
			A0_GMP__BC1745_N01	-3.26983	2.10842	7408	0.69371	A0_GMP	A0	Tet2KO	GMP	Neutro_biased_GMP	1
			A0_GMP__BC1746_N01	-3.77112	2.92203	7400	0.696351	A0_GMP	A0	Tet2KO	GMP	Neutro_biased_GMP	1
			A0_GMP__BC1747_N02	-3.43074	1.29209	12024	0.711161	A0_GMP	A0	Tet2KO	GMP	HSC_and_early_progenitors	4
			A0_GMP__BC1748_N01	-2.72735	1.94174	7384	0.671587	A0_GMP	A0	Tet2KO	GMP	Neutro_biased_GMP	1
			A0_GMP__BC1749_N02	-3.27922	2.11808	9998	0.674535	A0_GMP	A0	Tet2KO	GMP	Neutro_biased_GMP	1
			A0_GMP__BC1750_N02	-4.44704	1.79807	11531	0.641662	A0_GMP	A0	Tet2KO	GMP	HSC_and_early_progenitors	4
			A0_GMP__BC1751_N02	-4.37722	0.953258	11826	0.667089	A0_GMP	A0	Tet2KO	GMP	HSC_and_early_progenitors	4
			A0_GMP__BC1752_N02	-0.741737	0.361655	11203	0.74007	A0_GMP	A0	Tet2KO	GMP	Mono_Neutro_biased_GMP	10
			A0_GMP__BC1753_N02	-3.99277	1.59687	10448	0.66874	A0_GMP	A0	Tet2KO	GMP	HSC_and_early_progenitors	4
			A0_GMP__BC1754_N03	-2.62577	0.955534	12360	0.739644	A0_GMP	A0	Tet2KO	GMP	Mono_Neutro_biased_GMP	10
			A0_GMP__BC1755_N03	-0.128443	3.33672	11254	0.694064	A0_GMP	A0	Tet2KO	GMP	Mono_biased_GMP_2	13
			A0_GMP__BC1756_N02	-0.324412	4.15006	10689	0.647769	A0_GMP	A0	Tet2KO	GMP	Mono_biased_GMP_1	7
			A0_GMP__BC1757_N02	-1.00417	4.13608	11730	0.664365	A0_GMP	A0	Tet2KO	GMP	Mono_biased_GMP_1	7
			A0_GMP__BC1758_N01	-2.93845	1.72249	7344	0.6875	A0_GMP	A0	Tet2KO	GMP	Neutro_biased_GMP	1
			A0_GMP__BC1759_N01	-2.82905	-3.62533	7341	0.671843	A0_GMP	A0	Tet2KO	GMP	Baso_progenitors	11
			A0_GMP__BC1760_N02	-3.54701	1.13163	10215	0.687127	A0_GMP	A0	Tet2KO	GMP	HSC_and_early_progenitors	4
			A0_GMP__BC1761_N01	-4.15716	1.21539	7339	0.665213	A0_GMP	A0	Tet2KO	GMP	HSC_and_early_progenitors	4
			A0_GMP__BC1762_N03	-4.55434	0.249676	12725	0.627348	A0_GMP	A0	Tet2KO	GMP	HSC_and_early_progenitors	4
			A0_GMP__BC1763_N02	-1.2012	3.55113	10889	0.67334	A0_GMP	A0	Tet2KO	GMP	Mono_biased_GMP_2	13
			A0_GMP__BC1764_N03	-3.83328	1.85509	12969	0.665973	A0_GMP	A0	Tet2KO	GMP	HSC_and_early_progenitors	4
			A0_GMP__BC1765_N03	-3.41993	3.27551	14822	0.63426	A0_GMP	A0	Tet2KO	GMP	Mono_biased_GMP_1	7
			A0_GMP__BC1766_N02	-0.139697	3.12103	7726	0.692596	A0_GMP	A0	Tet2KO	GMP	Mono_biased_GMP_2	13
			A0_GMP__BC1767_N02	-3.78487	0.997094	11633	0.660105	A0_GMP	A0	Tet2KO	GMP	HSC_and_early_progenitors	4
			A0_GMP__BC1768_N02	-4.46103	-0.137615	9218	0.665763	A0_GMP	A0	Tet2KO	GMP	HSC_and_early_progenitors	4
			A0_GMP__BC1769_N02	-3.07643	2.58469	9789	0.690367	A0_GMP	A0	Tet2KO	GMP	Neutro_biased_GMP	1
			A0_GMP__BC1770_N02	-2.11406	2.67417	8842	0.675074	A0_GMP	A0	Tet2KO	GMP	Neutro_biased_GMP	1
			A0_GMP__BC1771_N03	-4.52748	1.00262	10908	0.677026	A0_GMP	A0	Tet2KO	GMP	HSC_and_early_progenitors	4
			A0_GMP__BC1772_N02	-2.62936	-1.50498	9806	0.717418	A0_GMP	A0	Tet2KO	GMP	Baso_progenitors	11
			A0_GMP__BC1773_N02	-0.790686	3.00078	11794	0.71689	A0_GMP	A0	Tet2KO	GMP	Mono_biased_GMP_2	13
			A0_GMP__BC1774_N01	-0.916152	2.93341	7288	0.687569	A0_GMP	A0	Tet2KO	GMP	Mono_biased_GMP_2	13
			A0_GMP__BC1775_N02	-3.44277	0.685204	9460	0.687421	A0_GMP	A0	Tet2KO	GMP	HSC_and_early_progenitors	4
			A0_GMP__BC1776_N01	-1.26182	1.71282	7273	0.736697	A0_GMP	A0	Tet2KO	GMP	Mono_Neutro_biased_GMP	10
			A0_GMP__BC1777_N02	-1.1551	3.62376	9746	0.675149	A0_GMP	A0	Tet2KO	GMP	Mono_biased_GMP_2	13
			A0_GMP__BC1778_N02	-0.714218	3.08828	9561	0.698463	A0_GMP	A0	Tet2KO	GMP	Mono_biased_GMP_2	13
			A0_GMP__BC1779_N02	-0.44832	2.8713	7548	0.625596	A0_GMP	A0	Tet2KO	GMP	Mono_biased_GMP_2	13
			A0_GMP__BC1780_N02	-4.39252	-0.0853193	10401	0.657148	A0_GMP	A0	Tet2KO	GMP	HSC_and_early_progenitors	4
			A0_GMP__BC1781_N03	-3.90486	1.93468	12357	0.667881	A0_GMP	A0	Tet2KO	GMP	HSC_and_early_progenitors	4
			A0_GMP__BC1782_N02	-2.49113	1.87652	8262	0.711813	A0_GMP	A0	Tet2KO	GMP	Neutro_biased_GMP	1
			A0_GMP__BC1783_N02	-0.41179	3.79407	9778	0.712313	A0_GMP	A0	Tet2KO	GMP	Mono_biased_GMP_2	13
			A0_GMP__BC1784_N01	-4.63446	2.62589	7249	0.624224	A0_GMP	A0	Tet2KO	GMP	Neutro_biased_GMP	1
			A0_GMP__BC1785_N02	-4.42133	-2.14298	10349	0.650401	A0_GMP	A0	Tet2KO	GMP	Mk_progenitors	2
			A0_GMP__BC1786_N02	-3.89385	2.85498	10827	0.65623	A0_GMP	A0	Tet2KO	GMP	Neutro_biased_GMP	1
			A0_GMP__BC1787_N02	-3.38628	1.72938	10583	0.671643	A0_GMP	A0	Tet2KO	GMP	Neutro_biased_GMP	1
			A0_GMP__BC1788_N03	-3.83407	2.27309	12828	0.662379	A0_GMP	A0	Tet2KO	GMP	Neutro_biased_GMP	1
			A0_GMP__BC1789_N01	-2.12278	2.97548	7237	0.695178	A0_GMP	A0	Tet2KO	GMP	Mono_biased_GMP_2	13
			A0_GMP__BC1790_N02	-1.0332	3.21483	10430	0.691563	A0_GMP	A0	Tet2KO	GMP	Mono_biased_GMP_2	13
			A0_GMP__BC1791_N02	-3.98709	1.47635	10862	0.687442	A0_GMP	A0	Tet2KO	GMP	HSC_and_early_progenitors	4
			A0_GMP__BC1792_N02	-4.47466	-1.90634	10638	0.613743	A0_GMP	A0	Tet2KO	GMP	Mk_progenitors	2
			A0_GMP__BC1793_N02	-0.444736	3.70573	11217	0.672907	A0_GMP	A0	Tet2KO	GMP	Mono_biased_GMP_2	13
			A0_GMP__BC1794_N02	-3.18146	2.12965	9244	0.662484	A0_GMP	A0	Tet2KO	GMP	Neutro_biased_GMP	1
			A0_GMP__BC1795_N02	-1.66527	3.59195	11154	0.701273	A0_GMP	A0	Tet2KO	GMP	Mono_biased_GMP_1	7
			A0_GMP__BC1796_N02	-1.13503	3.62098	11231	0.676342	A0_GMP	A0	Tet2KO	GMP	Mono_biased_GMP_2	13
			A0_GMP__BC1797_N01	-0.1305	2.55716	7214	0.766149	A0_GMP	A0	Tet2KO	GMP	Mono_biased_GMP_2	13
			A0_GMP__BC1798_N02	-1.17722	3.23747	10566	0.648306	A0_GMP	A0	Tet2KO	GMP	Mono_biased_GMP_2	13
			A0_GMP__BC1799_N03	-3.76851	1.69419	12539	0.676609	A0_GMP	A0	Tet2KO	GMP	HSC_and_early_progenitors	4
			A0_GMP__BC1800_N02	-3.3606	0.676273	9302	0.650613	A0_GMP	A0	Tet2KO	GMP	HSC_and_early_progenitors	4
			A0_GMP__BC1801_N01	-3.41271	1.75264	7194	0.68571	A0_GMP	A0	Tet2KO	GMP	Neutro_biased_GMP	1
			A0_GMP__BC1802_N02	-0.416626	3.78177	7785	0.661272	A0_GMP	A0	Tet2KO	GMP	Mono_biased_GMP_2	13
			A0_GMP__BC1803_N03	-1.37555	3.34613	9346	0.690349	A0_GMP	A0	Tet2KO	GMP	Mono_biased_GMP_2	13
			A0_GMP__BC1804_N02	-0.173718	3.55501	12295	0.65978	A0_GMP	A0	Tet2KO	GMP	Mono_biased_GMP_2	13
			A0_GMP__BC1805_N02	-0.979796	3.45087	8723	0.656311	A0_GMP	A0	Tet2KO	GMP	Mono_biased_GMP_2	13
			A0_GMP__BC1806_N01	-3.3409	1.70163	7187	0.689857	A0_GMP	A0	Tet2KO	GMP	Neutro_biased_GMP	1
			A0_GMP__BC1807_N02	-3.70945	2.32087	9956	0.618421	A0_GMP	A0	Tet2KO	GMP	Neutro_biased_GMP	1
			A0_GMP__BC1808_N02	-4.81918	1.10293	11099	0.633661	A0_GMP	A0	Tet2KO	GMP	HSC_and_early_progenitors	4
			A0_GMP__BC1809_N02	-2.39547	2.35653	8696	0.702852	A0_GMP	A0	Tet2KO	GMP	Neutro_biased_GMP	1
			A0_GMP__BC1810_N03	-2.94625	-2.38327	9101	0.659818	A0_GMP	A0	Tet2KO	GMP	Baso_progenitors	11
			A0_GMP__BC1811_N03	-2.57202	1.68435	12353	0.674816	A0_GMP	A0	Tet2KO	GMP	Neutro_biased_GMP	1
			A0_GMP__BC1812_N03	-4.24632	1.48243	13498	0.66232	A0_GMP	A0	Tet2KO	GMP	HSC_and_early_progenitors	4
			A0_GMP__BC1813_N02	-3.11723	3.06688	10661	0.66429	A0_GMP	A0	Tet2KO	GMP	Mono_biased_GMP_1	7
			A0_GMP__BC1814_N02	-2.91883	3.19257	10963	0.646082	A0_GMP	A0	Tet2KO	GMP	Mono_biased_GMP_1	7
			A0_GMP__BC1815_N01	-1.26939	2.08775	7132	0.761077	A0_GMP	A0	Tet2KO	GMP	Mono_biased_GMP_2	13
			A0_GMP__BC1816_N03	-4.8068	0.963283	14505	0.664529	A0_GMP	A0	Tet2KO	GMP	HSC_and_early_progenitors	4
			A0_GMP__BC1817_N03	-2.3583	3.16156	11933	0.678203	A0_GMP	A0	Tet2KO	GMP	Neutro_biased_GMP	1
			A0_GMP__BC1818_N03	-1.53793	3.66374	12212	0.660416	A0_GMP	A0	Tet2KO	GMP	Mono_biased_GMP_2	13
			A0_GMP__BC1819_N02	-2.51041	2.29498	10195	0.674252	A0_GMP	A0	Tet2KO	GMP	Neutro_biased_GMP	1
			A0_GMP__BC1820_N02	-1.74909	3.8113	11217	0.654007	A0_GMP	A0	Tet2KO	GMP	Mono_biased_GMP_1	7
			A0_GMP__BC1821_N03	-0.161147	4.12061	11208	0.68237	A0_GMP	A0	Tet2KO	GMP	Monocytes	9
			A0_GMP__BC1822_N02	-3.58749	1.14207	9992	0.690653	A0_GMP	A0	Tet2KO	GMP	HSC_and_early_progenitors	4
			A0_GMP__BC1823_N02	-1.05417	3.11603	9924	0.673317	A0_GMP	A0	Tet2KO	GMP	Mono_biased_GMP_2	13
			A0_GMP__BC1824_N02	-3.72499	-0.174339	9918	0.661222	A0_GMP	A0	Tet2KO	GMP	HSC_and_early_progenitors	4
			A0_GMP__BC1825_N01	-3.14709	1.54084	7087	0.714407	A0_GMP	A0	Tet2KO	GMP	Neutro_biased_GMP	1
			A0_GMP__BC1826_N02	-1.4934	1.93694	10266	0.707676	A0_GMP	A0	Tet2KO	GMP	Mono_biased_GMP_2	13
			A0_GMP__BC1827_N02	-3.16807	1.84422	8228	0.641833	A0_GMP	A0	Tet2KO	GMP	Neutro_biased_GMP	1
			A0_GMP__BC1828_N02	-2.93036	1.65045	10556	0.630731	A0_GMP	A0	Tet2KO	GMP	Neutro_biased_GMP	1
			A0_GMP__BC1829_N02	-0.787546	3.47426	9433	0.689282	A0_GMP	A0	Tet2KO	GMP	Mono_biased_GMP_2	13
			A0_GMP__BC1830_N01	-0.816621	2.34735	7059	0.734098	A0_GMP	A0	Tet2KO	GMP	Mono_biased_GMP_2	13
			A0_GMP__BC1831_N01	-0.507884	3.14345	7058	0.681496	A0_GMP	A0	Tet2KO	GMP	Mono_biased_GMP_2	13
			A0_GMP__BC1832_N02	-3.97171	1.51034	10502	0.677014	A0_GMP	A0	Tet2KO	GMP	HSC_and_early_progenitors	4
			A0_GMP__BC1833_N02	-2.72269	2.83555	11208	0.660689	A0_GMP	A0	Tet2KO	GMP	Neutro_biased_GMP	1
			A0_GMP__BC1834_N03	-2.5168	2.83546	9256	0.68831	A0_GMP	A0	Tet2KO	GMP	Neutro_biased_GMP	1
			A0_GMP__BC1835_N02	-2.64089	-1.52479	9716	0.718403	A0_GMP	A0	Tet2KO	GMP	Baso_progenitors	11
			A0_GMP__BC1836_N03	-1.67522	3.2914	12287	0.670221	A0_GMP	A0	Tet2KO	GMP	Mono_biased_GMP_2	13
			A0_GMP__BC1837_N02	-0.363283	2.76893	9096	0.741755	A0_GMP	A0	Tet2KO	GMP	Mono_biased_GMP_2	13
			A0_GMP__BC1838_N02	-2.75729	2.06569	8960	0.695424	A0_GMP	A0	Tet2KO	GMP	Neutro_biased_GMP	1
			A0_GMP__BC1839_N02	-0.34302	3.65464	9790	0.675077	A0_GMP	A0	Tet2KO	GMP	Mono_biased_GMP_2	13
			A0_GMP__BC1840_N01	-0.993735	2.7643	7012	0.677838	A0_GMP	A0	Tet2KO	GMP	Mono_biased_GMP_2	13
			A0_GMP__BC1841_N02	-4.29213	0.702079	11486	0.660717	A0_GMP	A0	Tet2KO	GMP	HSC_and_early_progenitors	4
			A0_GMP__BC1842_N03	-0.824573	3.68575	11041	0.663889	A0_GMP	A0	Tet2KO	GMP	Mono_biased_GMP_2	13
			A0_GMP__BC1843_N02	-4.12729	1.15745	11408	0.653576	A0_GMP	A0	Tet2KO	GMP	HSC_and_early_progenitors	4
			A0_GMP__BC1844_N03	-1.56475	3.18595	7989	0.680686	A0_GMP	A0	Tet2KO	GMP	Mono_biased_GMP_2	13
			A0_GMP__BC1845_N02	-1.49931	3.18831	11631	0.679649	A0_GMP	A0	Tet2KO	GMP	Mono_biased_GMP_2	13
			A0_GMP__BC1846_N01	-1.42427	1.10399	6996	0.725843	A0_GMP	A0	Tet2KO	GMP	Mono_Neutro_biased_GMP	10
			A0_GMP__BC1847_N02	-3.32823	2.39528	10972	0.666788	A0_GMP	A0	Tet2KO	GMP	Neutro_biased_GMP	1
			A0_GMP__BC1848_N02	-4.00923	1.43061	9934	0.661063	A0_GMP	A0	Tet2KO	GMP	HSC_and_early_progenitors	4
			A0_GMP__BC1849_N02	-2.99721	1.09258	10313	0.7412	A0_GMP	A0	Tet2KO	GMP	HSC_and_early_progenitors	4
			A0_GMP__BC1850_N02	-2.13793	4.23371	10490	0.653956	A0_GMP	A0	Tet2KO	GMP	HSC_and_early_progenitors	4
			A0_GMP__BC1851_N01	-0.900985	2.07168	6972	0.699799	A0_GMP	A0	Tet2KO	GMP	Mono_biased_GMP_2	13
			A0_GMP__BC1852_N02	-2.12264	2.07614	11211	0.70413	A0_GMP	A0	Tet2KO	GMP	Neutro_biased_GMP	1
			A0_GMP__BC1853_N01	-0.570639	1.98269	6969	0.682307	A0_GMP	A0	Tet2KO	GMP	Mono_biased_GMP_2	13
			A0_GMP__BC1854_N03	-4.35925	-2.04638	12668	0.666719	A0_GMP	A0	Tet2KO	GMP	Mk_progenitors	2
			A0_GMP__BC1855_N02	-3.73977	1.95556	10638	0.675973	A0_GMP	A0	Tet2KO	GMP	Neutro_biased_GMP	1
			A0_GMP__BC1856_N03	-1.5114	2.83094	10042	0.677455	A0_GMP	A0	Tet2KO	GMP	Mono_biased_GMP_2	13
			A0_GMP__BC1857_N02	-1.18907	3.24555	11350	0.668722	A0_GMP	A0	Tet2KO	GMP	Mono_biased_GMP_2	13
			A0_GMP__BC1858_N01	-2.71472	0.784552	6942	0.748632	A0_GMP	A0	Tet2KO	GMP	Mono_Neutro_biased_GMP	10
			A0_GMP__BC1859_N02	-0.0915487	3.13881	7227	0.711222	A0_GMP	A0	Tet2KO	GMP	Mono_biased_GMP_2	13
			A0_GMP__BC1860_N02	-0.943635	3.5487	9690	0.681218	A0_GMP	A0	Tet2KO	GMP	Mono_biased_GMP_2	13
			A0_GMP__BC1861_N02	-0.584336	2.8411	9783	0.67832	A0_GMP	A0	Tet2KO	GMP	Mono_biased_GMP_2	13
			A0_GMP__BC1862_N01	-0.365785	4.5713	6927	0.63866	A0_GMP	A0	Tet2KO	GMP	Mono_biased_GMP_1	7
			A0_GMP__BC1863_N02	-2.09678	1.91974	11312	0.666902	A0_GMP	A0	Tet2KO	GMP	Neutro_biased_GMP	1
			A0_GMP__BC1864_N02	-1.66496	4.20558	8155	0.642551	A0_GMP	A0	Tet2KO	GMP	Mono_biased_GMP_1	7
			A0_GMP__BC1865_N02	-1.01126	2.57369	10830	0.720222	A0_GMP	A0	Tet2KO	GMP	Mono_biased_GMP_2	13
			A0_GMP__BC1866_N01	-0.990241	5.43924	6905	0.48979	A0_GMP	A0	Tet2KO	GMP	Mono_biased_GMP_1	7
			A0_GMP__BC1867_N02	-3.20293	2.07376	9884	0.676851	A0_GMP	A0	Tet2KO	GMP	Neutro_biased_GMP	1
			A0_GMP__BC1868_N04	-0.963618	2.44209	14174	0.725342	A0_GMP	A0	Tet2KO	GMP	Mono_biased_GMP_2	13
			A0_GMP__BC1869_N01	-3.41243	2.60937	6898	0.683097	A0_GMP	A0	Tet2KO	GMP	Neutro_biased_GMP	1
			A0_GMP__BC1870_N02	-1.7093	2.70879	9642	0.699025	A0_GMP	A0	Tet2KO	GMP	Mono_biased_GMP_2	13
			A0_GMP__BC1871_N03	-2.78823	0.719964	11084	0.72113	A0_GMP	A0	Tet2KO	GMP	HSC_and_early_progenitors	4
			A0_GMP__BC1872_N02	-3.78811	1.06814	10595	0.678622	A0_GMP	A0	Tet2KO	GMP	HSC_and_early_progenitors	4
			A0_GMP__BC1873_N02	-1.39583	1.36843	7278	0.747321	A0_GMP	A0	Tet2KO	GMP	Mono_Neutro_biased_GMP	10
			A0_GMP__BC1874_N02	-2.60564	3.50691	7601	0.676227	A0_GMP	A0	Tet2KO	GMP	HSC_and_early_progenitors	4
			A0_GMP__BC1875_N01	-1.89469	2.93565	6838	0.670518	A0_GMP	A0	Tet2KO	GMP	Mono_biased_GMP_2	13
			A0_GMP__BC1876_N02	-1.95486	0.991971	8170	0.743819	A0_GMP	A0	Tet2KO	GMP	Mono_Neutro_biased_GMP	10
			A0_GMP__BC1877_N03	-3.36406	1.8678	14197	0.641121	A0_GMP	A0	Tet2KO	GMP	Neutro_biased_GMP	1
			A0_GMP__BC1878_N02	-2.29053	0.376462	8454	0.74308	A0_GMP	A0	Tet2KO	GMP	Baso_progenitors	11
			A0_GMP__BC1879_N02	0.502346	4.25049	8007	0.655302	A0_GMP	A0	Tet2KO	GMP	Monocytes	9
			A0_GMP__BC1880_N01	-1.25627	3.96626	6826	0.698359	A0_GMP	A0	Tet2KO	GMP	Mono_biased_GMP_1	7
			A0_GMP__BC1881_N02	-2.83025	-1.92415	10902	0.665291	A0_GMP	A0	Tet2KO	GMP	Baso_progenitors	11
			A0_GMP__BC1882_N02	-2.17412	-2.52373	10846	0.692974	A0_GMP	A0	Tet2KO	GMP	Baso_progenitors	11
			A0_GMP__BC1883_N02	-1.98458	-3.33703	7880	0.642513	A0_GMP	A0	Tet2KO	GMP	Baso_progenitors	11
			A0_GMP__BC1884_N03	-2.30544	1.32851	7562	0.689236	A0_GMP	A0	Tet2KO	GMP	Mono_Neutro_biased_GMP	10
			A0_GMP__BC1885_N01	-0.908404	1.09086	6812	0.723136	A0_GMP	A0	Tet2KO	GMP	Mono_Neutro_biased_GMP	10
			A0_GMP__BC1886_N03	-2.51385	2.87449	10814	0.648604	A0_GMP	A0	Tet2KO	GMP	Neutro_biased_GMP	1
			A0_GMP__BC1887_N02	-1.90478	3.43622	10021	0.649536	A0_GMP	A0	Tet2KO	GMP	HSC_and_early_progenitors	4
			A0_GMP__BC1888_N02	-3.94962	1.55821	8978	0.666407	A0_GMP	A0	Tet2KO	GMP	HSC_and_early_progenitors	4
			A0_GMP__BC1889_N03	-2.6698	2.73415	9163	0.699007	A0_GMP	A0	Tet2KO	GMP	Neutro_biased_GMP	1
			A0_GMP__BC1890_N02	-3.23356	1.41135	11346	0.699365	A0_GMP	A0	Tet2KO	GMP	Neutro_biased_GMP	1
			A0_GMP__BC1891_N03	-4.23339	0.999904	12789	0.632262	A0_GMP	A0	Tet2KO	GMP	HSC_and_early_progenitors	4
			A0_GMP__BC1892_N02	-3.05931	2.23544	10552	0.68641	A0_GMP	A0	Tet2KO	GMP	Neutro_biased_GMP	1
			A0_GMP__BC1893_N02	-4.40526	-1.85282	9508	0.630627	A0_GMP	A0	Tet2KO	GMP	Mk_progenitors	2
			A0_GMP__BC1894_N03	-2.15917	2.98936	10894	0.679457	A0_GMP	A0	Tet2KO	GMP	Mono_biased_GMP_2	13
			A0_GMP__BC1895_N03	-0.654274	4.28218	13640	0.663123	A0_GMP	A0	Tet2KO	GMP	Mono_biased_GMP_1	7
			A0_GMP__BC1896_N02	-1.62814	3.07703	8758	0.634049	A0_GMP	A0	Tet2KO	GMP	Mono_biased_GMP_2	13
			A0_GMP__BC1897_N02	-3.65956	1.69568	8008	0.714411	A0_GMP	A0	Tet2KO	GMP	HSC_and_early_progenitors	4
			A0_GMP__BC1898_N01	-2.69658	-1.45045	6734	0.695575	A0_GMP	A0	Tet2KO	GMP	Baso_progenitors	11
			A0_GMP__BC1899_N02	-0.247928	2.57825	10257	0.746807	A0_GMP	A0	Tet2KO	GMP	Mono_biased_GMP_2	13
			A0_GMP__BC1900_N03	-2.91148	1.87531	10812	0.728172	A0_GMP	A0	Tet2KO	GMP	Neutro_biased_GMP	1
			A0_GMP__BC1901_N02	-2.12555	-3.01593	9272	0.651747	A0_GMP	A0	Tet2KO	GMP	Baso_progenitors	11
			A0_GMP__BC1902_N02	-1.78716	0.972714	9061	0.704558	A0_GMP	A0	Tet2KO	GMP	Mono_Neutro_biased_GMP	10
			A0_GMP__BC1903_N03	-1.41086	4.31212	12055	0.634094	A0_GMP	A0	Tet2KO	GMP	Mono_biased_GMP_1	7
			A0_GMP__BC1904_N01	-0.122274	1.86107	6725	0.649071	A0_GMP	A0	Tet2KO	GMP	Mono_biased_GMP_2	13
			A0_GMP__BC1905_N02	-3.74162	2.38517	10832	0.651957	A0_GMP	A0	Tet2KO	GMP	Neutro_biased_GMP	1
			A0_GMP__BC1906_N01	-3.55619	0.292483	6717	0.619175	A0_GMP	A0	Tet2KO	GMP	HSC_and_early_progenitors	4
			A0_GMP__BC1907_N02	-4.54995	-1.90064	10931	0.600037	A0_GMP	A0	Tet2KO	GMP	Mk_progenitors	2
			A0_GMP__BC1908_N02	-1.61086	3.23649	8100	0.705679	A0_GMP	A0	Tet2KO	GMP	Mono_biased_GMP_2	13
			A0_GMP__BC1909_N03	-2.60171	2.52423	12689	0.672945	A0_GMP	A0	Tet2KO	GMP	Neutro_biased_GMP	1
			A0_GMP__BC1910_N03	-3.02749	-1.43738	9862	0.692354	A0_GMP	A0	Tet2KO	GMP	Baso_progenitors	11
			A0_GMP__BC1911_N02	-1.1364	3.47097	8250	0.64	A0_GMP	A0	Tet2KO	GMP	Mono_biased_GMP_2	13
			A0_GMP__BC1912_N03	-1.28863	3.04921	10830	0.702216	A0_GMP	A0	Tet2KO	GMP	Mono_biased_GMP_2	13
			A0_GMP__BC1913_N02	-0.583779	3.34223	11071	0.686298	A0_GMP	A0	Tet2KO	GMP	Mono_biased_GMP_2	13
			A0_GMP__BC1914_N02	-2.53431	1.10959	8249	0.731361	A0_GMP	A0	Tet2KO	GMP	Mono_Neutro_biased_GMP	10
			A0_GMP__BC1915_N02	-1.83597	2.59952	8959	0.692934	A0_GMP	A0	Tet2KO	GMP	Mono_biased_GMP_2	13
			A0_GMP__BC1916_N02	-2.68942	-0.885707	10236	0.69363	A0_GMP	A0	Tet2KO	GMP	Baso_progenitors	11
			A0_GMP__BC1917_N02	-1.57812	3.03806	8669	0.636175	A0_GMP	A0	Tet2KO	GMP	Mono_biased_GMP_2	13
			A0_GMP__BC1918_N01	-1.86556	2.15402	6666	0.693519	A0_GMP	A0	Tet2KO	GMP	Neutro_biased_GMP	1
			A0_GMP__BC1919_N03	-0.872447	3.68019	11877	0.6846	A0_GMP	A0	Tet2KO	GMP	Mono_biased_GMP_2	13
			A0_GMP__BC1920_N02	-2.72841	2.73968	10206	0.687733	A0_GMP	A0	Tet2KO	GMP	Neutro_biased_GMP	1
			A0_GMP__BC1921_N02	-2.09109	-3.02968	9565	0.656142	A0_GMP	A0	Tet2KO	GMP	Baso_progenitors	11
			A0_GMP__BC1922_N02	-0.654932	3.26243	10987	0.665514	A0_GMP	A0	Tet2KO	GMP	Mono_biased_GMP_2	13
			A0_GMP__BC1923_N02	-2.5726	1.97668	9717	0.675311	A0_GMP	A0	Tet2KO	GMP	Neutro_biased_GMP	1
			A0_GMP__BC1924_N01	-2.86438	2.05365	6642	0.697681	A0_GMP	A0	Tet2KO	GMP	Neutro_biased_GMP	1
			A0_GMP__BC1925_N03	-4.49788	1.11406	13505	0.670492	A0_GMP	A0	Tet2KO	GMP	HSC_and_early_progenitors	4
			A0_GMP__BC1926_N02	-2.10662	2.73346	10559	0.672033	A0_GMP	A0	Tet2KO	GMP	Neutro_biased_GMP	1
			A0_GMP__BC1927_N01	-2.06984	-3.15848	6625	0.632453	A0_GMP	A0	Tet2KO	GMP	Baso_progenitors	11
			A0_GMP__BC1928_N03	-4.49406	-2.26312	8663	0.606372	A0_GMP	A0	Tet2KO	GMP	Mk_progenitors	2
			A0_GMP__BC1929_N02	-3.06283	1.32957	9392	0.672061	A0_GMP	A0	Tet2KO	GMP	Neutro_biased_GMP	1
			A0_GMP__BC1930_N01	-2.05373	1.33092	6617	0.726311	A0_GMP	A0	Tet2KO	GMP	Mono_Neutro_biased_GMP	10
			A0_GMP__BC1931_N03	-3.86962	2.15208	12828	0.664016	A0_GMP	A0	Tet2KO	GMP	Neutro_biased_GMP	1
			A0_GMP__BC1932_N02	-1.22378	2.14326	9912	0.673931	A0_GMP	A0	Tet2KO	GMP	Mono_biased_GMP_2	13
			A0_GMP__BC1933_N02	-2.25014	1.44671	10898	0.674436	A0_GMP	A0	Tet2KO	GMP	Neutro_biased_GMP	1
			A0_GMP__BC1934_N02	-3.03415	2.17468	9719	0.690812	A0_GMP	A0	Tet2KO	GMP	Neutro_biased_GMP	1
			A0_GMP__BC1935_N03	-3.61004	0.909668	11424	0.667805	A0_GMP	A0	Tet2KO	GMP	HSC_and_early_progenitors	4
			A0_GMP__BC1936_N02	-0.480548	4.3195	10540	0.672391	A0_GMP	A0	Tet2KO	GMP	Mono_biased_GMP_1	7
			A0_GMP__BC1937_N02	-0.407755	3.84556	10546	0.672577	A0_GMP	A0	Tet2KO	GMP	Mono_biased_GMP_2	13
			A0_GMP__BC1938_N02	-2.49016	1.86631	7801	0.712986	A0_GMP	A0	Tet2KO	GMP	Neutro_biased_GMP	1
			A0_GMP__BC1939_N02	-3.36601	2.2364	7702	0.707868	A0_GMP	A0	Tet2KO	GMP	Neutro_biased_GMP	1
			A0_GMP__BC1940_N01	-1.3232	1.03272	6560	0.705488	A0_GMP	A0	Tet2KO	GMP	Mono_Neutro_biased_GMP	10
			A0_GMP__BC1941_N03	-3.6907	1.61266	10679	0.660174	A0_GMP	A0	Tet2KO	GMP	HSC_and_early_progenitors	4
			A0_GMP__BC1942_N02	-1.27974	2.20497	7422	0.723255	A0_GMP	A0	Tet2KO	GMP	Mono_biased_GMP_2	13
			A0_GMP__BC1943_N02	-4.48761	0.216747	7603	0.665132	A0_GMP	A0	Tet2KO	GMP	HSC_and_early_progenitors	4
			A0_GMP__BC1944_N03	-4.78803	0.908674	10760	0.656506	A0_GMP	A0	Tet2KO	GMP	HSC_and_early_progenitors	4
			A0_GMP__BC1945_N01	-0.0659103	-5.40546	6541	0.541507	A0_GMP	A0	Tet2KO	GMP	MEP_progenitors	6
			A0_GMP__BC1946_N02	-2.08938	3.20892	8935	0.636933	A0_GMP	A0	Tet2KO	GMP	Mono_biased_GMP_1	7
			A0_GMP__BC1947_N02	-0.348833	4.0191	10768	0.617013	A0_GMP	A0	Tet2KO	GMP	Mono_biased_GMP_2	13
			A0_GMP__BC1948_N02	-3.27265	2.03345	7054	0.689963	A0_GMP	A0	Tet2KO	GMP	Neutro_biased_GMP	1
			A0_GMP__BC1949_N02	-3.50084	1.96088	8170	0.679804	A0_GMP	A0	Tet2KO	GMP	Neutro_biased_GMP	1
			A0_GMP__BC1950_N02	-0.388263	3.97827	10773	0.664532	A0_GMP	A0	Tet2KO	GMP	Mono_biased_GMP_2	13
			A0_GMP__BC1951_N03	-0.200484	3.94694	11570	0.674244	A0_GMP	A0	Tet2KO	GMP	Mono_biased_GMP_2	13
			A0_GMP__BC1952_N02	-4.49602	0.830461	9753	0.656618	A0_GMP	A0	Tet2KO	GMP	HSC_and_early_progenitors	4
			A0_GMP__BC1953_N03	-4.83367	1.15831	10884	0.663818	A0_GMP	A0	Tet2KO	GMP	HSC_and_early_progenitors	4
			A0_GMP__BC1954_N03	-4.20388	0.472176	11052	0.676801	A0_GMP	A0	Tet2KO	GMP	HSC_and_early_progenitors	4
			A0_GMP__BC1955_N02	-2.5193	2.15149	9470	0.700317	A0_GMP	A0	Tet2KO	GMP	Neutro_biased_GMP	1
			A0_GMP__BC1956_N02	-1.65481	1.33791	7498	0.727394	A0_GMP	A0	Tet2KO	GMP	Mono_Neutro_biased_GMP	10
			A0_GMP__BC1957_N02	-1.16352	3.51285	8462	0.672536	A0_GMP	A0	Tet2KO	GMP	Mono_biased_GMP_2	13
			A0_GMP__BC1958_N02	-3.12542	1.84178	9595	0.70839	A0_GMP	A0	Tet2KO	GMP	Neutro_biased_GMP	1
			A0_GMP__BC1959_N02	-0.0847099	1.96158	6840	0.692544	A0_GMP	A0	Tet2KO	GMP	Mono_biased_GMP_2	13
			A0_GMP__BC1960_N02	-2.90212	-1.58826	9414	0.687699	A0_GMP	A0	Tet2KO	GMP	Baso_progenitors	11
			A0_GMP__BC1961_N01	-0.494901	2.76289	6462	0.747292	A0_GMP	A0	Tet2KO	GMP	Mono_biased_GMP_2	13
			A0_GMP__BC1962_N03	-1.42908	4.03314	10596	0.694224	A0_GMP	A0	Tet2KO	GMP	Mono_biased_GMP_1	7
			A0_GMP__BC1963_N01	-1.13441	0.551453	6460	0.697368	A0_GMP	A0	Tet2KO	GMP	Mono_Neutro_biased_GMP	10
			A0_GMP__BC1964_N02	-1.56867	2.49054	8604	0.692817	A0_GMP	A0	Tet2KO	GMP	Mono_biased_GMP_2	13
			A0_GMP__BC1965_N02	-2.76568	-1.76461	9077	0.673791	A0_GMP	A0	Tet2KO	GMP	Baso_progenitors	11
			A0_GMP__BC1966_N03	-1.95555	3.94036	11316	0.654206	A0_GMP	A0	Tet2KO	GMP	Mono_biased_GMP_1	7
			A0_GMP__BC1967_N02	-2.57124	1.62433	9624	0.681837	A0_GMP	A0	Tet2KO	GMP	Neutro_biased_GMP	1
			A0_GMP__BC1968_N02	-3.13532	1.46289	6703	0.695659	A0_GMP	A0	Tet2KO	GMP	Neutro_biased_GMP	1
			A0_GMP__BC1969_N02	-2.82728	2.53566	7167	0.679922	A0_GMP	A0	Tet2KO	GMP	Neutro_biased_GMP	1
			A0_GMP__BC1970_N01	-0.195646	1.14276	6434	0.713864	A0_GMP	A0	Tet2KO	GMP	Mono_Neutro_biased_GMP	10
			A0_GMP__BC1971_N02	-2.03145	-3.15255	7599	0.640742	A0_GMP	A0	Tet2KO	GMP	Baso_progenitors	11
			A0_GMP__BC1972_N02	-3.1785	2.12466	10406	0.679992	A0_GMP	A0	Tet2KO	GMP	Neutro_biased_GMP	1
			A0_GMP__BC1973_N02	-0.265961	2.85835	10784	0.709477	A0_GMP	A0	Tet2KO	GMP	Mono_biased_GMP_2	13
			A0_GMP__BC1974_N02	-1.1583	1.583	7935	0.726528	A0_GMP	A0	Tet2KO	GMP	Mono_biased_GMP_2	13
			A0_GMP__BC1975_N01	-0.318792	2.4881	6416	0.677369	A0_GMP	A0	Tet2KO	GMP	Mono_biased_GMP_2	13
			A0_GMP__BC1976_N02	-0.260362	4.12879	6871	0.653034	A0_GMP	A0	Tet2KO	GMP	Mono_biased_GMP_1	7
			A0_GMP__BC1977_N02	-3.49544	2.65689	9973	0.590294	A0_GMP	A0	Tet2KO	GMP	Neutro_biased_GMP	1
			A0_GMP__BC1978_N02	-2.90963	1.76687	8584	0.738467	A0_GMP	A0	Tet2KO	GMP	Neutro_biased_GMP	1
			A0_GMP__BC1979_N02	-2.19502	2.72357	8244	0.718826	A0_GMP	A0	Tet2KO	GMP	Mono_biased_GMP_2	13
			A0_GMP__BC1980_N02	-1.84042	3.22798	8665	0.683439	A0_GMP	A0	Tet2KO	GMP	Mono_biased_GMP_2	13
			A0_GMP__BC1981_N02	-0.89754	4.83689	7063	0.566332	A0_GMP	A0	Tet2KO	GMP	Mono_biased_GMP_1	7
			A0_GMP__BC1982_N02	-2.92441	1.41603	9058	0.6879	A0_GMP	A0	Tet2KO	GMP	Neutro_biased_GMP	1
			A0_GMP__BC1983_N02	-3.97743	2.33768	10172	0.670665	A0_GMP	A0	Tet2KO	GMP	HSC_and_early_progenitors	4
			A0_GMP__BC1984_N02	-0.397568	4.40472	10830	0.664635	A0_GMP	A0	Tet2KO	GMP	Mono_biased_GMP_1	7
			A0_GMP__BC1985_N02	-1.942	2.90041	8949	0.672477	A0_GMP	A0	Tet2KO	GMP	Mono_biased_GMP_2	13
			A0_GMP__BC1986_N01	-0.821689	5.5424	6351	0.507479	A0_GMP	A0	Tet2KO	GMP	Mono_biased_GMP_1	7
			A0_GMP__BC1987_N02	-1.96979	3.06985	9836	0.681375	A0_GMP	A0	Tet2KO	GMP	Mono_biased_GMP_2	13
			A0_GMP__BC1988_N01	-0.923278	1.6825	6349	0.718538	A0_GMP	A0	Tet2KO	GMP	Mono_biased_GMP_2	13
			A0_GMP__BC1989_N01	-2.44751	1.88894	6343	0.678859	A0_GMP	A0	Tet2KO	GMP	Neutro_biased_GMP	1
			A0_GMP__BC1990_N02	-2.81167	1.6452	10466	0.715651	A0_GMP	A0	Tet2KO	GMP	Neutro_biased_GMP	1
			A0_GMP__BC1991_N02	-0.11322	3.82488	9565	0.5862	A0_GMP	A0	Tet2KO	GMP	Mono_biased_GMP_2	13
			A0_GMP__BC1992_N02	-1.26599	3.20012	10245	0.654563	A0_GMP	A0	Tet2KO	GMP	Mono_biased_GMP_2	13
			A0_GMP__BC1993_N02	-0.727992	3.03961	9301	0.66767	A0_GMP	A0	Tet2KO	GMP	Mono_biased_GMP_2	13
			A0_GMP__BC1994_N02	-3.31995	1.58536	7861	0.693296	A0_GMP	A0	Tet2KO	GMP	Neutro_biased_GMP	1
			A0_GMP__BC1995_N02	-2.75065	3.31869	8277	0.701462	A0_GMP	A0	Tet2KO	GMP	Mono_biased_GMP_1	7
			A0_GMP__BC1996_N01	-1.08371	0.746759	6312	0.736217	A0_GMP	A0	Tet2KO	GMP	Mono_Neutro_biased_GMP	10
			A0_GMP__BC1997_N03	-4.04893	1.3082	7869	0.712924	A0_GMP	A0	Tet2KO	GMP	HSC_and_early_progenitors	4
			A0_GMP__BC1998_N01	-1.84806	2.31017	6308	0.741598	A0_GMP	A0	Tet2KO	GMP	Neutro_biased_GMP	1
			A0_GMP__BC1999_N02	-0.645668	4.42025	6682	0.637534	A0_GMP	A0	Tet2KO	GMP	Mono_biased_GMP_1	7
			A0_GMP__BC2000_N03	-0.642235	3.41714	7673	0.663365	A0_GMP	A0	Tet2KO	GMP	Mono_biased_GMP_2	13
			A0_GMP__BC2001_N02	-2.87736	-1.56356	8741	0.685848	A0_GMP	A0	Tet2KO	GMP	Baso_progenitors	11
[truncated: 41,205 more rows]

## Sheet: Fig 1d
Figure 1D
top 50 DORCs, RNA, motifs
	DORCs
		C0_GMP_BC00038_N01	C0_GMP_BC00082_N01	C0_GMP_BC00098_N02	C0_GMP_BC00099_N02	C0_GMP_BC00115_N01	C0_GMP_BC00123_N01	C0_GMP_BC00130_N02	C0_GMP_BC00134_N02	C0_GMP_BC00144_N02	C0_GMP_BC00150_N01	C0_GMP_BC00152_N02	C0_GMP_BC00153_N02	C0_GMP_BC00155_N02	C0_GMP_BC00156_N01	C0_GMP_BC00157_N02	C0_GMP_BC00160_N01	C0_GMP_BC00162_N02	C0_GMP_BC00167_N01	C0_GMP_BC00169_N01	C0_GMP_BC00170_N02	C0_GMP_BC00174_N02	C0_GMP_BC00176_N01	C0_GMP_BC00179_N01	C0_GMP_BC00180_N01	C0_GMP_BC00181_N01	C0_GMP_BC00183_N01	C0_GMP_BC00184_N01	C0_GMP_BC00186_N01	C0_GMP_BC00187_N01	C0_GMP_BC00190_N02	C0_GMP_BC00191_N02	C0_GMP_BC00197_N02	C0_GMP_BC00203_N02	C0_GMP_BC00204_N02	C0_GMP_BC00205_N02	C0_GMP_BC00206_N01	C0_GMP_BC00209_N01	C0_GMP_BC00210_N02	C0_GMP_BC00216_N01	C0_GMP_BC00217_N01	C0_GMP_BC00219_N01	C0_GMP_BC00225_N01	C0_GMP_BC00229_N02	C0_GMP_BC00230_N01	C0_GMP_BC00233_N02	C0_GMP_BC00234_N03	C0_GMP_BC00237_N02	C0_GMP_BC00240_N01
	Mdga1	-0.693137	-0.173084	-0.731989	-0.185143	-0.237908	-0.164888	-0.532899	-0.619108	-0.689058	-0.52167	-0.678188	-0.119138	-0.856125	-0.456038	-0.557791	0.186456	-0.261219	-0.203689	-0.931672	-0.896652	-0.661455	0.0281071	0.0265823	-0.603949	-0.383638	-0.773861	0.0687145	-0.00655042	-0.625332	-0.169116	-0.686478	-0.00589934	-0.487664	-0.402485	0.693955	-0.252511	-0.129179	-0.651783	-0.132901	-0.142746	-0.390907	-0.20254	0.0411413	-0.168803	0.849865	-0.450573	1.1399	-0.583874
	Gfi1b	0.553056	-0.452241	0.26077	-0.182417	-0.404107	-0.725823	-0.381422	-0.725823	-0.508352	-0.404107	-0.404107	-0.234359	-0.405583	-0.457039	0.00881988	0.674491	0.425463	-0.0489835	-0.403943	-0.111133	0.0675428	-0.452241	0.747179	-0.251202	-0.233718	-0.233718	-0.725823	0.157201	-0.725823	0.53888	-0.0267254	-0.404107	-0.725823	-0.519987	-0.183304	-0.135696	-0.725823	1.00423	-0.393385	0.972866	0.255073	0.93218	0.0987201	-0.725823	-0.725823	-0.725823	1.23446	-0.066643
	Dnmt3b	-0.270289	0.0746255	-0.165382	-0.0270885	-0.508383	-0.453408	0.0940848	-1.02595	-0.380834	-0.435399	-0.534497	0.359344	-0.806196	-0.913146	-0.844093	0.331891	-0.0434264	0.413728	0.259491	-0.408788	-0.589033	-1.02595	-0.344377	-0.357348	-0.253387	-0.639976	-0.356884	0.197045	-0.696087	0.261347	0.523212	-0.361354	-0.202621	-0.449629	-0.297608	-0.0996233	-0.431244	0.336912	-0.768996	-0.362118	0.150827	0.0314677	0.171846	-0.890028	0.895792	-0.271799	1.22113	0.000370514
	Adgrg1	-0.541062	1.17877	-0.815894	-0.0671915	-0.017399	0.692954	0.0132815	0.204663	-0.838133	-0.162137	0.620475	-0.368074	-0.872565	0.114776	-0.931052	-0.310014	0.451999	-0.0602107	-0.339436	-0.546628	-0.349324	-0.99862	0.215569	-0.653763	0.181881	-0.443448	-1.08363	-1.25143	-0.167412	-0.300475	0.58114	-0.247675	0.189308	-0.45682	1.53646	0.126715	-0.928308	-0.268135	0.147114	-0.24775	0.0362923	-0.491986	0.290939	-0.950778	0.129121	0.190984	0.840048	-0.290986
	Rcn3	-0.181137	0.28521	-0.207364	-0.0138048	-0.560733	0.263055	-0.0138048	-0.560733	-0.181137	-0.560733	-0.560733	-0.560733	-0.560733	1.1145	-0.560733	0.326549	-0.560733	0.942773	-0.560733	-0.560733	0.101964	-0.560733	-0.0138048	-0.560733	0.143627	-0.560733	-0.560733	-0.560733	-0.560733	0.0573362	-0.560733	-0.0138048	0.809983	-0.560733	-0.560733	0.0777147	-0.560733	0.201829	-0.560733	-0.560733	-0.560733	0.326549	-0.0138048	-0.560733	0.883199	-0.0138048	-0.0072991	-0.560733
	Zfp831	-0.605468	-0.28778	-0.120837	0.174537	-0.605468	0.802578	0.174537	0.46223	-0.605468	-0.214987	0.125361	-0.605468	-0.28778	-0.605468	-0.270942	-0.605468	-0.605468	0.734724	0.264091	-0.605468	-0.28778	-0.28778	-0.215943	0.181135	-0.605468	-0.605468	-0.28778	0.00522478	-0.28778	-0.605468	-0.605468	0.174537	-0.215943	-0.605468	-0.262182	-0.605468	-0.284143	-0.214987	-0.605468	-0.605468	-0.214987	-0.605468	0.274062	-0.605468	-0.204082	0.274062	-0.204082	-0.605468
	Ctla2a	-0.264884	-0.478802	-0.82288	-0.682029	-0.682029	-0.67912	-0.446044	-0.466369	-0.583583	-0.446044	-0.376193	-0.638036	-0.82288	-0.10255	-0.82288	-0.228999	0.116778	-0.256348	-0.82288	-0.32684	-0.380106	-0.32684	-0.10349	-0.367734	-0.249519	-0.43725	-0.534951	-0.478802	-0.596574	-0.557603	-0.82288	-0.591853	-0.201265	-0.555075	-0.604551	-0.67912	-0.82288	-0.217367	-0.682029	-0.0282131	0.0418181	-0.372759	-0.0816363	-0.32684	0.33255	0.674891	0.0850413	0.061994
	Zfpm1	0.246423	0.905305	-0.0993717	-0.0623382	-0.631799	-1.06119	0.792088	-0.194365	-0.30337	0.552157	-0.541469	0.71026	0.151986	0.160028	-0.727649	0.0499434	-0.172863	-0.263159	0.669838	-0.0802665	-0.428668	-0.0587335	-0.132414	-0.0974239	0.0435716	-0.232732	-0.514463	0.327496	-0.0133802	0.32253	0.3505	-0.0629649	-0.17944	0.843126	-0.985868	-0.449103	0.0498051	0.851488	-0.421114	0.169262	-0.496361	0.531232	-0.0695533	0.269961	-0.245585	-0.358746	0.331166	0.262808
	F2rl3	-0.63105	-0.145355	-0.63105	0.236728	-0.63105	0.183876	-0.133351	0.30275	-0.63105	0.331908	0.940949	0.794536	-0.63105	-0.63105	-0.235661	-0.63105	-0.63105	-0.133351	-0.63105	-0.63105	-0.145355	-0.63105	-0.260971	-0.63105	-0.63105	-0.63105	-0.63105	0.786335	-0.186728	-0.63105	-0.165861	0.331908	-0.63105	-0.145355	0.19518	-0.260971	0.11666	-0.133351	-0.235661	-0.63105	2.19081	-0.0220097	-0.63105	-0.63105	1.04255	-0.63105	0.607989	-0.0220097
	Ltc4s	-0.143868	0.185007	-0.853711	2.85555	1.3296	1.04846	0.556018	2.35922	-0.457727	1.33854	1.15928	-0.262699	-0.853711	-0.653685	0.0506111	-0.588096	-0.375327	-0.350956	-0.143868	-0.263463	-0.853711	-0.355286	0.958566	-0.208808	-0.132845	0.307104	-0.432177	-0.291586	-0.291586	0.372223	-0.444893	0.705943	0.435698	0.518409	0.501026	0.430564	-0.404112	0.0530339	0.547328	0.840047	1.96997	-0.202466	-0.549823	-0.853711	-0.169986	-0.136813	1.26888	0.663904
	Nrgn	-0.376193	-0.316241	-0.276005	-0.477612	0.35015	-0.605842	-0.0404654	-0.540368	-0.0881126	-0.36958	-0.178647	-0.719623	-0.211418	-0.57178	-0.769133	0.0359794	-0.323154	-0.557782	-0.261103	-0.526386	0.230022	-0.499163	0.648279	-0.46294	-0.0705688	-0.853067	-0.902561	-0.458684	0.111686	-0.360504	-0.702972	-0.876333	-0.721932	-0.268065	0.64051	0.0366499	0.291185	-0.0621115	-0.366478	-0.17109	0.698379	0.0400972	0.314785	-0.00937906	-0.646238	-0.116875	0.655303	-0.0102826
	Slc18a2	-0.266068	0.395751	-0.492391	-0.349717	0.786504	0.0356233	0.759165	0.38673	-0.681497	0.759165	1.05144	0.0577685	-0.459345	-0.74628	0.577913	0.494325	-0.239042	-0.672582	-0.917299	-0.917299	-0.917299	-0.520268	-0.611479	-0.917299	-0.536835	-0.489071	-0.504597	0.337945	-0.260111	0.364251	0.138826	1.05687	0.219134	-0.917299	1.25049	-0.917299	-0.266035	-0.672582	-0.778506	-0.778506	0.464295	0.0975051	-0.394636	-0.520268	0.798377	0.0687422	0.897533	0.67022
	Spns2	-0.935841	-0.409555	-1.00467	0.245264	-0.438199	-0.609387	-0.368554	0.0682469	-0.775978	-0.0167167	-0.371234	-0.398811	-0.523186	0.143528	0.488404	-0.264044	0.170733	-0.410296	-1.25577	-1.02059	-0.597712	-0.703814	0.00279177	-0.643923	-0.204174	-0.157758	-1.25577	-0.291454	-0.516668	0.601726	-0.0186682	0.0314084	-0.269731	-0.640432	0.0126521	0.00911492	-0.27256	-0.394008	0.208003	-0.128239	-0.14762	0.124621	-0.156935	-0.583676	1.17906	0.184231	0.27011	-0.313155
	Zbtb16	-0.472569	0.75441	-0.499862	0.360545	0.274827	-0.458005	-0.0115775	-0.152253	-0.674186	0.443819	-0.454314	0.618052	-0.68967	-0.665226	0.138974	-0.0117212	0.129267	0.144565	-0.540955	-0.276666	-0.556923	-0.928296	0.271608	-1.18787	0.204539	0.304451	-0.901338	-0.854584	-0.565621	-0.142887	0.296734	-0.0966364	0.00152829	-0.417603	2.08555	-0.26053	-0.845847	-0.609115	-0.100615	-0.342192	0.133088	-0.0872374	0.0934815	-0.732057	1.58818	0.797758	2.19784	0.194362
	Id3	0.0219824	1.09978	0.368858	-0.547413	-0.553895	-0.467683	-0.809938	-0.424114	0.653398	-0.950122	-0.851751	0.0715742	-0.234214	-0.253326	-1.07798	-0.0677619	-0.764002	-0.538777	-0.386553	-0.877127	-0.422713	-0.910331	-0.0110147	-0.259165	-0.901818	-0.73929	0.699574	-1.32017	-1.01957	0.190907	-0.357747	-0.981821	-0.330064	-0.160617	0.157823	0.207894	-0.941102	-0.574068	-0.728579	-0.23226	-0.542494	0.00575791	-0.44418	-0.24727	0.171573	-0.320737	0.977802	-0.740605
	Ube3b	-0.236389	-0.455047	-0.613787	-0.642787	-0.255419	-0.675595	0.09048	-0.872519	-0.872519	-0.255419	-0.872519	-0.12537	-0.591191	-0.872519	-0.872519	-0.547276	-0.294531	-0.487508	-0.555523	-0.872519	0.367234	-0.872519	0.0521179	-0.872519	-0.294531	-0.294531	-0.056389	-0.0603812	-0.378871	1.00109	0.725363	-0.872519	-0.872519	-0.872519	-0.0648793	-0.283018	-0.561016	-0.547276	-0.177614	-0.872519	-0.872519	-0.0860324	-0.637612	-0.561016	1.34288	-0.5204	1.13535	-0.872519
	Runx3	-0.761476	-0.0156647	-1.23376	-1.04626	-0.83621	-1.20715	-0.858317	-1.38978	-0.66999	-0.559209	-1.38364	-1.03542	-0.37163	-1.60902	-0.995993	-1.16717	-0.923139	-1.32691	-1.11321	-1.91701	0.20251	-1.53991	-1.08018	0.120397	-1.03486	-0.496359	-1.31675	-0.752646	-0.945979	-1.07028	-1.0897	-1.06543	-0.928034	-0.80435	0.361086	-0.742651	-0.868781	-0.860335	-1.10994	-0.685046	-0.937112	-1.17138	-0.997599	-0.994139	-0.127397	-1.22147	-0.0429633	-0.942411
	Trpc6	-0.605944	0.242565	-0.605944	-0.605944	-0.605944	-0.605944	-0.605944	-0.398002	-0.605944	-0.284707	-0.0767647	0.204525	-0.292413	-0.413016	-0.605944	-0.186588	-0.605944	-0.605944	-0.605944	-0.189746	-0.292413	-0.605944	-0.246574	-0.605944	-0.246574	-0.605944	-0.605944	0.293308	0.757927	0.18926	0.204525	-0.274071	-0.398002	-0.347323	0.207824	-0.605944	-0.605944	-0.284707	-0.605944	-0.605944	-0.605944	-0.091404	0.172782	-0.605944	0.116419	-0.605944	0.242585	-0.605944
	Map7	-0.633413	-0.384188	-0.158205	0.129385	0.465184	1.20743	0.793147	-0.319314	-0.807317	1.38884	0.168622	0.381784	0.326037	-0.390111	-0.755018	0.353497	-0.380554	-0.231364	-0.256111	0.31622	-0.795631	-0.59635	-0.449378	0.175932	-0.247653	0.711506	-1.16051	-0.708945	0.43675	-0.297647	0.0490968	-0.449643	0.401336	0.79374	0.279782	0.0928661	-0.919912	-0.492603	-0.0844509	-0.245687	0.414897	0.658956	0.186951	-0.59635	-0.265722	0.306739	0.191641	1.25818
	Orai2	0.0120676	2.32294	-0.500534	-0.500534	-0.500534	-0.500534	-0.500534	0.221798	-0.500534	-0.500534	0.279402	0.0120676	-0.500534	1.72074	-0.500534	0.166507	0.462898	-0.500534	-0.500534	-0.500534	-0.00648557	0.690171	-0.500534	-0.00648557	-0.500534	-0.500534	-0.500534	-0.500534	0.0120676	-0.500534	-0.500534	3.17763	-0.500534	-0.500534	-0.500534	0.450348	-0.500534	-0.500534	-0.500534	-0.500534	-0.500534	0.166507	-0.500534	0.690171	0.160727	-0.500534	0.160727	0.279402
	Fam102a	-0.800326	0.0818174	-0.45173	-0.0902698	0.146941	-0.181416	-0.12774	-0.12774	-0.811571	-0.133776	0.146941	-1.06542	-0.0905993	-0.856861	-0.0756375	-0.573137	0.149353	0.764291	-0.209157	-0.167934	0.0203653	-0.245871	-0.516942	0.19895	-0.791623	-0.0312327	0.239384	0.649629	-0.832676	-0.0396302	-0.763874	0.619158	-0.338425	-0.550134	-0.833815	0.260701	-0.35359	-0.569145	-0.155415	-0.300221	-0.0274168	-0.573137	-0.507787	-1.06542	-0.0485866	-0.0371483	-0.151173	0.0515902
	Gulp1	-0.847163	-0.367316	-0.519241	1.59255	0.615373	-0.490869	-0.18843	0.167865	-0.847163	0.615373	0.615373	-0.58265	0.530606	0.0821855	-0.847163	0.416987	-0.160439	-0.847163	-0.847163	-0.847163	-0.847163	-0.575626	0.195855	-0.847163	-0.535678	-0.160439	-0.847163	-0.524938	-0.300552	0.313609	-0.847163	2.26142	-0.18843	-0.847163	0.487888	1.05483	0.05768	0.615373	-0.298546	0.195855	0.0572088	0.0417485	-0.471925	-0.264545	1.34313	-0.535678	-0.0251107	0.861012
	Gata2	-0.968525	0.00133627	-1.11699	-0.520343	-0.768492	-1.11228	-0.683319	-1.25142	-0.676741	-1.01359	-0.40552	1.25262	0.203862	0.052657	-0.768336	0.0563072	-0.0578516	-0.777557	-1.0609	-0.781117	-0.448598	-0.157631	-0.133244	-0.920383	-0.367976	-0.824925	-1.33417	-1.04131	-0.843983	-0.0375667	-0.121423	-0.449915	-1.46374	0.0170729	0.819804	-0.894058	-1.10568	-0.788637	-0.809653	-0.295875	-0.210479	-0.0229308	-0.428147	-0.165947	0.262411	-1.04442	-0.205181	-0.361504
	Gm29590	0.57005	-0.032691	-0.558672	0.0956509	-0.218906	-0.859392	0.368418	-0.466933	-0.164433	0.0956509	0.104032	-0.36821	-0.43453	1.04342	0.0238714	0.541509	0.0656613	0.271899	-0.859392	1.15853	-0.512745	0.0734694	-0.544836	-0.859392	-0.544836	-0.248895	-0.859392	-0.859392	0.454431	0.493181	0.711008	-0.0205149	-0.218906	-0.859392	1.44655	-0.0416469	0.341386	0.799544	-0.496923	-0.611365	0.666615	-0.288428	-0.504636	-0.455192	1.10891	-0.611365	0.0607188	1.02852
	Fgf3	-0.354195	0.272426	-0.945118	-0.723199	-0.275009	0.0522323	0.621795	0.0128835	-0.31759	0.238427	-0.44241	-0.732824	-0.387012	0.166436	0.102305	0.711125	-0.200232	0.646254	-0.0334421	-0.492081	-0.945118	-0.614018	-0.723199	-0.945118	0.00676222	-0.48421	-0.492081	-0.090638	-0.65976	0.0563297	-0.354775	-0.658935	-0.215156	-0.366065	0.23143	-0.695992	-0.280494	-0.945118	-0.000555739	-0.215156	-0.223434	-0.5876	0.0417869	-0.308161	-0.035965	-0.723199	0.140147	-0.945118
	Egfl7	0.308002	-0.344743	-1.07623	-0.701248	-0.272815	-0.177819	-0.06089	-0.453867	-0.455294	-0.06089	0.36416	-0.47197	-0.245811	-0.0792701	-0.853755	-0.65824	-0.342288	-0.663615	-0.407693	-0.117402	-0.688952	-0.761077	-0.342288	-0.0972585	0.767322	-0.268502	-0.578709	-0.247771	0.737142	-0.342288	-0.859527	0.213627	-0.87453	-0.279986	-0.813411	1.03076	-0.869095	-1.07623	-1.07623	-0.0527819	0.000856713	-0.595467	-0.238261	-0.647404	1.3907	-0.698973	0.820287	0.187733
	Cdk18	-0.635021	-0.189853	-0.635021	0.10188	0.184506	-0.215415	0.305187	-0.318242	-0.635021	-0.318242	-0.635021	-0.635021	-0.231013	-0.101544	0.933959	-0.635021	-0.318242	-0.0115912	-0.635021	-0.635021	-0.635021	-0.635021	-0.318242	-0.101544	-0.318242	-0.318242	-0.635021	0.844881	-0.635021	-0.635021	-0.635021	-0.030262	0.101363	-0.635021	0.0616524	0.991121	-0.635021	-0.635021	-0.318242	-0.318242	-0.318242	-0.196602	-0.318242	-0.635021	0.47909	-0.318242	1.45686	-0.318242
	P2ry14	-0.830966	0.0304811	-0.0653001	0.135848	0.508883	-0.20956	-0.830966	-0.0381412	-0.420542	-0.0404308	0.188619	-0.830966	-0.830966	0.327486	0.63863	0.332041	1.06478	-0.50007	-0.830966	-0.830966	-0.214114	-0.830966	-0.523705	-0.360096	0.315007	-0.192809	0.0698642	1.02326	-0.830966	-0.0435395	-0.830966	0.281183	-0.509352	-0.214114	-0.406761	-0.830966	-0.353443	-0.43861	-0.0819978	-0.412894	0.226766	-0.830966	-0.103065	0.403616	-0.0744596	-0.202092	-0.0898323	-0.171413
	Pear1	-0.730294	0.442926	-1.22626	-0.529331	-0.740157	-0.977589	-1.07017	-0.758604	-1.1362	-1.49809	-0.91823	-0.682336	-1.07546	-0.728487	-0.254899	0.0716477	-0.000451764	-1.24481	-0.943373	-1.2693	-0.808364	-0.380772	0.158266	-1.4719	-0.254512	-0.490474	-0.731398	-0.430161	-0.46376	0.0240444	0.244111	-0.730109	-0.956936	-0.463565	-0.137714	-0.757679	0.217817	-0.397725	-0.316254	-0.94577	-1.05812	0.143479	0.236497	-1.17592	0.166846	-0.699025	0.369002	-0.586564
	Vamp5	-0.722304	-0.045619	-0.16726	1.33313	2.02551	0.259234	0.729907	0.636746	-0.46736	1.54057	0.960309	0.848217	-0.89965	-0.917991	1.24391	0.47075	0.687616	0.644715	-0.937024	-0.589217	-0.559102	-0.357917	0.617412	-0.783878	0.0064661	0.982131	-0.65506	-0.769095	-0.198532	-0.75945	-0.146338	2.10685	1.11221	-0.525068	0.427877	-0.302789	-0.992706	0.660702	0.442407	1.33188	0.811349	-0.223451	-0.133684	-1.06421	0.953732	0.579831	1.16731	0.104405
	Galnt6	-0.151104	-0.567352	-0.435458	-0.747741	-0.856239	0.397503	-0.297374	-0.361614	-0.659475	-0.378	-0.371087	-0.432016	0.325773	-0.960255	-0.24696	-1.38675	-1.44748	-0.747741	-0.334318	0.524974	-0.299392	-0.813451	-1.35309	-0.1935	-0.784223	-1.16467	-0.438793	0.352032	-0.0491024	-0.968193	-0.449674	-0.359473	-0.127324	-0.138523	0.636213	-1.29492	-0.761567	0.239891	-0.776802	-1.22598	-0.484023	-0.83594	-1.39278	-0.526987	-0.301564	-0.20527	-0.118879	-1.03153
	Cd82	1.01806	-0.00350002	-0.498047	-0.573226	0.152419	-0.00883116	-0.318679	-0.30471	-0.197898	-0.282331	0.299106	-0.649791	-0.124837	-0.33512	-0.313956	0.302074	1.19237	0.542587	-0.273148	-0.488804	-0.348925	0.0839009	-0.361295	0.862564	1.50547	-0.154156	-0.89017	-0.754262	-0.0318901	-0.353052	-0.229868	0.787488	-0.79723	-0.57556	-0.0300356	-0.0113751	0.638948	0.444495	-0.356016	-0.659857	0.153751	-0.408076	0.362967	0.623554	-0.159493	-0.308439	0.156982	-0.154494
	Cebpe	-0.416965	-0.33435	-0.773124	0.556831	0.533773	0.596591	0.823863	1.17834	-0.457036	0.770986	0.730922	0.267974	-1.00696	-0.756536	1.27593	0.00527772	0.601375	1.47745	-1.02664	-1.2915	-0.653768	-0.974008	-0.310491	-0.67495	0.185072	1.03948	-0.791834	-1.05844	-0.570519	0.396757	0.464399	0.125889	0.557936	-0.817411	2.59982	0.754776	-0.510395	0.556125	0.718318	0.392548	-0.0865717	0.611385	0.400694	-0.960878	-0.0130094	1.01955	0.839424	0.34166
	Slc34a1	-0.862139	-0.26271	-0.550288	-0.666467	-0.000652719	-0.522772	-0.503849	-0.551163	-0.45167	0.100127	-0.457982	-0.868364	-0.192729	-0.163112	-0.356781	-0.230147	0.245971	0.583715	0.0293183	-1.19562	-0.119887	-1.11178	-0.0554248	-0.196992	-0.0598038	0.271994	0.145915	0.128707	-0.246329	-0.1271	-0.931136	-0.167001	-0.564577	0.533548	0.670282	-1.00537	-1.20052	-0.967952	0.445742	-0.109079	-0.305485	-0.417961	-0.48488	-0.463516	0.119668	0.147525	0.15996	-0.184289
	Pdzk1ip1	-0.768801	0.0225986	-0.348909	-0.224448	-0.613435	0.335395	-0.403329	-0.539832	-0.544941	-0.773225	-0.411538	-0.8132	-0.30127	-0.903437	0.106022	-0.748585	-0.996944	-0.635946	-0.84793	-1.30479	-0.130723	-0.986812	-0.726534	-0.608765	-0.1732	-1.17939	-1.26085	-1.05891	0.592947	-0.914052	-0.910801	-0.784489	-0.88544	0.386253	0.495837	-0.265291	-0.204644	-0.394108	-1.20257	-0.867927	-0.806156	-0.987234	-0.815951	0.0037932	0.945664	-0.720495	0.64466	0.0789696
	Gse1	-0.672832	-0.417358	-0.871206	-0.856646	0.249298	-0.367747	-0.211152	-0.213582	-0.217143	-0.441444	0.0696272	-0.67127	-0.0955928	-0.464601	-0.74127	-1.08694	-0.679012	-0.774322	-1.08694	-0.653198	-0.893311	-0.21822	-0.101053	-0.904628	-0.388696	-0.282873	-1.08694	-0.470701	-0.668751	-0.410417	0.0267586	-0.601793	-0.856646	-0.878012	1.35056	-0.789098	-0.677777	0.225847	-0.799295	-0.410633	0.10184	0.654178	-0.388696	-0.405705	0.579712	-0.516273	-0.489445	0.794642
	Prkab1	-0.406967	-0.406967	0.641642	-0.406967	-0.406967	-0.406967	-0.406967	0.243773	-0.406967	-0.406967	0.243773	-0.406967	-0.406967	-0.406967	0.190287	-0.406967	0.377475	-0.406967	-0.406967	-0.406967	-0.406967	-0.406967	0.491828	-0.406967	0.377475	-0.406967	-0.406967	-0.406967	-0.406967	-0.406967	-0.406967	0.243773	-0.406967	-0.406967	-0.406967	-0.406967	-0.406967	-0.406967	1.27627	0.377475	-0.406967	-0.406967	-0.406967	-0.406967	-0.406967	-0.406967	1.5735	-0.406967
	Cxxc5	-0.901854	1.14349	-1.3895	-0.0824594	-0.842788	-0.738762	-0.116621	-0.322098	-0.950861	-0.598348	-0.128254	-1.18437	-0.816894	-0.251767	0.0244034	-1.50212	-0.82034	-0.168078	-0.294573	-0.968491	-0.978323	-0.517016	-0.178214	-0.647005	-0.766092	-0.609582	-0.887904	0.441436	0.219654	-0.248046	-1.03704	-0.0913461	-0.281526	0.243678	0.620731	-0.735203	-0.309908	-0.959416	-1.01752	-0.791484	-0.371797	-0.890834	-0.269283	-0.654028	0.442943	-0.54052	-0.738154	-0.122351
	Tcf7	0.357934	-0.145775	-0.301899	0.259811	0.200707	1.31726	-0.40617	0.209686	0.228429	-0.40617	1.35674	-0.496586	-0.334653	0.15967	-0.498765	-0.314758	0.266105	0.0918701	-0.128772	0.324996	-0.349607	0.569012	0.241319	0.414693	0.119537	1.1543	-0.24356	-1.02218	-0.462805	-0.422281	-0.536083	-0.372344	-0.201639	-0.400776	0.9413	-0.294647	1.77264	0.168967	-0.199076	-0.056575	-0.600352	-0.786187	-0.135272	1.29306	-0.088542	-0.228099	0.379182	-0.257302
	Zfp36l1	-0.369935	-0.133793	-0.963268	-0.708876	0.398496	-0.396117	-0.683033	0.362227	-0.278838	-0.502454	-0.358051	-0.496142	-0.494444	0.00796418	0.0163457	-0.160606	-0.269697	-0.320521	-0.701229	-1.04164	-0.81322	-0.264933	-0.022398	-0.971367	-0.022398	-0.213633	-1.04255	-0.269683	-0.29412	-0.153517	-0.426511	0.269883	-0.350078	-0.707314	0.880764	-0.302805	0.803738	-0.271695	-0.226146	-0.525181	0.103396	-0.143962	0.101721	-0.813099	0.491279	-0.105594	0.692983	-0.121611
	Gm973	0.705189	-0.387709	-0.387709	-0.387709	-0.387709	-0.387709	-0.387709	-0.387709	-0.387709	-0.387709	-0.387709	1.07629	-0.387709	0.705351	-0.387709	1.07629	-0.387709	-0.387709	-0.387709	-0.387709	0.80419	-0.387709	-0.387709	-0.387709	-0.387709	-0.387709	-0.387709	-0.387709	0.677693	3.52866	1.07629	-0.387709	-0.387709	-0.387709	-0.387709	-0.387709	0.705189	-0.387709	-0.387709	-0.387709	-0.387709	2.16919	-0.387709	-0.387709	-0.387709	-0.387709	-0.387709	-0.387709
	Myct1	-0.658351	-0.353431	-0.973803	-0.225815	0.393195	-0.138115	-0.0330393	0.122685	-0.760329	0.292724	-0.167349	-0.850218	-0.757085	-0.88705	0.922449	-0.0372515	-0.0477418	0.184966	-1.11367	-0.715961	-0.766263	-0.763997	-0.277451	-1.11367	-0.26754	0.994235	-1.11367	0.00365352	-0.172655	0.380047	0.966839	-0.668692	0.441033	-0.0681175	0.167846	-0.299822	0.336261	-0.472356	0.563969	0.14643	-0.450556	0.765887	-0.26075	-1.11367	-0.317708	0.372056	0.445585	0.0995483
	Il4	-0.459789	0.615334	-0.670415	-0.337673	0.854324	1.03045	1.45493	0.177762	0.124296	0.721581	0.233133	-0.886946	1.37188	-0.260894	0.150844	0.054069	0.0341118	0.067174	-1.12082	-1.12082	-0.414686	0.282745	-0.75618	-0.334146	0.115638	0.864623	-0.0490988	-0.0235964	-0.516483	0.740508	-0.275536	-0.82607	0.326898	-0.672026	0.0049811	0.0726934	0.150658	-0.105584	-0.0627007	0.720291	0.0633439	-0.120092	-0.372929	2.32164	2.32704	0.345069	0.688035	-1.12082
	Rec8	-0.622411	0.298817	1.21392	0.470582	-0.307297	0.511973	-0.895797	0.953056	0.143821	-0.687844	0.965436	-0.281614	-0.368156	-0.374669	0.689787	-0.895797	-0.687844	-0.687844	-0.44216	-0.44216	-0.514035	-0.309816	-0.272842	0.143821	-0.895797	-0.687844	-0.44216	-0.292969	-0.895797	-0.895797	-0.448024	1.67514	-0.307297	-0.281614	1.74392	-0.51525	-0.895797	-0.895797	-0.895797	0.0486548	0.179212	-0.895797	-0.895797	-0.309816	-0.251838	-0.687844	0.242293	0.427132
	Ddit4	0.838	0.888681	-0.272574	0.590534	-0.285509	-0.107425	-0.137854	0.680448	-0.0966799	-0.388739	-0.0205451	1.07028	1.0373	-1.20154	0.133795	-1.11121	-0.651148	0.487613	-0.957571	-1.19583	0.956284	-0.21951	0.126741	-0.811404	-0.918148	-0.956485	-0.953158	0.726457	0.316471	-0.77497	0.828405	0.557232	0.137626	0.748197	0.1344	-0.616206	-0.248267	0.383976	-1.14433	-0.449239	-0.223669	-0.682901	-1.12642	0.15326	2.51369	0.254673	-0.0789178	0.363492
	Lax1	0.0406953	0.591081	-0.799897	-0.424622	1.0805	0.49069	0.935723	0.526542	-0.616623	1.0805	0.263143	0.438137	-0.320924	-0.799897	-0.521388	1.02349	0.247499	-0.799897	-0.799897	-0.164683	-0.462403	-0.799897	0.74913	-0.799897	0.656028	1.46726	0.24453	-0.533177	-0.799897	0.300123	0.506821	0.257299	0.49069	-0.799897	-0.0692957	0.386863	-0.473716	1.03754	0.0784322	1.16348	1.3012	2.14361	0.427317	-0.411979	-0.264064	-0.425835	0.625353	0.358366
	Dmwd	-0.118049	-0.364888	-0.539816	0.474861	-0.0752943	-0.364388	-0.524351	-0.224159	0.516214	-0.383044	0.169745	-0.971213	0.10487	-0.490204	0.158347	0.313721	-0.236223	-0.679796	-0.875827	-0.46679	-0.611398	-0.191656	-0.0929254	-1.16958	0.109807	0.0400565	-0.891442	-0.854902	-0.997406	0.41631	-0.539457	-0.281106	0.506105	-1.33369	0.142547	-0.171557	0.612179	-0.298291	0.0493625	0.0908975	-0.18348	-0.450887	0.108096	-0.506511	-0.312829	-0.052994	-0.488412	-0.687836
	Syde2	0.184636	1.18728	-0.568085	-0.720869	0.367064	-0.602009	-0.898766	-0.858588	-0.455176	-0.658276	-0.832276	0.908234	1.10343	-0.190534	-1.08885	-0.502465	-0.384065	-0.414667	-0.825822	-0.705191	-0.827845	0.821955	-1.08885	-0.150747	-0.788935	-0.632452	-1.08885	0.96437	-1.08885	0.421531	0.514013	-0.730636	-0.729528	-0.139046	1.0224	-0.498709	-0.14718	-0.19852	-0.40173	-0.932372	-0.742283	-0.57623	-0.898766	-0.413958	-0.168393	-0.742283	0.417472	-0.157048
	Agpat3	-1.0085	0.783279	-0.520414	-0.164858	-0.887401	-0.318278	-0.996369	-0.269128	-0.323945	-0.813387	-1.04699	0.408733	-0.725255	-0.781169	-0.448013	-0.700981	-1.017	-0.446431	-0.311742	-1.15216	-1.0129	-0.425513	-0.717485	-0.649506	-0.555314	-1.06976	-0.649609	-0.0025937	-0.857576	-1.10492	-0.381079	-0.896831	-0.638373	-0.203914	-0.803794	-1.07732	-1.01182	-0.872509	-1.04454	0.00303508	-0.863734	0.0624035	-0.433128	-0.711313	0.185434	0.331609	0.000779218	-0.343808
	Fam174b	-0.575913	0.252546	-0.64413	-0.41975	0.0387977	-0.0795256	-0.41975	-0.224325	-0.582024	-0.410176	-0.288462	0.180437	0.0212548	-1.02112	-0.603555	-0.446395	-1.02112	-1.02112	-0.858365	-1.02112	0.0876898	-0.80511	0.134736	-1.02112	-0.203802	0.0345482	-0.65997	0.903953	-0.737263	-0.173548	-1.02112	-0.500249	-0.740651	-0.228076	0.228037	-0.237158	1.22678	-0.495953	-0.733575	-0.361681	-0.175052	-0.691094	-0.733575	-0.287216	0.729374	-1.02112	0.694124	0.263157
	Usp36	-0.251622	-0.251622	-0.251622	-0.251622	-0.251622	-0.251622	-0.251622	-0.251622	-0.251622	-0.251622	-0.251622	-0.251622	-0.251622	-0.251622	-0.251622	-0.251622	-0.251622	-0.251622	-0.251622	-0.251622	1.74003	-0.251622	-0.251622	-0.251622	-0.251622	-0.251622	-0.251622	-0.251622	-0.251622	-0.251622	-0.251622	-0.251622	-0.251622	-0.251622	-0.251622	-0.251622	-0.251622	-0.251622	-0.251622	-0.251622	-0.251622	-0.251622	-0.251622	-0.251622	-0.251622	-0.251622	-0.251622	-0.251622
	B230217O12Rik	0.203993	-0.428754	1.43451	1.17559	1.49769	0.296175	2.30001	0.721366	0.0706188	1.33648	0.903673	0.318916	1.34258	0.427322	0.863289	0.569387	2.16058	0.290184	1.04091	1.76472	0.0517681	1.00412	0.294721	0.483185	1.42183	1.8968	3.25886	0.392981	-0.55839	-0.551268	-0.594992	-0.189482	0.852984	0.16042	-0.792448	0.937881	0.458151	0.202553	0.570738	1.50729	-0.150274	0.441946	0.621288	1.04843	-0.871101	1.1299	-0.588194	0.582611
	Grb10	-1.01071	0.542317	-0.251735	-0.0435473	0.0198746	-0.791967	0.115172	-0.219584	-0.953627	0.378575	-0.100804	0.676298	-0.351065	-0.230238	-0.371731	-0.517101	-0.812355	-0.389675	-0.537799	-1.01239	0.678779	-1.26985	-0.812194	-1.26985	-0.812355	-0.0311025	-1.26985	-0.477493	-0.7588	0.925177	1.9735	0.249981	-0.161527	-0.797506	0.250156	-0.305839	-0.619058	-0.505236	-1.00497	-0.511567	0.375895	1.23328	-1.00513	-0.917889	0.111379	0.0344079	1.33734	0.126693
	Cep131	0.123629	-0.645332	0.00684357	0.736146	-0.121407	1.00574	-0.375434	1.84886	-0.182694	-0.362886	0.359957	0.0588989	0.0740143	0.531318	-0.751595	-0.548206	-0.676335	-0.840842	-0.0169572	-0.986551	-0.0444439	-0.0305128	-0.298086	1.19167	0.211586	-0.97171	-0.259449	-0.912881	-0.0819031	-0.635195	-0.899802	0.204939	0.433622	-0.394542	-0.444076	0.203982	-0.882272	-0.629959	-1.25253	0.925495	0.201442	-1.14847	0.0706994	0.491311	0.621712	-0.31346	-0.370159	-0.303002
	Nefh	-0.946967	0.0459878	-1.11845	-0.682923	-0.125898	0.893806	-0.649389	-0.101806	-0.646173	-0.460695	0.513161	-0.28598	-0.358761	-0.330043	-0.932285	0.62084	-1.11845	-0.828916	-0.604377	-1.11845	-0.880669	-1.11845	-0.536495	-0.210316	-0.755405	-0.745834	-0.416456	-0.525776	-0.669866	0.086871	0.726795	-0.361625	-0.539791	-0.049794	-0.784784	-0.840941	-0.76218	-0.538785	-1.11845	-0.647099	0.234142	-0.34951	-0.436745	-0.650838	0.271267	-1.11845	-0.292613	-0.538785
	Thra	-0.810311	-0.783073	0.486889	-0.350262	1.03278	0.759869	1.58936	0.243736	0.0509351	1.23589	1.06847	-0.251149	0.529882	0.358717	1.39006	0.741956	0.348948	0.224698	-1.56301	0.212806	-0.147483	0.175603	0.44981	-0.774338	0.29153	0.357475	-0.873399	-0.460985	0.3256	-0.444836	-0.777912	1.90043	-0.0947856	0.0213159	0.00987126	-0.75402	-0.800971	-0.134611	0.223751	-0.267081	1.59069	-0.921509	0.468792	1.80065	0.634606	0.438864	0.159366	0.565776
	Creld2	-0.477965	-0.394183	-1.02366	-0.753969	-0.325301	-0.404272	-0.37467	-0.667711	-1.292	-0.141269	-0.416756	-0.814416	-0.182182	-0.882581	0.774724	-0.14301	-0.865662	-1.0933	0.237242	-0.52917	-0.331362	-0.969879	0.0166476	-0.24415	-0.0242895	-1.01309	-0.0892877	0.06917	0.29569	-0.14667	-1.06594	-1.09551	-0.695972	-0.688793	-0.0913017	0.592297	-1.01664	-0.223358	0.186865	0.169241	-0.612691	-1.01988	-0.215576	-1.63015	0.197703	-0.470591	-1.17717	0.0655254
	Pxmp4	0.190017	-0.11947	0.173363	-1.28586	0.223155	-0.329179	-0.832249	-1.41907	0.820611	-0.76724	-0.932606	-0.558433	-0.225427	-1.24064	-0.401759	-1.34887	-0.992675	0.0881028	0.992751	-0.764361	1.2456	0.0311555	-0.892501	0.55271	-0.0466942	-1.38822	-0.588593	-0.0808506	0.689448	-0.292897	-0.982401	-1.09696	-0.695082	-0.0984296	-0.531949	-0.140655	-0.50337	0.462352	-0.871126	-0.991916	-1.214	-0.745056	-0.761783	0.170776	-0.2441	-0.615279	0.36497	-0.53749
	Rnf40	0.0380666	-0.345542	-1.00712	2.0854	-0.0210986	0.0928758	0.912138	-0.216384	1.08278	1.38839	-0.145282	-1.01529	0.212341	0.0300922	0.099459	0.655536	1.90542	0.206796	0.677214	-0.182512	-0.0977871	0.511259	1.98195	-0.576416	1.25672	2.22344	0.715139	0.162491	0.960067	1.04934	-0.840078	0.443362	1.60078	0.785655	-0.923107	1.82529	1.09884	0.327171	0.65154	1.38845	-0.525578	0.328416	1.16518	-0.0153273	-0.700131	1.24721	0.604846	1.39558
	Sh3glb2	0.412635	-0.471603	-0.471603	0.2457	-0.471603	-0.471603	0.2457	-0.471603	0.412635	0.2457	-0.471603	0.412635	0.412875	-0.471603	1.36585	0.2457	0.2457	0.674741	-0.471603	-0.471603	-0.471603	-0.471603	0.2457	0.908927	0.2457	-0.471603	-0.471603	-0.471603	-0.471603	1.60703	-0.471603	-0.471603	-0.471603	0.412635	-0.471603	0.674741	0.412875	-0.471603	0.674741	-0.471603	0.2457	-0.471603	2.75337	0.412875	-0.471603	-0.471603	-0.471603	0.2457
	Hmga1	-0.284321	0.803405	-0.715422	-1.03533	-1.02543	-1.06698	-1.24086	-1.42594	0.212231	-1.00982	-0.775422	-0.671145	0.759629	1.83433	0.0576516	-0.569495	-1.13194	-1.09836	-0.233765	0.24293	0.789789	-0.00983519	-0.665651	1.5843	0.262014	-0.365212	-0.422152	0.46145	-0.0315277	-0.313304	-0.0911035	-0.958989	-1.28779	-0.028765	-0.320513	-0.859833	-0.258097	-0.807142	-0.0447001	-1.21513	-1.42944	-0.144291	0.2916	0.264057	0.690204	-0.808592	-0.261275	-0.866068
	Nucb1	0.319128	0.413265	1.06291	1.00084	0.338904	0.915794	0.269024	-0.685637	0.768412	0.535575	-0.243235	0.540886	-0.826482	-0.400056	0.0434784	-0.321777	-0.0670636	0.358358	0.238734	-0.0321986	-1.20952	-0.963602	0.480343	-0.457028	-0.379305	-0.0797857	0.0989601	-0.57442	-0.406042	0.00536548	2.1574	-0.146334	0.759223	-0.242005	1.47552	0.615504	-1.68294	0.807817	-0.0742644	0.181774	-0.228211	-0.408334	-0.953463	-0.562532	0.529379	0.44522	1.08715	-1.06193
	Fosl2	0.408806	1.12989	-0.249945	-1.26523	-0.124844	-1.46596	-1.0802	-0.944603	0.477572	-0.218969	-1.33182	-1.24291	-0.440907	-0.795366	-1.36263	-1.17655	-1.36455	-1.09553	0.0903723	0.796038	-0.184275	-0.582279	-1.60214	-0.201445	-1.93401	-1.16963	0.338649	-0.35689	0.774606	-1.12679	-0.621938	-0.653579	-1.17749	0.914478	-0.745899	-1.14435	-0.851476	-0.357586	-1.55258	-1.82021	-1.34482	-1.18829	-1.36007	-0.433899	0.819057	-0.98287	0.429148	-0.336979
	Hgfac	-0.0359423	-0.85465	-0.306645	-0.474642	-0.490199	-0.457308	-0.85465	-0.85465	-0.133248	-0.85465	-0.295068	-0.141118	-0.85465	0.245185	-0.85465	2.35423	0.368359	0.320519	-0.85465	-0.85465	0.866968	-0.149833	-0.85465	0.640405	1.49779	-0.15396	0.598581	-0.0344509	-0.85465	0.287755	0.300596	-0.233311	-0.092857	-0.47167	-0.266875	0.870722	-0.0344509	2.10957	1.07699	-0.85465	0.535887	1.48152	0.368359	-0.477657	1.34789	0.531279	0.0868055	-0.295068
	Pecr	-0.26778	-0.52352	-0.509807	0.539505	1.45097	1.55932	1.29496	1.25699	-0.0239857	1.35676	1.23979	-0.490545	-0.621337	0.235781	1.91595	-0.521809	1.42295	1.19915	0.450503	-1.13549	-0.654235	-0.817533	1.00895	0.807686	1.30082	1.50595	-0.354871	-0.305142	-0.024875	-0.674804	0.368687	0.421474	1.14991	0.68801	0.846143	-0.189011	-0.123665	0.553731	1.44765	0.642333	0.765789	-0.9498	-0.0559875	-1.00784	-1.47212	1.53349	0.218263	-0.446627
	Ltb	-0.118933	-0.879311	-0.221679	3.0286	1.77726	1.73293	2.14694	1.19348	0.26464	0.990916	0.866882	0.597205	-0.223677	-0.476323	-0.383357	0.149917	0.229429	2.44342	-1.00943	-0.889492	0.471863	-0.871965	0.737042	0.123083	-0.635146	-0.142805	-0.776235	-0.00925831	0.00539724	-0.803767	0.196799	0.339803	2.44743	0.632832	0.857621	-0.345392	-0.22657	0.276663	0.626307	1.41349	-0.412673	0.718038	0.515969	0.471845	2.31689	1.06366	-0.285057	-0.999196
	Tas1r1	-0.692603	-0.142134	-0.797473	-0.050795	-0.641101	-0.561663	0.00518891	-0.0814797	-0.506332	-0.317472	-0.495161	-0.428451	-0.548736	-0.74741	-1.77913	0.216523	0.403179	-1.44824	-0.746488	-1.22723	-0.877746	-0.23616	-0.0601516	-0.856859	0.63102	0.0870445	-0.0134064	-0.190685	0.845353	-0.816096	-0.739877	-1.22859	-0.321192	-0.291441	0.173141	0.110851	-0.573014	-0.673455	-0.909418	0.00734592	0.0560163	-0.421001	0.00858573	-1.23885	-0.16524	-0.868131	-0.0904007	0.165236
	Oaf	0.262731	-0.258551	0.272218	1.98785	2.99665	2.12079	2.20361	0.571219	0.0382098	2.87339	2.0375	-0.0703602	0.067454	-0.972836	1.02263	-0.312907	0.530472	0.0771022	0.346945	-0.169766	-0.613239	-0.603801	1.26003	0.655091	1.60778	-0.0874765	-0.219959	-0.972836	-0.182953	1.53352	0.308253	2.44548	1.92725	-0.336714	-0.442432	2.10525	-0.215314	2.2048	0.862281	0.511431	1.2593	0.471536	0.0907629	-0.44054	-0.598426	-0.305094	-0.337787	1.64316
	Mkl1	-0.361491	-0.361491	-0.361491	1.14602	-0.361491	-0.361491	1.14602	-0.361491	-0.361491	-0.361491	-0.361491	-0.361491	-0.361491	-0.361491	1.70463	0.992197	-0.361491	3.21215	-0.361491	-0.361491	-0.361491	-0.361491	1.14602	-0.361491	-0.361491	-0.361491	-0.361491	2.60367	2.05313	0.992197	-0.361491	1.14602	1.14602	-0.361491	1.64144	-0.361491	-0.361491	-0.361491	1.70463	-0.361491	0.992197	0.992197	1.14602	-0.361491	1.64144	1.14602	-0.361491	-0.361491
	Nucb2	-0.0821841	-0.534592	-0.0888123	0.452838	2.45691	1.41362	1.5108	0.35533	-0.809099	2.40461	1.46494	1.09697	-0.0162061	-0.454638	0.633609	0.929653	-0.385215	1.02257	-0.24821	0.11933	0.188573	0.0733189	0.601507	-0.400511	-0.275621	-0.11521	-0.902901	-0.546791	-1.25142	0.535071	0.284582	0.784631	1.33397	-0.057272	-0.150732	-0.54527	-0.283014	1.05905	-0.0640117	0.550697	0.81896	0.116489	0.864451	0.66478	0.216397	1.74122	0.0582468	2.47103
	Nip7	-0.957767	0.592562	-0.0509443	0.74244	0.980138	-0.742152	0.321523	0.0717535	0.497447	0.626553	-0.709586	-0.00110116	0.510472	-0.713645	-1.06595	0.272052	-0.0585828	0.33677	-0.409864	-1.02195	-1.11689	0.709698	0.02318	-0.152558	0.32113	-0.916686	-0.750502	1.06047	-0.00295115	0.145484	0.622419	0.663804	-0.0152995	-0.769526	-0.617569	-0.265159	-0.0943765	-0.231814	-0.521345	-0.114836	0.403413	0.308809	0.485498	0.379777	0.667065	-0.671523	0.320799	0.506801
	Maf	-0.252641	-0.266023	-0.43463	-0.58663	-0.537657	0.159915	-0.812442	-0.083336	-0.986396	-0.973093	-0.377422	-0.0426517	0.567464	0.198957	-1.21886	-0.0424983	-0.700005	-0.812442	-0.946785	0.0965752	0.29404	-0.410772	-0.20912	0.559966	-0.511219	-0.700005	-1.21886	0.245072	-0.81327	-0.700005	-0.697162	-0.290151	-0.366169	-0.969931	0.326604	0.727513	-0.728901	-0.516947	-0.438561	-0.20912	-1.03007	-0.320054	-0.809604	-0.714326	-0.271079	0.31617	-0.101248	-1.21886
	Slirp	0.878453	1.3957	-0.567341	0.684506	0.763977	-0.132287	1.125	0.515182	1.67974	1.20373	0.570236	0.472602	0.473597	0.556911	0.816558	-0.757717	1.23872	0.520732	-0.448144	1.01363	-0.558618	2.30598	0.595166	1.94296	1.87448	0.987511	-1.36216	1.60171	0.0427789	0.841702	-1.28505	1.02062	0.00785609	0.136226	-0.0218898	-0.489808	0.101083	-0.0142266	1.7431	1.27822	1.47411	-0.616838	1.60482	2.05983	0.83451	0.592593	0.589027	1.64474
	Tas1r3	-0.521595	-0.521595	-0.521595	2.1157	1.91563	1.03362	1.83659	1.93016	0.207762	1.91563	1.95268	0.803617	-0.521595	-0.521595	0.509009	1.26302	-0.521595	3.46159	-0.521595	-0.521595	-0.521595	-0.521595	-0.521595	-0.521595	1.64889	-0.521595	0.363602	-0.521595	-0.521595	-0.521595	1.52601	2.47277	1.16747	0.200798	-0.521595	2.36533	-0.521595	-0.521595	0.194849	1.0913	0.374852	-0.521595	-0.521595	-0.521595	-0.521595	0.422178	-0.521595	-0.521595
	B3gnt2	0.93655	0.27026	0.362608	0.186441	0.366819	-0.486363	1.87329	-0.162562	0.0215241	0.996321	0.39978	0.243707	0.396365	-0.4794	-0.327087	0.939205	1.14403	0.59144	-1.55943	-0.525792	-0.101837	-0.290811	1.32049	-0.793466	0.431863	1.51578	-0.323879	-0.226661	-0.322431	-0.0170924	-0.765648	-0.000494314	1.39628	0.131684	0.108767	0.700706	-0.89381	0.0678047	0.372811	1.05417	0.43354	-0.411307	-0.314341	-0.341795	1.20351	0.641441	-1.07424	0.890456
	Mtag2	-0.516341	0.224202	0.304233	0.818744	0.653224	0.0557935	1.93335	-0.203323	0.356685	1.52157	-0.163518	-0.951321	-0.640128	0.577538	-0.686614	-0.781443	-0.110943	0.739647	0.588714	-0.923639	0.541207	0.28747	-0.164511	-0.335462	0.168271	0.969724	-0.382571	-0.133521	0.286869	-0.365008	0.0591472	-0.666898	0.0317184	0.940851	0.429275	-0.243787	-0.795446	-0.209942	1.09485	0.800359	0.410216	-1.1552	0.803814	1.02118	0.141928	-0.783628	0.515738	0.403467
	Stat6	-0.033056	-0.295048	0.795532	-0.819996	0.70299	-0.352399	0.308186	0.18155	0.25347	1.26316	-0.0314437	0.343302	1.21377	-0.566044	0.0580914	-0.762079	-0.506521	0.696332	0.195596	-0.528075	0.471447	-1.04274	-1.16297	-0.661595	-1.08114	0.358837	0.253622	-0.834714	-0.994333	0.0448086	0.387065	0.0378382	1.33546	-0.179662	0.156978	-0.66246	-0.374759	-0.359677	0.455683	-0.650743	-0.711188	-0.507459	-0.40413	-1.39559	-0.278938	1.67379	0.284278	0.0701754
	Muc13	-0.213374	-0.516773	0.262752	0.292258	-0.827969	0.401208	0.57258	0.0204105	-0.749954	0.167454	0.623555	-0.795655	-0.538485	-1.15359	-1.13775	-0.795606	0.273452	0.191636	-0.325388	-1.44824	0.492767	-0.673659	-0.508771	-0.178532	0.745823	0.180967	0.0730342	-0.410671	-0.304945	0.428859	-0.293485	-0.380809	-0.221871	-0.539471	-0.198704	0.768485	-0.997145	-0.304546	-0.00211853	-0.108062	-0.132199	-0.0798274	0.9338	-0.430527	0.31548	0.451793	0.275195	0.0821017
	Hgf	-0.447022	0.256237	0.658668	-0.447022	0.970524	-0.447022	0.970524	-0.447022	-0.447022	0.970524	-0.447022	0.256237	0.373806	0.625863	-0.447022	-0.447022	-0.447022	2.1515	-0.447022	-0.447022	-0.447022	0.373806	-0.447022	-0.447022	-0.447022	-0.447022	-0.447022	-0.447022	-0.447022	0.709224	-0.447022	0.970524	0.970524	0.256237	0.868423	-0.447022	0.373806	-0.447022	-0.447022	-0.447022	1.05346	-0.447022	0.709224	0.373806	0.256237	0.970524	0.256237	2.5126
	Thtpa	0.333133	0.130136	-0.237293	0.0537261	-0.26612	-0.316611	-0.0310679	-0.301727	0.151535	0.180413	0.36469	1.60681	0.482944	-1.11197	1.57815	1.33746	-0.157338	0.121152	-0.875911	-0.39741	-0.534945	-0.683676	0.696884	-0.983762	0.857112	0.37554	1.22273	1.64099	-0.284013	1.5691	2.92026	1.18225	0.0940005	0.827347	0.433199	0.495418	-0.52506	1.08088	-0.250134	0.431973	1.06277	2.44366	-0.553328	0.224516	-0.658428	-0.373046	0.190676	0.498283
	Tmem40	0.194377	0.0788837	-0.744204	2.01798	3.12102	1.71453	2.68799	2.9549	-0.313165	2.12519	1.62287	-0.486515	-0.704285	-0.809726	1.78367	-0.103711	0.64096	1.44672	-1.24666	-0.44947	-1.01866	0.500687	0.179927	-1.09653	-0.095497	0.691621	-0.594901	-1.24666	-0.51809	-0.22497	0.760963	0.223759	2.88947	-0.27356	1.36723	0.707288	-0.578359	1.13983	2.01554	0.462576	1.7789	0.298405	-0.638312	0.258708	-0.0404022	2.36916	0.52894	2.21631
	Sult2b1	-1.21694	-0.487577	-0.10176	-0.593844	-1.18853	-0.504227	-0.23325	-1.37118	0.0902217	-0.746234	-1.37764	1.46796	0.688426	-0.367631	-1.17166	-0.144475	-0.616146	0.0459531	-1.38695	-0.0238458	-0.751019	0.550297	-0.94275	0.799146	-0.175848	-0.180748	0.516174	0.466125	0.071579	-1.08285	-0.749874	-0.451266	0.00351751	-0.204521	-0.913334	0.475347	-0.816235	-0.657236	0.553812	-1.1955	-1.60477	0.182645	-0.0791337	-0.212896	-0.0884412	0.129946	-0.772781	-0.872633
	Scd1	-0.60522	0.763544	-0.729544	-0.0995666	0.360216	-0.150247	-0.183789	-0.192655	-0.675661	0.164267	-0.925646	0.339791	0.031457	-0.343381	0.343822	-0.254014	0.13033	1.21409	-0.714913	0.331992	0.807591	0.422746	-1.14503	-1.15147	-0.258679	-0.2798	0.178222	0.942241	0.0552661	-0.98356	-0.509482	0.877233	-0.162939	-0.435974	1.76932	-0.737569	1.14898	0.000780539	0.285447	-1.33894	-0.536245	0.132517	-0.0507489	-0.791859	-0.0345058	-0.946554	-0.702567	-0.621154
	Anapc11	1.19667	1.16029	0.939002	-0.682059	-0.691901	-1.17476	0.246541	-0.0905719	-0.670811	-0.343192	-0.483115	-0.0558948	-0.025515	-1.01942	0.535963	-0.893161	-0.501367	0.640376	2.04431	2.82681	0.544501	1.38135	-0.0417976	0.31182	-1.4902	-0.200937	2.90031	0.942058	0.433864	-0.174229	-0.572184	0.375203	-0.55837	0.171098	0.0757726	0.177407	-0.563983	-0.0432821	-1.5073	-0.749394	-0.188903	0.0534939	0.460891	0.28262	0.780299	-0.548369	0.140721	0.503169
	Tcf25	-1.30099	-0.0924235	-0.859899	0.360732	-0.907561	-0.907561	-0.313651	-0.304589	-0.866287	-0.313651	-0.907561	-1.09495	-1.30099	-0.442074	0.674897	-0.597641	0.343378	-0.425517	-0.0475897	0.316701	-0.471665	-0.887391	0.772648	-0.477959	0.207552	1.22535	-1.30099	0.193795	-0.612988	-1.01857	-1.02736	-0.459645	0.533864	0.627635	-1.08947	-0.446936	-0.761887	-0.566905	-0.0950577	0.42643	-0.870039	-0.884326	0.384792	-1.04653	-0.513808	0.140432	-0.667335	-0.280817
	Gpt2	-0.713709	1.34595	-0.681954	0.160921	0.992505	-1.30553	0.204622	-0.158041	-0.364126	0.0777044	0.111629	0.317198	-0.087948	-0.0777572	0.0982417	0.385516	0.645502	0.112664	-0.339541	0.0309981	2.08919	-0.449814	-0.481432	-0.0824816	0.0337633	0.62197	0.534958	-0.156224	-0.0195442	-0.402342	-0.755321	0.118751	-0.264754	0.126728	2.20024	0.281516	0.0869328	-0.781406	-0.452725	0.245572	0.038305	-0.0371872	-0.472794	0.39523	1.49498	-1.03623	1.38007	0.00254013
	Scamp1	-0.465893	0.292028	-1.50146	-0.497367	0.209513	-0.238174	0.863141	-1.02775	-0.630408	0.217713	-0.154774	0.808189	-0.760057	-0.173093	-0.178676	-1.24738	0.500019	0.885067	-1.1273	-0.236171	0.128999	-0.362329	-1.46265	-0.865527	-1.20488	-0.457183	-0.751542	0.868141	-0.973514	-1.04088	-1.23818	-0.213807	0.694494	-0.492566	0.0807661	-0.936165	0.191857	-0.72691	-0.780419	-0.154589	-0.724721	-0.927514	-0.815543	-0.296599	0.0541474	0.60353	-0.821175	-0.393762
	C5ar1	1.11055	0.495556	1.42549	1.03079	1.66949	0.815788	1.79173	1.48755	-0.0700165	1.48965	2.24135	0.570421	-0.241735	-0.919333	0.208143	1.48183	1.04186	0.383982	0.368789	0.81413	0.575453	-0.984778	-0.106917	0.453728	0.97266	-0.141441	-0.769641	-0.802646	-1.08098	0.704727	1.15939	1.10468	1.0149	-0.474721	0.0176789	0.750437	-0.873877	0.629561	-0.0581937	0.379891	1.50372	-0.137993	1.28484	0.183283	0.275035	0.321405	1.2238	0.531452
	Ogfod2	0.106602	-0.102916	0.137762	-0.766682	-0.316602	0.204415	0.464168	-0.432767	0.677801	0.497638	-0.409232	-0.467081	-0.393037	-0.125844	1.93963	0.827188	0.0224083	1.15414	-0.201748	-0.801371	0.912997	-0.348139	-0.584451	-0.198512	-0.654834	-0.382004	-1.31015	-0.445018	-0.762147	-0.327388	0.0530875	0.142622	-0.340347	-0.123248	-0.440941	-0.15868	-0.270092	0.450989	0.0495203	-0.692174	0.25296	-0.756143	0.114602	-0.107433	-0.752025	-0.382004	-0.71452	-1.01759
	Slc25a34	0.323332	1.63866	1.49308	1.12848	0.390171	1.30132	0.299552	1.62258	1.44159	0.183293	0.774059	1.24543	1.77579	-0.5765	0.589418	1.31751	0.858712	0.775524	-0.0152101	0.00356684	-0.0392857	-0.175325	2.51029	-1.29513	-0.0729327	0.891766	-0.382306	0.798119	0.164645	0.860444	0.350661	1.21791	1.0333	1.72662	-0.412423	1.93967	0.775058	1.56777	0.404151	2.28504	0.903118	1.63669	0.487281	-0.344329	-0.0264696	1.07897	-0.511132	1.00265
	Ciz1	-0.0710934	-0.326104	-0.247406	1.21525	1.23455	0.294949	0.137942	0.945785	1.02919	-0.120103	0.945098	0.0195936	1.14055	-0.26273	-0.727951	0.899549	-0.194315	0.88925	-0.701545	0.0654517	0.510168	0.792617	-0.606243	-1.36928	-0.591158	0.381266	1.17775	-0.937239	1.07402	1.52435	-0.442925	0.294955	0.311264	0.540438	-0.126748	0.694844	3.37912e-05	-0.551024	1.55637	1.21891	-0.0640836	0.364179	0.249733	0.313976	2.04007	0.0987296	-0.017037	0.0671621
	Lbp	-0.314586	-0.261021	-1.21318	0.896959	-0.0653216	1.10605	0.335335	0.722245	-0.0574906	0.662324	1.19621	1.32519	0.714287	-0.089377	1.12323	-0.547618	0.651643	0.160103	-0.966692	0.924292	0.469721	-0.905459	0.549786	1.15125	0.431249	0.578981	-0.80052	0.519446	1.86232	-0.105173	0.765928	-0.425857	0.157626	0.22557	0.637098	2.09336	0.0707351	0.693833	0.522482	0.20325	-0.305125	0.424457	1.00876	0.55674	0.276084	0.897394	-0.476785	0.425745
	Sema4c	-0.56686	1.26631	2.06948	-0.551158	0.0150593	-1.02328	-0.161824	-1.4103	-0.503628	-0.345668	-0.618951	0.132884	0.821079	0.562855	-0.36975	-1.12741	0.171777	-0.827801	1.65008	0.0335338	1.59045	0.0744562	-0.882827	0.32913	-0.381745	-0.957971	0.111809	-0.606503	0.783465	-1.17788	0.0303695	-0.516172	-1.08804	-0.225823	-0.424298	-0.156788	0.0960632	-0.8986	-0.373274	-0.301898	-0.676476	-0.877554	0.674836	1.17576	0.641854	-0.704192	0.64484	0.382993
	Mark2	-0.184768	-0.184768	-0.184768	-0.184768	-0.184768	-0.184768	-0.184768	-0.184768	-0.184768	-0.184768	-0.184768	-0.184768	-0.184768	2.79738	-0.184768	-0.184768	-0.184768	-0.184768	-0.184768	-0.184768	-0.184768	-0.184768	-0.184768	-0.184768	-0.184768	-0.184768	-0.184768	-0.184768	-0.184768	-0.184768	-0.184768	1.96494	-0.184768	-0.184768	-0.184768	-0.184768	-0.184768	-0.184768	-0.184768	-0.184768	-0.184768	-0.184768	-0.184768	-0.184768	-0.184768	-0.184768	-0.184768	-0.184768
	Sqstm1	0.0473723	-0.214614	-0.916802	0.0155084	-0.504999	-0.85911	-1.07565	0.0425516	-0.60352	-0.5951	-1.07326	-0.974675	-0.619045	-1.15246	-0.689814	-0.387793	0.568111	-0.891982	-0.218705	-1.40942	0.750219	-0.490902	-0.731964	0.269002	-0.136579	-0.0603368	-0.496546	-0.778584	-0.374949	0.0243508	-0.762966	-0.595966	-0.348773	-1.1452	0.479713	-0.231541	-1.14695	-1.06507	-0.478134	-0.48011	-0.500946	-1.2279	0.272258	-0.427201	-0.455153	-0.186188	-0.893519	-0.868613
	Phldb3	-0.170796	1.7485	-0.555549	1.15592	-0.150523	0.692659	-0.574974	1.15512	-0.102223	-0.794264	-0.211627	0.619664	0.682346	-1.20028	-0.218766	0.119854	1.07469	1.01954	-0.246171	-1.32777	0.163109	0.46688	1.95096	0.245035	1.55476	0.935176	-0.584447	-0.560856	-0.395767	0.236073	-0.419735	0.0864493	1.00497	-0.540084	1.47339	0.270715	1.19111	-0.551584	-0.570033	1.63194	-0.209279	0.253195	0.61006	-0.525954	0.984672	0.3489	0.531631	-0.870172
	Exog	-0.321364	0.663823	-1.06243	-0.258766	-0.284853	0.329051	0.535861	0.891768	-0.42031	0.146479	0.098958	-0.165759	-0.279859	-1.3756	-0.136707	-1.15042	-0.791707	-0.4337	-1.50736	-0.257162	-0.619451	0.391444	-0.236117	-0.13504	0.846735	-0.493345	1.5908	0.399899	-0.270844	-1.10579	0.188238	-1.31697	-0.157702	-0.517683	-0.461506	-0.148141	-0.54263	0.615429	-1.34355	-0.711634	0.565809	-0.911871	-0.799688	-0.470847	0.188311	-0.586131	0.289169	-0.246283
	Gsr	1.31503	-0.434321	-0.289788	2.57073	2.28112	2.39398	1.38396	2.91319	1.01602	1.5475	1.99079	0.224086	-0.336377	1.15557	1.60072	3.12699	2.39518	2.76901	0.815859	-0.0951697	0.236942	0.107514	3.07206	0.773748	1.61642	2.32296	1.43949	0.193558	-0.160511	1.65202	-0.172683	2.25615	1.98414	-0.216954	0.0502748	1.51685	0.294157	2.61307	1.37271	2.3367	1.27461	0.415433	2.20672	0.703945	1.25101	4.23946	-0.603193	2.2231
	Sun2	0.262946	0.183706	-0.372307	2.33064	3.31538	1.95874	0.695756	2.48229	0.0122569	1.9613	3.02447	-0.282035	-0.845185	0.225313	0.687962	0.992414	1.84079	1.24436	-0.144545	-0.66954	-0.685691	0.693975	0.43528	-0.463838	0.413014	0.959599	-0.0240918	0.724042	-0.0586241	1.4326	0.252107	2.39792	2.55096	-0.361409	0.29443	0.587941	0.153986	2.36286	0.99504	1.76447	2.29131	0.37335	1.01792	1.04013	0.171494	1.48528	-1.01602	2.00482
	Itgb2l	-0.527645	-0.784329	-0.784329	2.03985	6.29208	1.8933	3.28964	2.4114	0.198106	5.24256	0.797472	0.95657	-0.784329	-0.784329	0.276645	0.45744	1.97255	1.19976	-0.784329	-0.784329	-0.198605	-0.784329	0.481728	-0.784329	1.98813	4.49975	-0.303946	-0.357989	-0.303946	0.531427	0.371286	1.2208	2.3636	-0.0917363	2.10662	0.383171	-0.0301105	1.53268	0.948865	2.90242	1.34257	0.895935	1.05987	-0.415887	-0.00916386	1.88951	-0.101482	0.676134
	Mpo	0.952934	0.839728	-0.225704	2.51399	2.38609	2.11395	2.20979	2.03095	0.15287	1.68243	0.938238	0.233716	-0.824477	0.530935	0.674498	1.67682	3.08226	1.93026	0.0396753	-0.141995	-0.417277	0.236709	2.77661	0.817899	2.61964	2.90326	-0.49453	0.578543	0.551556	2.4194	1.35494	1.31314	2.27155	0.439944	1.42535	1.81514	1.02392	0.44633	1.92022	2.35197	1.34064	0.567699	2.74269	0.212103	0.468207	3.27925	0.159789	2.94952
	2024-09-05	-0.477774	-0.148124	-0.742779	1.31915	1.72511	2.25888	1.29172	0.541467	-0.367244	2.13759	1.75899	-0.400646	0.282373	-0.942741	1.96759	1.09632	3.8223	0.707171	-0.942741	-0.942741	-0.599189	-0.783993	1.7639	-0.698079	1.92052	2.95156	-0.734813	-0.660738	-0.144098	1.78162	1.19529	1.23902	1.2444	-0.265813	-0.146803	1.25894	-0.50199	0.0631825	1.48291	2.50945	1.86132	0.871569	1.14974	-0.783993	-0.942741	2.08907	-0.942741	2.90381
	Pxylp1	0.0265815	-0.755022	-0.755022	2.39922	1.62751	0.562846	0.817155	2.36352	-0.196297	1.84028	2.49364	0.205246	-0.755022	0.0197396	1.55328	1.47406	1.7625	0.664503	0.12467	0.12467	-0.470123	0.12467	1.8044	-0.755022	1.84041	2.28108	1.30623	-0.277261	0.205222	1.59387	0.697508	2.39503	1.0439	-0.171124	0.111437	1.81195	0.384194	0.522045	4.16973	1.11028	1.64781	0.557764	1.23322	-0.755022	-0.346344	1.31353	-0.0467824	1.79001
	Eral1	0.318404	-0.0829584	-0.826965	2.11687	0.764471	1.03558	1.41932	0.833437	-0.421742	1.63782	0.889669	-0.0168538	-0.628337	-0.113691	1.17904	-0.403004	2.41027	0.95569	-0.853616	-0.996672	-0.720417	-0.885682	1.40986	-0.414106	1.62905	2.35126	-0.996672	-0.721975	-0.849099	1.75489	0.616714	1.03572	3.1823	-0.974608	-0.238645	1.25147	-0.629953	0.193216	1.48667	1.9901	1.56843	-0.00431381	3.10488	-0.792988	0.308268	1.93929	1.3714	0.884993
	Ccm2	-0.72736	0.142687	-0.72736	2.31388	0.286583	1.36183	2.80191	1.05919	0.114363	1.27465	1.18503	0.229776	-0.398356	0.347845	0.642043	0.836238	1.12497	2.25206	-0.72736	-0.0436948	-0.72736	-0.287962	1.541	-0.0951548	0.713601	3.65316	-0.72736	0.712277	-0.72736	0.887494	0.705138	1.07817	2.79676	-0.72736	-0.0637197	1.25492	-0.397515	1.08909	4.18196	1.78313	2.48207	0.914869	0.479304	-0.72736	0.678292	2.20149	-0.367859	1.07234
	Tmem248	-0.512497	-0.518411	-0.0557437	3.14229	3.07509	2.16095	2.27679	1.94992	-0.42143	2.8514	0.725488	0.159412	0.194947	-0.150331	1.84552	4.05448	3.26781	2.29033	-0.786019	0.352816	-0.0111686	0.491427	3.52426	-0.309563	2.86337	4.3234	-0.402313	0.36196	-0.561786	2.15731	-0.0589068	0.699583	2.63964	-0.584677	-0.140634	0.787779	0.209187	0.772202	2.33305	4.09972	2.09155	1.50473	1.93618	-0.212136	-0.786019	1.99319	0.484919	2.28674
	Vegfa	-0.229335	-0.324678	-0.413132	2.31721	2.23126	2.72608	1.48242	3.05355	-0.0445848	2.01908	2.95619	-0.251381	-0.0387261	-0.398785	1.98702	1.51491	0.568793	1.80885	-0.423864	-0.115392	0.503109	0.743148	1.42555	-0.65998	0.850385	1.70174	-0.496265	0.111712	-0.701981	0.791311	0.140058	1.86192	2.02161	-0.327364	0.0933433	1.52676	1.3019	1.30101	2.68043	2.11409	2.21962	0.439532	1.62608	1.17803	-0.46121	1.70245	-0.790255	2.08623
	Rgcc	-0.0725717	0.507978	-0.64377	1.78766	1.94395	4.66775	3.22545	2.86592	0.0618456	2.27384	3.47148	-0.87256	-0.565353	1.3625	1.88212	-0.362364	0.827683	1.79411	-0.184657	-0.87256	0.209903	-0.87256	0.387371	-0.87256	0.0849768	2.0123	-0.87256	-0.595459	-0.100519	-0.575112	-0.87256	2.39095	4.13607	0.222588	2.27233	2.20329	-0.87256	1.13534	1.41324	2.22537	0.519072	-0.579048	0.621513	-0.87256	0.505186	2.2988	0.473591	2.84687
	Ctsg	0.324943	-0.515667	-0.261313	2.1119	3.17831	2.62797	3.01878	2.72722	1.09612	2.65892	1.24094	0.88294	-0.0824169	-0.195617	0.947876	-0.335225	2.43799	1.11389	-0.22346	-1.14083	-0.157991	-0.577557	0.883463	-0.891394	1.91538	1.27317	1.16181	-0.370056	0.272324	0.865314	1.01209	1.29738	3.42833	0.382433	0.038496	1.15263	1.01749	0.63758	2.43386	2.79403	1.83906	1.07159	1.05243	0.0342639	1.00615	2.64154	-0.325575	0.965508
	S100a8	-0.0893931	0.353278	0.806922	0.99511	3.57177	1.70266	3.54326	2.26577	0.789719	2.11802	3.62266	0.0477853	0.022979	0.0366553	1.85245	0.698606	2.54246	3.23262	0.330147	0.0467335	-0.038457	0.183733	0.355792	-0.463343	1.51666	2.10893	0.649285	0.0518201	0.810424	1.0019	1.40186	1.67551	2.60083	0.190384	0.341192	1.0787	0.756295	1.62225	1.83722	1.7487	2.52546	1.29815	1.30784	0.17752	-0.06831	2.4428	0.938371	2.07385
	Tfdp1	-0.697949	0.0751002	0.0886971	1.7586	1.68216	1.66942	1.32192	0.792657	1.19927	1.1293	1.24867	0.965831	-0.918872	0.663472	1.62271	0.613541	0.710857	1.68048	0.643747	-1.30216	-0.960858	0.219466	0.776275	0.954536	1.16905	1.30972	0.466643	-1.30216	-0.752778	0.018256	2.64063	0.197696	2.78187	0.565802	-0.513851	-0.0392273	-0.748547	2.33291	2.25945	1.67863	2.43723	1.61926	1.25658	-0.342619	-0.497524	1.08444	-0.561626	2.5847
	Actn1	0.429898	-0.87802	0.22517	2.29195	2.49833	2.88645	1.55751	1.18971	0.642745	2.37382	1.32095	0.246053	-0.487841	-0.318752	2.2813	0.394573	1.75328	1.88203	-0.308697	0.146057	-0.697631	-0.217494	0.522276	-0.127661	-0.264034	1.56173	0.175866	-1.08258	-0.586733	0.729324	0.82424	1.00568	3.00071	-0.571088	0.103369	2.72774	0.121475	1.16738	0.813222	2.23739	2.40797	0.223383	0.488738	0.754226	-0.305731	3.67928	-0.748761	1.05145
	Gpi1	-0.182561	1.56583	-0.152625	1.73218	1.56063	1.18436	1.79621	0.758586	0.102649	1.44021	0.79607	1.22288	0.0756735	0.151713	1.71702	0.694235	1.12466	0.510973	-0.644309	-0.0424709	1.05584	-0.655237	1.56596	0.220104	1.03782	-0.0335965	-0.316658	0.449804	-0.386241	0.130073	1.22984	1.78947	1.41373	0.686864	0.44215	0.599841	-0.0332562	0.782943	1.36766	1.87702	2.2988	-0.0072058	1.71743	0.98093	1.62557	0.699358	0.71667	1.70004
	Ppp1r42	-0.212586	-0.620158	0.207078	0.73899	2.01336	1.40248	1.17685	2.46707	-0.791386	1.79747	1.15555	-0.139132	-0.326913	0.478125	0.645745	1.00428	0.47501	0.0367171	-0.367433	0.268221	-0.997157	0.484219	2.35491	-0.37325	1.35733	0.82084	-0.997157	-0.769174	-0.360017	-0.248153	0.587895	0.532353	1.39049	-0.791386	-0.376073	0.724543	-0.362454	0.650265	1.06269	1.54814	2.50576	0.656707	0.737871	0.382441	1.5009	1.93809	-0.572075	1.58909
	Chst13	-0.351059	0.478985	0.440852	2.02812	2.63614	0.908278	1.18786	0.663302	0.514933	2.90053	1.06184	0.752067	0.369827	-0.766612	0.106512	0.117862	1.3084	1.1794	0.621768	-0.150673	-0.279124	-0.596543	1.0294	-0.717911	2.50328	1.4373	-0.361659	-0.453806	-0.442844	-0.296716	0.648459	1.22902	1.49914	-0.0308195	0.379602	-0.288541	0.647128	0.362426	1.56399	0.968451	1.18903	1.27324	1.201	-0.0516198	0.968382	2.18099	-0.866565	1.19617
	Cox5a	-0.426404	-0.342835	-1.17436	0.49088	0.908175	1.23349	2.18295	2.69245	-0.396303	1.66396	1.6366	0.840243	0.335179	-0.687093	1.40767	0.37175	3.21616	0.323664	-1.10355	-0.929631	-0.00957981	-0.792428	1.70815	0.0149308	4.11458	2.74779	-1.3593	-0.641925	-0.0731463	0.858847	0.649247	0.746524	1.77539	0.0602899	0.878854	1.17923	-0.780787	0.207127	1.25965	0.460685	1.40046	0.906385	0.798065	-0.8681	0.0809594	1.08094	-0.692129	1.57586
	Aen	0.924107	-0.429981	-0.72408	-0.72408	0.0691059	2.07408	-0.119507	0.190586	-0.382147	-0.272355	-0.382619	-0.72408	-0.72408	0.948092	1.7603	0.980018	1.21259	1.22712	0.690649	0.102068	0.0075798	-0.433328	0.661912	-0.433328	0.330788	1.09661	0.0464478	2.25653	-0.72408	1.02485	-0.287395	1.49176	-0.270627	-0.72408	2.22886	1.99719	-0.72408	-0.344635	5.91585	-0.219875	0.282568	-0.344635	1.76325	-0.129772	-0.429981	0.77479	-0.72408	0.393992
	Ampd2	1.23389	-0.380362	-0.311743	1.64195	2.11311	2.333	2.04417	2.53991	0.139392	2.45481	1.37345	0.632412	0.017337	1.09673	2.08458	4.34604	1.75637	1.58085	-0.0242099	-0.00304756	0.903528	0.16341	0.501105	-0.0998112	1.37973	2.84666	-0.810142	-0.810142	-0.810142	1.55821	0.339221	1.75025	2.15887	-0.380362	0.139839	2.5689	-0.0904966	0.92081	2.9881	1.7578	2.27185	2.96865	0.787786	1.16711	-0.810142	1.82857	-0.810142	1.34544
	Alas1	-0.490624	-0.446087	-0.250649	2.44832	2.45645	2.62614	2.65046	2.63147	-0.0297529	1.16771	2.00062	0.0255579	-0.0785009	-0.720716	1.43677	1.06629	0.958348	0.841943	-0.245845	0.0404904	-0.315471	-0.516409	1.44685	-0.175255	1.82818	2.1543	-0.188095	-0.178251	-0.616457	0.743329	0.377977	0.191982	1.17317	0.173093	1.27582	0.474047	-0.280318	1.01222	1.57494	3.31229	1.13907	-0.278096	1.18511	-1.2658	0.727913	1.03181	-0.475375	1.00472
	Gfi1	1.70213	1.80557	0.387895	2.02791	1.2267	1.90998	1.30647	1.72808	0.995602	1.05662	1.7428	0.162522	-1.31751	0.303578	0.938365	0.457971	2.08206	2.36589	-0.975336	-0.20967	-0.221519	0.0544795	2.35295	0.747104	2.86406	3.50335	-1.52805	0.771996	0.246352	1.27192	0.637504	1.97941	1.76508	0.658071	0.690341	2.6043	0.512519	2.08416	2.21863	2.93934	1.08767	0.257248	2.14825	-0.553523	-0.110032	1.62926	-0.0263542	1.02524
	Tesc	-0.534385	-0.417844	-0.543399	1.77627	2.47135	2.1768	1.14411	2.06514	0.1867	2.09847	2.18182	0.137045	-0.160766	-0.465825	-0.219697	1.27636	0.742502	0.910458	-1.43043	-0.0846585	-0.870152	0.406611	0.254156	-0.443186	1.97754	1.67724	-0.928567	-0.123374	-0.677557	1.42908	1.53601	1.26504	1.63974	-0.327692	1.53736	2.89218	0.438279	0.332192	1.23676	2.25714	1.6557	1.72133	1.31379	-0.113602	0.80972	1.22197	-0.286862	-0.0205863
	Lta4h	1.01484	1.22101	-0.375467	2.45615	3.14856	2.8672	1.81294	2.17374	0.0244916	1.85132	3.42486	-0.0571785	-0.44035	-0.155511	-0.237044	2.18129	0.842889	0.729825	-0.346678	-0.807823	1.14208	-0.415873	1.26778	-0.51293	0.931062	0.0250784	-0.0844898	-0.807823	-0.489392	1.78683	-0.409926	2.06264	3.30119	0.377246	1.33756	0.932536	-0.0691908	2.497	0.642191	1.72649	2.0616	2.30851	1.47078	0.313756	-0.226187	2.01057	-0.807823	1.18521
	Triobp	0.102338	0.723693	-0.235617	0.782929	0.958751	0.4925	1.15695	0.686983	-0.449021	0.792679	1.54114	-0.0891577	-0.245683	-0.384114	-0.0558685	0.526723	0.0114008	2.08215	-0.752334	-1.23058	0.353568	-0.726744	0.357155	-0.813438	-0.312436	0.364464	-0.670403	-0.411241	-0.388024	0.126628	-0.635857	0.424085	0.931413	-0.436748	0.831925	-0.323176	-0.120523	-0.0612265	0.102791	0.643209	0.613146	0.0388107	0.161506	-0.552575	0.67794	0.615522	-0.283321	-0.0815646
	Mgst2	0.105095	-0.546842	1.44675	3.06108	2.02197	2.4299	1.28768	3.47499	0.386241	3.40601	2.97932	0.324256	0.631451	0.0227135	0.812331	2.39591	1.35634	1.88266	1.38246	0.173489	0.369889	0.711065	0.817074	1.0923	1.80625	0.921794	-0.624731	0.413125	0.190871	2.56424	1.0451	3.02085	3.94553	-0.194658	-0.251661	1.79215	-0.600446	3.10375	2.02229	1.56778	1.77367	1.57535	1.3199	1.28651	-0.244587	1.52624	-0.584425	2.01039
	Trem3	0.0290895	1.19165	1.24979	0.660084	1.45319	1.81378	0.423645	1.49283	-0.00495127	0.605935	0.886853	0.836178	0.164836	0.394971	0.686553	0.0867414	1.26075	0.385415	-0.242213	-0.174649	-0.631058	-0.0279043	1.18245	-0.937156	0.929473	1.45457	-0.460278	-0.0966875	0.414865	0.731762	0.951659	0.677795	1.67929	0.111598	0.35097	0.538272	-0.253304	0.345586	0.504516	1.76684	1.35932	0.244967	0.361577	-0.304011	0.73798	1.7706	0.0856495	-0.472959
	Cd63	-0.390365	-0.212284	-0.579948	1.4622	2.40524	2.35177	2.5962	2.16344	-0.487779	3.36405	3.29185	-0.30751	-0.877865	-0.481443	0.175999	0.713483	2.58748	1.01935	0.0801086	-0.635955	-0.821276	-0.0378288	1.00176	-1.19578	1.5598	2.19333	-0.0340484	-0.98346	-0.635955	1.29753	-0.0271076	1.7084	2.39902	-0.449295	0.318574	-0.070368	-1.19578	-0.0579789	0.98023	0.951135	1.03515	-0.333591	1.35684	0.304278	-0.620743	2.1867	0.897782	2.0369
	Cdk5r1	-0.886981	-0.0684955	-0.886981	2.29107	1.8604	1.59676	1.34929	1.73165	-0.210757	0.406274	1.03005	-0.423958	-0.67378	-0.231944	1.97479	0.400338	0.687383	0.59016	1.84242	-0.886981	0.0225928	0.0385769	0.754503	-0.236148	0.366661	-0.104386	0.121157	-0.576708	0.407908	-0.217295	-0.0403049	2.05745	0.457502	-0.080806	0.770721	0.285345	-0.886981	1.96468	1.76388	1.40885	1.28714	0.118069	-0.346935	-0.636054	0.433163	0.604716	-0.886981	2.02634
	Amotl2	-0.371011	-0.321526	-0.403869	2.63376	3.87337	2.18452	1.26253	2.34045	-0.226344	3.06253	2.63124	-0.264292	0.396397	0.458209	1.80501	0.970954	0.449936	1.33473	-0.653625	-0.653625	-0.321526	-0.321526	2.56137	-0.321526	1.38339	0.280581	-0.321526	0.327132	0.930222	1.76373	1.57636	1.16217	3.99786	-0.653625	0.28247	1.52744	-0.653625	1.86764	2.97458	3.66874	3.24815	1.14981	0.88819	-0.300007	-0.653625	2.07175	-0.334894	3.16804
	Mogat2	0.478279	-0.322094	-0.145538	1.6754	3.10771	1.62719	2.03209	1.07175	0.427457	2.97578	1.37604	-0.531751	-0.181959	1.06147	1.50312	0.798223	1.86891	0.677421	-0.0168258	-1.16767	-0.786411	-0.633739	2.65253	-0.471607	1.24909	2.0598	0.64662	1.22317	1.23852	0.52042	0.767728	1.75513	2.68646	-0.67159	0.828027	1.42875	-0.270865	2.03911	1.74005	2.92654	3.37928	0.699446	1.10978	0.611138	-0.797794	2.21668	0.32393	2.66449
	Tbc1d16	-0.344826	-1.07379	-0.269334	1.15569	1.63094	0.873638	1.58363	0.793612	-0.381929	1.28695	0.846657	0.507021	-0.0259109	-0.0261474	0.114363	0.369585	-0.158332	1.67947	-0.349631	-1.07379	-0.338106	-0.205339	0.647541	0.59915	-0.207771	0.920671	-0.711919	0.545123	0.404685	1.87336	-0.0573612	1.89356	0.550749	1.23538	1.14921	-0.164275	-0.790928	0.941108	0.462998	0.588657	-0.227304	1.01687	1.00464	-0.369553	-0.34997	0.919411	-0.41305	0.599045
	Egln3	0.950729	1.20161	-0.189045	1.29049	1.11265	0.72996	1.44187	1.54318	0.676062	1.18295	1.26737	1.21489	0.00551593	-0.292752	0.245867	-0.201442	0.719256	2.17543	-1.21438	1.19958	-1.21552	0.0426566	0.938844	-0.0897994	0.658293	0.478107	0.281173	-0.266281	0.815056	0.414098	0.741474	1.23547	1.38797	-0.0455871	0.240852	2.77861	-0.508462	1.5475	1.05984	1.23233	0.543373	-0.42605	1.93376	-0.370844	0.179683	1.08373	0.679259	2.20186
	Tmem165	0.738071	0.115321	0.244878	2.19304	3.02577	2.14005	0.367633	1.59225	-0.476257	2.16801	2.36827	-0.0807118	0.783161	-1.02436	0.456987	1.81064	1.53622	1.81278	0.444758	-0.0769083	-0.272492	-0.231226	0.557824	0.125927	1.40351	0.55103	0.241137	-0.100334	-0.45127	2.09247	2.55992	1.24242	1.38186	-0.707678	-0.177887	2.51479	0.00157696	2.10402	0.739161	1.45744	1.78958	2.85029	1.825	-0.377385	-0.37161	-0.0405148	1.19547	2.89713
	Numb	-0.256339	-0.0418793	-0.715263	0.188569	1.60159	1.88001	1.49989	1.75327	-0.0514648	0.167495	1.13564	-0.715263	-0.0514648	-0.715263	3.55048	-0.133879	-0.715263	1.78251	-0.715263	-0.0146179	-0.199994	0.531534	0.276849	-0.348685	-0.715263	0.465345	-0.715263	0.857332	-0.715263	-0.256339	-0.256339	1.60014	2.17946	-0.348685	-0.715263	-0.256339	-0.132264	0.754887	2.2776	0.276849	0.996096	0.325045	-0.232171	-0.0514648	0.273982	0.88388	-0.715263	0.334782
	Med29	1.02585	0.847913	0.222441	0.747269	0.655105	0.290782	0.567197	0.306827	0.70729	1.26235	1.0605	0.509572	-0.708888	-0.925081	3.05466	0.130676	0.355993	0.379737	0.378936	-0.139227	0.239962	-0.925081	0.568565	-0.622456	0.748091	1.49003	-0.925081	-0.309781	-0.661077	0.298115	0.955898	0.713024	0.127576	-0.0412321	0.218197	0.590202	0.228745	1.04571	0.666172	0.439993	1.32953	0.327472	1.26042	-0.0071555	-0.471646	0.695721	-0.471646	0.450952
	Agps	0.144162	0.169043	-0.792362	1.84691	2.56898	3.69896	3.16481	1.77378	0.562592	2.17041	3.98101	0.239917	-0.0082811	0.936047	1.51848	2.3014	2.40136	2.33249	-0.262676	-0.792362	-0.0478009	0.838388	1.35243	1.45303	2.18388	3.74008	0.3564	-0.12811	-0.1008	0.25844	0.654723	3.42299	2.11055	-0.792362	1.24037	0.0347188	0.405513	1.86521	0.627192	2.42224	2.04668	1.143	1.44487	0.660198	-0.792362	1.60245	-0.792362	2.00563
	Cdh23	-0.385935	-0.739017	-0.4632	3.03751	3.14561	1.10303	0.346929	0.399644	0.25175	2.77552	2.1294	-0.312319	-0.101332	0.416717	3.70379	1.06822	0.0607384	2.01117	-0.0628261	-0.739017	-0.346822	0.700211	2.32627	-0.279164	1.44918	0.00495396	-0.138829	-0.739017	1.37938	0.105331	1.67579	1.42022	1.96205	-0.385935	0.999657	0.864882	-0.739017	2.12303	1.42727	1.91112	2.36301	0.467913	-0.0581201	-0.101332	-0.739017	0.924639	-0.739017	-0.407866
	Ifngr1	0.757946	-0.655598	0.084061	2.50576	3.7999	5.27716	2.09329	2.76691	0.599013	2.67174	4.66469	-0.655598	1.51554	0.386583	0.371364	0.275775	2.70896	0.776023	0.215295	-0.254062	-0.335456	-0.655598	-0.142989	-0.655598	0.812502	3.37545	0.370966	-0.212743	-0.254062	1.24116	-0.655598	1.80671	3.30643	-0.18624	0.0995272	-0.177348	0.169986	2.87669	2.44885	0.912119	3.59514	-0.20739	1.25438	0.169986	-0.147584	2.24873	-0.655598	2.38649
	Slc39a11	-0.399134	-0.174894	-0.956789	1.73497	1.45783	-0.245772	0.187939	1.02664	0.287209	0.971445	1.26681	2.3004	0.29884	-0.49381	1.82448	2.47481	1.43579	2.71879	0.184382	-0.630424	0.021831	0.0146241	1.77473	-0.771239	1.9721	1.93133	-0.219762	-0.141349	0.107554	1.18635	2.1376	1.73699	0.603398	0.00626529	0.656132	1.97096	-0.603982	2.55397	2.17929	1.29607	-0.00822569	2.24918	2.63175	0.0750268	0.212422	0.873066	0.326792	0.89632
	Mgll	-1.12881	1.14712	-0.630969	2.19628	1.66369	0.778509	3.66331	0.286577	-0.289876	2.20563	1.82674	-0.91282	-0.848582	-0.858653	1.69733	1.08389	1.68032	0.719624	-0.858653	-0.745097	0.446027	0.343667	2.66545	-0.825209	1.27474	2.11015	-1.12881	1.1603	-0.430286	1.01723	-0.627356	2.37919	2.99393	0.60937	0.424651	0.134169	-0.780219	2.79283	1.48128	0.835017	2.63104	-0.305808	1.97312	-0.467295	0.202082	1.53903	0.788764	2.88003
	Atrn	0.479122	0.158061	-0.661579	2.50595	3.27568	2.20146	1.85253	1.49313	2.24892	3.02536	0.892635	1.35981	-0.0823639	-0.5608	1.76813	1.80049	1.22909	0.509658	-0.421072	-0.540206	0.139944	0.303214	1.31658	-0.985448	0.181459	2.22725	0.0998318	-0.561899	0.498505	2.038	1.83235	0.40468	2.48296	0.646144	-0.566634	1.63784	-0.221114	1.56673	1.62503	2.34061	0.119613	0.925356	1.07434	1.36292	0.266748	0.824042	0.398463	0.463822
	Rinl	-0.350747	-0.0807257	-0.163467	2.3742	2.22603	3.0403	1.90296	3.87586	-0.648387	0.639183	2.56281	-0.924294	-0.924294	-0.0571721	1.94269	1.88439	0.925312	1.36498	-0.924294	-0.626654	-0.409504	-0.626654	1.4481	-0.548281	2.01181	0.888219	-0.366927	-0.626654	0.756872	0.185415	-0.648387	1.17382	2.03905	-0.648387	-0.924294	0.497092	-0.924294	0.577643	1.5061	2.27492	1.63781	0.39542	1.348	-0.16129	-0.3389	1.95173	-0.924294	2.60148
	Gpr157	0.953786	-0.35228	0.140639	0.879392	1.41359	1.51419	2.39757	1.70755	2.09576	0.548484	1.22189	0.126107	0.554401	0.413053	1.42177	-0.338482	0.66988	1.86913	0.382749	-0.158484	0.274418	0.224226	1.48682	0.632642	1.41341	1.16223	-0.281922	-0.194928	0.265568	-0.10548	-0.333458	1.26024	1.96693	0.0714004	-0.447647	1.84289	0.319309	0.059626	1.06566	1.05347	0.595152	0.184109	1.0487	0.150413	0.755768	1.8203	-1.2722	1.00684
	Rab20	-0.652097	-0.180046	0.395217	0.831238	3.00443	-0.0737781	0.9987	0.897069	0.407579	1.97975	0.717101	0.815253	0.740341	0.924438	0.244296	1.06457	1.95063	1.86726	-0.338312	-1.13767	-0.396874	0.0182326	0.195777	0.412255	0.728195	0.373035	-0.816883	-0.700417	-0.143117	-0.276303	1.50388	0.923517	1.55328	0.471439	1.84385	2.18235	-1.43803	0.539829	0.234597	-0.345011	0.421147	0.775466	1.40369	-1.00334	-0.114114	-0.364286	1.16131	0.291096
	Afap1	0.980989	0.141638	-0.897769	2.15521	2.5752	1.94218	1.46915	2.00085	0.38589	2.23435	3.40894	0.546449	-0.377029	0.0603093	0.439039	0.42714	1.17344	2.61809	-0.59551	0.165619	-0.121471	0.612592	0.220539	0.838839	1.17174	-0.292507	0.193703	-0.549215	0.398652	1.89172	1.13127	2.94955	1.21515	1.60932	0.472608	0.797631	0.360471	1.67302	2.83996	1.61002	1.29984	0.178283	1.09621	-0.246957	0.948052	0.746674	0.403529	1.50106
	Il1b	0.42367	-0.345216	-0.15547	0.415012	1.60367	0.824403	1.6062	1.43204	-0.742846	2.26148	0.814325	-0.351638	0.512911	0.386998	1.52676	-0.284131	1.00501	1.9983	-0.742846	-0.742846	-0.272227	-0.742846	-0.158837	0.391073	1.68811	0.448586	0.18478	1.15876	-0.742846	1.28794	0.845457	0.466006	0.465925	-0.00775363	2.17697	0.199416	-0.742846	-0.742846	1.00501	0.85096	1.80836	-0.284131	0.561943	-0.130334	-0.146469	1.67033	-0.742846	2.75524
	P4hb	-0.450053	-0.823225	-0.437978	0.751368	3.50758	3.47316	0.887611	2.31321	0.405336	2.74576	3.52256	0.496514	-0.0819305	0.167671	-0.0885887	0.737384	0.788671	0.749014	0.594225	-0.823225	-0.823225	0.188731	1.00056	-0.131499	3.11855	1.593	-0.823225	0.152968	-0.823225	1.18707	0.153052	2.52081	2.43081	-0.823225	-0.158549	0.621399	0.00566778	1.28765	0.653258	0.754114	2.39409	0.271365	0.788671	0.573979	-0.823225	1.62573	-0.0337061	1.82454
	Adssl1	-0.299216	-0.440731	-0.706158	0.129105	-0.0615301	-0.321126	-0.547362	-0.639907	1.07043	0.205613	0.153805	2.25698	-0.708053	-0.746778	-0.0563286	1.2291	-0.187344	-0.64912	0.325682	-1.20813	0.816121	-0.615364	0.0395981	0.96408	0.743942	0.18469	0.123529	-1.53298	-0.150019	-0.400051	1.24298	-0.65752	-0.167098	0.193566	0.69599	-0.235712	-0.293837	0.411481	-0.0279669	-0.43727	-0.386964	1.62104	0.0975382	-0.209218	-0.0327795	0.116834	-0.143282	-0.14793
	Prr5	0.116101	0.279933	1.23121	-0.773973	-1.20894	-1.00525	-1.31	-0.512518	-0.0970216	-1.24302	-1.24302	-0.0714201	-1.05211	-0.85784	-0.987942	-0.729973	-0.788542	-1.00981	-1.07092	-0.425564	0.275872	0.0387928	-0.435136	-0.63406	-0.596622	-0.734465	-0.373671	0.175861	0.105763	0.000510924	0.214005	-1.24302	-1.04142	0.903433	0.707632	0.27485	-0.596523	-1.10998	-1.15266	-0.742565	-0.536212	-0.165134	0.0636501	-0.455996	0.180989	-0.284658	0.0760574	-0.960359
	Aldoa	-1.46652	0.394764	-0.954906	-0.760448	-0.573567	-0.776073	-0.463614	0.154205	-0.580265	-0.60897	-0.252124	-0.992507	-0.425817	-0.881763	0.147888	-0.331249	0.188629	0.161347	-0.244239	0.881482	0.407748	1.65774	-0.561546	-0.0973163	0.296097	0.258257	-0.136629	0.564942	-0.847537	-1.27731	0.474086	-1.28636	-0.318612	-0.0712994	0.0125328	-0.575603	-0.317829	-0.741109	-0.486784	0.194753	-0.883517	-0.575489	-0.372344	-0.461058	1.2087	-0.330849	-0.487109	-0.332097
	Casp3	-0.915715	-0.80154	-0.100895	-0.0934724	-0.0259748	-0.695242	-0.882283	0.0361393	0.166729	-0.0388255	0.0696613	0.141101	-0.22677	-0.365878	-0.253762	-1.05586	-0.330509	-0.720511	0.0374041	-0.540624	-0.104852	-0.283552	-0.611461	0.0443167	-0.0308475	-0.0269734	-0.591945	-1.13441	0.837095	-0.149408	-0.564002	0.0835976	-0.458884	-0.0302215	0.670608	0.370449	0.983191	1.24059	-1.23155	0.272367	0.1111	0.162803	0.157329	-0.241539	0.701312	-0.886539	-0.976618	-0.243967
	Cd83	0.173394	0.307503	0.517103	-1.52144	-1.3463	-1.55365	-1.01501	-1.36812	0.23287	-1.04497	-1.30324	-0.448447	0.778571	0.332118	-1.16093	-0.519899	-1.37564	-0.941838	0.291142	-1.01373	0.275455	-0.43206	-1.78926	-0.701114	-1.46149	-0.975942	0.747103	0.996453	0.207104	-1.41422	-0.478959	-1.02016	-1.15962	-0.629792	-0.69935	-0.920544	-0.821028	-1.47875	-1.18997	-1.62019	-1.15695	-0.74146	-1.81626	-0.287181	-1.11249	-0.673117	-0.762277	-0.677911
	Sergef	-0.732154	1.11801	-0.0660746	-0.178087	-0.205421	-0.123089	0.0800061	-0.716056	0.380477	-0.401422	-0.786959	0.0952081	0.592115	-1.08897	-1.22379	0.867787	0.189397	0.160122	0.455244	-0.145106	0.198831	0.93947	1.04386	-0.361227	1.33785	-0.836497	0.434813	-0.429772	1.00734	1.46689	0.476782	-0.228429	-0.28893	-0.390813	0.916947	-0.206811	1.48257	0.815323	-0.0273689	0.755281	0.4552	1.33995	-0.0692565	0.850269	-0.248563	-0.55743	1.03129	0.322077
	F10	0.17795	0.279476	1.5648	1.01474	0.0611805	-0.3881	-0.105386	0.177892	2.04285	-0.091811	0.607249	1.48421	0.613321	1.31428	-0.660304	0.252324	0.500114	0.119349	0.378862	1.44299	1.51389	1.20602	0.767843	0.0911699	0.754734	0.542697	1.26347	0.87758	0.1392	1.10713	0.807667	0.373871	0.61515	1.08265	-1.01662	0.693676	0.781858	0.403135	0.306922	0.614503	0.496043	0.63923	0.750517	0.731989	0.0593432	0.902816	-0.326621	0.36729
	Sart3	-0.296522	-0.296522	-0.296522	-0.296522	-0.296522	-0.296522	-0.296522	-0.296522	-0.296522	-0.296522	-0.296522	-0.296522	-0.296522	1.77601	-0.296522	-0.296522	-0.296522	-0.296522	0.866451	-0.296522	-0.296522	-0.296522	-0.296522	-0.296522	1.64136	-0.296522	-0.296522	-0.296522	-0.296522	-0.296522	-0.296522	-0.296522	-0.296522	-0.296522	-0.296522	-0.296522	-0.296522	-0.296522	-0.296522	-0.296522	-0.296522	-0.296522	-0.296522	-0.296522	-0.296522	-0.296522	-0.296522	-0.296522
	Tfap4	0.331752	0.0450766	-0.891628	-1.35984	-1.75882	-1.51302	-1.79053	-1.72451	-0.535772	-2.09287	-1.55204	0.242877	-0.55695	0.602143	-0.767189	1.07041	-1.02586	-0.468653	-0.478227	-0.585952	-0.852259	-0.417561	-0.697353	0.775729	-0.475919	-0.927662	-0.492835	-0.675348	-1.08479	0.0390112	-0.347298	-1.45771	-1.42218	-0.515382	-0.666434	-0.658379	-0.374695	-0.0806579	-0.100696	-0.990048	-1.22367	0.801561	-0.651774	-0.513786	0.757005	-0.904305	-0.0920286	-0.452391
	Sh3bp5	-0.430951	-0.897627	0.160574	-0.995867	-0.31001	-0.244785	-0.358685	-1.00291	-0.117278	-0.704154	-0.781073	-1.74488	-0.142995	0.052746	1.12469	-0.237446	-0.646341	-0.469932	-0.0147614	1.57637	1.20743	1.23748	-1.42201	0.530229	-1.21541	-0.615667	0.855625	0.492864	0.465957	-0.313868	-1.39187	-1.25083	0.4783	-0.189583	-0.846951	-0.972914	-1.27294	-1.53146	-0.848176	0.174907	-0.593425	-1.2796	-0.742171	0.174926	-0.864498	0.260173	0.23892	-1.61262
	Plekha1	-0.903378	-0.267655	1.10091	-0.830279	-0.602073	-0.35307	-0.383211	-0.378308	0.265708	-0.124629	-0.367173	-0.331964	-0.163367	-0.910003	-0.34759	-0.597992	-0.794633	-0.469262	1.05757	1.25416	-0.757599	1.16803	-1.20656	-0.548222	-0.860927	-1.30698	1.03141	0.928313	0.914732	-0.536722	-0.0710817	-0.377951	-1.37401	0.236321	-0.181909	-1.37515	-0.285633	0.290148	-1.13834	-1.68998	-0.147328	-0.494821	-0.623231	1.41572	-0.00401744	-0.829071	-1.11493	-0.115203
	Prss57	-0.66695	-0.442099	-0.395388	0.477176	0.0151295	-0.396016	-0.268877	-0.927925	-0.363564	0.1342	0.267417	-0.760093	-1.14624	-0.621774	1.00418	-0.663962	-0.106858	0.209992	-0.334135	-1.16876	-0.768717	-1.26131	0.459352	-0.243976	0.0526495	-0.810149	0.0438456	-0.163316	-0.831138	-0.12722	1.20715	0.410855	-0.00759373	-0.939562	-0.0422144	-0.287578	-0.26011	0.0706678	-0.209423	-0.214076	0.474658	0.447903	-0.204187	-0.631565	-0.36124	-0.383637	-0.0417877	1.45124
	Cgnl1	1.61419	-0.269422	1.46779	-0.401787	-0.276951	-0.948374	0.25477	0.16778	-0.100919	-0.688843	-0.948374	-0.639261	0.155245	0.322767	-0.24578	-0.0349306	0.0306516	1.0072	0.475804	0.420873	0.342795	-0.174951	-0.0125138	0.0164126	-0.324838	0.0306516	2.17572	-0.148807	-0.948374	-0.030391	-0.459491	-0.605736	-0.688843	-0.532747	-0.472796	-0.584369	0.370722	0.152913	-0.333354	-0.324838	-0.0423215	0.0134701	-0.688843	0.701214	0.915077	-0.324838	-0.948374	0.93618
	Lrrc57	-1.18845	-0.327154	0.148648	0.442962	-0.835138	-1.03921	-0.62159	-1.02803	-1.08376	-0.332665	-0.875966	-0.944596	1.26612	-0.590697	-0.586092	-1.51038	-0.965936	-0.0646558	0.741964	0.173051	0.9313	-1.2383	0.444297	0.249227	0.040486	-1.0877	-0.287204	-0.429791	0.341834	-1.69318	-1.45328	-0.669439	-0.536237	-1.46161	0.357858	-0.179765	-0.91669	-1.30847	0.924018	-0.122523	-0.0412618	-1.39961	0.17772	-1.26375	0.160131	0.335898	0.422271	-0.408777
	B4galt6	-0.0809207	-0.166532	-0.747888	1.63368	1.2788	0.481147	2.07593	1.26413	-0.0937763	-0.0459708	1.13621	-0.279099	-0.620503	-0.977249	0.21802	-0.710367	2.8156	2.37355	-0.454225	0.101005	0.506026	-0.424229	0.13341	-0.462757	1.44039	0.405871	0.251979	-0.0873365	-0.0626098	1.74971	-0.965528	0.340139	2.36996	0.161851	-0.308876	0.673926	0.905616	-0.0129599	0.8582	0.942571	0.654875	-0.748657	1.86173	-1.10525	-0.600664	2.01909	0.223748	0.45512
	Pik3cd	0.483187	0.132715	0.253269	-0.0324327	-0.0878223	0.0469328	0.283035	0.638907	0.197496	-0.264608	-0.66444	0.36998	0.177951	0.580016	0.0525367	-0.220993	-0.160038	0.926961	1.34538	0.575506	0.412372	2.15473	0.572939	1.17475	0.0225568	1.0928	1.40838	-0.946401	0.392877	1.11071	0.40817	-0.282762	-0.0576321	0.840024	-0.285978	-0.379906	-0.350416	1.22308	0.483777	-0.0922016	-0.287585	0.237245	1.00262	0.391717	-1.57217	0.962069	-0.978305	-0.401678
	Nr4a1	-1.14654	-0.771742	-0.641488	-1.23573	-1.69979	-1.36262	-1.50708	-1.56813	0.302259	-1.41893	-1.57104	-0.727272	-0.427442	-0.598916	-1.05371	-0.897777	-1.66534	-1.37357	-0.097274	-0.177732	1.03733	0.504431	-1.5128	-0.387015	-1.38358	-1.79425	-0.555265	0.0919696	0.727008	-1.24528	-0.91493	-1.19933	-1.96164	0.487563	-0.435068	-1.90783	-1.01225	-0.161081	-1.34164	-1.74525	-1.26616	-1.45556	-1.35266	0.343881	-0.684369	-1.59193	-0.979095	-1.31373
	Gpx4	0.355033	-0.655162	0.581051	-0.217741	-0.166784	0.541243	0.310532	0.237651	-0.0393217	-0.565722	-0.126121	-0.441427	0.206901	-1.59247	-0.00348091	0.309788	1.3972	0.782943	-0.167278	0.640795	-0.64848	-0.331729	-0.187111	-1.06756	0.318739	0.265803	-0.792181	-0.487659	-0.481019	-0.787968	0.83401	0.83672	0.721751	-0.39927	-0.132243	0.0852844	-0.555616	0.0865736	1.13227	0.687776	-0.433887	-0.262845	1.3867	-0.786845	0.0721905	1.43216	-0.650224	0.465788
	Bcl3	-1.78334	0.437955	-0.336571	-1.00324	-1.00574	-0.970579	-1.40586	-1.05812	-0.918615	-1.01402	-0.723062	0.248114	-0.481023	-0.690437	-0.829477	-0.477537	-0.0334506	-0.171164	-0.856838	-0.757304	-0.0745432	1.46656	-0.621339	-1.04886	-0.0506777	-0.574632	-0.757879	-0.328231	-1.29112	-0.437003	-0.332674	-1.61704	-1.24672	-0.524275	0.724056	-0.822397	0.466598	-0.502141	0.289105	-0.504497	-1.15898	-0.367273	-0.163023	0.253516	-0.493054	-0.864227	-0.270585	-0.370281
	F2r	-0.744168	0.647827	-0.787957	-1.64988	-1.69017	-1.67777	-1.67046	-1.54736	-0.193073	-1.99796	-1.79514	-1.34247	0.171669	-0.727045	-1.70375	-0.448542	-0.670177	-1.45191	-0.110202	0.242949	-0.382546	-0.731399	-0.956544	-0.429531	-0.68619	-0.973927	-1.40106	-0.832099	-0.203279	-0.108569	-1.24726	-1.52895	-1.25469	-1.36057	-0.52321	-0.887611	-0.317324	-1.08457	-1.44915	-1.5564	-1.82646	-0.646042	-0.132781	-0.459356	0.155439	-0.541033	0.985215	-1.71775
	Eps15	1.41887	0.0610973	1.99709	0.486444	2.30422	0.0457256	0.492444	-0.185952	0.344613	1.08147	1.08147	-0.328601	1.6944	1.23884	2.09054	-0.328601	-0.780975	-0.102579	1.51813	-0.0761848	0.0878329	1.82666	0.901272	2.2148	-0.780975	-0.780975	2.01103	2.38294	0.802412	-0.780975	-0.780975	0.486444	-0.780975	0.259815	0.0574849	-0.780975	3.36021	0.486444	-0.780975	-0.780975	1.08147	-0.328601	-0.780975	0.0935878	-0.11808	-0.780975	-0.780975	-0.185952
	Nhp2	-0.807614	-0.485488	-0.566678	0.312421	0.483381	0.691709	0.201242	0.153515	-0.1052	0.453673	0.0693832	1.63663	1.33457	0.729566	0.8536	0.951021	1.24852	0.0248025	0.707763	-0.63912	-0.719928	0.301677	1.99813	0.887627	1.08886	0.269756	-0.913507	-0.897706	0.340009	0.73082	0.513523	-0.607063	1.27768	0.418406	0.558264	0.51176	-0.96463	0.483571	1.35302	0.09784	0.282918	0.242554	1.31641	0.210654	-0.975943	0.513351	0.0401364	0.200202
	Pomp	0.895099	0.0234143	0.440838	-0.859711	-0.322489	-0.669914	-0.66464	-1.3741	-0.403871	-0.206296	-1.00969	0.457586	-0.343327	0.179328	-0.412039	0.646611	-0.439858	-0.440338	-0.394896	0.38924	-0.602739	-0.0222366	-0.435592	0.536968	-0.912832	0.0855133	-0.930259	-0.558211	-0.335344	0.164793	-0.285748	-0.932803	-0.532523	-0.225868	0.398959	1.02719	-0.19963	0.0667222	-0.305869	-0.163407	-0.444018	0.515498	-0.633968	0.492932	0.590941	-0.393796	-0.149606	-0.758033
	Pitpna	0.191222	0.0330319	-1.24136	-0.908763	-0.905079	-0.401974	-0.423671	-0.49574	-1.45269	-0.419512	-0.9036	-0.997222	-0.416287	-1.11918	-1.23424	-1.5898	-0.871769	-0.154779	-0.276997	-0.294839	0.325623	0.20029	-1.03764	-0.456148	-0.641546	-0.929721	-0.334251	-0.0844355	0.847758	-1.4378	-0.633452	-0.987661	-0.552325	-0.325371	-1.11395	0.0802735	-0.958542	-0.968698	-0.11252	-0.823026	-0.8769	-1.42068	-0.707096	-0.0840171	0.436899	-0.0895988	0.209086	-1.11988
	Myo1e	0.0638346	0.641752	0.664006	-0.524751	-0.250041	-0.864836	0.175834	0.04145	2.19212	-0.693524	-0.549492	-0.962603	-0.0664683	0.373043	-0.267707	-0.197033	0.169763	1.02684	-0.596347	-1.38652	0.849014	0.591373	-0.0259207	0.367329	-0.30654	-1.09177	0.511581	0.462026	-0.463088	-0.276604	-0.913888	-0.703998	-0.193498	-0.974718	1.08828	0.087706	-0.178934	0.289236	0.0293455	-0.469263	-0.869219	-0.38204	0.269068	0.776273	-0.0959121	-0.207294	0.529062	0.744229
	Abcc4	-0.344121	1.88221	-1.03086	-0.0769454	-0.262605	1.28931	0.50516	-0.332517	1.26805	0.225758	0.53175	1.08233	-0.969911	0.510632	0.781844	-0.123848	0.199732	-0.416726	0.267039	-0.251889	1.51209	0.258976	0.213239	0.961725	1.00501	0.759645	-0.428479	1.79731	0.949007	-0.0443178	0.712114	0.218295	0.541293	1.95233	0.592239	-0.92789	-0.713318	-0.747115	-1.71924	0.562341	-0.133959	1.06958	0.214877	0.59337	-0.957259	-0.278965	-0.330168	-0.45901
	Aph1c	-1.10865	-0.524319	0.478177	-1.54956	-0.932916	-1.3056	-0.172838	-1.37861	-0.443732	-0.375353	-1.29207	-0.135512	-0.201671	-0.751713	-1.09578	-0.900572	-1.18174	0.459909	-0.850698	-0.795022	-0.790914	-0.706514	-1.06154	-0.839016	-1.17892	-1.25651	-0.0967013	-0.854071	-0.0530883	-0.869364	-0.530922	-0.820544	-0.705009	0.0140898	-0.87191	-1.47839	-0.239878	-0.453978	-1.26445	-1.24953	-0.5159	-1.15797	-1.09332	-1.12185	-0.951835	-1.0358	-0.747862	-0.747348
	Sdhb	-0.105616	-0.46589	-0.939227	-0.875441	-0.891392	-1.55502	-0.969099	-1.33855	-0.422603	0.160119	-1.36125	0.0240766	-0.212006	-1.71734	-1.30895	-0.765697	-0.135457	-1.08082	-0.168846	0.937953	-0.0545079	-0.190747	-0.88824	0.293113	-1.2052	0.0752798	0.656674	-0.580483	-1.07453	-0.439303	0.354451	-0.893976	-0.687267	0.234311	0.359623	0.0902386	-0.471242	-1.09054	-0.467594	-0.870785	-1.2421	-0.765085	-0.735808	-1.02627	-0.458332	-1.01361	0.400548	-0.250278
	Rnf4	-0.537511	0.351807	-0.608537	-0.0185833	-0.90517	0.967985	-1.74396	-0.060274	-0.409057	-0.736119	-1.0368	-0.526681	1.19505	0.47706	-0.167512	-0.167672	-0.0239301	-0.982327	-0.612213	0.103617	-0.426925	0.491672	0.801385	-0.977778	0.370641	-0.120206	0.479845	-0.44996	0.0307573	0.0965946	-0.782261	-1.16551	-0.393281	-0.201466	-0.0472189	0.311791	-0.109499	0.0454612	-0.108435	0.106883	-1.01933	-0.556693	0.430646	0.338671	0.0613893	-0.152007	0.380359	-0.703922
	Slc25a33	-0.423601	-0.355685	0.00398096	-0.608267	-1.00241	-1.16804	-1.03539	-0.609739	-0.837584	-1.02311	-0.989621	-0.491222	-0.219979	-0.755148	-0.327074	-0.60765	-0.605257	-0.258058	1.58361	0.464241	-0.482686	0.122435	-0.844756	-0.177563	-0.346819	-0.805992	0.17554	0.80676	-1.33554	0.657938	-1.04927	-0.476544	-1.59359	-1.65331	-0.801934	-0.448597	-0.0304686	-0.751018	-0.736435	-0.854232	-0.904555	-0.331863	-0.04068	-0.941888	1.01859	-0.60153	-0.180075	-0.316407
	Fn1	0.101248	-0.03954	-0.556405	-0.881933	-0.575579	-0.575579	-0.098209	-0.575579	-0.305459	-0.217478	-0.217478	1.58972	0.326566	-0.561881	-0.881933	0.596524	0.0134553	-0.404563	-0.881933	-0.476995	0.0273094	-0.10057	-0.881933	0.532213	-0.881933	-0.881933	1.5691	-0.351197	-0.570276	-0.0136291	0.330013	-0.523833	-0.881933	-0.881933	0.348475	-0.438816	0.730863	0.131484	-0.881933	-0.575579	-0.523833	0.636209	-0.881933	0.00064039	-0.377771	-0.575579	0.82766	-0.881933
	Sppl2b	-0.508312	-1.58022	0.626974	-1.13488	-0.606518	-0.530256	-0.499992	-1.20737	-0.15693	-0.40855	-1.09394	0.451013	-0.26904	-0.674501	-0.730511	-0.0232283	0.61055	-0.505729	1.44544	-0.27022	0.614764	-0.368561	-0.167277	-0.0608805	-0.00299517	0.420892	0.479682	-1.00487	-0.290131	-0.931779	-0.596086	-0.369495	-1.28594	-0.879999	-0.7545	-0.267403	-0.864483	0.310104	1.37941	-0.117167	-0.596845	0.889558	1.00719	-0.852816	0.275173	-0.468925	-0.543456	-0.155111
	Kif21b	-1.50949	1.17942	-0.779052	-0.699321	-0.740097	-0.595456	-0.389103	-1.18965	-0.320569	-0.589535	0.17366	-0.146558	-0.183716	-1.43013	-0.00515368	1.25722	0.183975	-0.010472	-0.750067	-0.762459	0.55554	-0.0169637	-0.324413	-0.40902	-0.315877	-1.0514	0.0664508	-0.858146	-0.847892	-0.0684574	0.22122	-1.34935	-0.780567	-0.108352	2.03517	-0.963306	-0.328244	0.74129	-1.08348	-0.331839	0.65532	2.68658	-0.435182	-0.574426	0.244619	-0.874216	-0.397107	-0.00245008
	Igsf8	0.823943	1.31432	2.34632	-0.272242	-0.105121	0.207793	0.0029248	1.69003	1.38227	-0.425922	-0.201645	0.9205	0.309409	1.13671	0.0391968	-0.465253	-0.687992	0.034652	1.08349	0.996344	1.81758	1.22205	-0.929723	1.6504	-0.101755	-0.143197	3.20438	1.88534	0.713404	0.786894	0.0805845	-0.782185	0.974634	-0.0838761	-1.37807	-0.0532025	1.50107	-0.50315	-0.803568	-0.0681727	-0.374369	-0.130728	-0.0732918	-0.205615	-0.349011	0.465484	-0.587097	-0.54953
	Coq7	-0.526323	-0.104496	-0.816685	-0.921672	0.171359	-0.893064	0.590743	-0.815509	-0.161823	-0.24571	0.102003	0.521652	-0.165561	-0.589662	1.16919	-0.230114	-0.853597	-0.417386	0.444749	1.25953	2.15197	-0.0398545	-0.394712	0.773822	-0.18912	-0.367352	-0.686812	0.648012	0.146133	-0.855297	-0.861996	-0.786062	-0.358648	-0.414304	1.09356	-0.745155	-0.824972	-0.531698	-0.954325	-0.585372	-0.0533731	-0.615028	-0.440837	0.618457	-0.10168	0.641387	-0.689358	0.689704
	Slc25a1	-0.590473	-1.35738	-1.08896	0.191049	0.381068	0.299257	0.109538	-0.312547	0.681721	0.697766	0.608139	0.611992	0.772992	-0.846743	-0.88989	-0.46225	0.838604	-0.379325	-0.411184	-0.415916	-0.126647	0.121032	-0.487317	-1.00091	0.32145	0.0328339	-0.414988	0.0302938	-0.616045	-1.36053	0.604899	-0.869806	0.624613	0.485566	-0.430519	0.345598	-0.0823452	0.0071744	0.64462	0.377812	-0.262454	-0.998672	-0.442919	-0.145315	0.243824	0.710524	0.0358754	-0.826178
	Ttc17	-0.185789	-0.185789	-0.185789	-0.185789	-0.185789	-0.185789	-0.185789	-0.185789	-0.185789	-0.185789	-0.185789	-0.185789	-0.185789	3.8352	-0.185789	-0.185789	-0.185789	-0.185789	-0.185789	-0.185789	-0.185789	-0.185789	-0.185789	-0.185789	-0.185789	-0.185789	-0.185789	-0.185789	-0.185789	-0.185789	-0.185789	-0.185789	-0.185789	-0.185789	-0.185789	-0.185789	-0.185789	-0.185789	2.99594	-0.185789	-0.185789	-0.185789	-0.185789	-0.185789	-0.185789	-0.185789	-0.185789	-0.185789
	Kctd20	1.60601	-0.1156	2.1993	1.98494	1.49901	4.11423	0.182248	2.53438	2.31408	0.987227	1.21363	0.0551218	-0.739141	2.84672	1.78883	3.0617	0.862839	0.871739	0.608099	1.2811	-0.0927109	0.852177	0.637625	2.83012	1.50005	1.27221	1.18652	-0.739141	-0.16113	0.682086	1.49299	-0.188821	0.987227	0.539966	0.395982	2.3991	-0.739141	1.88779	0.152982	2.60333	0.560981	1.44147	0.258892	0.611974	-0.739141	-0.368072	-0.739141	0.182248
	Dusp2	-0.865748	-0.268163	-1.83007	-0.480644	-0.591893	-1.25603	-0.151914	-1.09691	-1.40019	-0.919661	-1.33859	-1.41651	-0.943719	-1.26238	0.115122	-0.640108	-0.444997	-0.171306	-1.64073	-0.578571	-0.987683	-1.0739	-0.50209	-0.72471	-0.860179	-0.313586	-1.83615	-0.422569	-0.176839	-0.646113	-1.04537	-1.34525	-0.418951	-0.355135	0.682162	0.0146869	-0.864843	-1.58301	0.686036	0.723215	-1.06946	-1.19236	-0.0100294	-1.6001	0.662837	0.016703	-0.518342	-1.39152
	Ikbke	1.3584	-0.286636	1.76536	-0.655917	0.567489	0.797327	-0.0478915	0.0236694	0.753716	-0.552754	0.208144	-0.0588819	-0.742396	0.492253	1.73208	-0.621166	0.0618858	2.0487	-0.0472126	1.33477	0.881386	0.0202437	-0.195484	1.09653	0.130426	0.193837	0.255649	0.539841	0.906176	0.0584257	0.0840905	1.53506	-0.174438	0.786334	-0.391883	0.230358	0.367072	-0.297435	1.22272	0.619165	-0.293953	-0.41108	-0.300436	1.26467	-0.295116	-0.125794	0.0711833	-0.842787
	Rnf43	-0.225871	-0.0692039	-0.985518	1.1077	1.03075	0.36812	3.35916	-0.985518	-0.743362	1.92579	-0.0508683	-0.408204	0.306897	-0.985518	0.633412	-0.0346344	1.20942	2.44107	0.708651	2.20505	-0.515656	-0.642388	0.321822	0.468375	-0.152565	1.20942	1.45269	-0.642388	-0.171213	-0.065155	0.272111	0.0583759	2.69571	0.740812	-0.985518	-0.702153	2.11059	-0.18377	-0.397216	-0.495614	0.306135	-0.408204	-0.168082	0.758032	0.585801	2.25332	0.172229	0.502072
	Fam71a	0.043505	-0.551836	-0.527439	-1.10535	-1.13636	-0.846087	-0.19946	-0.836021	-0.911725	-0.531685	-0.975651	0.896055	0.411248	-0.352401	-1.3071	-1.22089	-0.906577	-0.831002	-0.349825	-0.277434	-0.379333	-0.613157	-0.289721	-0.495046	-1.12323	-0.297924	0.549637	0.758575	-0.205478	-1.14387	0.739858	-1.2647	-1.32539	0.751988	-0.193839	-0.0491061	0.363847	-0.207552	-0.257488	-0.651791	-1.03017	-0.916089	-0.538483	-0.0727103	-0.291298	-1.28383	-0.0478589	-0.870666
	Matn4	0.22461	-0.49167	-0.49167	0.597828	-0.49167	0.599917	-0.49167	-0.49167	-0.49167	-0.49167	0.599917	-0.49167	0.523311	0.22461	-0.49167	-0.49167	1.98118	0.457759	-0.49167	-0.49167	0.523311	-0.49167	1.98118	-0.49167	1.98118	0.597828	2.27809	1.31985	0.442324	0.891682	-0.49167	0.741821	0.597828	-0.49167	2.12281	0.597828	1.31985	-0.49167	0.457759	-0.49167	0.741821	-0.49167	1.98118	-0.49167	-0.49167	-0.49167	0.454603	-0.49167
	1700017B05Rik	-1.00687	0.161808	-0.862016	-0.977838	-1.26356	-0.156843	-0.266479	-0.39526	-0.893028	-0.436415	-1.17272	0.802333	1.44515	-0.48603	-0.05312	-0.832187	-0.609506	0.377304	-1.11285	-0.597569	1.89487	0.0207225	-0.616595	-0.157765	-0.609506	-0.647061	0.200414	-0.402137	-0.960381	-1.23556	-0.208378	-0.648501	-1.19439	-0.625183	0.243997	-1.14325	0.273152	-0.898482	-0.243198	-1.19954	-0.738395	-0.769483	-0.820913	0.450682	0.258177	-0.544831	-0.138312	-0.868714
	Rara	-0.257899	-0.993337	-0.171102	-1.01603	-0.587755	-0.636147	-0.885573	-0.306138	-0.217595	-1.08799	-0.972738	-1.21058	0.770832	-0.795662	-1.0287	-0.803261	-1.2735	-1.30831	-0.190407	1.96419	-0.197506	-0.0609936	-1.05149	-0.322693	-0.907165	-1.03941	-0.0546577	0.716919	-0.132018	-1.55601	-0.403149	-0.647515	-0.505607	-0.175397	-0.569364	-0.950635	0.0421699	-0.963395	-1.29425	-1.05241	-1.32529	-0.533635	-0.76626	0.256411	0.57409	-0.745263	-0.690355	-1.5941
	Cers6	-1.32097	-0.787689	0.705492	0.453884	0.436308	1.76374	1.33754	0.182036	-1.01264	0.823359	0.964306	0.0573541	0.939295	-0.468717	0.830288	-0.701514	-1.51415	-0.35717	0.353531	0.557703	-0.188742	-1.29589	0.135365	-0.475714	-0.121134	-0.255117	1.2528	-1.33944	-0.119397	-0.480456	0.525292	-0.528485	-0.0926017	-0.498423	-0.873199	0.285925	-1.35217	-0.51196	0.852773	-0.0213591	0.445804	-1.26898	-1.28785	0.424398	-0.59845	0.190907	-0.169774	0.859482
	Gm40304	0.527167	0.620954	1.87153	-0.374167	-0.0612436	0.704731	0.587219	-0.00166085	0.297563	-0.0385103	-0.135233	-0.379669	0.968184	1.19723	-0.383807	-0.67288	-0.983803	0.109899	0.48718	3.43506	-0.0316232	2.32656	-0.777431	2.18131	-0.721976	-0.461509	2.34181	-0.0214738	-0.216689	-0.67288	0.460236	-0.190269	0.397554	-0.100211	-0.736853	-0.507985	0.0130535	0.0103305	-0.623565	-0.229459	-0.720535	-0.341777	-0.466508	0.897636	-0.11833	0.384354	-0.983803	-0.983803
	Serhl	0.106956	-0.554131	0.0671026	0.00948245	1.33388	0.802788	0.186134	0.0734264	0.0180733	0.600974	0.297362	0.610143	-0.613393	0.693319	0.164479	-1.19356	-0.485261	-0.777982	-0.139362	-1.2866	0.307342	-0.232756	-0.400067	0.525988	-0.54744	-0.942142	-1.39366	-0.369027	-1.30566	0.856581	0.331278	0.727486	0.696595	-0.256996	0.330624	-0.244523	-1.0142	0.0467464	0.0139783	0.639283	0.133893	-0.790415	-0.515267	-0.879954	1.60576	-0.158464	1.11096	-0.421855
	Psap	0.169871	0.448579	1.85675	-0.515203	-0.879976	-0.674905	-0.587145	-0.406376	1.23011	-0.779883	-0.817757	0.589459	1.03265	1.07493	-1.59932	-0.480485	-0.750493	-1.00889	0.839852	0.476721	0.875044	0.359234	-1.0069	0.149785	-0.550897	-0.728186	0.329725	0.326805	-0.0205251	-0.292163	-0.280134	-0.894415	-0.474331	0.614536	-0.34772	-1.00804	0.0719537	-0.331844	-0.959967	-0.276278	-0.444886	-0.155901	-0.909355	0.792367	-0.453671	-0.471056	-0.826409	-0.794585
	Zcchc24	0.799218	0.437872	1.57047	-0.507998	-0.42808	-0.565046	-0.419914	-1.02388	0.376874	-0.435447	-0.846374	0.0154813	1.82985	0.483206	-0.487776	-0.481358	-1.02133	-0.830841	0.16832	-0.426698	1.36838	-0.33015	-0.858459	1.34907	-1.01866	-0.964076	0.166173	1.42338	2.19	-0.661872	0.173458	-0.468437	-1.03663	1.23144	-0.493737	-0.439488	0.322717	-0.0229492	-1.03663	-0.858459	-0.709855	-0.149882	-0.920832	0.241452	-0.241538	-1.03663	-0.552252	-0.841154
	Taok3	0.940139	-0.646279	1.78812	-1.18254	-0.54491	-0.951091	-1.05574	-0.958088	0.420926	-0.917299	-0.853441	0.0774291	-0.0651084	0.485079	-0.927794	-0.816708	-0.808169	-1.0453	1.10035	1.40727	0.507541	0.326737	-0.843937	-0.24616	-0.945416	-0.945416	0.57167	0.744905	-0.298936	-0.878377	0.224962	-1.05574	-0.855636	-0.0711812	-0.807473	-0.928503	0.759896	-0.606378	-1.18254	-0.945416	-1.05574	-0.41173	-0.945416	0.0502612	-1.10613	-1.18254	-0.782119	-1.05574
	Irf5	0.271674	-0.019026	1.48955	-0.467679	-0.781924	-1.29843	-0.492187	-1.02333	0.714812	-1.08118	-1.04442	-0.507615	-0.561335	1.14373	-1.01926	-0.740879	-0.978594	-0.517217	0.996139	0.463372	0.900678	1.02218	-0.704735	2.55878	-0.816532	-1.12684	1.36389	0.892329	0.766501	-0.909428	0.00483758	-1.24437	-0.962345	0.844938	-1.05328	-0.576947	-0.537217	-0.208848	-0.411424	-0.726694	-1.00526	-0.846906	-0.657732	1.32553	-1.09385	-0.986557	0.102558	-0.988183
	Naa20	-0.699775	0.230135	1.44943	0.313865	-0.387804	-0.467221	-1.08261	-0.188536	0.244116	-0.91436	0.198222	0.663838	0.139154	-0.0140373	-0.284418	0.521382	-0.328712	0.403169	2.12462	2.07742	0.925299	0.154002	0.356919	0.150133	-0.0682296	0.154635	2.20279	0.639028	0.39908	-0.636536	0.589309	-0.484311	-0.235814	0.172021	-0.256151	0.240759	0.555888	0.0937584	0.325925	-0.0473255	0.066204	0.145268	0.0140634	0.180552	0.364158	-0.328107	-0.655642	-0.569282
	Tk1	0.686419	-0.550372	0.824855	-0.897444	-0.740849	-0.278463	-0.838229	-0.444674	1.12944	-1.03806	-0.947607	0.598894	1.06641	2.29488	-1.07892	-0.428596	-0.460894	-1.09451	0.684223	0.811443	-0.118121	0.373711	-0.501982	0.608025	-1.29392	0.130237	1.65192	0.921519	-0.105672	-1.11561	-0.0334861	-1.29392	-0.608855	0.642263	-1.11789	-1.16797	0.376975	-0.571227	-0.625797	-0.357401	-0.928678	-0.46855	-0.788301	0.781709	-0.369312	-0.343563	-0.761813	-0.291008
	Rassf4	-0.427899	0.238089	1.3592	-0.910211	-0.681438	-0.366407	-0.495949	-1.07112	0.851903	-0.187763	-1.00715	1.91161	1.39936	1.20547	0.345758	1.15593	-1.08356	-0.663552	0.3912	0.514951	0.603778	0.23012	-0.533188	0.379825	-0.956637	-0.570799	0.17297	0.294717	1.93088	0.00729642	1.0357	-0.938756	-0.603499	0.953	0.165175	-0.744935	-0.0175437	1.19814	-0.778926	-0.880954	-0.956637	0.527425	-0.533188	1.87519	-0.993715	-0.803218	0.376705	-0.371647
	Plxnd1	0.829702	-0.226778	1.4988	-1.25106	-0.940492	-1.00073	-0.714807	-0.940492	0.940611	-1.07843	-1.07843	-0.524825	1.22356	1.20931	-0.985754	-1.25106	-0.904237	-0.88744	0.855015	1.30131	1.01887	0.389451	-1.25106	0.307683	-1.25106	-1.25106	0.205501	0.620384	0.127901	-0.643474	-0.394585	-1.25106	-1.25106	-0.0278036	-1.0645	-1.25106	0.463079	-1.05063	-1.03571	-1.25106	-1.07843	-1.11152	-1.11699	0.74113	-0.237807	-1.25106	-0.441259	-0.848702
	Slc30a1	0.363329	-0.709949	0.775462	-0.681636	-0.681636	-0.895164	-0.784943	-0.569949	1.28168	-0.681636	-0.895164	0.0425539	0.829885	-0.0405788	-0.895164	-0.192442	-0.681636	-0.582474	1.5577	2.34044	0.904975	1.56744	-0.784943	0.0286173	-0.784943	-0.681636	2.7224	-0.612447	-0.0265716	-0.659239	-0.0817758	-0.661284	-0.681636	0.352891	-0.895164	-0.371484	-0.121554	-0.270696	-0.57556	-0.681636	-0.447755	-0.0152688	-0.57556	1.48713	-0.477344	-0.681636	-0.281175	-0.784943
	Pld4	1.90023	0.261821	0.346531	-0.820917	-1.44718	-1.21831	-1.44718	-0.718575	0.598301	-1.44718	-1.0184	0.256601	1.10818	-0.249424	-0.798835	-0.0893037	-1.04923	-1.21887	1.69449	1.35593	0.589356	1.1866	-1.04923	1.4872	-0.830283	-0.505265	0.914543	1.22842	-0.379376	0.0776413	0.610124	-0.906307	-1.04923	0.181296	-1.2688	-1.31913	1.79236	-0.694296	-1.04494	-1.04923	-1.44718	0.357033	-0.839314	1.3174	1.09882	-1.04923	0.669189	-1.44718
	Ctsh	1.10872	0.266658	0.140251	-0.907381	-1.04914	-1.28871	-0.781342	-1.21517	1.05955	-1.01366	-1.1154	1.065	0.849201	0.244529	-1.1143	-0.679911	-0.691892	-0.0497458	1.01341	1.60588	0.0518612	1.2978	-1.18991	1.1031	-0.615744	-0.617687	2.84095	0.334946	1.29404	-0.85264	0.481772	-0.263971	-0.75659	0.943032	-1.2006	-0.662531	0.230797	-0.714761	-1.21417	-1.09679	-0.82965	-0.411516	-0.661322	0.579747	-0.856631	-0.470234	-0.831454	-0.976296
	Gpr68	0.0342103	-0.164332	1.08096	-0.39924	0.0958131	-0.634778	-0.441114	-0.50673	0.155613	-0.434704	-0.288729	-0.287976	1.31839	-0.0324795	-0.912421	-0.649241	-1.10751	-0.45937	0.670448	0.725604	1.1282	0.47244	-0.592197	1.05745	-1.08033	-1.28382	1.19299	1.1186	0.581986	-0.919242	-0.627306	0.179378	-0.954179	0.0491738	-0.375505	-0.864447	0.649085	-0.20429	-1.14139	-1.14044	-0.566896	-0.831366	-0.901486	-0.0168445	-0.249411	-0.658535	-0.438352	-0.395686
	Csf1r	0.323623	-0.627413	0.701603	-1.18295	-1.22978	-0.627045	-1.30132	-0.245932	1.29543	-1.23038	-0.911851	0.11192	0.634113	0.194516	-0.898365	-0.0368993	-0.436175	-0.997517	0.269704	0.24593	0.367421	0.969734	-0.828103	0.672188	-0.297076	-0.00874182	0.670697	-0.819914	1.83708	-0.552062	0.394653	-0.464546	-0.277445	0.528908	-0.281907	-0.501847	-0.760773	-0.0397626	-0.657187	-0.269017	-1.04359	-0.610472	-0.287161	1.38138	-0.0759987	-0.642799	-0.498611	-0.694448
	Tep1	-0.56096	-0.324649	0.292125	-0.468357	-0.49592	-0.362286	-1.15938	-0.362286	0.906771	-0.976671	-0.49592	0.580192	0.788341	-0.0474029	-0.935902	-1.05594	-0.919118	-1.15938	0.246232	0.889633	0.326904	0.704797	-0.757141	1.3024	-0.513874	-1.15938	2.91103	-0.290956	0.583869	-0.488867	-0.405172	-0.418894	-0.67863	0.699669	-0.725867	-0.399828	1.68824	-0.0515135	-1.15938	-0.651067	-0.598808	-0.1255	-0.919118	0.754107	-0.497187	-1.02497	-0.384163	-0.54642
	Tifab	1.02299	0.655241	1.05997	-0.447522	-0.22376	-0.496721	0.357531	-0.35454	0.62688	-0.113488	-0.766002	0.955215	1.74073	-0.413574	-0.733002	1.32659	-0.200541	0.114881	0.727194	0.565305	1.21236	1.27409	0.657573	-0.0339919	0.713864	0.189067	0.956869	1.27448	0.856712	0.692791	0.345165	0.20537	-0.0641222	0.68915	-0.935864	-0.0634491	-0.155404	0.41436	-0.715072	-0.253822	0.122549	0.341919	0.464897	0.955671	1.03291	-0.49273	0.544858	0.505849
	Gm38431	1.33758	-0.0631548	0.959792	0.339358	0.612566	-0.230107	0.366681	1.14516	-0.025664	0.0317315	0.820894	-0.0949236	0.223013	1.20215	-0.556961	0.60031	-0.0632375	-0.992902	1.7471	1.69816	-0.248598	-0.000371332	-0.632662	1.20585	-0.632662	-0.198686	1.07589	1.9836	1.50054	0.950888	-0.125383	-0.472559	0.0589418	1.69085	-0.731987	-0.536373	0.222761	0.366127	-0.198686	-0.297712	1.11677	0.913836	-0.398187	2.64243	-0.517153	-0.398187	-0.992902	0.0900883
	Gm11690	-0.0121952	0.794234	-0.6012	-0.380075	0.302026	0.00769988	-0.33196	0.0718594	0.0779298	0.0527674	-0.392403	-0.368427	1.39926	0.0424176	-0.5703	-0.782088	-0.604741	-0.992897	-0.392119	0.46761	0.754461	1.96978	-0.25559	-0.738495	-0.25559	-0.81555	0.0973839	0.0600902	-0.0813543	-0.992897	-0.737474	0.173108	0.428698	0.423565	-0.667252	-0.124007	0.601106	0.569814	-0.466398	-0.0816704	-0.604741	-0.0480684	-0.466398	1.01859	-0.274655	-0.0878985	0.118416	-0.604741
	Cpvl	3.00046	0.225107	0.286065	-0.975556	-0.392629	-0.392629	-0.392629	-0.392629	0.769648	-0.392629	-0.392629	0.128153	0.803991	1.37862	-0.975556	-0.508359	-0.975556	-0.975556	1.63385	1.64951	-0.0991759	0.432911	-0.975556	1.58117	-0.975556	-0.975556	2.24843	0.782003	0.390364	0.0808111	1.43547	-0.674721	-0.674721	0.45534	0.0768341	-0.386387	2.32303	-0.0852993	-0.975556	-0.693464	-0.674721	0.178613	-0.508359	1.3022	-0.534282	-0.693464	0.319308	-0.251056
	Smim20	0.0116587	-0.765042	1.3177	-0.765042	-0.564305	-0.564305	-0.765042	-0.564305	0.0234379	-0.765042	-0.223569	-0.525183	1.93724	1.52515	-0.765042	-0.493534	-0.512675	-0.765042	2.18505	3.77787	1.44814	1.59809	-0.765042	2.41244	-0.765042	-0.765042	3.65678	2.36244	0.617165	-0.765042	-0.525183	-0.495077	-0.765042	-0.765042	-0.765042	-0.469034	0.787651	0.133615	-0.451639	-0.765042	-0.493534	-0.493534	-0.765042	1.25351	-0.765042	-0.765042	-0.765042	-0.158071
	Usp12	0.699053	-0.672615	1.57705	-0.672615	-0.672615	0.276249	-0.672615	-0.672615	-0.528728	-0.672615	-0.294933	-0.166367	0.661578	1.5404	-0.672615	-0.437597	-0.672615	-0.672615	1.8507	0.506664	-0.136729	0.139105	0.276249	-0.672615	-0.437597	0.0412312	0.859486	1.81282	0.907847	-0.672615	-0.672615	-0.294933	0.0412312	0.377603	-0.672615	-0.437597	0.404182	-0.29371	-0.672615	0.276249	-0.437597	-0.672615	0.0412312	0.651938	-0.672615	0.0412312	-0.672615	-0.672615
	Nccrp1	-0.255643	-0.819141	-0.819141	-0.819141	-0.819141	-0.819141	-0.819141	-0.819141	0.415643	-0.819141	-0.819141	-0.343399	1.40921	0.780646	-0.819141	-0.000498363	-0.487778	-0.819141	2.09094	1.7267	0.340767	2.34569	-0.819141	-0.486786	0.427914	-0.819141	1.7267	0.387783	0.392985	-0.477382	-0.0869458	-0.819141	-0.819141	0.57002	-0.819141	0.331473	-0.50198	0.0210582	-0.114764	-0.819141	-0.477382	-0.222195	0.216599	0.117016	-0.819141	-0.819141	-0.819141	-0.200638
	Irf8	0.731594	-0.777757	1.64413	-1.0664	-1.28352	-1.69225	-1.25671	-1.46748	1.09094	-0.675993	-0.752045	0.597149	0.571041	1.04563	-1.49797	-0.0792833	-1.09955	-1.66109	1.86736	-0.463239	0.995125	1.46425	-1.09955	0.558018	-0.770531	-1.30325	0.935332	0.766837	0.951026	-0.211129	-0.3687	-1.44566	-1.12806	1.33701	-1.10796	-1.41923	1.08723	0.471987	-1.42452	-0.79891	-1.18776	0.341812	-1.26399	1.75414	-1.02107	-1.37942	-0.681746	-1.29611
	Il10ra	0.570752	-0.173304	2.85025	-1.28141	-1.07131	-1.05428	-1.10224	-1.07451	0.509842	-0.792517	-0.984876	-0.743564	0.977979	1.95134	-0.642045	-0.530188	-0.902666	-0.359338	1.64578	0.919818	2.05362	-0.17395	-1.0443	0.148454	-0.333461	-0.453042	1.51709	1.16907	0.164521	-0.940104	-0.391696	-0.711101	-0.902677	-0.442849	-0.303411	-0.648408	-0.351612	-0.727229	0.0168156	-1.26451	-1.23871	-0.60296	-0.60327	0.14899	-0.556251	-0.562341	-0.307224	-0.951632
	Ctsz	0.723777	0.117005	0.411215	-0.407346	-0.207427	0.195629	-0.982474	-0.772153	1.66065	-1.00341	-0.844284	1.17909	0.55358	0.835595	0.555348	-0.242332	-0.0551023	-0.18246	2.52235	2.01703	1.37607	-0.0746257	-0.328789	0.529896	-0.376843	-0.567135	1.12969	1.58489	1.92668	-0.352617	1.12774	-0.864888	-1.01049	0.981474	-0.745269	-0.108335	-0.134251	0.604717	0.105465	-0.397443	-0.431286	-0.140683	0.167137	1.70936	-0.245132	-0.720056	-0.244974	-0.467109
	Nav1	0.97456	-0.907452	0.731758	-0.907452	-0.608417	-0.0689519	-0.530438	-0.0918466	-0.124614	-0.907452	-0.44527	-0.33833	1.11409	0.13478	-0.907452	0.636328	1.22229	-0.262936	-0.635917	0.854004	-0.478539	0.514511	0.370391	0.844826	1.22229	-0.215325	0.211436	0.607572	-0.537022	0.969646	-0.0767222	0.118994	-0.608417	-0.61719	-0.308775	-0.907452	1.29017	-0.197603	-0.0555523	0.636574	-0.51872	1.01361	0.370391	2.6295	-0.443977	-0.489162	-0.443977	-0.489162
	Epha2	0.561574	-0.944953	-0.512053	-0.761282	-0.629343	-1.01483	-1.2729	-0.86315	-0.472959	-0.429754	-0.457806	-0.984677	0.627085	1.14027	-0.9031	-0.787313	-0.743187	-0.916951	-0.391833	-0.13137	1.20523	0.834487	-1.37783	-0.170291	-1.61637	-1.00262	1.12715	1.2048	0.0722748	-0.988695	-1.53559	0.207523	-1.10196	-0.45888	-0.711453	-0.766858	0.550905	-0.244294	-0.742606	-1.57858	-0.609822	-0.900909	-0.859318	0.676172	-0.889102	-0.95266	-0.645242	-0.383774
	Cenpm	0.813557	-0.511759	0.232258	-0.437853	-0.282633	-1.00037	-0.517039	-0.424559	0.94324	-0.517039	-0.931437	-0.833695	1.69774	3.5218	-0.847846	0.25149	-0.741191	-0.517039	-0.402034	-0.636231	0.862426	1.67883	-0.341468	1.59821	-0.401056	-0.741191	-0.696103	0.33407	-0.53365	-0.741191	-0.460809	0.144689	-0.239623	-0.602922	-1.23477	-0.504827	2.92339	-0.428383	-0.89777	-0.676237	-0.874139	-0.637175	-0.226929	1.99617	0.565341	0.265383	-0.143521	-0.228201
	Lpcat1	-0.379433	0.738022	4.07264	-0.312956	-0.342987	-0.312956	-0.118801	-0.0681411	1.06864	-0.633341	0.216326	0.181539	0.897041	1.79715	-0.412301	-0.249806	-0.114357	-0.439186	1.80555	2.64163	0.409742	0.87571	-0.523579	1.8982	-0.93401	-0.93401	2.22329	2.01722	0.770728	-0.93401	-0.225592	0.20917	-0.613625	0.605034	-0.93401	-0.174846	0.0788144	-0.633341	-0.695148	-0.613625	-0.439186	-0.249806	-0.434742	1.53761	-0.755374	-0.18597	0.275968	-0.455388
	Racgap1	1.5838	0.890966	0.772442	-0.607716	-0.414074	-0.0970967	-0.4398	-0.337773	0.5685	-0.856144	-0.856144	1.90846	1.47263	0.896429	-0.856144	-0.607473	-0.856144	-0.4398	0.477618	0.745106	1.31756	0.420799	-0.607716	0.656805	-0.856144	-0.856144	-0.490641	1.30401	1.64843	-0.856144	-0.246426	-0.856144	-0.856144	2.56996	-0.856144	-0.607716	0.126409	0.412303	-0.856144	-0.856144	-0.856144	-0.607473	-0.856144	1.98605	-0.62094	-0.856144	-0.856144	-0.419401
	Arl5c	-0.195794	-0.873377	-0.139721	-0.674916	-0.682253	-0.588476	-0.854137	-0.848966	-0.24945	-0.854137	-0.845448	-0.226147	0.198953	2.53264	-1.11111	-0.966164	-0.821081	-1.11111	0.787191	0.43733	-0.0117803	1.7235	-0.854137	2.05777	-0.285888	-1.11111	0.352938	-0.204788	-0.0389939	-0.902785	0.00739043	-1.11111	-0.939225	0.178099	-0.599841	-0.902785	1.22967	-0.214616	-0.802525	-0.854137	-0.854137	-0.447966	-0.821081	2.22828	-0.911017	-1.11111	-0.625499	-0.854137
	2024-09-10	-0.0845224	1.40267	2.369	-0.991723	-1.17985	-0.766062	-0.631445	-1.0784	0.431861	-1.03165	-1.06358	-0.0658475	0.937229	-0.0546315	-0.530513	-0.393436	-0.79025	-0.465401	1.37116	-0.152952	-0.207959	0.0859537	-0.86734	0.403092	-0.6039	-0.766802	2.03684	1.14893	0.868043	-0.408488	-0.394405	-0.212173	-0.444629	0.823681	0.343403	-0.650394	0.192202	-0.302817	-0.824335	-0.896243	-1.05392	0.384258	-0.554068	0.230059	-0.067733	-0.497318	0.13806	-0.789852
	Anks3	1.07129	0.467116	0.106266	-0.914276	-0.914276	-0.459589	-0.914276	-0.914276	-0.467384	-0.914276	-0.459589	-0.147073	-0.544847	1.56837	-0.914276	-0.147073	-0.914276	-0.914276	0.0975567	1.48059	-0.914276	0.141016	-0.914276	0.407817	-0.914276	-0.914276	0.65525	2.7046	1.11076	-0.464838	-0.464838	-0.914276	-0.914276	0.00765183	-0.12596	-0.914276	0.0818998	0.244565	-0.914276	-0.914276	-0.914276	-0.596511	-0.914276	-0.286351	-0.450371	-0.914276	0.454102	-0.356181
	Arhgef10l	0.491581	-0.348086	1.31219	-1.02273	-0.905616	-1.10786	-0.841612	-0.472664	0.525712	-1.33487	-1.09738	1.07303	0.702673	1.08667	-0.510553	0.0851051	-1.97168	-0.591561	1.15329	1.03366	0.197281	-0.706842	-1.10434	0.614357	-1.20536	-1.2666	0.891454	0.471521	0.315821	-0.98311	1.18109	-0.956467	-0.938229	0.759909	-0.501331	-0.535734	-0.0118852	-0.330692	-0.634313	-1.11139	-1.24474	0.351557	-1.32443	-0.0540452	0.416185	-0.94485	-0.277136	-0.883768
	Ly86	0.189498	0.52126	0.884588	-0.509946	-0.913044	-0.664994	-0.757996	-0.0138356	1.19066	-0.757996	-0.465279	1.01879	1.21034	0.33524	-0.729884	-0.142913	-0.757996	-0.913044	2.87114	2.23442	2.27863	1.67216	-0.757996	2.15208	-0.757996	-0.913044	2.1026	2.66758	0.31741	-0.615899	-0.199955	-0.436474	-0.913044	0.306936	-0.542083	-0.349863	1.25223	-0.0169872	-0.729884	-0.913044	-0.500066	-0.0387489	-0.913044	3.10263	-0.407284	-0.913044	-0.913044	-0.757996
	Lgmn	0.00430686	-0.69747	-0.322134	-0.233991	-0.425626	-0.518608	-1.0514	-0.325042	-0.212986	-0.590318	-1.17874	-0.976697	-0.441111	0.423232	-1.50183	-0.771275	-0.754964	-1.1219	0.370815	1.82361	0.818709	0.060167	-0.762244	-0.532385	-0.519588	-0.840416	0.993755	0.89636	1.25078	-0.165077	-0.235096	-1.34054	-0.33492	-0.821235	-1.10988	-0.840134	0.141232	-0.836379	-1.07033	-0.388874	-1.18856	-0.60594	-0.150592	0.960192	-0.673867	-0.353879	-0.925086	-1.38088
	Il6ra	0.260809	0.273327	-0.244597	0.960153	-0.328049	-0.619924	-0.751203	0.00239852	0.757023	-0.231731	0.945159	0.363629	1.82458	-0.497733	-0.675889	0.309904	-0.841926	-1.08094	-0.462399	0.490719	0.830191	0.709689	0.0639975	0.693189	-0.234839	0.0533111	0.749988	-1.10182	-1.02218	-0.128857	-0.0397917	0.307913	-0.270812	0.118421	-1.30445	0.250364	0.0696345	0.606988	-0.47447	-0.866459	0.368565	-0.20567	-0.496931	-0.176386	0.114323	-0.623942	-0.398787	-0.470808
	Cebpg	0.523147	-0.545894	0.811048	-0.382742	-0.164658	-0.457606	-0.755856	0.1523	0.895487	-1.02878	-0.382742	1.31298	1.90395	2.67974	-0.775948	-0.105942	-0.775948	-0.041862	2.15848	-0.30489	1.03319	1.39373	-0.806649	2.38881	-1.02878	-0.775948	1.77505	1.23771	0.36129	-0.338736	-0.0372434	-1.02878	-0.352662	-0.188014	-0.328856	-0.439262	0.848283	-0.7742	-0.503024	-0.439262	-0.712187	-0.338736	-0.620375	0.7474	0.516699	-0.260851	0.397852	-1.02878
	Ncf4	0.131846	-0.108669	0.914914	-0.675149	-0.649625	-0.689639	-0.218862	-0.153169	0.536744	-0.45789	-0.687407	0.782145	0.623894	-0.0999083	0.141994	-0.0628823	-0.631692	-0.52812	0.896162	-0.139593	0.162173	0.443756	-0.138938	1.23464	-0.0594581	0.578482	0.767929	-0.715244	-0.50728	-0.0272728	-0.226635	-1.21072	-0.378518	-0.126741	-0.0505661	-0.0469974	-1.37619	0.0228276	0.485359	-0.324407	-0.0851254	-0.0366918	-0.416284	1.11058	-0.396238	-0.244212	-0.0932477	-1.08505
	Cxcr4	1.1	1.05549	1.71953	-0.0648835	-0.587131	-0.210005	-0.41401	-0.0648835	0.923449	-0.41401	-0.41401	-0.791136	-0.216844	0.398058	-0.791136	-0.139338	-0.442009	-0.0646718	1.75166	0.244437	1.31175	0.236186	-0.791136	2.00125	-0.442009	-0.442009	0.33472	-0.206304	-0.791136	0.187908	0.091024	-0.41401	-0.442009	0.933348	-0.475833	1.23283	0.256115	0.71661	-0.441797	-0.442009	-0.41401	0.49058	-0.442009	0.776453	-0.158021	-0.0785074	-0.129046	-0.427634
	Ankrd50	0.700922	-0.401347	-0.401347	0.245207	0.245207	-0.401347	-0.401347	-0.401347	-0.401347	0.245207	-0.401347	-0.401347	1.30039	0.561532	-0.401347	-0.401347	0.245207	0.245207	-0.401347	-0.401347	-0.401347	-0.401347	-0.401347	2.26327	-0.401347	0.245207	-0.401347	-0.401347	-0.401347	2.25856	-0.401347	-0.401347	0.245207	-0.401347	-0.401347	-0.401347	0.700922	0.841378	-0.401347	0.245207	0.245207	0.700922	-0.401347	-0.401347	-0.401347	0.245207	-0.401347	-0.401347
	Plekhm3	0.533989	-0.268624	3.15285	-0.594739	-0.565966	-0.330553	-0.289733	-0.812767	-0.0518608	0.262302	-0.115386	-0.0478315	-0.0785059	1.17494	-0.830876	-0.36373	-0.0506624	-0.986448	0.345371	1.72882	0.110174	1.58651	-0.597902	-0.203412	-0.0732084	-0.667375	1.83268	0.385962	0.513246	-0.486613	0.23987	-0.222652	-0.83431	1.05985	-0.82228	-0.450528	0.736334	-0.3625	-1.03235	-0.862584	-0.214005	-0.343446	-0.985935	0.98622	-0.497207	-1.18391	-0.159317	-0.704407
	Kcnk13	1.04105	-0.132524	0.535563	0.229053	0.0142946	-0.69533	0.431386	-0.213138	1.44941	0.00552198	-0.892342	0.401161	-0.704181	0.482325	0.332738	0.470646	-0.859669	-0.886127	0.414418	0.684989	-0.0644046	-0.199432	-0.809998	0.51511	0.0585942	-0.988759	1.31749	-0.0943416	0.329347	-0.762616	-0.0302152	-0.501684	-0.704631	0.713104	0.425612	-0.412075	0.0247257	-0.380881	-0.68743	-0.599159	0.600385	-0.759018	-0.699269	0.252977	0.320557	-1.10266	-0.496237	-0.000274814
	Mtx1	-0.300896	-0.383467	0.363295	-1.48851	-1.48851	-1.21607	-1.18501	-1.48851	1.26193	-1.18501	-1.21607	-1.09742	1.54142	0.91136	-0.630154	-0.0934683	-1.48851	-1.48851	-0.188481	0.116275	2.09627	-0.681003	-1.48851	-0.00565608	-1.18501	-1.48851	0.446174	1.16544	0.943922	-1.48851	-1.24941	-1.48851	-1.18501	0.62828	0.231501	-0.287758	0.490198	-0.887497	-1.48851	-1.18501	-1.48851	-1.48851	-1.48851	-0.773988	-0.00989699	-1.48851	1.73321	-1.48851
	Vim	0.261755	-0.283401	0.203727	-1.5581	-1.23402	-0.518254	-1.16421	-0.945136	0.868213	-0.94717	-1.04157	0.0362812	0.551231	-0.780361	-0.613802	-0.316206	-1.35822	-0.848572	0.44605	-0.713064	0.538793	0.540681	-1.25444	0.846236	-0.827376	-0.845442	0.394673	0.057836	-0.162491	-0.407535	-0.279322	-0.95801	-1.00306	-0.0464695	0.110285	-0.620442	-0.140482	-0.726319	-0.650481	-0.937761	-1.07756	0.452946	-1.41314	-0.151082	-0.357906	-0.7665	-0.198054	-1.50492
	Lmnb1	1.02041	0.23668	0.344611	-0.990299	-1.27975	-0.63427	-1.51917	-1.51579	0.749698	-1.27751	-0.951405	0.00948873	-0.30774	-0.131514	0.302521	-0.0605206	-0.0917424	-0.90938	-0.0203841	0.978526	0.139938	-0.078687	-0.48346	0.0594775	-0.0216748	-0.605072	0.980785	-1.66027	0.801003	0.707777	-0.144227	-0.587797	-1.38816	0.0395401	-0.333827	-0.892393	-0.441926	-0.928979	-0.94129	-0.757552	-1.09307	0.422849	-0.789272	-0.0273422	-0.458056	-0.96042	0.814957	-1.58591
	Itm2c	0.303479	0.449197	-0.496151	-0.546178	-0.10288	-0.665248	-0.710509	-1.02676	-0.316547	-0.297673	-0.541529	0.154992	0.222762	-0.0841698	-1.05106	0.236015	-0.935515	-0.476356	0.351425	-0.729906	0.698253	-0.542894	-0.205497	0.473319	-0.894512	-0.711537	1.18867	1.57239	0.299374	-0.0897344	0.0669377	-0.652545	-0.631022	0.759583	-0.274166	0.125707	0.549202	-0.227964	-0.95839	-0.191729	-0.220706	-0.286391	-1.07589	-0.734605	0.925705	-0.941896	-0.294648	-0.738606
	Siglech	1.20754	0.736461	0.543821	-0.806107	-0.675496	-0.915822	-1.02169	-1.22443	0.708854	-0.973276	-0.826491	-0.0268122	1.68404	0.211693	-1.18698	-0.73408	-1.14833	-1.19037	-0.139109	-0.46404	0.883691	0.707535	-0.683891	1.09021	-0.288406	-1.14833	0.307062	0.374476	-0.376741	-1.14405	-0.120242	-0.979484	-0.553966	-0.505371	-1.23064	-0.879592	0.751886	-0.833074	-1.01683	-0.841074	-0.949537	-0.823434	-0.913236	0.612708	-0.499767	-0.938839	-0.699525	-0.658637
	Elovl6	1.29788	1.64798	0.632264	-0.799134	-0.280432	-0.280432	-0.280432	-0.280432	0.422221	0.288108	0.288108	1.82096	-0.799134	-0.799134	-0.326663	0.459607	-0.326663	0.842709	0.318891	1.26789	1.16844	1.35307	-0.138163	-0.15966	-0.0178092	0.334308	0.809452	1.5879	0.965145	-0.799134	-0.307537	0.288108	-0.280432	-0.799134	-0.799134	-0.306625	1.24296	-0.799134	0.842709	-0.138163	0.288108	0.951204	-0.445736	0.34114	-0.430448	-0.799134	0.0412053	-0.280432
	Unc93b1	1.89684	-0.434298	2.31631	-0.588158	0.0699413	-0.726035	-0.632852	-0.340146	1.1086	-0.207976	-0.459652	0.0692617	1.13783	1.51964	-0.950873	-0.36243	-0.721598	-0.839882	1.78221	-0.117291	1.77117	-0.195885	-0.628151	1.18156	-0.721598	-0.721598	0.936051	-0.273844	1.07296	0.509343	-1.11547	-0.942274	-0.447226	1.17706	0.255933	-0.36888	0.562387	-0.724443	-1.11547	-0.721598	-0.773784	0.109479	-0.721598	0.80675	-0.164482	-0.446004	-0.903349	-0.773784
	Gltp	0.112489	0.38314	2.84188	-0.651838	-0.850029	-1.06803	-0.850029	-0.172805	0.13456	-0.850029	-0.399902	-0.225947	-0.0674318	1.21915	-1.06803	-0.545889	-1.06803	-0.424531	0.36721	1.62435	0.176226	0.547645	-0.869837	0.996742	-0.869837	-0.869837	2.60331	0.254454	0.0514303	-0.869837	0.866361	-0.352207	-0.850029	0.0933444	-0.851342	-0.568037	1.28914	-0.850029	-0.869837	-0.869837	-0.850029	-0.540644	-0.719238	1.63604	-0.491429	-0.869837	-0.246879	-0.850029
	Hpcal1	0.766757	0.711417	2.60493	-0.682449	-0.316953	-0.440422	-0.845978	-0.483075	3.25078	-0.682449	0.0663961	0.362563	1.09412	0.294988	-0.952922	-0.0667797	-0.648129	-0.668954	2.54794	1.60285	1.96037	2.35379	-0.760444	1.95771	-0.998038	0.0137172	2.79988	0.74132	0.814834	-0.0731768	0.316414	0.0396382	-1.12995	0.439767	-0.987832	-0.726476	1.68832	0.0561683	-0.648129	-0.59377	-0.55054	0.58358	-0.654869	1.21894	-0.720701	-0.825153	-0.899929	-0.399656
	Cd300a	0.751145	0.510209	1.87548	-0.837316	-0.872708	-0.709055	-1.25264	-0.37601	1.06507	-1.04284	-0.839488	0.427972	2.42665	-0.249426	-0.431121	-0.949904	-1.25264	-0.933366	1.13987	1.32314	1.68796	1.78782	-0.590824	1.31952	-0.590824	-1.08034	1.43407	0.854244	-0.788619	-0.430135	0.142374	-0.868301	-1.08251	0.28578	0.507451	-0.102888	-0.0511226	-1.12221	-0.805159	-0.949904	-0.739363	-1.25264	-1.08034	1.12082	-0.880154	-0.910204	-0.758387	-1.25264
	Lgals3	0.349444	-0.523775	1.48366	-0.647913	-0.336428	0.146455	-0.0293658	-0.604883	-0.00816411	-0.332946	0.59108	-0.638688	0.178723	1.1559	0.77875	-0.947161	-0.392635	-0.435185	0.831087	-0.222502	1.88388	-0.419621	-0.589101	1.03474	-1.11911	-0.693385	1.10117	0.844722	0.488331	-0.839963	-0.116753	-0.809722	0.323603	0.190647	0.0705768	-1.11911	-0.236074	-0.623899	-0.124606	-0.421903	-0.495127	-0.100923	-0.570495	-0.397433	0.461094	0.114848	-0.690811	-0.556722
	Sirpa	0.83201	-0.368192	2.11403	0.276989	1.23468	1.51195	0.254854	0.665685	1.35213	0.64808	0.460764	-0.455978	1.61039	0.265801	-0.654933	1.32061	-0.750322	-0.677282	1.70459	0.709892	0.267275	0.461069	-0.0032785	0.771071	0.123994	-0.777586	-0.383896	1.09123	0.153695	0.619912	0.366351	0.174248	0.126419	0.339367	0.240325	0.397025	0.380937	1.24179	-0.147124	0.0585557	0.270618	0.832235	-0.627344	0.997163	-0.352052	-0.73073	-1.36119	0.797256
	Pak4	0.0543645	0.122614	0.236561	-0.368488	-0.722337	-0.979839	-0.971636	-0.200322	-0.46448	-0.742722	-0.602028	0.298886	0.373856	0.302049	-0.954236	-0.842038	-0.545333	-0.902167	1.01926	2.5753	0.815946	3.27105	-0.7079	0.510779	-0.765163	-0.695694	2.00151	2.11813	0.928844	-0.673348	-0.738206	-0.893083	-0.449315	1.17407	0.024471	-0.554824	0.197907	-0.573108	-1.122	-0.695694	-0.688913	-0.941719	-0.915524	2.15459	0.258616	-0.449315	-0.776479	-0.742722
	Pik3r6	0.408918	0.492825	1.42793	0.213344	-0.909234	-0.909234	-0.909234	0.483588	1.0728	-0.587303	-0.0337833	1.0569	0.760643	0.684454	-0.909234	0.998354	0.0451834	-0.909234	-0.644533	0.381784	1.04069	0.602358	0.552272	1.54684	0.22072	-0.605177	0.0762214	0.735596	0.802739	0.797494	0.206679	-0.0059005	-0.909234	-0.420622	-0.909234	0.213344	0.456717	0.781373	-0.252843	0.863704	-0.570306	0.175903	0.213344	0.631596	-0.909234	-0.909234	0.254713	-0.570306
	Selplg	-0.399369	-0.17674	1.51153	-0.948652	-0.88642	-1.07988	-0.913927	-0.673843	0.169647	-0.892194	-0.855991	-0.129329	0.449959	2.15447	-1.12917	-0.855522	-1.06023	-1.25926	0.771762	1.32125	0.267524	0.379238	-1.3894	0.492573	-0.965582	-1.3894	1.65396	-0.332406	1.28802	-0.286592	-0.715293	-1.00786	-0.892194	0.658105	-1.12229	-0.665886	1.03105	-0.890202	-0.984252	-1.3894	-0.963313	-0.893376	0.0097773	-0.0545084	-0.25858	-1.25926	0.614735	-0.963313
	Prkcd	1.99534	0.138844	1.92563	-0.0239244	-0.331466	-0.345071	-0.963748	-0.227905	1.16697	-0.705973	-0.141412	0.496462	0.824497	0.0439201	-0.688875	-0.115398	-1.38636	-0.994679	2.48799	1.5049	0.240728	-0.6968	-0.188997	1.18171	-1.33019	-0.806292	-0.080872	0.508774	1.14694	-0.219443	-0.210798	-0.876226	-0.559549	0.282411	-0.570567	-0.352271	1.46573	0.0331516	-0.677276	-0.705022	-0.595844	0.634998	-1.03721	2.05128	-0.387394	-0.0340102	-0.279809	-0.128127
	Tor1aip1	0.0823167	-0.711838	3.23133	-0.261698	-0.468336	-0.0181962	-0.261698	-0.261698	0.674767	-0.261698	0.325734	-0.165374	1.02989	-0.244409	-0.370391	0.0961911	-0.104293	0.384077	0.984975	0.505562	0.680313	-0.168075	0.38492	1.01462	-0.104293	-0.222625	2.08441	0.0950419	0.0452245	0.442171	0.215246	0.225694	-0.711838	-0.331219	-0.711838	-0.711838	0.249666	-0.000133301	-0.711838	-0.222625	-0.261698	-0.165374	-0.104293	0.526977	-0.711838	-0.711838	-0.293724	-0.711838
	Lat2	0.126593	1.19872	2.12233	-0.517688	0.156668	-0.360915	-0.550268	-0.581973	-0.653425	-0.0926278	-0.500245	-0.530358	1.71803	0.838465	-0.945488	-1.15867	-0.382481	-1.15867	2.03491	3.21214	1.12193	1.46349	-0.287212	0.54756	0.0451516	-0.714845	3.27076	1.15872	1.99693	-0.406499	-1.15867	-0.276796	-0.562655	0.400256	-0.401049	-0.297061	-0.288534	-0.364875	-0.793298	-0.500245	-0.517688	-1.15867	-0.382481	1.50039	-0.408522	-0.791875	0.0442127	-0.517688
	Rdm1	0.803915	-0.372054	0.381428	0.0355431	-0.406231	0.0452988	-0.201297	0.655384	1.44098	-1.03015	0.0544692	0.512444	1.21027	1.86139	-0.647312	-0.283935	-0.487045	-0.141358	0.733668	0.512718	1.08317	1.43235	-0.787463	1.96267	-0.787463	-0.787463	1.5627	0.263363	0.815426	-0.787463	-0.042297	-0.526624	-0.406231	-0.110017	-1.03015	-0.103603	0.403054	-0.744404	0.34104	-0.44929	-0.0638076	-1.03015	0.101331	1.6399	-0.478793	-0.220827	-0.730077	0.00749524
	Tagln2	1.32574	-0.323839	1.52198	-0.573577	-0.44948	-0.418064	-1.01668	0.689249	-0.017755	-0.833202	-1.01668	0.257138	1.28973	1.2008	-0.311383	-0.514679	-0.833202	-0.833202	0.761508	-0.0800144	1.65051	1.55256	-0.624906	0.474246	-0.624906	-0.833202	0.616793	2.32246	0.376283	-0.440157	0.482081	-1.01668	-0.833202	0.930159	0.229407	0.0810829	1.31021	-0.169016	-0.265371	-0.833202	-0.562061	-0.209293	-0.624906	0.33663	-1.01668	-0.439817	-0.612673	-1.01668
	Tlr2	0.286337	0.473094	0.505084	-1.18827	-1.27467	-1.30796	-1.12396	-1.24183	0.252891	-1.31576	-1.10961	0.382567	0.658533	0.70447	-0.538325	1.00575	-1.51053	-0.919312	0.677852	0.0452982	1.19263	0.283352	-1.48823	0.513378	-1.24739	-1.48823	0.00975368	0.542359	0.556407	-0.0221462	-0.321471	-1.02274	-1.30796	0.602601	-0.722789	-0.930045	-0.381117	1.18349	-1.3393	-1.30587	0.0263001	1.26476	-1.00994	-0.219097	-0.67052	-1.23096	-0.136171	-1.19459
	Sema4a	0.898465	0.151783	0.57235	-0.587667	-0.580962	-0.817039	-1.19267	-0.706578	-0.394646	-1.2961	-0.888218	-0.801629	-0.0063929	0.371816	-0.940459	-0.685881	-0.927381	-1.41188	0.0407556	-0.700851	0.993262	-0.350814	-0.584621	1.21176	-0.914792	-1.58056	-0.921607	0.801524	-0.495149	-0.961507	-0.659325	-1.40706	-0.961957	0.262914	-0.852668	-0.820386	-0.0624686	-0.633235	-1.34097	-0.892729	-0.998766	-0.844904	-0.853812	0.0170709	0.449871	-0.50028	-0.889216	-0.456369
	Ccl2	1.4981	-0.124378	2.75343	-0.356597	-0.183294	0.241025	-0.59042	-0.122357	1.14067	-0.592186	0.395741	0.807585	0.982492	0.686393	-0.634417	0.871918	-1.04489	-0.929321	1.33191	1.60917	0.309861	2.03123	0.0602163	0.922156	-0.750583	-1.30707	0.120726	3.11572	0.329149	0.49844	0.348702	-0.84086	-0.141787	1.33801	1.90033	-0.724016	0.758681	0.108691	-1.43754	-0.426327	0.811747	1.09526	-0.510832	2.21669	0.218261	-1.07766	-0.592023	0.210003
	Ahnak	0.44581	-1.28492	0.46766	-0.782626	-0.532105	-0.302456	-1.04207	-0.771835	-0.510855	-1.24408	-0.543624	-1.29521	0.312892	0.840245	-1.32785	-0.108862	-0.686907	-1.23674	1.176	0.241575	-0.218623	0.237193	-0.833689	-0.821369	-0.748309	-0.812103	0.165709	0.453825	-1.36343	-0.420832	-1.25451	-1.52556	-0.400305	-0.160193	-0.571099	-1.04192	-0.170302	-0.532663	-0.365707	-0.946985	-0.480861	0.0519493	-0.51564	-0.277835	-1.47949	-0.827685	-1.50368	-0.894118
	Ifitm3	0.682132	0.599809	2.32792	-0.921413	-1.09954	-0.454946	-0.916179	-0.238201	2.07437	-0.885559	-0.586848	1.35516	-0.143462	0.974758	-0.0526956	0.149243	-0.260764	-0.916179	2.16534	0.486841	-0.136287	1.63362	-0.333809	1.81362	-0.127252	0.245013	0.474375	1.67354	-0.163711	-0.0797346	1.29544	-0.800824	-0.635931	1.13437	-1.09954	-0.738846	0.655008	-0.195465	-0.234113	-0.849907	-0.738056	0.297909	0.0319199	1.23471	-0.501081	-0.290376	-0.671544	0.284164
	Dscr3	0.446653	-0.597366	1.98725	-0.597366	-0.597366	-0.31488	-0.597366	-0.597366	1.13212	-0.597366	-0.597366	-0.597366	1.61077	-0.597366	-0.597366	-0.31488	-0.597366	-0.597366	3.17251	1.73838	1.20775	1.89913	-0.31488	0.139916	-0.31488	-0.597366	4.90326	-0.195799	0.190798	-0.597366	-0.597366	-0.597366	-0.597366	-0.330934	-0.597366	-0.31488	1.21049	0.130007	-0.597366	-0.31488	-0.31488	-0.152479	-0.597366	0.0334937	-0.330934	-0.597366	-0.597366	-0.597366
	Themis2	1.00602	-0.0292295	3.33591	1.17475	-0.291387	-0.27684	-0.355852	0.0626863	1.19052	-0.390968	0.374068	0.923346	0.761058	0.947835	0.254791	1.12156	0.0660787	1.50607	1.11082	1.24413	0.376643	1.40268	0.166935	1.69314	0.0187645	-0.461143	2.2734	0.788697	0.0726241	1.23886	-0.294734	0.449627	0.358511	1.95577	-0.688288	-0.263301	0.298415	0.0711674	-0.0646031	0.695407	1.34578	0.899989	-0.426026	0.960683	-0.672689	0.941321	0.0954237	-0.00628444
	Cd33	0.596676	0.600417	1.58107	-0.633278	-0.633278	-0.633278	-0.15905	-0.633278	0.15713	-0.633278	-0.633278	0.0834044	0.70597	1.16831	-0.0498496	-0.633278	-0.15905	-0.15905	0.394	-0.633278	0.0834044	0.15713	-0.633278	1.65611	-0.633278	-0.633278	-0.633278	-0.633278	0.0223544	-0.0199445	-0.0199445	-0.633278	-0.633278	1.03327	0.139303	-0.0199445	2.04483	-0.0199445	-0.0498496	-0.633278	-0.15905	-0.0199445	-0.15905	-0.0166574	0.656315	-0.15905	-0.633278	-0.15905
	Slc29a3	0.841044	0.500226	3.11812	-0.269287	-0.494933	0.154325	0.76903	0.243167	-0.10368	0.67985	0.428107	1.76644	1.36232	1.57384	0.202955	-0.0972416	-0.966184	-0.193921	4.27592	0.88706	1.53423	0.527456	-0.269287	1.28128	-0.593945	0.218443	1.47893	0.0307056	0.813351	-0.966184	-0.667746	0.0813591	0.109483	1.53961	0.00361543	-0.358916	-0.115815	0.214622	-0.966184	-0.633747	0.00390316	-0.0858075	-0.601724	1.13771	0.490875	-0.601724	0.804143	-0.966184
	Tmed10	0.159576	0.37364	1.3815	-0.00795032	-0.484826	-0.375373	-0.458883	-0.623349	0.289877	-0.524938	-0.172967	1.10242	0.312771	-0.193904	0.386948	0.785078	0.228176	-0.56414	0.201513	-0.153415	1.00735	-0.221704	0.678956	0.144854	0.524035	-0.663226	1.86424	-0.317585	-0.114615	1.10133	0.122303	-0.0194869	-0.406981	-0.000525813	-0.598907	1.01344	0.375151	-0.117431	-0.553503	-0.124678	-0.0741645	0.0746754	-0.447664	-0.154356	0.0819546	-0.581435	-1.14841	0.11529
	Dusp3	-0.0865109	0.21383	1.40736	-1.1218	-1.00178	-1.37243	-1.21954	-0.802319	1.1034	-1.48936	-0.789465	0.941271	0.513451	-0.359922	-0.361715	-0.334419	-0.578092	-1.79359	0.759871	1.18856	1.09806	1.12242	-0.993087	0.0882422	-0.705913	-1.00028	0.0870579	-0.0484086	0.106027	-1.01499	-0.0340851	-1.40307	-0.8586	0.699418	-0.530114	-0.974956	-0.905348	-0.731614	-1.50284	-1.08254	-0.544763	-0.712476	-1.01014	-0.0228663	-0.369696	-1.51491	-0.723957	-0.505732
	Arhgdia	-0.136164	-0.545535	0.607172	-1.22423	-1.64058	-1.03363	-1.64058	-0.729301	1.68362	-1.64058	-0.665507	0.363509	0.582997	0.0836579	-1.42931	-0.721683	-1.16368	-0.969293	0.353468	-0.47772	2.33346	0.634683	-0.915502	-0.661191	-0.923363	-0.970824	-0.691644	0.141818	0.893991	-1.33156	-0.19413	-0.657626	-0.937761	2.40412	-0.546244	-1.2542	0.12922	-1.10999	-1.50996	-0.915502	-1.64075	-1.0525	-1.10074	0.86906	-1.31825	-0.989785	-0.289961	-1.27639
	Tgfbi	1.02789	-0.377957	0.99402	0.571983	-0.599559	-0.000273136	-0.753704	0.0571782	1.07435	-0.789171	-0.248026	-0.107042	2.03296	0.85257	-1.4751	-0.242679	-0.0185881	0.157628	1.65249	1.67106	-0.374797	1.71753	-0.119399	1.82934	0.366344	-0.416175	0.324166	0.600662	0.939099	-0.566404	1.24049	-1.01821	-0.35378	-0.117923	-0.513797	-0.114529	0.816364	0.192893	-0.839553	-0.737871	-0.633506	-0.562564	0.22127	1.67203	-0.597097	0.0599954	-1.36473	-0.283694
	Zswim4	0.205218	0.261629	1.53373	-0.862156	-1.2176	-0.398313	-1.2176	-0.589324	-0.60387	-1.2176	-0.320406	-0.538934	1.02229	0.205563	0.439886	-1.01171	-0.93844	-1.38805	0.385383	1.36336	0.300243	0.961657	-0.696595	-0.302932	-0.713874	-0.768342	0.910468	0.87371	0.0918985	-0.750964	-0.551106	-1.06384	-1.25725	-0.26953	-0.697873	-0.760694	0.449486	-0.907543	-0.778729	-0.696595	-1.06587	-1.08151	-0.411432	0.0140465	-0.492372	-1.13504	0.0446633	-1.05288
	Zfp385a	1.10875	0.785455	1.75665	-0.0534633	-0.398065	-0.224974	-0.896808	-0.298035	2.24128	-0.364744	-0.41994	-0.382506	1.03206	1.55756	-0.76433	-1.30367	-0.122513	-0.254549	1.43958	0.633128	-0.437377	0.820344	-0.903895	0.803254	0.0943427	-0.116596	0.519548	0.387717	0.597486	-0.850576	-1.22232	-0.261335	0.201178	0.0778936	-0.35648	0.257589	-0.0816959	-0.782688	-0.831281	-0.433525	-1.50756	-0.915766	0.0718295	0.297426	-0.532252	0.28898	-0.448029	-0.287457
	RNA
		C0_GMP_BC00038_N01	C0_GMP_BC00082_N01	C0_GMP_BC00098_N02	C0_GMP_BC00099_N02	C0_GMP_BC00115_N01	C0_GMP_BC00123_N01	C0_GMP_BC00130_N02	C0_GMP_BC00134_N02	C0_GMP_BC00144_N02	C0_GMP_BC00150_N01	C0_GMP_BC00152_N02	C0_GMP_BC00153_N02	C0_GMP_BC00155_N02	C0_GMP_BC00156_N01	C0_GMP_BC00157_N02	C0_GMP_BC00160_N01	C0_GMP_BC00162_N02	C0_GMP_BC00167_N01	C0_GMP_BC00169_N01	C0_GMP_BC00170_N02	C0_GMP_BC00174_N02	C0_GMP_BC00176_N01	C0_GMP_BC00179_N01	C0_GMP_BC00180_N01	C0_GMP_BC00181_N01	C0_GMP_BC00183_N01	C0_GMP_BC00184_N01	C0_GMP_BC00186_N01	C0_GMP_BC00187_N01	C0_GMP_BC00190_N02	C0_GMP_BC00191_N02	C0_GMP_BC00197_N02	C0_GMP_BC00203_N02	C0_GMP_BC00204_N02	C0_GMP_BC00205_N02	C0_GMP_BC00206_N01	C0_GMP_BC00209_N01	C0_GMP_BC00210_N02	C0_GMP_BC00216_N01	C0_GMP_BC00217_N01	C0_GMP_BC00219_N01	C0_GMP_BC00225_N01	C0_GMP_BC00229_N02	C0_GMP_BC00230_N01	C0_GMP_BC00233_N02	C0_GMP_BC00234_N03	C0_GMP_BC00237_N02	C0_GMP_BC00240_N01
	Ctla2a	-0.309463	-0.323771	-0.478465	-0.386825	-0.347832	-0.325094	-0.217198	-0.390411	-0.235549	-0.217198	-0.413148	-0.478465	-0.414175	-0.340358	-0.275627	-0.0620182	-0.223482	-0.337353	-0.478465	-0.478465	-0.478465	-0.394195	-0.298538	-0.306323	-0.298538	-0.0678671	-0.478465	-0.478465	-0.414175	-0.111701	-0.29868	-0.478465	-0.20672	-0.342759	-0.211765	-0.184667	-0.478465	-0.364564	-0.320257	-0.251751	-0.478465	-0.0554142	-0.202276	-0.375377	-0.152234	-0.245714	0.134439	-0.299247
	Myct1	-0.506739	-0.506739	-0.506739	-0.305238	-0.506739	-0.506739	-0.506739	-0.506739	-0.506739	-0.506739	-0.506739	-0.506739	-0.506739	-0.506739	-0.506739	-0.043381	-0.305238	-0.506739	-0.506739	-0.506739	-0.506739	-0.506739	-0.103736	-0.506739	-0.305238	-0.305238	-0.506739	-0.506739	-0.506739	0.25575	-0.506739	-0.506739	-0.305238	-0.506739	-0.506739	-0.0976758	-0.506739	-0.506739	0.0977646	-0.103736	-0.506739	0.22974	0.139338	-0.506739	0.0718607	-0.305238	1.06665	-0.506739
	Adgrg1	0.241362	-0.15983	-0.652677	-0.396419	-0.543892	-0.543892	-0.726639	-0.331047	-0.0594761	-0.726639	-0.726639	-0.244584	-0.726639	-0.336102	-0.646444	0.288016	-0.394841	-0.530422	-0.487926	-0.533961	-0.487368	-0.440647	-0.179851	-0.568532	-0.22049	-0.257995	-0.610862	-0.548173	-0.561943	0.527087	0.636975	-0.565155	-0.726639	-0.416464	0.0322112	0.0137505	-0.0801497	0.281071	-0.400762	-0.107503	-0.61757	0.553513	-0.0152127	-0.624086	-0.270051	-0.584846	1.75708	-0.605738
	Nrgn	-0.395535	0.224333	-0.395535	-0.395535	-0.395535	0.0242937	-0.175983	0.0242937	-0.395535	-0.395535	-0.395535	-0.395535	-0.395535	-0.140605	-0.395535	-0.395535	-0.395535	-0.175983	-0.184287	-0.395535	-0.395535	-0.157734	-0.395535	-0.395535	-0.395535	-0.395535	-0.395535	-0.395535	-0.184287	0.222534	-0.395535	-0.395535	0.0242937	-0.184287	-0.189531	-0.175983	-0.395535	-0.395535	-0.175983	-0.175983	-0.395535	-0.395535	-0.196089	-0.395535	-0.0134673	0.0242937	-0.0134673	-0.175983
	Gimap1	-0.336424	-0.336424	-0.0700128	-0.336424	-0.336424	-0.336424	-0.336424	-0.336424	-0.336424	-0.336424	-0.336424	-0.336424	-0.10899	-0.336424	-0.336424	-0.336424	-0.336424	-0.336424	-0.336424	-0.336424	-0.336424	-0.336424	-0.336424	-0.10899	-0.336424	-0.336424	-0.336424	-0.336424	-0.336424	-0.336424	-0.336424	-0.336424	-0.336424	-0.336424	-0.336424	-0.336424	-0.336424	-0.336424	-0.336424	-0.336424	-0.336424	-0.336424	-0.336424	-0.336424	-0.336424	-0.336424	-0.100818	-0.336424
	Angpt1	-0.161507	-0.224234	-0.485431	-0.485431	-0.485431	-0.485431	-0.485431	-0.485431	-0.485431	-0.485431	-0.485431	-0.485431	0.625843	-0.485431	-0.485431	-0.485431	-0.485431	-0.485431	-0.485431	-0.485431	-0.485431	-0.485431	-0.485431	-0.485431	-0.485431	-0.485431	-0.485431	-0.485431	-0.485431	-0.171887	-0.485431	-0.485431	-0.485431	-0.485431	-0.125378	-0.485431	-0.485431	-0.485431	-0.485431	-0.485431	-0.485431	-0.171887	-0.485431	-0.485431	0.360246	-0.485431	0.787465	-0.485431
	Ptprcap	-0.484258	-0.341179	-1.15908	0.712937	0.787408	0.557352	1.03248	1.02244	-0.776709	0.748111	0.623632	-0.497144	-0.987122	-0.831373	1.49142	0.397301	0.704485	0.384441	-1.36314	-1.19699	-0.964279	-0.504235	0.730052	-0.994578	1.07172	0.918771	-1.15853	-0.831949	-1.16471	1.04188	0.224631	0.820578	0.863454	-0.882051	0.665659	0.225473	-0.720452	0.253024	0.281521	0.857945	0.663419	0.341926	0.847396	-1.06721	-0.266968	0.508894	0.372688	0.501239
	Rps24	-1.03758	-0.369616	-0.849988	-0.838634	-0.295026	-0.267948	0.276868	-0.0918704	-0.385529	-0.140709	-0.300265	-0.0729281	-0.199427	-0.155861	-0.121399	0.265449	0.0593538	0.132133	-0.371393	-0.745881	-0.42435	-0.737792	-0.356229	-0.340421	0.126384	-0.392521	-1.29431	-1.16721	-0.247471	-0.0667669	-0.390611	-0.1566	-0.588621	-0.873833	1.05901	-1.5448	-0.73385	-0.529318	-0.992197	-0.782979	-0.190886	-0.0608948	-0.496384	-0.277346	0.0439108	-0.107089	1.09209	-0.538593
	Vamp5	-0.565888	-0.483407	-0.809821	1.03374	1.35824	0.650787	1.7452	0.55878	-0.691857	0.827054	0.150034	-0.622804	-0.747162	-0.863825	0.848576	0.841357	1.04563	0.847177	-1.17995	-0.942712	-1.06306	-1.17995	1.29351	-0.92733	0.334209	0.800516	-1.07892	-1.17995	-0.456026	1.11553	0.352799	1.238	1.16889	-0.951115	-0.11642	0.539717	-0.439173	0.896523	0.554727	1.21178	0.701668	0.570787	0.775075	-0.703053	-0.36187	1.42145	0.523761	0.582914
	Cd34	-0.0597819	0.0978292	-0.803301	-1.42303	-1.2713	-0.996164	-0.965288	-1.13798	-0.270814	-1.33889	-1.40329	-0.413302	-0.453506	-0.248043	-0.537789	-0.451935	-1.18805	-0.703409	-0.297585	-0.658692	-0.550481	-0.765681	-1.3548	-0.129638	-1.14415	-1.25984	-0.565483	-0.479308	0.083805	-0.179537	0.123617	-1.16914	-1.17231	-0.0794655	-0.738849	-0.456338	-0.572983	-0.578617	-0.929331	-1.41302	-1.54668	0.16768	-0.508556	-0.807542	-0.55043	-0.919245	1.47147	-1.49636
	Nedd4	-0.816781	-0.288996	-0.688313	0.627676	0.0716977	-0.411058	0.485503	0.0210244	-1.19376	0.144278	0.0125069	-0.260882	-1.32526	-0.981128	0.875949	0.677905	0.45975	1.35308	-0.854822	-0.994654	-1.42701	-0.785584	0.917114	-1.33199	0.521846	0.76478	-1.18098	-1.07459	-1.15186	0.932214	0.421297	0.772175	0.224493	-0.686596	0.0558516	0.200103	-0.973252	0.166169	0.868822	0.852729	0.845704	0.681978	1.05147	-1.17452	0.501636	1.18268	0.867619	0.924269
	Car2	-0.616209	-0.516805	-0.517084	0.18117	-0.233221	0.225639	0.571134	0.216099	-0.359872	0.432293	0.0885372	-0.428107	-0.52759	-0.500147	0.422712	-0.327635	0.263805	-0.0751251	-0.616209	-0.535794	-0.616209	-0.348521	0.19678	-0.616209	0.331942	0.242017	-0.534749	-0.536841	-0.458697	0.1987	-0.143734	0.0895809	0.556754	-0.519167	-0.182288	0.0865869	-0.52759	-0.277569	-0.344732	-0.100077	-0.0887074	-0.616209	0.449732	-0.52759	-0.0233859	0.0807226	-0.151768	-0.096684
	Tspan13	-0.591028	-0.21553	-0.723353	-0.337235	-0.397981	-0.425696	-0.508646	-0.0727157	-0.386771	-0.640035	-0.436821	-0.490011	-0.157236	-0.825584	-0.180259	-0.35502	-0.346432	-0.581198	-0.152445	-0.723353	-0.327578	-0.264292	-0.35417	-0.544763	-0.321916	-0.289008	0.395842	-0.296261	0.0381347	0.536151	-0.659591	-0.317228	-0.508646	-0.16438	-0.348356	-0.711129	-0.438955	-0.597025	-0.552821	-0.429638	-0.0622243	-0.0853393	-0.157347	-0.825584	-0.483414	-0.441282	0.134328	-0.337235
	Slc22a3	-0.428923	0.00638783	-0.428923	-0.428923	-0.428923	-0.428923	-0.428923	-0.428923	-0.428923	-0.428923	-0.428923	-0.428923	-0.428923	-0.428923	-0.428923	-0.428923	-0.428923	-0.428923	-0.428923	-0.428923	-0.428923	-0.428923	-0.428923	-0.428923	-0.428923	-0.428923	-0.428923	-0.428923	-0.428923	0.0708641	0.127926	-0.428923	-0.428923	-0.428923	-0.115423	-0.428923	-0.428923	-0.428923	-0.428923	-0.428923	-0.428923	-0.428923	-0.428923	-0.428923	-0.115423	-0.428923	0.898234	-0.428923
	Rps3	-2.06793	0.115598	-1.99144	-1.23512	-0.343578	-0.975855	0.771106	-1.02137	-0.601881	0.174201	-1.47474	-0.857116	-0.421887	-0.424976	-0.0774206	0.610465	-0.225446	-0.479977	-1.14577	-0.260468	-0.459847	-1.00313	-0.729178	-0.842959	-1.00011	0.0658455	0.0336867	-1.10649	-0.995461	-1.02425	-1.07102	-0.778752	-0.145623	-1.16439	-0.590441	-2.46214	-1.38661	-1.0245	-1.2853	-0.333455	-0.294325	-0.405033	-0.461528	-0.938113	-0.868614	-0.0564492	0.519935	-0.675378
	Rpl9	-1.10525	0.188403	-2.0071	-0.00103653	-0.0411972	0.0558119	0.60661	0.0171593	-0.557542	-0.0515404	-0.0415947	-0.295735	-1.74634	-1.74344	0.303962	1.07505	0.460111	0.885276	-1.20146	-1.04992	-0.692524	-1.35112	-0.091651	-1.68797	0.0526111	0.660189	-1.17463	-1.0539	-0.0947451	-0.450308	0.721824	0.596563	0.565752	-0.444148	0.528901	-1.10989	-0.92802	-0.025561	-0.466526	-0.00087667	0.34333	0.421535	0.12831	-1.38657	0.27866	1.09844	0.027055	-0.0553852
	Lmo2	-0.64279	-0.0112561	-0.754662	-0.088468	-0.514567	-0.457255	-0.00129849	-0.337937	0.23044	-0.0975548	-0.454134	-0.745389	-0.659967	-0.318794	-0.224454	0.474795	0.139658	-0.398168	-0.680806	-0.796083	-0.751777	-0.959692	0.557907	-0.241808	0.516103	0.122199	-0.365432	-0.638175	-0.34849	0.133085	-0.468832	-0.39041	-0.136156	-0.411776	0.128058	-0.142837	-0.532895	0.126686	0.173202	0.224992	-0.24632	0.0221126	0.882232	-1.51283	0.277196	-0.543754	-0.17539	-0.102463
	Cd27	-0.218679	-0.452134	-1.21024	-0.137888	0.225514	0.0678504	-0.768337	0.865663	-0.754879	-0.478541	0.818226	-0.888176	-0.95441	-0.413661	0.483935	-0.130435	-0.418203	0.28259	-1.27079	-1.01197	-0.918581	-0.838695	-1.13949	-0.711452	-0.705796	0.0328855	-0.912855	-0.371613	-0.816227	0.416452	-0.517345	0.0236504	0.00994404	-0.832856	0.850041	0.181181	-0.229965	-1.0847	-0.290052	-0.409039	-0.228651	-0.480534	-0.264725	-0.622382	0.178399	-0.644334	0.873695	-0.848438
	Spns2	-0.437849	-0.437849	-0.437849	-0.437849	-0.437849	-0.437849	-0.437849	-0.437849	-0.437849	-0.437849	-0.0636903	0.30738	-0.437849	-0.437849	-0.437849	-0.0636903	-0.437849	-0.437849	-0.437849	-0.437849	-0.437849	-0.437849	-0.437849	-0.437849	-0.437849	-0.437849	-0.437849	-0.437849	-0.437849	0.543639	0.30738	-0.437849	-0.437849	-0.437849	-0.0253419	-0.437849	-0.437849	-0.0636903	-0.437849	-0.437849	-0.0636903	1.19763	-0.437849	-0.437849	-0.437849	-0.437849	1.1566	-0.0636903
	Rbp1	-0.34968	-0.34968	-0.34968	-0.34968	-0.34968	-0.34968	-0.34968	-0.34968	-0.34968	-0.34968	-0.34968	-0.34968	-0.34968	-0.34968	-0.34968	-0.34968	-0.34968	-0.34968	0.0138343	-0.34968	-0.0668731	-0.34968	-0.34968	-0.34968	-0.34968	-0.34968	-0.34968	-0.34968	-0.34968	-0.0322066	-0.34968	-0.34968	-0.34968	0.0138343	-0.0518025	-0.34968	-0.34968	-0.34968	-0.34968	-0.34968	-0.34968	-0.34968	-0.34968	-0.34968	-0.34968	-0.34968	-0.34968	-0.34968
	Adgrl4	-0.138581	-0.0700502	-0.254626	-0.216407	-0.212579	-0.0307134	-0.259127	-0.133083	-0.390083	-0.0784973	-0.402914	-0.109944	-0.746933	-0.771681	-0.412793	-0.134515	-0.476819	-0.140282	-0.303259	-0.713039	-0.400292	-0.97875	-0.593343	-0.980711	-0.619215	-0.472168	-0.695902	-1.0962	-0.679478	0.629266	-0.0147787	-0.255463	-0.701408	-0.191804	0.416747	-0.718309	-0.493513	0.13009	-0.421091	-0.638784	0.0773785	0.688914	-0.468311	-0.97875	-0.149364	-0.574571	0.0835613	-0.141764
	Sox4	-0.148113	0.091194	-1.12766	-1.22194	-1.29587	-1.23431	-1.53702	-1.41668	-0.101988	-1.29587	-1.11288	-0.454699	-0.581533	-0.490207	-0.842828	-0.16069	-1.18314	-1.12915	-0.986096	-1.03435	-0.593737	-0.40062	-1.02558	-0.877531	-1.25234	-1.1063	-0.827913	-0.277279	0.399115	0.576275	-0.355505	-0.673654	-1.43067	0.00646427	-0.205928	-0.61815	-0.136719	-0.561556	-1.18678	-1.13175	-0.745162	0.766293	-0.747664	-0.795771	0.0176439	-1.53702	0.890958	-1.02456
	Rps3a1	-2.48466	0.438976	-1.71277	-1.258	-0.329496	-0.323571	-0.0722193	-0.520688	-0.4888	-0.395006	-1.24608	-0.220431	-0.249905	-0.529198	-0.241176	0.222039	-0.972644	0.412413	-0.205559	-0.217558	0.195438	-0.412363	-0.407096	-0.137211	-0.514039	-0.897009	-0.335243	-1.81221	-0.123627	-0.932526	-0.949262	-0.28979	-0.653046	-0.384449	0.015831	-2.1916	-1.4691	-0.958157	-0.748683	-0.965753	-0.740422	-0.612774	-0.592615	-0.493475	0.227374	0.133901	0.716713	-0.535009
	Rps4x	-1.97542	-0.186888	-1.16365	-0.910873	-0.283941	-0.611613	0.448632	-0.632847	-1.11207	-0.218842	-0.806983	-0.182904	-0.996518	-1.1205	-0.370738	0.438318	-0.510468	-0.230334	0.00416581	-0.405257	-0.580934	-1.07371	-1.17046	-0.358679	-1.07521	0.120884	-0.94432	-1.57877	-0.192262	-1.21675	-0.672818	-0.503996	-0.561626	-0.702463	-0.143449	-2.60056	-2.65595	-1.29307	-0.86179	-1.13667	0.104517	-0.272833	0.0577818	-1.28395	-0.539441	-0.543436	-0.237086	-1.17915
	Tespa1	0.572275	-0.346297	-0.910851	-0.910851	-0.910851	-0.754279	-0.667758	-0.754279	-0.704906	-0.910851	-0.65211	-0.295187	-0.910851	0.322388	-0.910851	0.157728	-0.701431	-0.667758	-0.304348	-0.910851	-0.460775	-0.19165	-0.910851	-0.214428	-0.910851	-0.910851	-0.657234	-0.39318	-0.514331	0.326017	0.417132	-0.654978	-0.910851	-0.0767066	-0.252623	-0.00305626	-0.406071	0.246747	-0.667758	-0.667758	-0.65211	1.68464	-0.701431	-0.587989	-0.0518477	-0.910851	2.2991	-0.409017
	Dapp1	0.554213	-0.786545	0.480386	-0.117537	-0.98373	-0.123331	-0.406573	-0.11704	0.2616	-0.81126	-0.58105	-0.968413	-1.11671	-0.334045	-0.889555	-0.652742	-0.868777	-0.0390558	-0.78482	-0.708553	-0.660256	-0.622566	-0.51646	-0.481584	-0.959565	-0.728937	-0.541299	-0.354309	-0.370248	-0.247016	-0.419472	-1.22038	-0.654636	0.340808	0.32136	0.52867	-0.236418	-0.547932	-0.907091	-0.814976	-0.740253	-0.980836	0.0836831	-0.834747	-0.535002	-0.976099	1.35563	-0.975811
	Ifitm1	-0.223231	-0.29825	0.102796	-1.51802	-1.54488	-1.46793	-1.31015	-1.43234	-0.134079	-1.54056	-1.55656	-0.517783	0.310208	-0.327478	-1.26657	-0.579483	-1.35129	-1.21974	-0.254753	-0.785756	0.169968	-0.0782404	-1.44908	-0.500873	-1.48858	-1.42743	0.428171	0.0450261	0.256261	-0.47012	-0.462173	-1.6069	-1.52398	0.425935	-0.725908	-1.00963	-0.962398	-1.00916	-1.38345	-1.33166	-1.42525	-0.163295	-1.41479	-0.167678	-0.163285	-1.28756	0.987641	-1.33266
	Serpina3g	0.0773899	-0.194154	-0.821571	-0.0144202	-0.210428	-0.901006	-0.667376	-1.11708	-0.410998	-0.210428	-0.409082	-0.265622	-1.06953	-0.908999	-0.817624	0.277435	-1.0474	-0.251314	-1.02963	-0.830634	-0.655439	-0.92926	-0.218469	-1.22665	-1.01057	-0.964862	-0.59335	-0.361683	-0.854676	1.55588	-0.242688	-0.151605	-1.22665	-0.459116	0.447716	0.340476	-0.184291	-0.322178	-0.453305	-1.01057	-0.0432054	0.895208	-0.460111	-0.550973	0.702083	-1.0474	1.15229	-0.435929
	Rpl12	-2.25107	-0.537351	-1.9203	-1.09972	-0.672835	-0.960146	-0.862835	0.00140711	-0.501751	-1.12514	-1.02964	0.171992	-0.378258	-0.364057	-0.158964	-0.0091501	-1.00049	-0.600701	-0.657509	-0.124388	-1.00995	-1.11617	-1.25491	-0.419851	-1.74159	-0.795539	-1.4915	-2.42287	-0.00193681	-0.169587	-0.0735076	-0.711128	-0.638756	-0.0421249	0.0703169	-1.55081	-1.3484	-0.987908	-0.803445	-0.608889	-0.614384	-0.209819	-0.517839	-0.657586	0.196116	-0.394584	0.540194	-1.00528
	Gimap6	0.0689199	-0.352219	0.355872	-0.352219	-0.352219	-0.352219	-0.352219	-0.352219	-0.352219	-0.352219	-0.352219	-0.352219	-0.352219	-0.352219	-0.352219	-0.352219	-0.352219	-0.352219	-0.352219	-0.352219	-0.352219	-0.352219	-0.352219	-0.352219	-0.352219	-0.352219	-0.352219	-0.352219	-0.352219	-0.352219	-0.110972	-0.352219	-0.352219	-0.352219	-0.352219	-0.352219	-0.352219	-0.352219	-0.352219	-0.352219	-0.352219	-0.352219	-0.352219	-0.352219	-0.352219	-0.352219	-0.352219	-0.352219
	Gm5111	-0.271292	-0.271292	-0.271292	0.318152	0.0367442	-0.271292	0.0367442	0.0367442	-0.271292	0.0367442	-0.271292	-0.271292	-0.271292	-0.271292	0.34478	-0.271292	0.318152	-0.271292	-0.271292	-0.271292	-0.271292	-0.271292	0.318152	-0.271292	0.318152	0.0367442	-0.271292	-0.271292	-0.271292	0.010116	-0.271292	-0.271292	0.0367442	-0.271292	-0.271292	-0.271292	-0.271292	-0.271292	0.0367442	0.0367442	0.318152	-0.271292	0.318152	-0.271292	-0.271292	0.0367442	-0.271292	0.318152
	Myl10	-0.51127	-0.472348	-0.695342	0.549541	0.574204	0.492593	0.368112	0.687944	-0.434682	0.194759	0.37831	0.167752	-0.60423	-0.623987	0.601437	0.148519	1.18156	0.36456	-0.695342	-0.51643	-0.534384	-0.39654	0.574716	-0.583236	0.662035	0.847412	-0.695342	-0.452611	-0.64649	0.317512	0.0299848	-0.0328997	0.0559184	-0.533232	-0.247946	0.712418	-0.402324	0.501064	1.06007	0.571352	0.316632	-0.0741244	0.128826	-0.289685	-0.25722	0.157002	-0.316916	1.02856
	Rps8	-2.8324	-0.329072	-2.34679	-0.922394	-0.182217	-0.695314	-0.107626	-0.490114	-0.305453	-0.351659	-0.60154	0.100163	-0.480915	-0.388888	-0.247028	0.907171	-0.511169	-0.424878	-0.938292	-0.720037	-0.308959	-0.264119	-1.13579	-0.852499	-0.735547	-0.318616	-0.393219	-1.4731	0.867784	-0.148806	-0.117941	-0.229663	-0.59814	0.261812	0.584545	-2.04738	-1.40787	-0.786707	-0.249113	-0.955833	0.132538	-0.00674734	-0.869562	0.301397	0.273102	-0.0173248	1.11394	-0.509386
	Hlf	-0.435888	-0.435888	-0.435888	-0.435888	-0.435888	-0.435888	-0.435888	-0.435888	-0.435888	-0.435888	-0.181239	-0.172671	-0.435888	-0.435888	-0.0177662	0.0250666	-0.435888	-0.435888	-0.435888	-0.435888	-0.435888	-0.435888	-0.435888	-0.209349	-0.435888	-0.223949	-0.435888	-0.435888	-0.435888	-0.435888	-0.435888	-0.0876524	-0.435888	-0.172671	0.166012	-0.435888	-0.435888	-0.181239	-0.154061	-0.223949	-0.181239	0.0250666	-0.00949004	-0.435888	-0.435888	-0.435888	0.016837	-0.181239
	Tmem176b	1.05282	-0.643735	-0.166161	-0.957246	-1.9468	-1.27241	-0.78082	-1.45718	0.467367	-1.84281	-2.11728	-0.890912	-0.335463	-1.04492	-1.04009	-1.07222	-1.31854	-0.511964	0.235387	-0.769408	0.253408	-0.629267	-0.592187	-0.559822	-0.430966	-1.56916	0.00700033	1.25299	0.694454	-0.770741	-0.869898	-1.88615	-1.68023	0.160014	-0.505708	-0.101265	0.440251	-1.33739	-1.56951	-1.07784	-1.5781	-1.27038	-0.531301	-1.13105	-0.125312	-1.54066	1.42084	-1.92663
	Sdsl	-0.70893	0.330521	-0.916286	0.371302	1.01788	-0.105838	0.354394	-0.916286	-0.2677	1.29604	0.242114	-0.217081	-0.6966	-0.501575	-0.00984698	0.0135939	-0.255365	0.459955	-0.916286	-0.916286	-0.6966	-0.916286	0.117151	-0.70893	-0.184963	-0.444011	-0.916286	-0.916286	-0.274966	-0.290341	-0.0170445	0.527063	0.108224	-0.746585	0.340243	-0.0687409	-0.710248	0.174223	-0.608225	0.107306	0.696395	-0.0406758	-0.72764	-0.710248	-0.738048	-0.00192579	0.265892	0.395707
	Rpl17	-1.6913	-0.484127	-2.06655	-0.610832	0.210541	-0.667419	0.445381	-0.248121	-0.587279	0.512949	-0.591867	-0.666858	0.347909	-0.164519	0.102471	0.446808	-0.26161	0.189076	-1.36655	-0.500936	-0.526695	-0.168827	-0.750092	-0.0747762	-0.79016	-0.331942	-0.60662	-1.64662	-0.30854	-0.00683123	0.0718824	-0.804183	0.0546907	-0.891255	0.394561	-2.22776	-0.487635	-1.36026	-0.744488	-0.57129	0.0871959	-0.0948265	-0.843253	-0.381842	0.480607	0.0262028	0.660323	0.304254
	2024-09-01	-0.735207	-0.692756	-1.09009	0.94024	-0.128385	1.15332	-0.0027582	0.907792	-1.09009	-0.112334	0.685266	-0.225654	-0.927064	-1.09009	2.96901	0.0108903	0.385162	0.850919	-0.789962	-0.80839	-0.721465	-0.473615	0.830268	-0.645182	0.445455	0.87008	-1.09009	-0.423267	-0.62651	0.850814	1.02029	0.294691	-0.00380828	-0.648884	-0.149704	-0.38002	-1.09009	0.339293	0.746379	-0.0245778	0.472071	0.329013	0.813762	-0.895106	-0.0955915	0.398646	-0.633983	0.0882162
	Fut8	-0.400854	0.181782	-0.873871	-0.206318	0.0666117	-0.571102	-0.544381	-0.218367	0.119195	-0.16836	-0.710491	-0.406659	-0.825286	-0.55231	0.890575	-0.0595847	-0.461356	0.674805	-0.441866	-1.11748	-0.842897	-1.01134	-0.248219	-0.632011	-0.604543	-0.617352	-1.17581	-0.687549	-1.02699	0.120335	1.16428	-0.145446	-0.836808	-0.975009	0.85059	-0.0913569	0.530224	0.45824	0.188582	-0.131875	-0.0376897	0.678514	-0.570877	-0.949097	-0.0506566	-0.256468	1.12685	-0.543037
	Cpa3	-0.49935	-0.668024	-0.308937	-0.460352	-0.463775	-0.668024	-0.0484312	-0.668024	-0.49935	-0.463775	-0.668024	0.148223	-0.668024	-0.466023	0.982665	0.914054	-0.310181	-0.25268	-0.668024	-0.668024	-0.360215	-0.668024	-0.102509	-0.466023	-0.668024	-0.00856918	-0.668024	-0.668024	-0.49935	1.83808	1.86306	-0.460352	-0.460352	-0.34982	-0.412664	-0.668024	-0.668024	-0.0475236	-0.668024	0.349274	-0.105932	1.86689	-0.460352	-0.668024	-0.258289	-0.460352	0.588693	-0.310181
	Rps14	-1.35582	0.165903	-1.04842	-0.672681	-0.394715	-0.771155	0.735945	-0.804404	-0.125673	0.0576622	-0.701332	-0.276513	-0.47481	-1.43027	-0.13867	0.562784	0.343407	0.561085	-0.113804	-0.21355	-0.0826101	-0.722017	0.238179	-0.428265	-0.230268	0.304806	-0.340864	-1.35509	-0.0693707	-1.11446	0.598271	0.0785258	-0.151042	-0.188834	0.405795	-1.58002	-1.32854	-0.56549	0.029585	-0.201013	0.258971	-0.56732	0.122881	-1.15818	0.680718	0.206622	0.731856	-0.0927551
	Rpl28	-1.39553	-0.0376779	-1.15569	-1.68172	-0.831527	-1.44389	-0.722546	-1.37235	-0.140315	-0.974634	-1.95756	-0.0285859	0.880309	0.0975431	-0.327016	0.0688169	-1.08098	-0.587616	-0.294393	-1.12241	-0.0398338	-0.233191	-1.47104	0.276685	-1.40951	-0.982105	-0.752974	-1.74868	1.03511	-0.124466	-0.601181	-0.494686	-1.23811	-0.391573	0.513619	-2.93916	-0.790774	-0.961513	-0.612534	-1.48505	-0.689286	0.563953	-1.00834	-0.220273	0.597996	-0.113584	0.85865	-0.247399
	Muc13	0.0327204	-0.404903	-1.01747	-0.991905	-0.310063	-0.529901	-1.00485	0.395348	-0.0435322	-1.00485	-0.834594	0.173726	-0.848783	0.269366	-0.632543	-0.496562	-0.0591389	-1.02337	-0.940186	-0.879168	-0.431048	-0.779505	-0.228971	-0.357509	0.45956	0.39215	-1.18913	-1.01989	0.905614	0.734526	0.341874	-1.17151	-0.727415	0.233128	-0.695895	0.50403	-1.0599	-0.0702669	-0.294344	-0.0467336	-0.828571	0.749245	0.454865	-0.697817	-0.133735	-0.181443	1.23541	-1.00485
	Rps15a	-2.48772	-0.0131198	-1.60197	-0.937836	-0.261442	-1.01486	-0.59168	-0.929826	-0.596499	-0.0835515	-0.957627	-0.730048	0.421916	-0.28044	-0.749939	0.415683	-0.203835	-0.338642	-0.825671	-1.13621	-0.509661	-0.575015	-0.0873886	-0.454018	-0.329511	-0.669491	-0.457821	-2.04941	-0.623116	-0.808086	-0.697778	-0.121202	-1.09166	-1.43582	-0.335999	-2.49541	-1.69309	-1.17062	-0.395164	-0.76592	0.614558	-1.23411	-0.557742	-1.35718	0.49225	-0.525145	0.689999	-0.176738
	Rab38	-0.878128	-0.623558	-1.42362	-0.218613	-0.0746482	-0.540065	1.16617	-0.35932	-0.841049	0.41698	-0.558294	-0.11358	-1.36056	-0.528313	0.325716	1.0269	-0.240037	0.207675	-0.711599	-1.09347	-0.983926	-0.948574	-0.434794	-1.56245	-0.327834	0.239265	-0.307189	-0.0813275	0.433227	0.0371538	0.10031	-0.478528	0.385086	0.0400507	-0.382251	-0.08804	-0.838259	-0.349789	0.823915	-0.175436	0.17857	0.409143	0.0207915	-1.06426	-0.31767	1.15607	0.496992	0.239282
	H2-Q7	-0.760711	-0.102173	-1.89688	2.04873	1.53075	0.948675	-0.515549	1.84916	-0.0354043	0.399521	1.2132	0.100408	-1.48507	-1.74952	1.42147	2.03721	0.742593	0.502396	-0.640418	-0.533756	-0.169629	-1.44585	1.36512	-1.37858	1.47556	0.322271	-0.938487	-1.43118	-0.344027	2.38381	-0.0793904	0.283709	0.177025	0.521252	0.174592	0.559453	-0.611972	1.16611	0.594412	1.09143	1.97399	1.32967	0.549551	-1.08792	0.523974	-0.267213	0.789254	0.954804
	Rps12	-1.6527	-0.215186	-1.38307	-1.49162	-1.39339	-1.52399	-1.06523	-1.6622	-0.0675446	-1.16554	-1.39529	-0.708951	0.32959	0.778943	-0.361497	0.237776	-0.886064	-0.503572	-0.714523	-0.33602	-0.138075	0.502225	-1.22256	0.564209	-1.79097	-1.60426	-0.336505	-1.51984	0.114331	-0.773831	-1.23546	-0.958973	-1.16032	-0.475189	1.18075	-2.8184	-1.71047	-0.923816	-1.15972	-1.40914	-0.93833	-0.424539	-1.19534	-0.221764	0.266369	-1.01721	1.76125	-1.07212
	Rack1	-1.99152	-0.382481	-0.477358	-1.36225	-0.548935	-1.34127	-0.690077	-1.25489	-0.268407	-0.433324	-1.2481	-0.0229429	-0.534351	-0.64433	-0.241926	-0.977348	-1.72608	-1.065	-0.219629	-1.89321	-0.955204	-1.35308	-1.29548	0.17942	-0.722325	-1.27147	-0.55976	-0.428152	-0.138112	-0.709387	-1.08865	-1.60636	-1.15608	0.0814238	0.438133	-1.96663	-0.968973	-1.44319	-1.29805	-1.4364	-1.44829	-0.539959	-1.42604	-0.598881	0.26344	-1.52108	0.99976	-1.70884
	Rps20	-1.56241	-0.0920577	-0.99859	-1.27654	-1.50543	-0.910132	-1.52472	-0.421996	-0.217328	-1.67928	-0.749846	-0.471726	0.425978	0.480551	-1.82946	0.659378	-1.45844	-1.46132	-0.124505	-0.433341	-0.0803337	0.460866	-1.2586	0.188069	-1.69758	-1.29974	-0.0148484	-1.09666	0.846037	-0.0211451	-0.785284	-0.425714	-0.811117	-0.206129	-0.0831149	-2.09099	-1.19596	-0.60232	-1.62279	-1.0994	-0.427197	0.473656	-1.15183	0.27737	0.400699	-1.09049	1.55931	-0.696519
	Marcksl1	0.127199	-0.163753	-1.16334	0.124427	0.359795	0.0783238	1.24291	-0.00833802	-0.125767	0.359608	-0.37508	0.0599755	-0.729092	-1.02569	0.241266	0.0940231	-0.239263	0.00776056	-0.0703029	-1.53507	-1.21883	-1.0464	-0.244117	-0.202187	-0.431054	-0.202306	-1.24285	-0.332957	-1.39316	0.177478	0.195056	-0.158943	0.861683	-0.316629	0.0671569	-0.670529	-1.69777	0.590503	-0.331464	-0.162583	-0.404081	0.113653	-0.01994	-1.34807	-0.0497373	0.0977713	0.757395	-0.459518
	Nkg7	-0.531069	0.147071	-1.31111	1.73301	1.77912	1.70137	1.70389	1.62465	-0.0664776	1.82672	1.74795	0.530693	-1.28606	-0.444358	1.64664	1.32155	1.79765	1.64178	-1.01395	-0.997847	-1.10471	-1.10741	1.75868	-0.920072	1.80138	1.80024	-0.883784	-0.891844	-0.738546	1.54402	1.30573	1.74304	1.71473	-0.388412	1.06189	1.64066	-0.45326	1.41694	1.76764	1.75185	1.80404	1.17006	1.71011	-0.903687	0.741576	1.64959	-0.135585	1.76763
	Ms4a3	-0.700202	0.0023812	-1.0905	1.63367	1.64824	1.74409	1.70131	1.67011	-0.0133818	1.65715	1.68574	0.498481	-1.29414	-0.922614	1.65617	1.23981	1.67802	1.69538	-1.13822	-1.0551	-0.792265	-1.03675	1.70068	-1.00747	1.70929	1.67969	-0.855892	-0.615196	-0.288777	1.35799	1.16508	1.66317	1.68433	0.0220742	1.02572	1.51287	-0.238863	1.18932	1.64298	1.65876	1.62143	0.884569	1.63665	-0.438164	0.685677	1.65821	-0.16652	1.62062
	Srgn	-0.68146	-0.148091	-1.432	1.8014	1.74593	1.89763	1.95065	1.81749	-0.373638	1.87563	1.78806	0.301557	-1.43112	-0.632573	1.78265	1.25318	1.80587	1.75694	-1.13418	-0.985918	-0.962266	-1.21132	1.72862	-1.128	1.83775	1.95589	-1.08346	-0.504481	-0.711161	1.34984	1.14322	1.82563	1.84362	-0.373501	1.06923	1.52826	-0.154667	1.25744	1.70887	1.79375	1.71279	0.828897	1.78272	-0.823802	0.619985	1.84977	-0.228758	1.76851
	Cd63	-0.809878	0.0105139	-1.19613	1.88578	1.81421	1.75724	1.87618	1.82963	-0.445264	1.75461	1.68932	0.280721	-1.12346	-0.930237	1.86108	1.52157	1.86673	1.74446	-1.18145	-1.10015	-1.15251	-0.759932	1.93788	-0.882515	1.80865	1.98001	-1.19109	-0.998628	-0.900315	1.50062	1.13951	1.61254	1.80368	-0.658772	0.893367	1.6567	-0.534711	1.25401	1.80301	1.95482	1.69811	0.773324	1.76651	-0.932472	0.776956	1.82862	0.0903441	1.83755
	Calr	-1.23348	-0.668703	-1.38393	0.697267	0.345215	0.445756	0.793369	0.476976	-0.286405	0.462445	0.157541	0.108912	-1.80793	-0.578166	0.790229	0.986138	0.38897	0.920398	-1.37494	-1.89637	-1.72849	-1.79138	0.623097	-1.12756	0.129492	0.768294	-1.50745	-0.328345	-0.562133	0.986415	0.68225	0.448487	0.854934	0.075729	0.481066	0.893408	-0.359027	0.674027	0.889113	0.975614	0.489383	0.97347	0.714494	-0.976093	0.480241	0.888843	0.319419	0.376189
	Myb	-0.423758	-0.384444	-1.44576	1.85762	1.44404	2.03869	1.42233	2.14901	-0.156011	1.23101	1.74186	0.149902	-0.815077	-0.376262	1.10512	1.10294	1.11003	1.62035	-1.37597	-1.18247	-1.24304	-1.67786	1.44631	-1.09658	1.0609	1.00544	-1.54208	-1.07171	-0.554899	1.08155	1.01426	1.78379	1.62097	-0.540833	0.661694	1.63418	-0.30479	1.14164	0.87142	1.54898	1.53355	1.08017	0.873934	-0.870451	0.56444	1.66032	0.622732	1.03292
	Mif	-2.26556	-0.484704	-2.29426	-0.735314	0.34228	-0.650752	0.145205	-0.100759	0.404548	0.268543	-0.711	-0.0912705	-1.07801	-0.580512	0.42248	0.284398	-0.241459	-0.395864	-1.72807	-0.920093	-1.01459	-0.876194	-0.384575	-1.0268	-0.648166	-0.0197941	-1.09042	-0.953104	-0.263504	-0.0927729	-0.232759	-0.323201	0.194575	0.45314	-0.653687	0.0880474	-0.898432	-0.492609	0.595712	0.154023	-0.017664	-0.0236673	-0.0765977	-1.50429	-0.176059	-0.562132	0.488955	-0.22763
	Ncl	-1.72237	-0.495605	-2.25651	-0.262451	-0.254024	0.1243	0.538009	0.404398	-0.452626	0.359416	-0.221827	-0.0434978	-1.22066	-1.23077	0.789454	0.143406	0.0680808	0.577586	-1.49197	-0.968803	-1.4328	-0.983012	-0.497338	-1.02004	-0.820913	-0.67273	-2.14183	-1.64223	0.387817	0.432728	-0.411902	-0.661628	0.304129	0.521413	0.235904	-0.866104	-0.59309	-0.0719891	0.110956	-0.593879	-0.0581845	0.249039	-0.119903	0.0365567	-0.120513	-0.525731	0.519131	-0.296007
	Mpo	-0.767908	-0.289808	-1.50003	1.28027	1.23793	1.19258	1.30778	1.32929	0.0287002	1.22613	1.27211	0.56156	-1.28961	-0.419841	1.36542	1.20337	1.36505	1.22552	-1.24558	-1.19859	-1.03227	-1.52102	1.33314	-0.899687	1.30157	1.32929	-1.32567	-0.699563	0.00543062	1.35098	1.16977	1.23328	1.28124	0.176174	1.27522	1.4155	0.000828454	1.16003	1.26054	1.33935	1.2938	1.21407	1.3855	-0.334336	0.616228	1.2641	0.299269	1.3705
	Ctsg	-1.19719	0.170706	-1.06109	1.52001	1.57955	1.59827	1.63656	1.53019	0.0813079	1.62746	1.54256	0.564748	-0.530056	-0.578583	1.59597	1.169	1.64511	1.54144	-0.797423	-0.644267	-0.433953	-0.904386	1.54521	-0.691822	1.65673	1.69133	-0.761922	-1.16535	-0.0521961	1.23187	1.06269	1.5264	1.58318	0.116266	1.11956	1.53276	-0.424801	1.07697	1.63719	1.59591	1.49153	0.870947	1.63722	-0.305039	0.531566	1.62864	-0.0372163	1.56557
	Rgcc	-0.94391	0.0423478	-1.11505	1.84334	1.80705	1.57157	1.79793	1.58538	-0.0624761	1.72454	1.74185	0.345647	-1.24816	-0.637255	1.60278	1.15086	1.96841	1.75538	-1.08712	-1.11642	-1.10272	-0.958637	1.98491	-1.03535	1.84844	1.84533	-0.98901	-0.812846	-0.832851	1.09474	0.916932	1.77431	1.77343	-0.62558	0.992185	1.23791	-0.57661	1.30175	1.84314	2.04967	1.65814	0.60577	1.64878	-0.746292	0.85234	1.97745	-0.00111566	1.90798
	Nop10	-1.78713	-0.11414	-2.60269	0.617887	1.1186	0.668684	1.52796	1.03538	-0.172858	1.50598	0.742581	0.662662	-0.97442	-1.83808	1.23249	1.00984	1.09494	0.68119	-1.89892	-1.73734	-1.16115	-1.02226	1.07921	-1.79196	0.986251	0.899608	-2.01604	-1.9139	-0.62131	0.962758	0.688428	1.05116	0.791762	0.331742	0.730089	0.321397	-0.797767	0.47272	1.15459	0.825874	1.17431	0.830926	0.878637	-0.917396	0.390292	1.02156	-0.0701173	1.13049
	Serpinb1a	-0.46458	0.12214	-0.820406	1.62831	2.22061	1.68445	2.05074	1.67738	-0.308574	2.20002	1.66521	0.359932	-1.65794	-0.779461	1.85404	0.974958	1.79936	1.78236	-1.3166	-0.819324	-1.0292	-1.21799	1.8704	-0.998644	1.81916	1.96023	-1.00817	-1.28545	-0.410832	1.4113	1.16195	1.60475	2.23269	-0.402993	1.03415	1.76486	-0.698258	1.15172	1.79158	1.96392	1.40921	0.411334	1.89261	-1.04608	0.699707	1.85904	0.270562	2.10737
	Vat1	-0.974172	0.389711	-1.08807	1.3374	0.903375	1.79864	2.23239	1.72737	-0.527615	1.46958	1.40041	0.0881496	-0.805536	-0.612817	1.26123	0.408488	0.873619	1.45431	-0.707508	-1.08807	-1.11591	-1.14367	1.67985	-0.597396	0.697476	1.28658	-1.08807	-1.17792	-0.850274	0.669376	0.407998	2.04438	1.63373	-0.663132	1.64699	1.1526	-1.19061	0.125908	1.0685	1.24024	1.34021	-0.389112	1.07794	-1.31317	0.522982	1.1008	0.396696	0.864824
	Prss57	-0.388828	0.261009	-1.09125	1.43957	1.78517	1.68529	1.90708	1.75849	-0.122871	1.8922	1.73305	0.638171	-1.2774	-0.422745	1.53574	1.29535	2.01662	1.92087	-1.15849	-1.17786	-0.775444	-0.852156	1.67977	-0.657811	1.73232	1.88921	-0.909723	-0.53948	-0.509339	1.31147	1.45803	1.74784	1.85899	-0.329734	0.835074	1.73244	0.102317	1.40862	1.92837	1.67677	1.80344	1.07887	1.69214	-0.846865	0.842167	2.12288	-0.253112	1.6989
	Pglyrp1	0.00337234	-0.0235511	-0.869413	1.82372	1.74818	1.88756	1.86967	2.0297	-0.726384	1.69708	1.94082	0.165239	-1.08949	-0.62861	2.06168	1.39436	2.01751	1.76986	-0.952923	-1.02149	-1.05009	-0.869769	1.90043	-0.811389	2.03097	2.11011	-1.14139	-0.622881	-0.972494	1.46596	1.14485	1.84612	1.73013	-0.777445	1.10203	1.60198	-0.473707	1.35446	1.66847	1.71382	1.71423	0.823207	1.96152	-1.00354	0.76934	1.87676	0.11282	1.66801
	Cst7	-0.993176	0.127191	-1.24517	1.35761	1.67954	1.50584	1.87363	1.68787	-0.446321	1.53002	1.42658	0.574689	-1.22089	-0.95513	1.75689	1.1122	1.74674	1.9784	-1.11654	-1.03003	-0.935866	-1.29315	1.25566	-1.04908	1.50232	1.94392	-1.16703	-0.773334	-0.645808	1.36608	1.34161	1.85963	1.83385	-0.364445	0.231011	1.21493	-0.634179	1.26188	1.74252	1.6102	1.70332	1.02594	1.5888	-0.988026	0.785895	1.99234	-0.365791	1.69289
	Elane	-0.837132	0.12769	-1.15088	1.61675	1.64995	1.61702	1.62409	1.60133	0.161317	1.63929	1.65872	0.611781	-0.927831	-0.260477	1.49194	1.23661	1.66704	1.57853	-0.943854	-0.767306	-0.656412	-0.959812	1.63051	-0.756441	1.7057	1.63768	-0.523092	-0.632855	0.0408162	1.22825	1.29504	1.61343	1.59846	0.0909496	1.19787	1.48403	0.0043901	1.25714	1.58509	1.62434	1.57886	1.00301	1.57922	-0.269434	0.660493	1.56239	-0.10797	1.63402
	Ndufa4	-0.149635	0.530647	-0.97092	0.836662	0.747772	0.937548	1.1856	0.958284	1.07906	0.903386	0.690889	0.279616	-2.19368	-1.42554	0.784257	0.930696	1.01575	1.31503	-0.515319	-0.998641	-0.491469	-0.833332	0.698583	-1.54885	1.0615	1.1133	-0.323969	-1.13298	-0.72506	0.755573	1.06084	1.0883	1.20554	0.667384	0.113787	0.572269	0.376084	0.366657	1.17094	1.15978	0.9911	1.03186	0.812506	-0.133401	0.455132	0.91145	-0.295616	1.24009
	Ppic	-0.696203	0.124989	-1.01754	1.96311	1.6973	2.26382	2.93847	2.2968	-0.671339	1.39707	2.43203	0.502942	-0.812086	-0.359274	1.87433	1.48335	2.00307	2.13315	-0.595855	-1.053	-1.28753	-1.57999	1.45086	-1.26613	2.18662	1.51836	-0.94948	-0.95555	-0.683832	1.38422	0.665154	1.16056	1.67393	-0.609917	0.71264	0.482104	-0.515807	0.797659	1.43501	0.633973	1.51257	0.953512	1.92415	-1.23001	0.265628	1.80892	0.366405	2.82484
	Cks2	-0.713666	-0.0292303	-0.581851	1.60545	1.31954	1.05586	1.68329	1.08285	0.108805	1.8726	1.18274	0.297823	-1.44285	-0.963556	1.27072	1.70726	1.57674	1.61197	-0.199136	-0.292369	0.410826	-0.602097	1.7489	-0.523545	1.52235	1.28084	-0.672471	-0.582005	0.917119	0.994597	0.555829	1.56979	1.6306	1.0179	1.10272	1.92742	-0.445874	1.12164	2.16611	1.80529	2.20697	1.05121	1.49454	-0.160021	0.936338	1.25873	1.16363	1.85178
	Fkbp11	-1.3563	0.129783	-1.71875	0.563462	0.933237	0.764817	1.63953	0.89971	-0.480301	1.16251	0.568658	0.233443	-1.63314	-0.956	1.7528	1.17912	0.615422	0.683406	-1.59565	-1.24699	-0.935663	-1.73159	0.505446	-1.26864	0.475637	0.332819	-1.55099	-1.42702	-0.800136	0.404905	0.491621	0.539984	1.31704	-0.853858	1.05492	-0.0585839	-0.638099	0.508616	0.359899	0.380075	0.326684	0.599044	0.976165	-1.49085	1.08355	0.651581	-0.0131507	0.922235
	Prtn3	-2.0031	-0.0870353	-1.59538	1.43845	1.62958	1.32585	1.37945	1.42443	0.18857	1.51686	1.39465	0.494541	-0.284319	-0.356599	1.52041	0.954284	1.52161	1.30908	-0.982871	-0.608247	-0.174954	-0.788339	1.57881	-0.582362	1.64702	1.61668	-0.745453	-1.56269	0.152873	0.947159	0.913765	1.58503	1.44287	0.411713	1.14691	1.41309	-0.815035	1.00367	1.5989	1.54366	1.46614	0.723446	1.48983	-0.311704	0.492637	1.5353	-0.17506	1.55187
	Etfb	-0.74363	-0.254804	-1.60894	0.923199	1.29409	0.778257	0.996042	1.29432	0.573448	1.19741	1.21241	0.827927	-1.49899	-0.323545	1.80127	1.79738	1.11069	1.60918	-0.688279	-0.27984	-0.523372	-0.740666	1.45318	-0.658951	1.29939	1.33959	-0.411934	-1.33069	0.132277	1.23192	1.48964	1.6803	1.31332	0.0872698	1.27287	1.23843	-0.229709	0.733878	1.33152	1.42441	1.42567	1.08017	1.4709	-0.290051	0.876902	1.01961	0.130031	1.35288
	Cnbp	-2.30653	-0.95872	-3.33437	-0.746545	-0.00899723	0.175807	-0.0739869	-0.299234	-0.616948	-0.273185	-0.64932	-1.12163	-0.767246	-2.24798	0.783646	0.451358	-0.336228	0.0553519	-1.20602	-2.02711	-0.239717	-1.92407	-0.392384	-0.978427	-0.352421	-0.113246	-1.14464	-2.15236	-0.965794	-0.468054	-0.25768	-0.871311	0.30634	-1.31876	-1.22971	-0.550071	-2.54598	-0.633531	0.621333	-0.349914	0.217432	0.189731	-0.0799903	-1.37833	-0.0509544	0.58838	-0.785622	-0.34468
	Srm	-1.46458	0.267739	-2.0412	-0.981217	-1.01189	-0.082787	-0.745379	-0.182534	0.325615	-1.00518	-0.355795	0.187281	-0.767636	-0.361819	0.308288	0.13938	-0.761714	-0.592031	-2.00114	-1.98996	-1.57499	-1.92812	-0.370482	-1.26473	-0.236034	-0.672349	-1.97564	-0.354302	-0.288245	-0.291942	0.311099	-0.499448	-0.297929	0.50011	-0.512136	-0.246512	-1.3729	-1.02152	0.16945	-0.7409	-0.738351	-0.359019	0.230013	-1.86663	0.225416	-1.39118	0.576052	-0.670679
	Pde4d	-0.786972	0.455604	-1.15126	1.82651	1.21675	2.34455	1.01585	2.89894	0.119008	1.08725	2.15772	0.967063	-1.18495	-0.891195	2.68401	0.790666	2.12799	1.57243	-1.0301	-1.15447	-0.983384	-1.07659	1.57252	-0.841471	1.64014	1.79758	-1.16179	-0.998799	-0.443744	1.67824	1.01622	1.6058	1.54423	-0.0240592	1.10094	1.57847	0.0475363	1.34782	1.16019	1.35575	0.889294	0.882579	1.77496	-0.770197	1.16131	1.58778	0.416343	1.12584
	Cd81	-0.863737	0.0470014	-1.59701	1.1166	1.70688	1.74137	1.99302	1.29547	-0.424614	2.09577	1.20336	0.459507	-0.880194	-1.05665	1.40218	0.592524	1.49019	1.17957	-1.54882	-1.48348	-0.998882	-1.46696	1.15824	-1.08828	1.3704	1.97974	-1.27694	-0.303261	-0.243291	0.604036	0.868669	0.957962	1.7297	-0.260628	0.337558	0.939678	-0.373357	0.803331	1.32336	1.30774	1.29256	0.729275	1.16372	-1.6165	0.132777	1.53615	0.528745	1.12665
	Npm1	-1.493	-0.742961	-2.35476	-1.83203	-1.23118	-2.01372	-1.30035	-2.08692	-0.352863	-0.878135	-2.00103	-0.616747	-0.944602	-1.30801	-1.395	-0.965633	-1.76782	-1.50545	-1.19342	-1.21173	-0.970364	-0.846066	-1.80389	-1.17754	-1.80552	-1.6427	-2.39489	-1.39793	-0.459737	-0.600481	0.159319	-1.2608	-1.12246	-0.509893	-0.283014	-1.23912	-0.785908	-2.15729	-0.865242	-1.7931	-0.949606	-0.594324	-1.36637	-0.80299	-1.83871	-1.48492	-0.19843	-1.70979
	Alas1	-0.094709	-0.107766	-1.21383	2.09706	1.56864	2.02105	1.2054	2.00686	0.141631	1.51081	2.21632	0.491885	-1.4199	-0.515831	1.66135	0.802039	1.57036	1.91473	-0.883731	-0.933939	-0.999491	-0.888937	2.21852	-0.197724	1.93789	1.7303	-0.942313	-0.962599	-0.216396	0.789731	1.11205	1.87224	1.6236	0.0369531	1.32443	1.88852	-0.465327	1.44637	2.01678	2.2289	1.8226	0.599661	1.84138	-0.586176	1.07899	1.91506	0.269863	1.56147
	Slc28a2	-0.798201	0.343662	-1.23651	0.532502	-0.395552	-0.48007	-0.465423	0.671516	-1.11506	0.00966454	0.0125243	-0.0565819	-0.950599	-0.7343	1.74166	0.531437	1.45717	0.434517	-0.764718	-1.23651	-0.80889	-1.23651	0.965333	-0.985468	1.59901	0.831853	-0.937525	-1.23651	-0.825918	0.812496	1.18196	0.830247	-0.0215071	-0.229118	1.8159	0.757782	-0.445161	-0.424462	1.8	0.468219	1.05883	0.444484	1.28457	-1.23651	0.898097	-0.116074	1.34883	0.549742
	Serbp1	-3.31955	-1.32187	-2.5868	0.408185	-0.590807	0.290356	-0.255349	0.720651	0.000545553	-0.346222	0.542059	-0.1459	-0.998308	-1.32691	-0.329218	-0.0128104	0.205236	0.0668665	-1.96835	-0.965949	0.15982	-0.149325	0.447739	-1.54251	0.586546	0.0367351	-1.65785	-3.26333	1.17871	0.257585	-0.257155	0.143276	0.754879	1.15353	-0.216964	1.0381	-2.80712	-0.298005	1.00263	0.680545	-0.0463746	-0.260127	0.604719	-0.788915	0.351723	1.06506	0.346964	-0.864563
	Nme1	-2.15117	-1.27855	-2.70733	-0.985984	0.654677	-0.461396	0.513565	0.124186	0.133495	0.38389	-0.416849	0.281469	-1.77997	-1.39536	0.160219	-0.785698	-0.0881117	0.485317	-1.14392	-0.810778	0.0353779	-0.168831	-0.781148	-1.00793	-1.0072	-0.361783	-1.99344	-0.747558	0.279819	-0.796092	0.620167	-0.152425	0.313858	0.886329	-0.777298	-0.93011	-0.4172	-1.17094	0.8075	-0.232307	0.19199	-0.675283	-0.941581	-0.186218	0.253759	-0.64269	-0.00770738	0.475395
	Prdx6	-1.41412	0.0854402	-1.34546	-0.758035	0.736632	0.675652	1.38492	-0.0810405	-0.359049	1.48911	0.10755	1.07152	-1.24922	-0.128513	0.650942	1.04362	0.779654	0.182481	-1.52178	-1.09674	-0.648551	-0.905552	0.575345	-1.20138	0.442006	0.47457	-0.402927	-0.760917	-0.410867	1.17727	1.00416	0.11088	0.114039	-0.788302	0.147625	-0.524542	-0.081844	1.12963	0.625412	0.0648744	0.416351	0.41674	0.919527	-0.728836	-0.42364	0.162806	0.000944809	0.62963
	Mt1	-0.894846	0.218952	-1.45406	1.52994	1.43423	0.982712	1.31498	1.32955	-0.434442	1.3859	1.52695	0.728995	-0.73816	-0.690595	1.25535	1.14976	1.34187	1.16377	-1.37309	-0.860455	-0.850835	-0.940913	1.62248	-0.770894	1.6787	1.01159	-1.22438	-0.785962	-0.353417	1.07584	0.955708	1.70344	1.01696	0.0571713	1.18871	1.32635	0.115356	1.08724	1.14334	1.31152	1.44261	0.813819	1.16623	-0.552767	0.535814	1.20972	-0.89052	1.65608
	B4galt6	-1.09221	-0.232938	-1.36554	2.93509	2.16327	2.95284	1.80068	2.31016	-0.600869	2.59106	2.77388	0.163745	-1.00228	-1.16228	1.53255	1.38511	2.33047	1.49458	-1.03582	-0.972163	-0.839445	-1.22561	2.78384	-1.03929	2.52377	2.78038	-1.25693	-0.617632	-0.433465	2.08758	1.38168	1.59821	1.70715	-0.516838	0.181042	2.11478	-0.348181	1.82979	2.4721	2.36638	1.44649	0.853592	2.2993	-1.14499	0.558164	2.14733	0.0870135	2.47248
	Spint2	-0.331042	-0.647965	-1.19524	0.714761	1.08747	1.31469	0.956124	1.19793	-0.303474	1.18707	1.05051	0.110042	-1.27068	-0.56779	1.43872	0.719544	1.48656	1.28857	-1.27549	-1.50745	-0.959741	-1.55424	1.22696	-0.946786	1.10834	1.2742	-1.18193	-1.35327	-0.679146	1.42517	0.521372	0.716971	0.89434	-0.620942	1.10818	0.914065	-0.601762	0.946968	1.28246	0.866698	1.05879	0.888066	1.08213	-1.16961	0.430534	1.00434	-0.290252	1.36086
	Mrto4	-0.964751	-0.574642	-1.51748	-1.52707	-1.60971	-0.193237	-1.20579	-0.433268	0.078896	-1.69053	-0.762132	-0.533471	0.407868	-0.240221	-0.161598	-0.901066	-1.4156	-0.620148	-0.976039	-1.39267	-0.35783	-0.658062	-0.48115	-0.588572	-0.725507	-0.691357	-1.6023	-0.558649	1.17361	-0.457287	0.878744	-0.365097	-1.45128	-0.294818	-0.554412	-0.299331	-0.273394	-0.708371	-0.497859	-1.6233	-0.563322	0.138922	-0.929579	0.756812	0.459621	-0.694452	-0.0427664	-1.1035
	Pebp1	-1.60679	-0.197448	-1.63357	-0.23224	0.603019	-0.454029	1.87043	-0.163505	-0.503109	1.16222	-0.666842	0.488362	-1.22311	-0.661159	0.715796	1.22908	0.101142	-0.116221	-0.712325	-1.56782	-0.203363	-1.31811	0.518763	-1.02002	-0.449817	0.207514	-1.54991	-2.01717	0.250324	0.906166	0.437056	-0.502594	0.401613	0.238866	0.205867	-0.0946984	-1.80195	0.10524	-0.371115	0.0772118	0.817044	0.948904	0.106458	-1.76848	0.397224	-0.264458	0.13391	0.254157
	Apex1	-1.67013	-0.274467	-1.93819	-0.56922	-1.6945	-0.770255	-2.32978	-1.43312	-0.224678	-1.34735	-0.600979	-0.216033	0.0536236	-0.877829	0.649492	0.753696	-0.0629549	-0.719766	-1.65607	-1.18929	-0.514457	-0.853835	-0.127982	-0.208444	-0.536985	-0.419824	-1.32766	-1.46217	-0.338557	0.0462235	0.639273	-1.11229	-1.26527	-0.0261392	-0.391373	-0.459249	-1.51479	0.910066	-0.456237	-0.134855	-0.17387	-0.0255243	0.435592	-1.83608	-1.13556	-1.08457	0.349987	-0.868798
	Ap3s1	-0.954378	0.224081	-1.2042	1.18235	1.50708	1.4446	1.5491	1.1267	-0.0212713	1.3999	1.32069	0.704124	-0.76949	-1.11481	1.47507	0.932157	1.67029	1.73466	-1.0457	-0.623974	0.0455724	-0.965912	1.24129	-1.07128	1.38348	1.50484	-0.764468	-1.28241	0.122754	1.1497	0.949287	1.43611	1.53922	0.560484	0.637803	1.46537	-0.87417	1.39249	1.7055	1.46202	1.57189	0.983881	1.56366	-0.92248	0.567381	1.53207	0.0432879	1.44151
	Clu	-0.883582	0.00684737	-1.13423	0.950508	0.369278	0.804019	-0.134228	-0.291978	-0.629337	1.15161	0.860935	0.814635	-1.13423	-0.575227	0.193647	1.51228	0.549136	-0.286925	-1.13423	-1.13423	-1.13423	-0.425608	0.977378	-0.854727	1.48751	-0.2054	-1.13423	-1.13423	-0.651058	0.601582	1.41784	1.07424	-0.906058	-0.303104	1.22612	1.29337	-1.13423	0.937025	0.331624	0.212979	3.0134	0.535865	0.881554	-0.715972	2.07461	-0.25837	1.51095	0.49359
	Gatm	-1.18916	-0.346451	-1.05715	1.89048	1.29127	2.61205	1.96426	1.69679	-0.246736	1.13061	1.7521	-0.29524	-0.895457	-0.257013	1.46466	0.402476	1.7879	1.79429	-1.00217	-1.14695	-0.530588	-1.4783	2.32523	-0.484576	1.83314	1.82578	-1.30343	-1.2149	-0.597148	0.57907	0.128495	1.67791	1.56369	-0.231592	0.00352496	1.38004	-1.21559	1.0625	1.77034	1.68679	1.06316	-0.276649	1.44814	-1.55556	0.731345	1.71931	-0.399043	1.34529
	Ifi27	-0.222982	-0.0740501	-1.51162	0.894578	0.835364	1.19278	1.60866	0.396938	-0.715344	1.19568	1.38143	0.765968	-1.14456	-0.645247	0.927613	1.62223	1.31783	1.42914	-1.60533	-0.762313	-1.53243	-0.984694	1.3147	-1.00291	0.801973	0.989128	-1.17183	-1.07716	-0.338466	0.798745	1.12014	1.52829	0.769906	-0.310628	0.907969	0.890834	-1.0935	0.401825	0.57386	0.728149	0.865726	0.589672	1.03817	-1.08671	0.245345	1.54611	-0.449101	1.61092
	Pa2g4	-2.70774	-0.452875	-2.44223	-1.44818	-0.517194	-1.33854	-1.06532	-0.73933	-0.00801169	-1.44686	-1.44478	-0.58484	-1.35067	-1.35467	-0.0870755	-0.47604	-1.43466	-0.614498	-1.16957	-1.1146	-0.7177	-0.971829	-1.53519	-1.39686	-1.57442	-1.9681	-1.07677	-1.44083	0.202346	-1.38698	-0.0860404	-1.47349	-0.865401	0.734753	0.394497	-0.299783	-1.58266	-1.5516	0.403014	-2.14615	-1.72945	-1.57413	-0.335611	-0.659449	-0.00367281	-1.48816	-0.104928	-1.14015
	Park7	-2.36329	-0.73987	-2.06022	0.293718	0.235975	-0.471592	-0.862954	0.563759	0.168995	-0.399311	-0.0901222	-0.255967	-0.514503	-0.539741	-0.170153	-0.343323	0.209015	-0.143686	-1.13408	-1.5244	-0.98559	-1.5203	0.0346824	-1.37317	0.0896827	-0.190988	-1.4939	-2.15038	0.173284	0.314341	0.163272	0.656818	-0.831027	0.850058	-0.149343	0.762559	-1.59444	-0.260729	0.114425	-0.0833312	0.820905	-0.0028375	0.308263	-0.719339	0.378083	-0.86651	0.484829	0.395264
	Gpi1	-1.13074	0.00540626	-1.37854	1.78267	1.74681	1.66335	1.91632	1.69197	-0.261769	1.98192	1.73917	0.538753	-1.07625	-0.317568	1.95044	0.647356	2.22688	1.68206	-0.826102	-1.48491	-0.888416	-0.824247	1.4798	-0.547416	1.24187	1.8965	-1.09001	-1.2592	-1.00384	0.781701	0.804712	0.880835	2.09787	-0.413372	-0.24764	1.8476	-1.43747	1.20827	1.92502	1.73643	1.30437	0.419463	1.66196	-1.11817	0.561831	1.70778	-0.224114	1.45798
	Atp5g1	-1.61092	-0.291403	-1.89475	1.24111	0.890123	0.908028	0.391101	0.781275	0.0445091	0.576782	0.819756	0.275094	-1.60182	-0.608712	1.10086	0.499154	1.2246	0.974257	-1.05504	-0.584993	-0.390716	-0.986006	1.44879	-1.22453	0.695261	1.01635	-0.526164	0.0630483	-0.0154471	0.528085	0.338937	0.85863	0.690225	0.738473	0.535563	0.893582	0.112505	-0.0639494	1.66002	1.30952	0.339322	-0.121145	1.39969	-1.47946	0.695084	1.40361	-0.864693	1.06132
	Wfdc21	-0.334776	0.203935	-0.717381	2.55598	2.66458	2.42107	2.53207	2.11507	-0.443567	2.31266	2.27258	0.338511	-0.783346	-0.8358	2.51256	1.3685	2.23617	1.98168	-0.555188	-0.828278	-0.854101	-0.732515	2.49635	-0.664018	2.50608	2.39992	-0.751108	-0.435912	-0.678324	1.75883	0.750504	2.13262	2.33123	-0.485303	1.14825	1.96465	-0.63302	1.55382	2.21941	2.55155	1.98276	0.343202	2.02646	-0.685403	0.965289	2.10207	-0.0949149	2.55028
	Cebpe	-0.502306	0.00751233	-1.17411	2.12059	1.90936	2.11793	1.60202	2.2694	-0.597168	1.49682	1.81613	0.304639	-1.13076	-0.813784	2.11224	1.07616	1.97579	1.78714	-0.888567	-0.846174	-0.8693	-0.746984	2.00877	-1.03683	1.84929	2.16904	-0.754417	-1.17691	-0.642735	1.47145	0.930646	1.53025	2.27302	-0.789974	0.666541	1.80749	-0.788481	1.39131	2.12574	2.07328	1.66063	0.675356	2.01351	-0.616058	0.654352	1.98907	0.114542	1.70559
	Gstm1	-0.407367	-0.0670026	-0.974755	1.94464	2.26797	2.26863	2.36126	1.93297	-0.0913256	2.40572	2.12832	0.589058	-0.699177	-0.226736	1.84035	0.857655	1.8543	2.02389	-0.484018	-0.494612	-0.697259	-0.974379	1.93398	-0.261872	1.97583	2.03015	-0.558353	-0.435791	-0.938441	1.2087	1.27997	2.05963	2.13416	-0.482561	1.24511	1.56792	0.190133	1.43329	1.71948	2.0255	1.89922	0.575161	1.78786	-0.21481	0.7472	2.08676	-0.891378	1.98591
	Clec12a	-0.233601	0.728061	-0.541224	2.06427	2.06863	1.78797	1.70612	2.00942	0.404223	1.82336	1.95892	0.862661	-0.450471	-0.467608	1.80038	1.32967	2.02176	1.81828	-0.629195	-0.456156	-0.399386	-0.507523	2.04917	-0.719456	2.1648	1.75105	-0.147683	-0.739924	-0.313276	1.12953	1.34859	1.93351	1.90012	-0.120653	0.797627	1.87836	0.21429	1.32512	1.79278	2.04066	1.78827	0.663506	1.65472	-0.432259	1.05873	1.8726	0.20013	1.83143
	Vcam1	-0.727598	-0.0910011	-0.727598	3.18997	3.5372	3.78317	4.06128	3.95678	-0.727598	3.10025	4.39076	0.106077	-0.727598	-0.727598	1.99599	0.776448	2.2056	1.6552	-0.727598	-0.56144	-0.727598	-0.391935	2.13517	-0.537428	2.08543	3.31911	-0.586134	-0.423638	-0.624491	2.07775	0.178753	3.04266	3.38048	-0.727598	-0.123206	1.04258	-0.391935	1.01199	2.19964	2.08449	2.6355	0.0994921	1.66031	-0.391935	0.561308	2.94826	-0.112443	2.3517
	Trem3	-0.112193	0.355098	-1.18273	2.01386	1.63946	2.64582	1.63689	2.19376	-0.314991	1.36002	1.91926	0.135225	-0.792262	-0.815612	2.19517	1.0098	2.22799	1.69596	-0.920227	-0.854765	-0.522108	-1.07529	2.03731	-0.491629	2.45679	1.85982	-0.562719	-0.795704	-0.78557	1.78009	0.342582	1.83428	2.24941	-0.357283	1.09043	1.70893	-0.034042	1.00908	1.8858	1.91426	1.62039	0.651843	2.29487	-1.07003	0.976915	1.81964	-0.412306	1.65032
	S100a11	0.66583	0.252024	-0.224235	1.92069	1.79149	1.88346	1.98903	2.02018	0.468188	1.68504	2.01523	0.731835	-0.33939	-0.460629	1.65446	0.901724	1.67508	1.50957	-0.401218	-0.284428	-0.774279	-0.0236098	1.68098	-0.548507	1.67762	1.63857	0.345357	-0.129891	-0.60214	0.691874	1.40232	1.70939	1.86952	-0.73713	1.29599	1.38379	1.01012	1.28249	1.62845	1.70938	1.54131	0.254452	1.51286	0.428432	0.633123	1.89921	-0.756205	2.06673
	Arhgdib	-0.309741	0.527764	-0.931532	1.92592	1.88345	2.02656	2.10211	1.79176	-0.320722	1.94966	1.68643	0.415016	-0.311302	-0.742326	1.68908	1.02556	1.96557	1.23214	-0.282098	0.346552	-0.320191	-0.178253	1.99368	-0.520084	1.9379	2.2285	0.610397	-0.0780195	-0.25042	0.409471	1.16518	1.61063	2.23721	-0.4287	0.515496	0.444815	-0.449546	1.14703	1.89013	1.83823	1.6107	0.452317	1.51519	-0.570137	-0.00683804	2.09879	-1.41728	1.59966
	S100a8	0.159643	0.721106	-0.57661	2.52326	2.40358	2.41901	1.89118	1.98293	-0.274373	2.26201	2.97803	0.24695	-0.527504	-0.57667	1.89876	1.1619	2.55494	1.93167	-0.604368	-0.844487	-0.41818	0.0517692	2.74806	-0.423898	3.04047	2.60503	-0.362105	-0.62133	-0.818286	1.26403	0.849404	1.86067	2.0999	-0.51853	0.811816	2.30385	-0.339365	1.69867	2.67787	2.49483	1.85375	0.515845	2.13843	-0.584606	1.12521	2.17568	-0.377217	2.80378
	Ifngr1	-0.0940125	0.147489	-1.30875	1.89898	1.39876	1.79777	2.1654	2.37831	-0.695398	1.65006	1.75195	0.214937	-1.37114	-0.143775	1.54795	0.746502	1.87968	1.69658	-0.704792	-0.823718	-0.633386	-0.752006	1.67182	-0.555715	1.9812	2.20556	-0.812923	0.065971	-0.706827	1.2133	1.32418	1.5221	2.37417	-0.318979	1.20065	2.07907	-0.102596	0.691705	2.03544	2.16657	1.11248	0.543518	2.06109	-1.11301	0.774082	2.07381	-0.537442	1.35866
	Lta4h	-0.941505	-0.55473	-1.28345	1.59287	1.45341	1.75718	1.83538	1.31669	-0.0691248	2.16417	2.13278	0.160034	-1.15111	-0.641917	1.40083	1.1247	1.67475	1.32684	-0.727828	-1.26207	-0.974372	-1.56207	1.59542	-0.467569	1.90862	1.80321	-0.691163	-1.88736	-0.223049	1.28129	0.47421	1.78072	2.2691	-0.574492	0.616316	1.50399	-1.04518	1.65235	1.54563	1.80014	1.44151	0.818735	1.5178	-1.11812	0.916815	1.45133	-0.411552	1.67129
	Ptgr1	-0.477274	-0.307655	-0.771981	1.55805	1.97096	1.24521	2.27596	1.6276	-0.0951995	2.0319	1.87825	0.767209	-0.721461	-0.620027	1.87642	1.52654	1.65387	1.79752	-0.953922	-0.780971	-1.16749	-0.666691	1.67761	-0.544667	2.16187	2.16165	-0.285789	-0.838982	-0.86839	0.867686	1.13459	2.58952	1.9818	-0.837503	0.962134	2.14181	-0.0497427	1.8326	1.71737	1.92397	1.65854	0.83841	1.75954	-0.925947	0.835692	1.73081	-0.695943	1.81942
	Hsd11b1	-0.779391	1.12585	0.564227	1.53997	1.76012	0.654771	1.50797	0.979159	-0.224687	1.56637	1.51691	0.305304	-0.529529	-1.04151	2.35233	1.24451	2.346	1.4632	0.0324325	-0.589118	-0.724493	-0.523365	2.01243	-0.623298	2.77884	2.81425	0.10177	-0.904136	-1.14805	1.3162	0.816223	0.719947	2.44908	-0.508255	0.61674	2.16087	-1.1758	0.0546683	1.94562	2.68023	0.778725	0.262519	2.42169	-0.615364	0.706045	1.87547	-0.237486	0.860369
	Dstn	-0.482912	0.0152055	-0.446421	1.45121	1.24285	1.44838	1.60855	1.48882	0.0497597	1.28462	1.46461	0.57578	-0.438889	-0.652214	1.43801	0.686514	1.71508	1.56111	-0.348398	-0.441755	-0.051895	-0.431645	1.68964	-0.0860368	1.64035	1.65095	-0.0834513	-1.09883	-0.543609	0.694114	0.754502	1.62923	1.50986	-0.401016	0.908413	1.38425	-0.390864	0.992516	1.83883	1.5129	1.40985	0.09848	1.30896	-0.0992584	0.138674	1.65289	-1.41517	1.91105
	Cldn15	-0.623293	0.298953	-0.913261	2.54765	2.4411	1.98924	2.54433	0.724615	-0.555645	2.69561	1.29882	0.111439	-1.00633	-0.0366232	2.40351	1.58372	2.48583	2.67279	-0.868481	-1.38552	-0.836603	-1.07623	2.70261	-0.539676	2.69553	2.64668	-0.824058	-1.02315	-0.827798	1.49085	0.979363	1.49614	2.39366	-0.395787	0.4201	1.82078	-0.812255	1.28529	2.32796	2.50502	1.81533	1.15459	2.31056	-1.05993	0.591266	2.76497	-0.515257	2.32356
	Hmgn2	-2.54799	0.191554	-0.924875	1.71779	1.90069	2.29798	2.17364	1.99976	-0.157077	2.07391	2.45281	0.410089	-0.778034	-0.400696	1.42857	0.614954	2.09982	2.04613	-1.08002	-0.248968	-0.0756193	-0.471862	1.48011	-0.517832	1.17854	1.8668	-0.263117	-1.60233	-0.305595	0.670943	0.79367	1.86013	2.05397	0.182398	0.44056	1.11459	-1.45948	1.34891	1.98981	1.82915	1.68345	-0.179933	1.2321	-0.748899	-0.0940902	1.48905	-0.832772	1.90256
	Cd24a	-1.15225	0.283622	-1.10849	1.35892	1.01688	1.81035	1.6361	1.41548	-0.754167	1.51221	1.90811	-0.201413	-1.68065	-0.834604	1.66581	0.989952	1.8786	1.17499	-1.97703	-0.586309	-0.858544	-0.777241	2.05029	-1.17445	1.95564	2.10332	-1.20834	-0.851117	-0.817952	1.28134	0.713689	1.78464	1.59217	-1.24477	0.345726	1.35196	-1.36593	1.29015	1.69991	1.8588	1.03051	-0.147874	1.96191	-1.38532	0.679037	1.64145	-0.111108	1.85076
	Mgst2	-0.51372	0.148483	-0.373782	2.60389	3.44096	3.10787	3.04795	2.39516	0.0978577	3.43532	3.05571	0.193723	-1.12159	-0.556802	1.93813	1.39125	2.2163	1.97649	-0.27547	-0.243832	0.0947157	-0.14187	2.66633	0.0551463	2.67211	3.02611	-0.702978	-0.667199	-0.382262	1.61033	0.979402	2.40274	2.92295	-0.0483379	1.76207	2.52102	-0.508617	2.10021	2.72675	3.05978	2.6879	0.904179	1.55708	0.00190565	0.379019	2.50002	0.0213013	2.59222
	Ltb4r1	0.651301	-0.589216	-0.00480719	2.37574	1.34588	2.7498	1.25688	2.7048	0.200679	0.90642	2.46579	0.654208	-0.894705	0.121149	1.43552	1.00944	1.98723	0.660053	-0.546902	-0.394608	-0.583434	-0.286415	2.35618	-0.53507	2.12339	2.61577	-0.313414	-1.06749	-0.257014	1.53605	0.91615	1.80947	1.7408	-0.837445	0.864577	1.73495	-0.0448564	1.58741	2.22503	2.44662	1.47372	0.478078	1.58124	0.0082058	1.4103	1.72813	0.428143	1.4765
	Serpine2	0.155683	0.32757	-1.02036	2.08424	0.937225	1.11743	2.09769	1.25062	0.519247	2.35534	1.29187	0.964152	-1.05681	-0.13939	1.56789	1.36238	1.78066	0.919582	-0.861256	-0.875159	-1.17212	-1.03322	2.06764	0.0817695	1.76905	1.80382	-0.892332	-1.06402	-0.663457	1.75434	0.938066	1.13932	1.35147	-0.678335	2.25219	1.96086	-0.538265	1.36312	0.674271	2.1985	2.23193	1.05689	2.14772	-0.91399	0.570205	1.20703	-0.0833968	0.524384
	Rpl37a	-0.661246	0.724539	-1.04104	2.10265	1.51761	1.5686	1.45842	1.68589	-0.296727	1.32523	2.01313	-0.113053	-0.778696	0.203211	1.74342	1.43937	1.85313	1.32772	-0.609892	-1.11348	-0.913122	-0.907922	1.90369	-0.419863	1.89377	1.55684	-0.981245	-0.426249	-0.161929	1.49912	0.187187	2.13446	1.03071	-0.292971	1.18003	-0.00111055	-0.102148	1.08737	1.05824	1.72389	1.8417	0.911254	1.25826	-0.495376	0.692074	1.88398	0.251745	2.04822
	Plac8	0.21477	0.104878	-1.02412	1.21027	1.18271	1.22836	1.27988	0.958295	0.501648	1.32074	1.17356	0.406309	-0.898136	-0.899895	1.08113	1.12001	1.34056	1.44921	-0.712542	-0.216347	-0.602025	-1.04413	1.16305	-1.0499	1.22872	1.31341	-0.441411	0.274654	0.150894	0.652134	1.08516	1.36636	1.26011	0.273881	1.17818	0.85559	0.853008	0.803337	0.983395	1.23223	1.18203	0.641714	1.21721	-0.341819	0.495715	1.42666	0.18111	0.887857
	Prdx5	1.29731	0.224049	0.370953	1.78976	1.5389	1.60602	1.4969	1.48655	0.441736	1.42639	1.65432	0.110879	0.49992	0.0302953	1.33841	0.393451	1.71978	1.69185	0.0470652	0.670327	-0.174619	0.160191	1.61003	0.437707	1.67822	1.74128	0.380223	0.192298	-0.0731668	0.450891	0.765887	1.66697	1.77232	-0.334826	0.571431	1.63072	0.39257	1.06859	1.23636	1.82478	1.51	-0.628086	1.50782	-0.0598047	0.38055	1.86163	-0.270467	1.76347
	Mpc1	-1.39657	0.184568	-0.0677884	1.80257	2.3364	2.64634	2.13543	1.99993	0.293151	2.59139	2.82779	0.545884	-1.30402	-0.430991	0.893302	0.988132	2.46889	1.41444	-0.659929	-0.107927	-0.856878	-0.942586	1.18841	-0.6144	2.16781	2.46159	-0.759183	-0.352804	-0.0430418	1.09466	0.981647	2.25012	2.16363	0.287808	0.0239785	1.17841	-1.15538	0.770675	1.89786	1.71831	2.21033	0.279205	1.59202	-1.17669	0.667678	2.11538	-0.344558	2.08659
	Mogat2	-0.287137	1.01631	-0.748436	1.8448	3.80173	3.28084	3.34533	3.05701	0.426421	2.56831	2.45859	-0.524985	-0.748436	-0.748436	2.18623	2.40744	2.54527	1.98668	-0.748436	-0.748436	-0.748436	-0.748436	0.246067	-0.748436	1.76364	2.1029	-0.748436	-0.748436	-0.524985	1.00285	0.359882	1.45968	3.3954	-0.287137	0.241057	2.04383	-0.748436	1.16713	2.53068	2.7752	3.20853	-0.510588	1.37349	-0.748436	0.612917	1.80633	-0.538051	2.63048
	Irf8	0.406257	-0.288222	1.13799	-1.48232	-1.46375	-1.44232	-1.5876	-1.53809	0.742547	-1.4689	-1.47789	-0.304246	1.29762	1.25235	-1.46914	-1.47233	-1.534	-1.51166	1.18462	1.1023	1.28415	0.908012	-1.46262	0.853927	-1.43817	-1.53124	1.0371	0.684055	0.954613	-1.28836	-0.967966	-1.60471	-1.3574	0.424348	-0.686757	-1.37073	0.102309	-1.36086	-1.6042	-1.4115	-1.50045	-0.816643	-1.3553	0.786825	-0.623716	-1.42931	-0.251209	-1.64731
	Ly86	0.528814	-0.389822	1.39246	-1.42632	-1.35474	-1.43126	-1.50285	-1.50285	0.653515	-1.42632	-1.40002	-0.35885	1.15277	0.35296	-1.43332	-1.18823	-1.3886	-1.39961	1.16217	1.4568	0.936828	0.913505	-1.50285	1.07215	-1.46513	-1.39507	1.19022	0.608481	0.546533	-1.20196	-0.547378	-1.35256	-1.42632	0.3262	-0.884024	-1.39943	0.027025	-0.849474	-1.4078	-1.42632	-1.42632	-0.609737	-1.43934	0.69542	-0.708785	-1.37382	-0.351293	-1.50285
	Emb	0.580519	0.6494	0.892713	-1.86308	-2.02655	-2.11119	-2.20478	-1.71343	0.625868	-2.11753	-1.95833	0.182194	0.9872	0.707773	-2.04272	-1.01735	-2.19522	-2.0119	1.0187	1.06208	1.26358	0.939275	-1.89913	0.890656	-1.78543	-1.95305	1.19639	0.687192	1.06499	-1.40505	-0.562541	-1.75279	-1.92091	0.779925	-0.567111	-1.69239	0.547299	-1.40358	-1.80247	-1.91151	-1.60312	-0.456462	-1.79163	0.957007	-0.533912	-1.68708	0.270531	-1.97411
	Fcer1g	0.857536	-0.0502346	1.38512	-1.2573	-1.22983	-1.41636	-1.24825	-1.60304	0.769218	-1.0954	-1.36769	-0.147994	1.46012	0.784763	-1.37712	-1.31496	-1.34052	-1.06522	1.31001	1.37607	1.3197	1.13675	-1.05279	1.01343	-0.736268	-1.18146	1.47577	1.10016	0.806301	-1.30991	-0.852409	-1.32357	-1.20905	0.483913	-0.8621	-0.661085	0.616667	-1.22041	-1.15946	-0.988617	-1.23026	-0.927618	-0.887794	1.10573	-0.528666	-1.38389	-0.517754	-1.4966
	Tyrobp	0.647382	0.0551959	1.59914	-0.961006	-0.796896	-0.884857	-0.767548	-0.9578	0.347418	-0.680219	-0.650883	0.0576985	1.50017	0.711415	-1.03812	-1.1133	-1.09385	-1.06114	1.35863	1.27611	1.10794	1.29444	-0.839647	1.10155	-0.832619	-1.05529	1.38541	1.14183	0.646733	-0.810347	-0.500053	-0.880745	-0.793483	0.419336	-0.69806	-0.782774	0.793619	-0.45274	-1.18559	-0.886739	-0.772053	-0.862524	-0.922622	1.09422	-0.664774	-1.20363	-0.516759	-0.925361
	Vim	0.358694	-0.423877	1.39569	-1.55325	-1.69019	-1.60929	-1.92075	-1.7252	0.163199	-1.59443	-1.64788	-0.575479	1.37508	0.576538	-1.66646	-1.38394	-1.67834	-1.72026	1.31154	1.46016	1.1771	1.04171	-1.3659	0.745095	-1.35867	-1.72054	1.57422	0.616869	0.569999	-1.20755	-1.04476	-1.56481	-1.65587	0.241761	-0.840967	-1.03188	-0.0182791	-1.29927	-1.54371	-1.5172	-1.57406	-1.20121	-1.25049	0.907847	-0.847487	-1.71087	-0.212527	-1.74843
	Tmsb10	0.765719	0.0929971	1.44693	-1.81081	-1.58288	-1.8216	-1.60656	-1.73118	0.383392	-1.56363	-1.73753	-0.418356	1.50987	1.0339	-1.87569	-1.31688	-1.9567	-1.7397	1.1223	1.2138	1.10489	1.27403	-1.80059	1.03784	-1.86315	-1.76745	1.28039	0.837172	0.595182	-1.50339	-1.19438	-1.53858	-1.81166	0.330832	-1.06952	-1.60197	0.381877	-1.29656	-1.62599	-1.71411	-1.45094	-0.995632	-1.62312	1.04636	-0.593641	-1.63566	-0.0628948	-1.49797
	Ly6e	1.23342	-0.233703	1.0492	-1.93558	-2.25248	-2.34673	-2.7277	-2.18693	0.895869	-2.3526	-2.0494	-0.0102063	0.89246	0.945738	-1.72244	-1.37829	-2.16671	-2.10847	1.00401	1.04848	0.585131	1.31009	-2.038	0.715462	-1.86951	-2.09189	1.13205	1.34012	1.43616	-1.37587	-0.622777	-2.24472	-2.1009	0.886346	-0.737527	-1.3486	0.219056	-1.27969	-2.03624	-1.73658	-2.14504	-0.689846	-1.57065	1.22601	-1.01138	-1.93459	0.311131	-2.32049
	Lyz2	1.44279	0.373852	1.85794	-1.11809	-1.25942	-1.15161	-1.36011	-1.18338	0.472259	-1.12177	-1.03118	-0.135611	1.48514	0.778323	-1.29916	-1.18462	-1.35148	-1.17608	1.4785	1.09377	0.984928	1.18883	-1.05301	1.15115	-0.895427	-1.14706	1.64533	0.868276	0.172124	-1.24112	-0.589773	-1.17498	-1.19247	-0.0138172	-0.666523	-0.902888	0.834089	-0.814741	-1.19715	-1.02195	-1.28113	-0.80192	-1.07631	0.987702	-0.588187	-1.20658	-0.204744	-1.43359
	S100a10	0.430651	0.00226007	1.36045	-1.45657	-1.54413	-1.43612	-1.4517	-1.46254	0.393252	-1.48499	-1.50995	-0.21647	1.65289	0.724123	-1.47283	-1.31258	-1.65791	-1.49088	1.33345	1.52702	1.30085	1.2999	-1.55455	0.823595	-1.53673	-1.54754	1.46779	0.510867	0.794147	-1.45688	-0.719918	-1.47754	-1.49973	0.545075	-1.41495	-1.45912	-0.21665	-1.01489	-1.39269	-1.55575	-1.47131	-0.876711	-1.50985	0.976701	-0.698588	-1.40851	-0.310289	-1.62749
	Lgals1	-0.24865	-0.10502	1.0725	-1.27482	-1.45115	-1.35902	-1.4346	-1.61281	0.284094	-1.28933	-1.79634	-0.306768	1.46854	1.03991	-1.63768	-1.26063	-1.76404	-1.5196	1.00228	1.32676	1.06926	1.03311	-1.30747	1.18373	-1.44722	-1.54465	1.21849	0.291017	0.259971	-1.19799	-0.812599	-1.98561	-1.48884	0.46666	-0.946912	-1.28052	0.135473	-1.39816	-1.09536	-1.39737	-1.50219	-1.11171	-1.19249	0.769682	-0.333491	-1.4217	-0.352461	-1.78908
	Ass1	-0.500899	-0.0953497	1.12801	-1.43002	-1.46399	-1.72635	-1.32367	-1.48686	0.244366	-1.49632	-1.57701	0.0164871	1.1618	0.484961	-1.58639	-1.17853	-1.45704	-1.12774	1.31035	1.05132	1.11875	0.774649	-1.47323	0.847324	-1.28291	-1.31145	1.2445	0.0386701	0.424616	-1.27515	-0.686877	-1.48829	-1.56689	0.443852	-1.08421	-1.02189	-1.00716	-1.27615	-1.13751	-1.4893	-1.74445	-0.950021	-1.21321	0.82326	-1.06838	-1.27861	-0.68585	-1.46983
	Ctsc	1.27049	-0.134792	1.15278	-1.29817	-1.11248	-1.28156	-1.23442	-1.54219	0.669947	-1.05907	-1.15749	0.145629	0.88133	0.715953	-1.3687	-1.15829	-1.20777	-1.47495	0.665074	0.866163	1.28706	1.30342	-1.10375	0.457605	-1.07873	-1.08023	1.27915	0.914302	0.0347737	-1.19075	-0.459076	-1.28726	-1.19668	0.409028	-0.875327	-1.23863	0.987927	-0.876214	-1.11976	-1.35846	-1.29907	-0.635198	-0.979579	1.22379	-0.463994	-1.39815	-0.257674	-1.26232
	Fos	0.669992	-0.488949	0.919051	-1.11049	-1.4332	-0.607971	-1.31671	-0.805522	-0.572458	-1.53405	-0.848101	-0.660408	1.43716	0.923809	-1.41555	-1.24505	-1.38415	-1.39289	0.802289	0.855165	0.953204	-0.188373	-1.46694	1.59663	-1.22697	-1.37833	0.828319	0.558671	-0.548602	-1.04769	-1.29457	-0.872595	-1.26508	-0.305119	-1.46606	-1.02973	0.0460655	-1.2035	-1.68055	-1.31056	-0.980261	-1.31686	-1.29813	0.0422864	-1.1451	-1.16324	-0.582641	-1.31092
	Ms4a6c	0.91717	0.0726798	1.4842	-1.39541	-1.17358	-1.38085	-1.38155	-1.64657	0.783681	-1.15882	-1.4618	-0.224515	1.52889	0.624482	-1.47865	-1.13522	-1.50632	-1.28931	1.34457	1.40908	1.3176	0.892431	-1.39538	0.832816	-1.59163	-1.4025	1.38802	1.23102	1.08766	-1.32283	-0.712966	-1.39187	-1.34442	0.736124	-0.69963	-1.29971	0.727214	-1.15911	-1.2312	-1.31652	-1.35658	-0.776927	-1.40641	0.85759	-0.62182	-1.34378	-0.399198	-1.38207
	Psap	0.957519	-0.0721883	1.68463	-1.08422	-1.46927	-1.17417	-1.38478	-1.35383	0.522762	-1.36334	-1.08632	-0.0836911	1.64098	1.04647	-1.34127	-1.33448	-1.40784	-1.39195	1.38889	1.30155	1.12843	1.03833	-1.12149	1.03271	-1.13921	-1.29952	1.22572	0.924864	0.564995	-1.05494	-0.561617	-1.36545	-1.29187	0.291514	-1.06312	-0.743207	0.221738	-0.924155	-1.49722	-1.2103	-1.42184	-0.803029	-1.18281	0.94378	-0.688134	-1.53087	-0.266155	-1.53507
	Cd52	1.05964	0.142213	1.81944	-0.875265	-1.03305	-1.0617	-1.01386	-0.643841	0.739181	-1.28252	-0.633862	-0.071893	1.61204	0.881209	-0.821145	-1.12778	-1.1231	-1.18402	1.10686	1.04008	1.15736	1.17787	-1.13703	1.19024	-0.945912	-0.789443	1.28303	1.1256	0.410851	-1.10628	-0.897228	-1.14998	-0.924377	0.0231542	-0.873967	-0.976363	0.868553	-0.566882	-0.718723	-0.695625	-0.980546	-0.972823	-0.822525	1.35633	-0.812907	-0.791535	-0.342738	-1.22524
	Ifitm3	1.27036	0.331678	1.63248	-1.50837	-1.72302	-1.64456	-1.78635	-1.86142	0.60349	-1.83478	-1.6139	-0.174841	1.10246	0.263505	-1.65466	-1.21758	-1.97388	-1.33221	1.14054	0.857257	0.638484	0.896746	-1.63715	0.321631	-1.78678	-1.99537	1.2771	1.10456	0.656756	-1.23699	-1.12646	-1.58723	-1.91957	0.736602	-1.04045	-1.04279	0.257626	-1.11662	-1.64721	-1.80057	-1.58747	-0.751668	-1.51374	0.646265	-0.953387	-1.96771	-0.217697	-1.80473
	Selplg	0.245319	0.181692	1.83682	-1.52696	-1.53576	-1.59301	-1.46977	-1.60408	0.443407	-1.50345	-1.50119	-0.0568436	1.12238	0.578349	-1.26551	-1.10753	-1.60315	-1.40919	1.32988	1.76812	1.56114	1.22875	-1.06203	0.733921	-1.25655	-1.47314	1.93516	0.0846205	0.823479	-1.03047	-0.872064	-1.37268	-1.67137	0.679046	-1.14525	-0.786265	-0.729322	-0.969165	-1.18156	-1.45323	-1.57052	-1.02927	-1.08051	1.06772	-0.27279	-1.70621	0.0437009	-1.27087
	Hint1	-0.635853	-0.506486	-0.146023	-1.92085	-2.49622	-1.83102	-1.67408	-2.22722	0.851515	-1.74877	-1.99209	-0.156883	0.555061	0.15398	-1.34156	-0.642737	-1.65248	-1.7522	0.604904	0.96494	1.21419	0.0670344	-1.78082	0.328012	-1.34377	-1.85249	0.65267	-0.139136	0.931812	-0.913523	-0.346225	-2.5576	-2.03905	0.778741	-0.727829	-2.05365	-0.653325	-1.12782	-1.1339	-1.36983	-1.7766	-0.389698	-1.22799	0.0893599	-1.46903	-2.35429	-0.671227	-1.72749
	F13a1	0.975577	0.0904429	1.52699	-1.43201	-1.34006	-1.12209	-1.44699	-1.20062	0.813486	-1.3434	-1.22181	-0.0473144	1.20582	1.15462	-1.31924	-1.16305	-1.55106	-1.21571	1.68238	1.04931	1.18534	1.01442	-1.29947	1.14231	-1.13176	-1.46145	1.25496	0.976443	1.16697	-1.20906	-0.62339	-1.27755	-1.26948	0.730572	-0.970808	-1.07027	0.422955	-0.708834	-1.37381	-1.40079	-1.27719	-0.85947	-1.26347	1.4658	-0.673972	-1.49135	-0.489116	-1.40491
	Nap1l1	-1.16284	0.577239	0.317102	-2.10702	-1.6441	-1.56217	-1.8524	-1.5505	-0.441986	-1.66301	-2.05982	-0.960775	-0.413771	-0.51967	-1.4924	-1.31338	-2.1041	-1.94251	0.742989	0.069723	0.957335	-0.22214	-1.49402	0.182894	-2.15935	-1.01688	0.953158	-1.12061	1.08487	-1.23673	-0.312296	-1.81043	-1.8379	0.531357	-0.038126	-1.56686	-0.975613	-1.9261	-1.27935	-2.04569	-2.30787	-1.16985	-1.49025	0.401368	-0.500295	-1.12815	-0.242511	-3.56125
	Txndc5	0.353338	-0.719114	1.93166	-1.55349	-1.84025	-1.62449	-1.56627	-1.67897	0.808353	-1.56886	-1.61217	-1.19281	0.700765	0.679404	-1.34861	-1.00505	-1.58073	-1.50635	1.08202	1.50641	0.799218	0.0863651	-1.32804	0.128555	-1.25054	-1.49341	1.60016	0.11345	0.814174	-1.41524	-1.09714	-1.44346	-1.70833	-0.0577102	-1.10289	-1.4088	-0.661296	-1.17765	-1.46397	-1.55858	-1.48758	-1.43674	-1.46615	0.943716	-0.904431	-1.51798	-0.308892	-1.47338
	Glipr1	0.961262	-0.43238	0.82776	-1.21642	-1.12579	-1.44254	-1.33361	-1.17267	1.17636	-1.18758	-1.3011	-0.135306	0.876711	0.427895	-1.48456	-0.982978	-1.50811	-1.44731	0.986395	1.74039	0.950124	1.10921	-1.73136	0.679143	-1.11993	-1.31359	1.25603	1.00384	1.33132	-1.50547	-0.444985	-1.18488	-1.23641	0.523721	-0.162684	-0.701605	0.44246	-1.08538	-1.61667	-1.32281	-1.38822	-0.518669	-0.991119	1.61208	-1.15637	-1.46489	-0.0244269	-1.47632
	Ly6c2	0.299602	0.316532	0.822007	0.41471	0.616453	0.434089	0.210491	0.320367	0.89995	0.504587	0.483618	0.760738	0.906164	0.730821	-0.0629596	-0.164385	0.343307	0.0925339	0.671331	0.976126	0.712534	0.789963	0.454269	0.575045	0.608227	0.345203	1.02417	0.397147	0.773309	-0.418702	0.351957	0.317107	0.357245	0.55534	0.130606	0.621624	0.750808	0.525234	0.544457	0.596272	0.364264	-0.159404	0.328206	0.922994	-0.205085	0.35381	-0.802447	0.504465
	Ctsz	0.903451	-0.271929	1.14065	-0.942829	-0.872207	-0.668762	-1.18212	-0.672306	0.403429	-1.17622	-1.07733	0.107018	0.679255	0.474495	-0.771178	-1.31661	-1.15431	-0.968697	1.01906	0.500923	1.37943	0.675558	-0.914137	0.725487	-1.01892	-1.1363	0.893533	1.28017	1.15579	-1.53484	-0.647403	-1.33457	-1.14369	0.48171	-0.725639	-0.524843	0.577318	-0.859112	-0.882404	-1.24073	-1.21066	-0.607326	-0.832282	0.546438	-0.96577	-1.1068	-0.64161	-1.373
	Cst3	0.794301	0.278387	1.44232	-0.884551	-1.18369	-1.17479	-1.04844	-0.933832	0.31002	-0.777079	-0.650069	0.0769298	1.56021	0.703298	-1.18854	-0.916878	-0.818407	-1.29045	1.4562	1.37909	1.21467	1.08843	-0.866263	0.941072	-0.74551	-0.826043	1.365	0.951162	0.882224	-0.814968	-0.450234	-0.978864	-0.993653	0.283073	-0.729803	-0.954637	0.360582	-0.52929	-1.04617	-0.576698	-0.724529	-0.766668	-0.928305	0.922219	-0.571033	-1.04871	-0.529901	-0.880694
	Mgst1	1.71796	0.0360682	2.1674	0.0303444	-0.454933	-0.860836	-0.249989	-0.988282	0.412559	-0.318602	-0.49353	0.131516	1.01078	1.48218	-1.09437	-0.733785	-0.71371	-0.498951	1.52664	1.48217	1.09163	1.03062	-0.142488	1.41305	0.00532946	-0.612225	1.98243	1.4344	0.595377	-1.16197	-0.18374	-0.935477	-0.543565	1.02958	-0.00271808	0.15126	1.68987	-0.559847	-0.791998	0.0322558	-0.486192	-0.736995	-0.425897	0.955523	-0.224317	-0.602853	-0.271884	-0.521337
	Emp3	1.11879	0.317207	1.29188	-1.80527	-1.1624	-1.7891	-1.40604	-2.31157	0.299505	-1.0884	-1.8155	-0.605742	1.36419	0.348125	-1.82754	-1.03338	-1.96609	-1.35957	0.826542	1.03959	1.39305	1.07513	-1.73636	0.517693	-1.69353	-2.09778	1.35286	0.738509	0.748904	-1.80372	-0.528778	-1.51609	-2.04204	0.684952	-0.818148	-1.55662	0.376247	-0.611443	-1.98484	-1.98438	-1.29298	-0.994011	-1.62387	0.41845	-0.30601	-2.25554	0.0167907	-1.38889
	Slc25a4	-0.991212	-0.523582	0.154664	-1.21929	-1.70644	-0.710354	-1.32374	-1.46664	0.161634	-1.43622	-1.0115	-0.731632	1.01905	-0.718199	-2.24723	-1.03077	-1.37364	-1.53622	0.0336391	0.0149197	0.463336	0.355733	-1.11024	-0.634115	-1.07277	-1.99875	0.575205	-0.875986	0.683334	-0.61724	-0.554985	-1.90367	-1.36924	0.22697	-0.909057	-0.663871	-1.39204	-1.12916	-2.0681	-1.20058	-0.896941	-0.337661	-1.4232	-0.562161	-0.0863493	-1.80191	-0.0819742	-1.82048
	Ctsh	1.08729	0.327467	1.82519	-1.20557	-1.40891	-1.2733	-1.25897	-1.31405	0.680877	-1.3452	-1.11727	-0.171871	1.14222	0.964533	-1.21698	-1.38765	-1.22713	-0.982143	1.3905	1.5525	1.10408	0.859869	-1.11661	1.30011	-1.20445	-1.39016	1.8098	1.13314	0.645329	-1.06581	-0.468148	-1.04002	-1.37495	0.407254	-1.10353	-1.07116	0.192776	-1.04715	-1.09446	-1.3248	-1.12996	-0.877043	-1.03056	1.12334	-0.654296	-1.23585	-0.792621	-1.31472
	Klf4	0.600117	0.11629	1.62446	-1.05998	-1.14492	-1.22786	-1.05797	-1.22786	-0.182894	-1.14492	-1.22786	-0.60717	0.855337	1.14958	-1.14291	-1.22786	-1.14492	-0.895941	1.35219	0.294455	1.5657	0.415025	-1.14291	0.701482	-1.22786	-1.14492	1.05502	-0.239584	0.0234382	-1.06551	-0.818901	-1.14291	-1.05998	-0.0607799	-1.12778	-1.06551	-0.228537	-0.913758	-1.22786	-1.14492	-1.14492	-1.06551	-1.14291	0.279457	-0.513572	-1.05998	-0.557846	-1.22786
	Zfp36	1.14812	-0.0122144	0.384936	-1.37266	-1.06805	-1.59219	-1.13816	-1.54044	-0.662014	-0.822639	-1.68767	-0.204049	1.57804	0.391311	-0.964282	-0.772136	-1.44116	-1.3377	0.691379	-0.0781782	0.493934	0.12163	-1.2751	1.74347	-0.98831	-1.37027	0.726146	0.542761	-0.675868	-1.18305	-1.57425	-1.76834	-1.51331	-0.0105459	-1.21408	-1.36256	-0.117337	-1.07937	-1.50948	-1.34245	-1.15272	-1.20756	-1.16154	-0.421282	-0.679323	-1.44201	0.16856	-1.42805
	Anxa5	0.0307322	0.775433	1.82917	-0.9092	-0.710507	-0.276866	-0.944606	-0.888201	0.250218	-1.06453	-0.789551	0.171956	1.49048	1.22144	-0.980155	-0.65696	-1.39599	-1.01324	0.854615	1.33333	0.647226	0.222972	-1.20724	0.257426	-0.895071	-0.856118	1.42744	1.11148	0.26193	-0.991211	-0.613456	-0.776597	-1.48169	-0.0782132	-0.597241	-1.22826	0.442694	-0.635312	-0.682406	-0.958705	-0.865248	-0.640916	-0.779205	0.590671	-0.785976	-0.813296	-0.799017	-1.17158
	Fabp5	0.106649	-0.496326	0.463576	-1.93376	-2.16812	-1.79326	-1.94172	-2.16148	0.834188	-1.92978	-1.92327	-0.418043	1.15364	0.34123	-1.78518	-1.46652	-2.16215	-1.89854	0.392618	0.670134	0.922906	0.943864	-1.97076	0.481063	-1.83138	-1.98056	1.16623	-0.0666608	0.706031	-1.41962	-1.09581	-2.17745	-1.8547	0.407062	-1.23902	-1.44354	-0.390766	-1.25272	-1.73773	-2.11227	-2.16925	-0.847314	-1.60045	0.943991	-1.02849	-2.11018	-0.279335	-2.17676
	Lgals3	0.797852	0.142283	1.88339	-0.931879	-1.06761	-0.948646	-1.00332	-0.974588	0.205536	-1.03205	-0.984199	-0.438842	1.76569	0.99726	-1.04552	-1.14832	-1.03316	-1.08972	1.7687	1.38766	1.32793	1.27632	-1.03055	1.04617	-1.03165	-1.04038	1.58257	0.74943	0.151013	-1.11277	-0.931708	-1.05419	-1.03887	-0.103017	-1.03096	-1.12528	0.330608	-0.868644	-1.10202	-1.0472	-1.06078	-1.09222	-1.03165	0.978229	-0.549402	-1.06078	-0.462016	-1.09634
	Ccr2	1.70038	0.339026	1.89239	-1.09375	-1.2548	-1.30779	-1.25213	-1.36068	0.417463	-1.2548	-1.36068	-0.186297	1.18868	1.13612	-1.30641	-1.01829	-1.18771	-1.19915	1.03997	1.77812	0.883124	1.22778	-1.04433	0.864523	-1.0986	-1.14802	1.80009	0.914031	0.670331	-0.887048	-0.690888	-1.30641	-1.20053	0.321759	-0.704675	-0.813043	0.721851	-0.670528	-1.20101	-1.09513	-1.30769	-0.747994	-0.96327	1.11416	-0.326339	-1.09375	-0.400864	-1.36068
	Psma7	0.0562469	0.450673	0.794875	-2.0356	-1.49367	-2.3197	-1.05073	-2.19958	0.346134	-1.66614	-2.21671	-0.589478	1.26769	0.773314	-1.46164	-0.975124	-1.24852	-1.36906	0.938332	1.26743	1.13226	1.28812	-1.94208	0.487716	-1.77283	-1.20726	1.67297	0.532705	0.517702	-1.5703	-1.20293	-1.31065	-1.2335	-0.0324635	-1.22784	-1.57691	0.588249	-1.33374	-1.15223	-1.41893	-1.47558	-1.26479	-1.61831	0.884579	-0.827245	-1.147	-0.7625	-1.00431
	Cd53	1.65444	0.813986	1.26112	-0.966681	-1.01319	-1.269	-1.43223	-1.06713	1.25372	-1.41371	-0.743652	0.618765	1.0205	0.359035	-2.25767	-0.404327	-1.52576	-1.6179	0.364441	0.170033	0.456465	0.11423	-0.90281	0.497383	-0.247541	-1.45515	1.29266	1.23186	1.31428	-0.875608	1.30719	-1.83478	-0.828074	1.43632	-0.509943	0.0725268	1.22097	-0.758612	-1.75384	-0.779765	-1.47169	0.736548	-0.0422173	0.121382	-0.358527	-1.55976	0.376715	-2.1173
	Milr1	0.877208	0.0530392	0.981318	-1.849	-1.88325	-1.849	-1.73699	-1.96406	1.3992	-1.72009	-1.77313	0.245617	0.640411	0.884154	-1.89094	-1.425	-1.81805	-1.65757	0.430961	1.71191	1.47073	1.48942	-1.80158	1.47458	-1.65971	-1.91127	1.26585	0.768643	0.587092	-1.59432	-0.495791	-1.83011	-1.89094	0.984034	-0.79769	-1.75567	0.402594	-1.0273	-1.84427	-1.88325	-1.88325	-1.02471	-1.68137	1.5119	-0.336745	-1.96406	0.117754	-1.88866
	Pld4	0.74698	0.111576	1.39936	-1.13989	-1.16028	-1.19269	-0.996555	-1.16557	0.654765	-1.06051	-1.27412	0.140676	1.07107	0.837784	-1.23096	-1.22764	-1.23236	-1.21016	1.647	1.54294	1.00646	1.23249	-1.16069	1.20738	-1.13945	-1.07397	1.71869	0.73349	0.889534	-1.324	-0.768932	-1.19609	-1.06724	-0.0108377	-1.2165	-1.20384	0.397023	-0.9796	-1.17564	-1.09673	-1.324	-0.888575	-1.16069	1.07625	-0.41642	-0.975141	-0.217981	-1.21016
	Esyt1	0.166363	-0.0264742	1.50881	-1.05164	-0.519127	-0.755378	-0.779744	-1.3678	0.308539	-0.499567	-1.13115	-0.832806	0.935269	0.535635	-1.43877	-1.43441	-1.03808	-1.37564	1.11325	1.10354	1.48367	0.3018	-1.3486	0.336388	-1.1331	-1.32369	1.35016	1.17419	0.983765	-1.06849	-0.970921	-1.57317	-1.15382	0.491976	-0.426619	-1.41347	-0.0848116	-1.01125	-1.39168	-1.35269	-0.74843	-0.584178	-1.36219	0.052169	-1.17221	-1.27912	-0.182409	-1.17714
	Sgpl1	0.0628173	-0.507838	1.46551	-1.45799	-0.891178	-0.891178	-1.45799	-0.891178	0.164325	-1.45799	-0.856261	-0.000535829	0.0439201	-0.35431	-1.45799	-0.419602	-1.12837	-0.856261	1.71636	1.80992	0.832745	0.227672	-1.45799	0.0508361	-0.798743	-0.904929	1.20398	0.458363	0.197328	-0.852694	-1.09197	-0.856261	-1.45799	0.494789	-0.588121	-1.45799	0.251	0.21279	-0.771454	-1.45799	-1.45799	-0.704265	-1.12837	-0.110191	-0.5116	-1.45799	0.00147603	-0.856261
	Fkbp1a	-0.856972	0.0289203	0.479667	-2.06588	-1.84392	-1.43637	-1.69838	-1.22638	0.334331	-1.28217	-1.65293	-0.735069	0.168793	-0.0730734	-0.785491	-1.42618	-2.03737	-1.76211	0.529523	0.588119	1.24846	0.422409	-1.7363	-0.0959414	-1.69095	-1.59706	0.294691	-0.364205	0.599872	-2.1786	-1.22486	-2.02046	-1.62253	0.499543	-1.41541	-1.58673	-1.38003	-1.73475	-1.32539	-1.36212	-2.50348	-0.921538	-1.78133	0.495418	-1.33414	-1.98504	-1.11548	-1.81217
	Sub1	0.886731	-0.00437979	0.530949	-0.919917	-0.881769	-0.809908	-1.28959	-0.596989	1.16072	-0.993971	-0.845246	-0.548383	1.13797	0.494329	-0.905597	-0.940746	-0.664794	-1.19179	1.5474	0.950638	1.02549	1.15736	-0.661786	0.683788	-0.621337	-0.64222	0.869944	0.525286	1.13067	-1.45953	-0.265347	-0.815976	-1.05516	0.748338	-1.06136	-0.877438	0.962172	-1.21742	-0.529627	-0.609335	-0.9291	-1.26098	-0.83224	1.31007	0.0647474	-0.93753	-0.640834	-0.904348
	Ebp	-0.512676	0.845949	0.814547	-0.964054	-1.70133	-1.27778	-0.775712	-1.31064	1.24284	-1.8044	0.423826	0.776664	0.169134	-0.190566	-0.191346	-0.797809	-0.743019	0.503059	1.63853	1.58212	1.50297	0.768321	-1.8085	-0.0622133	-1.19169	-1.64085	0.371846	1.0485	0.773244	-0.256226	-0.0321229	-0.0546089	-1.56679	1.37566	-0.902319	-0.499468	0.855759	-1.4227	-1.2075	-1.75931	-0.26287	-0.0431766	-0.836755	0.0883338	0.382595	-0.893974	-0.745053	-1.10047
	Unc93b1	0.631458	-0.265805	0.213708	-1.05389	-0.72096	-0.736172	-0.750524	-1.38592	0.685655	-0.719012	-0.715396	-0.0674478	1.22912	0.465031	-1.11601	-1.33583	-1.04105	-1.52759	0.821857	1.55624	0.987556	0.50612	-1.00857	1.1487	-0.572007	-0.74159	1.3478	0.977168	1.05952	-1.21694	-0.688095	-1.06166	-1.00254	0.549933	-1.10604	-1.01402	0.248916	-0.82305	-1.34456	-0.840451	-1.17391	-0.831218	-0.905201	0.921488	-0.475498	-1.22547	-0.473271	-0.724938
	Erp29	0.303734	-0.0198458	0.569051	-1.74671	-1.41351	-1.48473	-0.300605	-1.39682	0.389703	-0.688566	-1.81566	0.508445	1.13875	0.615726	-0.926752	-2.10964	-1.82589	-1.68951	1.39713	1.49441	1.2394	0.544378	-1.77709	0.355928	-1.31385	-1.15195	1.03157	0.923741	0.823282	-1.62015	-0.406896	-1.922	-0.443151	0.544688	-1.39924	-1.08475	-0.869647	-2.40657	-1.91446	-1.53134	-2.16904	-1.33196	-1.37596	0.435133	-0.746787	-1.62699	0.133283	-1.87356
	Ipo5	-1.14055	-0.269362	-1.30029	-1.97812	-1.27032	-1.40773	-1.93274	-1.08137	0.139202	-1.81946	-1.7916	-0.280261	0.957096	0.668695	-0.627214	-0.402363	-1.19558	-0.667888	0.459431	-0.985652	-0.880947	-0.233201	-1.18293	-0.0430206	-1.59054	-0.990416	-1.62949	-0.630706	-1.03723	-0.912237	-0.60669	-1.41415	-0.932763	-0.499076	-1.02041	-1.76188	-0.636635	-1.81288	-0.959393	-0.875557	-1.3795	-0.73376	-0.63211	-0.141896	-1.15312	-0.142643	0.268298	-1.61912
	Reep5	-0.0725287	-0.0667076	0.996201	0.247274	-0.0477755	-0.399288	-0.303059	-0.836218	0.0901703	-0.361905	-0.36862	0.774379	1.43449	0.488907	-1.13062	-0.750997	-0.106641	-0.808794	0.874268	1.11171	1.06475	0.772131	0.418564	0.58119	0.65698	-0.0473634	1.41309	0.987671	0.287505	-0.796098	0.0838228	-1.0441	-0.248527	0.710762	-0.206144	-0.168142	-0.55761	-0.662072	-0.788527	0.193526	-0.305205	-0.874864	0.198873	0.0324008	-0.0416912	-0.377533	-1.40144	-0.0714573
	Prdx4	-0.154422	0.399366	1.35696	-1.35513	-1.35513	-1.30348	-1.13008	-1.35513	-0.377455	-1.25183	-1.30348	-0.424588	1.48273	0.521586	-1.27715	-1.22121	-1.18113	-1.14893	0.972348	1.93628	1.20018	1.26422	-1.2008	0.842109	-1.24961	-1.30127	1.34953	0.349426	0.788603	-1.31868	-1.11728	-1.1783	-1.25183	0.224209	-1.18789	-1.07844	-0.386675	-1.04193	-1.2265	-1.14795	-1.18703	-1.20365	-1.1632	1.08605	-0.511876	-1.14357	-0.573644	-1.18133
	Ctss	1.96937	-0.116843	1.8433	-0.953202	-1.02348	-0.882928	-1.08504	-1.1495	0.320684	-0.956108	-0.903836	-0.251362	1.43275	0.677188	-1.21687	-1.11025	-1.1495	-1.1495	0.914696	0.875701	1.1877	0.93881	-1.02057	0.93933	-1.08504	-1.1495	0.781841	1.98187	0.203178	-1.1495	-1.00978	-1.08504	-1.21687	0.194953	-1.111	-1.21687	0.799061	-0.712886	-1.21687	-1.15241	-0.974111	-0.953636	-1.1495	1.27606	-0.408207	-1.1495	-0.258449	-1.10594
	Anxa2	0.782021	-0.0390065	1.37887	-1.14397	-1.07873	-1.03294	-1.0358	-1.0429	0.382303	-0.913883	-1.13123	-0.593206	1.44261	0.861761	-1.25277	-1.2103	-1.28685	-1.00436	1.49444	1.42179	1.0813	0.896364	-1.46385	1.07899	-1.40421	-1.28617	1.36679	0.871062	0.295782	-1.29186	-1.06494	-1.06689	-0.858655	0.145735	-1.0135	-1.22233	0.507235	-0.457378	-0.893324	-1.31	-1.22743	-1.23851	-1.30586	0.688823	-0.737131	-0.863222	-0.743998	-0.87016
	Ifi209	0.648735	-0.0998786	2.30082	-1.25666	-1.1603	-1.29409	-1.29723	-1.1946	1.22014	-1.05368	-1.29409	0.0841846	1.58178	0.976317	-1.1885	-1.25408	-1.25666	-1.1028	1.50067	1.04027	1.02033	1.38727	-1.25408	1.86013	-1.29409	-1.19159	1.31535	1.01373	0.664455	-1.29634	-0.665622	-0.999736	-1.1603	0.901604	-0.973442	-1.39358	0.291712	-0.98451	-1.25356	-1.19159	-1.15716	-1.00662	-1.31601	1.30223	-0.966552	-1.1603	-0.374585	-1.0511
[truncated: 78 more rows]
[truncated: 952 more columns]

## Sheet: Fig 1f
Figure 1F
[truncated: 43,204 more rows]

[truncated: 51 more sheets: Fig 2b, Fig 2d, Fig 2f, Fig 2g, Fig 3c, Fig 3d, Fig 4a, Fig 4b, Fig 4c, Fig 4j, Fig 4k, Fig 5b, Fig 5c, Fig 5d, Fig 5g, Fig 5f, Fig 6b, Fig 6d, Fig 6e, Fig 6g …]
